# Supplementary material for: CDK9 inhibition induces epigenetic reprogramming revealing strategies to circumvent resistance in lymphoma
Source: Mol Cancer. 2023 Mar 30;22:64. doi: 10.1186/s12943-023-01762-6 (PMC10061728; doi:10.1186/s12943-023-01762-6)
Supplement: Supplementary file 2 — Additional file 2. [file 12943_2023_1762_MOESM2_ESM.xlsx]

## Sheet: Metadata
Proteomics
	Description	OCI-LY3 and VAL cells were treated with 30 nM AZD4573 or DMSO for 3 hours and subjected to LC-MS proteomic analysis. Raw spectra from deep expression proteomics were searched against a human protein database (Swissprot/UniprotKB, 2020) using Mascot v2.6 (Matrix Science Ltd) [PMID: 10612281] run through Proteome Discoverer v2.4 (Thermo Fisher Scientific, Waltham, MA). Trypsin enzymatic digestion w…

## Sheet: All Comparisons
Accession	Description	# Peptides	# Protein Unique Peptides	MW [kDa]	Gene	IsKinase	NormpCN_F2_126_Sample_Val_DMSO_1	NormpCN_F2_127N_Sample_Val_DMSO_2	NormpCN_F2_128N_Sample_Val_DMSO_3	NormpCN_F2_127C_Sample_Val_AZD4573_1	NormpCN_F2_128C_Sample_Val_AZD4573_2	NormpCN_F2_129C_Sample_Val_AZD4573_3	NormpCN_F2_129N_Sample_OCI.Ly3_DMSO_1	NormpCN_F2_130N_Sample_OCI.Ly3_DMSO_2	NormpCN_F2_131N_Sample_OCI.Ly3_DMSO_3	NormpCN_F2_130C_Sample_OCI.Ly3_AZD4573_1	NormpCN_F2_131C_Sample_OCI.Ly3_AZD4573_2	NormpCN_F2_132C_Sample_OCI.Ly3_AZD4573_3	Log2Ratios.Ly3	pVal.Ly3	pAdj.Ly3	Log2Ratios.Val	pVal.Val	pAdj.Val	Log2Ratios.Val.and.LY3	pVal.Val.and.LY3	pAdj.Val.and.LY3
P01023	Alpha-2-macroglobulin OS=Homo sapiens OX=9606 GN=A2M PE=1 SV=3	28	23	163.2	A2M	NA	27.2153	27.0945	29.4966	27.8916	29.2311	28.1035	29.2242	27.6737	28.0737	26.3098	29.6282	25.4325	-1.20036	0.453359	0.847659	0.473249	0.629388	0.847459	-0.363554	0.655127	0.999976
Q9NRG9	Aladin OS=Homo sapiens OX=9606 GN=AAAS PE=1 SV=1	15	3	59.5	AAAS	NA	29.5416	29.5436	29.6366	29.656	29.6533	29.5975	29.8575	29.8749	29.9783	30.0106	29.8943	29.9662	0.0535089	0.351281	0.81108	0.0616743	0.182865	0.55028	0.0575916	0.601127	0.999976
Q86V21	Acetoacetyl-CoA synthetase OS=Homo sapiens OX=9606 GN=AACS PE=1 SV=1	13	0	75.1	AACS	NA	28.0283	27.9958	27.9723	28.0925	27.9744	28.031	28.0875	27.9924	28.0142	28.0467	28.0537	28.1151	0.0404752	0.328797	0.799392	0.0338215	0.439343	0.741676	0.0371483	0.184489	0.889635
Q6PD74	Alpha- and gamma-adaptin-binding protein p34 OS=Homo sapiens OX=9606 GN=AAGAB PE=1 SV=1	7	2	34.6	AAGAB	NA	29.5455	29.529	29.5291	29.5613	29.495	29.4715	29.616	29.7394	29.7409	29.6964	29.5926	29.6375	-0.0566231	0.335668	0.80274	-0.0252978	0.447411	0.74592	-0.0409604	0.465273	0.999976
Q2M2I8	AP2-associated protein kinase 1 OS=Homo sapiens OX=9606 GN=AAK1 PE=1 SV=3	6	0	103.8	AAK1	TRUE	25.7669	25.7597	25.813	25.9385	25.6575	25.8067	25.3949	25.4088	25.3483	25.4775	25.4103	25.4714	0.0690862	0.0720457	0.645576	0.0210375	0.821659	0.935577	0.0450619	0.724235	0.999976
Q9H7C9	Mth938 domain-containing protein OS=Homo sapiens OX=9606 GN=AAMDC PE=1 SV=1	4	2	13.3	AAMDC	NA	29.2716	29.2028	29.0371	29.1642	29.236	29.283	29.1895	29.3253	29.154	29.1904	29.0183	29.1129	-0.115755	0.184033	0.738135	0.0571748	0.516297	0.789927	-0.02929	0.611022	0.999976
Q13685	Angio-associated migratory cell protein OS=Homo sapiens OX=9606 GN=AAMP PE=1 SV=2	7	7	46.7	AAMP	NA	29.1562	29.0795	29.0509	28.9803	29.1452	29.0534	29.2725	29.2636	29.4468	29.2628	29.2343	29.2556	-0.0767637	0.326351	0.798341	-0.0359254	0.568655	0.818313	-0.0563446	0.48092	0.999976
Q9Y312	Protein AAR2 homolog OS=Homo sapiens OX=9606 GN=AAR2 PE=1 SV=2	8	8	43.4	AAR2	NA	28.9638	28.9191	29.1274	29.0037	28.8497	28.8809	29.2642	29.0151	29.0953	28.9609	29.1253	29.0469	-0.080494	0.417383	0.843106	-0.0920206	0.313142	0.650255	-0.0862573	0.223359	0.939685
P49588	Alanine--tRNA ligase, cytoplasmic OS=Homo sapiens OX=9606 GN=AARS1 PE=1 SV=2	49	1	106.7	AARS1	NA	33.7219	33.6857	33.6219	33.6451	33.7759	33.696	33.4389	33.4756	33.3315	33.3468	33.3781	33.5277	0.00218869	0.976846	0.993969	0.0291365	0.578568	0.821722	0.0156626	0.872344	0.999976
Q5JTZ9	Alanine--tRNA ligase, mitochondrial OS=Homo sapiens OX=9606 GN=AARS2 PE=1 SV=1	29	29	107.3	AARS2	NA	29.4988	29.5311	29.5466	29.5427	29.4616	29.5193	29.3657	29.4775	29.4321	29.3955	29.3387	29.2832	-0.0859655	0.134306	0.70523	-0.0176828	0.568478	0.818251	-0.0518241	0.328501	0.999976
Q9BTE6	Alanyl-tRNA editing protein Aarsd1 OS=Homo sapiens OX=9606 GN=AARSD1 PE=1 SV=2	16	1	45.5	AARSD1	NA	30.9722	30.9727	30.939	30.9745	31.0538	30.9991	31.0759	31.0854	31.1167	31.2133	31.1332	31.1916	0.0866797	0.0486728	0.608187	0.0478522	0.166686	0.535551	0.067266	0.218155	0.935369
Q4L235	Beta-alanine-activating enzyme OS=Homo sapiens OX=9606 GN=AASDH PE=1 SV=3	6	0	122.5	AASDH	NA	26.127	26.0195	26.0113	26.1346	25.9787	26.0921	26.0313	25.9006	26.0185	25.9089	26.0231	26.0143	-0.001382	0.981334	0.995558	0.0158541	0.804042	0.929512	0.00723605	0.872764	0.999976
Q9NRN7	L-aminoadipate-semialdehyde dehydrogenase-phosphopantetheinyl transferase OS=Homo sapiens OX=9606 GN=AASDHPPT PE=1 SV=2	15	8	35.8	AASDHPPT	NA	31.5589	31.541	31.4988	31.5787	31.5715	31.622	31.9668	32.0023	31.9605	31.9693	31.9614	32.0175	0.00615646	0.793157	0.953295	0.057823	0.0730532	0.428541	0.0319897	0.815071	0.999976
Q9NY61	Protein AATF OS=Homo sapiens OX=9606 GN=AATF PE=1 SV=1	16	16	63.1	AATF	NA	29.8662	29.7791	29.6115	29.5238	29.7005	29.6088	29.7492	29.8286	29.7221	29.6357	29.6472	29.7889	-0.0760782	0.275361	0.777267	-0.141206	0.203005	0.566445	-0.108642	0.0611688	0.611404
P80404	4-aminobutyrate aminotransferase, mitochondrial OS=Homo sapiens OX=9606 GN=ABAT PE=1 SV=3	12	12	56.4	ABAT	NA	28.1545	28.0557	28.2745	28.1149	28.2275	28.1847	27.6229	27.8238	27.6949	27.6851	27.5846	27.5237	-0.116075	0.201293	0.751147	0.0141194	0.855592	0.947254	-0.0509778	0.770553	0.999976
Q9NRK6	ATP-binding cassette sub-family B member 10, mitochondrial OS=Homo sapiens OX=9606 GN=ABCB10 PE=1 SV=2	18	17	79.1	ABCB10	NA	29.6151	29.7873	29.5494	29.6676	29.7194	29.6704	29.857	29.8398	29.9868	29.779	29.8983	29.7366	-0.0898916	0.251347	0.767885	0.0351348	0.673142	0.869315	-0.0273784	0.725449	0.999976
Q9NP58	ATP-binding cassette sub-family B member 6, mitochondrial OS=Homo sapiens OX=9606 GN=ABCB6 PE=1 SV=1	2	0	93.8	ABCB6	NA	NA	NA	18.7346	NA	NA	18.4037	NA	18.6839	18.5438	18.1565	18.6767	19.3581	0.116654	0.771563	0.947428	-0.330854	NA	NA	-0.0052867	0.985258	0.999976
O75027	ATP-binding cassette sub-family B member 7, mitochondrial OS=Homo sapiens OX=9606 GN=ABCB7 PE=1 SV=2	13	0	82.6	ABCB7	NA	28.5058	28.6267	28.475	28.5995	28.5845	28.6077	28.4187	28.4931	28.6947	28.4901	28.6474	28.4255	-0.0145281	0.897481	0.979686	0.0614275	0.315	0.65263	0.0234497	0.675828	0.999976
Q9NUT2	Mitochondrial potassium channel ATP-binding subunit OS=Homo sapiens OX=9606 GN=ABCB8 PE=1 SV=3	16	0	79.9	ABCB8	NA	27.8481	27.8049	27.6921	27.7837	27.8493	27.7891	27.9588	27.9351	28.079	27.9625	28.0849	27.8678	-0.019219	0.816507	0.960048	0.0256716	0.652006	0.859072	0.00322628	0.965372	0.999976
P33527	Multidrug resistance-associated protein 1 OS=Homo sapiens OX=9606 GN=ABCC1 PE=1 SV=3	23	0	171.5	ABCC1	NA	28.0107	28.015	27.8813	27.9897	27.9897	27.9486	27.3088	27.3126	27.4417	27.3783	27.6057	27.4263	0.115741	0.242385	0.761801	0.00698795	0.891044	0.960194	0.0613645	0.744356	0.999976
O15439	Multidrug resistance-associated protein 4 OS=Homo sapiens OX=9606 GN=ABCC4 PE=1 SV=3	18	0	149.4	ABCC4	NA	27.1979	27.2626	27.1535	27.1787	27.1399	27.1737	26.8922	26.8784	27.0306	26.9449	27.0517	26.872	0.0225007	0.768164	0.947067	-0.0405622	0.330211	0.66412	-0.00903076	0.916752	0.999976
O60706	ATP-binding cassette sub-family C member 9 OS=Homo sapiens OX=9606 GN=ABCC9 PE=1 SV=2	1	0	174.1	ABCC9	NA	20.8495	20.4135	20.5993	20.3864	20.6474	20.1294	20.2055	20.6739	20.6872	20.7857	20.5645	20.1146	-0.0339584	0.900046	0.98042	-0.233032	0.301376	0.641693	-0.133495	0.384432	0.999976
P33897	ATP-binding cassette sub-family D member 1 OS=Homo sapiens OX=9606 GN=ABCD1 PE=1 SV=2	7	5	82.9	ABCD1	NA	26.474	26.4845	26.482	26.4778	26.2978	26.4366	25.7438	25.8174	25.8643	25.7861	25.8577	25.6836	-0.0326831	0.626514	0.910688	-0.0761487	0.296739	0.637125	-0.0544159	0.799798	0.999976
P28288	ATP-binding cassette sub-family D member 3 OS=Homo sapiens OX=9606 GN=ABCD3 PE=1 SV=1	17	4	75.4	ABCD3	NA	30.5726	30.6577	30.5319	30.6956	30.6099	30.6307	30.337	30.412	30.6121	30.466	30.6813	30.4068	0.0643362	0.611739	0.904171	0.0579664	0.276326	0.623602	0.0611513	0.400603	0.999976
O14678	ATP-binding cassette sub-family D member 4 OS=Homo sapiens OX=9606 GN=ABCD4 PE=1 SV=1	1	1	68.6	ABCD4	NA	19.3807	18.9155	19.9112	19.2526	19.4857	18.0104	NA	19.474	19.7696	19.4123	18.2139	18.8135	-0.808593	0.13369	0.70523	-0.486221	0.428205	0.733673	-0.625473	0.0769402	0.664482
P61221	ATP-binding cassette sub-family E member 1 OS=Homo sapiens OX=9606 GN=ABCE1 PE=1 SV=1	27	27	67.3	ABCE1	NA	32.5481	32.5989	32.5529	32.6549	32.642	32.6328	32.7997	32.6223	32.6941	32.7504	32.7742	32.8006	0.0697324	0.307065	0.790359	0.0766358	0.0288958	0.356647	0.0731841	0.173154	0.872899
Q8NE71	ATP-binding cassette sub-family F member 1 OS=Homo sapiens OX=9606 GN=ABCF1 PE=1 SV=2	31	2	95.9	ABCF1	NA	30.4183	30.4795	30.6403	30.8943	30.7358	30.9448	30.8842	30.2599	30.45	31.0108	31.0691	30.9997	0.495204	0.113654	0.692593	0.345603	0.0194705	0.332223	0.420403	0.00322952	0.142338
Q9UG63	ATP-binding cassette sub-family F member 2 OS=Homo sapiens OX=9606 GN=ABCF2 PE=1 SV=2	33	0	71.2	ABCF2	NA	31.3272	31.3501	31.3806	31.4236	31.3948	31.418	31.5534	31.4614	31.4142	31.5127	31.58	31.5726	0.078794	0.185572	0.738135	0.0594981	0.0408176	0.380941	0.0691461	0.177833	0.879789
Q9NUQ8	ATP-binding cassette sub-family F member 3 OS=Homo sapiens OX=9606 GN=ABCF3 PE=1 SV=2	22	1	79.7	ABCF3	NA	29.7965	29.7907	29.7926	29.7897	29.7738	29.8084	29.7237	29.7526	29.7774	29.6989	29.7196	29.7312	-0.0346687	0.143847	0.714167	-0.00264939	0.817064	0.934311	-0.018659	0.402344	0.999976
P45844-6	Isoform 6 of ATP-binding cassette sub-family G member 1 OS=Homo sapiens OX=9606 GN=ABCG1	2	1	73.7	ABCG1	NA	18.7691	NA	18.818	NA	19.4093	NA	18.7877	18.3408	17.9752	NA	18.4841	19.7175	0.732912	0.43125	0.845215	0.615724	NA	NA	0.665473	0.205321	0.924498
Q9NUJ1	Mycophenolic acid acyl-glucuronide esterase, mitochondrial OS=Homo sapiens OX=9606 GN=ABHD10 PE=1 SV=1	7	0	33.9	ABHD10	NA	25.1384	25.2983	26.9002	25.4824	25.4928	25.9037	25.3067	24.9198	24.4272	25.0801	24.7974	25.7815	0.335108	0.43708	0.846316	-0.152651	0.814447	0.933452	0.0912285	0.817474	0.999976
Q8NFV4	Protein ABHD11 OS=Homo sapiens OX=9606 GN=ABHD11 PE=1 SV=1	9	0	34.7	ABHD11	NA	30.9245	30.9984	30.9446	30.8	30.9217	30.9477	30.9019	30.9549	30.7789	30.7025	30.7217	30.8145	-0.132366	0.112267	0.692593	-0.0660477	0.285763	0.629801	-0.0992067	0.0838526	0.678515
Q8N2K0	Lysophosphatidylserine lipase ABHD12 OS=Homo sapiens OX=9606 GN=ABHD12 PE=1 SV=2	3	0	45.1	ABHD12	NA	24.0215	24.5033	24.3743	24.5529	24.3854	24.4897	24.5171	24.1732	24.574	24.4186	24.695	24.3424	0.0638806	0.718442	0.935357	0.176272	0.346676	0.680409	0.120076	0.280904	0.998399
Q96IU4	Protein ABHD14B OS=Homo sapiens OX=9606 GN=ABHD14B PE=1 SV=1	9	6	22.3	ABHD14B	NA	31.8755	31.8957	31.8003	31.747	31.9044	31.859	31.7851	31.815	31.7949	31.9169	31.7196	31.8454	0.028953	0.666926	0.923036	-0.0203566	0.733675	0.898762	0.00429817	0.913356	0.999976
O95870	Phosphatidylserine lipase ABHD16A OS=Homo sapiens OX=9606 GN=ABHD16A PE=1 SV=3	6	1	63.2	ABHD16A	NA	25.5484	25.7615	25.8779	25.8114	25.879	25.809	25.7706	25.5333	26.0121	25.7125	25.8677	25.6501	-0.0285548	0.864157	0.972209	0.103819	0.395371	0.713689	0.0376323	0.66866	0.999976
Q96GS6	Alpha/beta hydrolase domain-containing protein 17A OS=Homo sapiens OX=9606 GN=ABHD17A PE=1 SV=1	2	0	34	ABHD17A	NA	22.2552	22.3766	21.44	22.5989	21.7521	21.9278	21.7366	21.8718	21.7921	21.8958	22.0561	22.0489	0.200101	0.0415125	0.584075	0.0690018	0.868701	0.951635	0.134552	0.485237	0.999976
Q5VST6	Alpha/beta hydrolase domain-containing protein 17B OS=Homo sapiens OX=9606 GN=ABHD17B PE=1 SV=1	4	0	32.2	ABHD17B	NA	27.7388	27.7888	27.6999	27.6698	27.6444	27.7308	27.404	27.4579	27.4239	27.2943	27.4258	27.4102	-0.051856	0.339602	0.804773	-0.0608446	0.169041	0.537731	-0.0563503	0.589729	0.999976
Q0P651	Protein ABHD18 OS=Homo sapiens OX=9606 GN=ABHD18 PE=2 SV=1	1	0	46.9	ABHD18	NA	22.1088	22.0459	22.2604	22.0115	22.1702	21.9998	21.9889	22.5109	22.3036	22.3203	22.2504	21.6271	-0.201868	0.497488	0.864568	-0.0778475	0.407999	0.723603	-0.139858	0.304232	0.999976
P08910	Monoacylglycerol lipase ABHD2 OS=Homo sapiens OX=9606 GN=ABHD2 PE=1 SV=1	1	1	48.3	ABHD2	NA	21.055	21.5022	21.4346	21.5464	21.048	21.5976	21.5554	21.1719	21.4476	20.9205	20.8989	20.6713	-0.561434	0.0196102	0.474958	0.0667788	0.781006	0.91866	-0.247328	0.19405	0.902509
Q8TB40	(Lyso)-N-acylphosphatidylethanolamine lipase OS=Homo sapiens OX=9606 GN=ABHD4 PE=1 SV=1	2	0	38.8	ABHD4	NA	23.8015	24.3131	24.196	24.2612	24.2844	24.2346	24.1638	24.3192	24.3675	24.1568	24.2484	24.1601	-0.0950356	0.261698	0.771132	0.156516	0.418419	0.727344	0.0307401	0.737817	0.999976
Q8WTS1	1-acylglycerol-3-phosphate O-acyltransferase ABHD5 OS=Homo sapiens OX=9606 GN=ABHD5 PE=1 SV=1	2	2	39.1	ABHD5	NA	21.4462	21.9162	21.3179	21.413	21.2111	21.5249	21.8822	21.3399	21.2339	21.5974	21.6759	21.5994	0.13891	0.561477	0.88782	-0.177102	0.449498	0.746398	-0.0190961	0.895159	0.999976
Q9BV23	Monoacylglycerol lipase ABHD6 OS=Homo sapiens OX=9606 GN=ABHD6 PE=1 SV=1	2	2	38.3	ABHD6	NA	24.9841	25.0425	25.3475	25.4158	25.2236	25.2633	25.2585	24.9437	25.0611	25.2932	25.438	25.3268	0.264892	0.084005	0.674799	0.176179	0.259238	0.611078	0.220536	0.0188138	0.35297
Q8IZP0	Abl interactor 1 OS=Homo sapiens OX=9606 GN=ABI1 PE=1 SV=4	8	0	55	ABI1	NA	29.6594	29.6194	29.5287	29.5998	29.5508	29.5671	29.2738	29.3135	29.2728	29.3952	29.2589	29.296	0.0299792	0.545183	0.885585	-0.029915	0.529429	0.798638	3.21265e-05	0.999736	0.999976
Q9NYB9	Abl interactor 2 OS=Homo sapiens OX=9606 GN=ABI2 PE=1 SV=1	3	0	55.6	ABI2	NA	22.3762	22.5813	22.5467	22.4083	22.3001	22.3864	22.4509	22.4068	22.7184	22.7575	22.6777	22.5545	0.13786	0.305631	0.789439	-0.136483	0.151945	0.520254	0.000688373	0.994061	0.999976
Q9P2A4	ABI gene family member 3 OS=Homo sapiens OX=9606 GN=ABI3 PE=1 SV=2	10	1	39	ABI3	NA	32.0096	31.8822	32.0213	32.0399	31.9378	31.9691	31.6312	31.6998	31.6527	31.6529	31.6874	31.6991	0.018537	0.497501	0.864568	0.01125	0.845936	0.945112	0.0148935	0.884994	0.999976
Q9NX38	Protein Abitram OS=Homo sapiens OX=9606 GN=ABITRAM PE=1 SV=1	3	3	20.4	ABITRAM	NA	29.4737	29.4221	29.5228	29.4898	29.4422	29.5188	29.3187	29.3306	29.426	29.3634	29.3595	29.3201	-0.0107315	0.791117	0.953295	0.010724	0.785406	0.920399	-3.7808e-06	0.999936	0.999993
P00519	Tyrosine-protein kinase ABL1 OS=Homo sapiens OX=9606 GN=ABL1 PE=1 SV=4	6	0	122.8	ABL1	TRUE	24.0045	23.9966	24.1919	24.1157	24.0951	24.1437	24.2994	24.1959	24.2067	24.3896	24.4823	24.2715	0.147091	0.121793	0.695561	0.0538482	0.489887	0.773742	0.10047	0.250015	0.968278
P42684	Tyrosine-protein kinase ABL2 OS=Homo sapiens OX=9606 GN=ABL2 PE=1 SV=1	12	0	128.3	ABL2	TRUE	26.0628	26.1414	26.1247	26.1114	26.2316	26.1975	26.2652	26.0555	26.1398	26.294	26.275	26.2164	0.108297	0.210215	0.756171	0.0705276	0.186735	0.552462	0.0894123	0.0529705	0.580584
O14639	Actin-binding LIM protein 1 OS=Homo sapiens OX=9606 GN=ABLIM1 PE=1 SV=3	9	0	87.6	ABLIM1	NA	28.465	28.3909	28.4188	28.3124	28.5528	28.3935	29.1043	29.1014	29.1831	29.2096	29.0999	29.1475	0.0227685	0.61353	0.905265	-0.00532335	0.948169	0.978732	0.00872259	0.970556	0.999976
Q6H8Q1	Actin-binding LIM protein 2 OS=Homo sapiens OX=9606 GN=ABLIM2 PE=1 SV=2	4	0	67.8	ABLIM2	NA	NA	19.3147	20.174	18.8889	18.5129	18.52	18.6177	18.7979	19.1646	18.4354	18.7933	19.8047	0.15106	0.757432	0.945387	-1.10373	0.214943	0.576432	-0.387904	0.289342	0.999976
Q12979	Active breakpoint cluster region-related protein OS=Homo sapiens OX=9606 GN=ABR PE=1 SV=2	25	0	97.5	ABR	NA	29.5929	29.6397	29.6612	29.6653	29.6313	29.5852	30.2279	30.1443	30.2106	30.274	30.2591	30.227	0.0591007	0.13167	0.702228	-0.00400852	0.902719	0.963168	0.0275461	0.887177	0.999976
Q9P1F3	Costars family protein ABRACL OS=Homo sapiens OX=9606 GN=ABRACL PE=1 SV=1	1	1	9.1	ABRACL	NA	31.3486	31.5277	31.0547	30.8941	31.4583	31.437	31.5104	31.5947	31.399	31.3217	31.0292	31.2551	-0.299376	0.0561544	0.627026	-0.047204	0.848453	0.945382	-0.17329	0.186023	0.889635
Q6UWZ7	BRCA1-A complex subunit Abraxas 1 OS=Homo sapiens OX=9606 GN=ABRAXAS1 PE=1 SV=2	8	1	46.6	ABRAXAS1	NA	27.1765	27.2482	27.3037	27.3407	27.1357	27.281	27.0741	27.2198	27.0386	27.086	27.1153	27.1486	0.00574201	0.929121	0.984999	0.00967627	0.899688	0.962498	0.00770914	0.898689	0.999976
Q15018	BRISC complex subunit Abraxas 2 OS=Homo sapiens OX=9606 GN=ABRAXAS2 PE=1 SV=2	13	13	46.9	ABRAXAS2	NA	30.353	30.4117	30.3442	30.3806	30.3659	30.4064	30.2241	30.0624	30.1719	30.2665	30.2145	30.1619	0.06154	0.346752	0.808322	0.0146365	0.587142	0.825912	0.0380883	0.585677	0.999976
Q9ULW3	Activator of basal transcription 1 OS=Homo sapiens OX=9606 GN=ABT1 PE=1 SV=1	9	9	31.1	ABT1	NA	28.6565	28.6147	28.571	28.5339	28.3302	28.4223	29.0286	29.1443	29.0206	28.913	28.9063	28.9204	-0.151273	0.0618411	0.634588	-0.185287	0.0714106	0.424456	-0.16828	0.293454	0.999976
Q969K4	Ankyrin repeat and BTB/POZ domain-containing protein 1 OS=Homo sapiens OX=9606 GN=ABTB1 PE=1 SV=1	3	0	53.9	ABTB1	NA	24.9554	25.0978	25.041	25.1416	25.0622	25.2136	24.5469	24.6256	24.6468	24.6742	24.2032	24.4784	-0.154491	0.37577	0.821518	0.107794	0.148097	0.516715	-0.0233484	0.906706	0.999976
Q8N961	Ankyrin repeat and BTB/POZ domain-containing protein 2 OS=Homo sapiens OX=9606 GN=ABTB2 PE=2 SV=2	6	1	113.6	ABTB2	NA	25.674	25.6486	25.7572	25.9534	25.764	25.8446	24.798	24.7522	24.8094	24.7419	24.8813	24.7665	0.0100254	0.84442	0.966741	0.160736	0.079699	0.435829	0.0853809	0.791013	0.999976
P09110	3-ketoacyl-CoA thiolase, peroxisomal OS=Homo sapiens OX=9606 GN=ACAA1 PE=1 SV=2	8	3	44.3	ACAA1	NA	29.3108	29.3485	29.2672	29.1609	29.3314	29.2842	29.0871	29.1703	29.1069	29.2112	29.2365	29.1259	0.0697643	0.176277	0.73569	-0.0500087	0.441419	0.742619	0.0098778	0.860008	0.999976
P42765	3-ketoacyl-CoA thiolase, mitochondrial OS=Homo sapiens OX=9606 GN=ACAA2 PE=1 SV=2	17	17	41.9	ACAA2	NA	26.7013	26.4827	27.2802	26.6413	26.4016	26.7665	26.6624	26.6364	26.1162	26.9812	26.3986	26.7806	0.248459	0.370858	0.818893	-0.218258	0.468656	0.760266	0.0151003	0.935319	0.999976
Q13085	Acetyl-CoA carboxylase 1 OS=Homo sapiens OX=9606 GN=ACACA PE=1 SV=2	59	0	265.4	ACACA	NA	29.4287	29.4221	29.4119	29.4329	29.4658	29.4433	29.5528	29.5178	29.6148	29.5945	29.6498	29.5907	0.0498864	0.227937	0.759439	0.0264889	0.0942731	0.457092	0.0381877	0.471412	0.999976
O00763	Acetyl-CoA carboxylase 2 OS=Homo sapiens OX=9606 GN=ACACB PE=1 SV=3	10	0	276.4	ACACB	NA	20.6797	20.4272	20.9136	20.691	20.8682	20.5657	20.4682	20.2162	20.3205	20.633	20.1836	20.1068	-0.0272037	0.890013	0.979624	0.0348223	0.8456	0.944867	0.00380927	0.98152	0.999976
Q6JQN1	Acyl-CoA dehydrogenase family member 10 OS=Homo sapiens OX=9606 GN=ACAD10 PE=1 SV=1	7	0	118.8	ACAD10	NA	26.725	26.6833	26.6765	26.6995	26.7493	26.7169	26.5356	26.5401	26.5058	26.4601	26.3227	26.3352	-0.154544	0.0645422	0.634588	0.0269705	0.269639	0.619283	-0.0637869	0.498445	0.999976
Q709F0	Acyl-CoA dehydrogenase family member 11 OS=Homo sapiens OX=9606 GN=ACAD11 PE=1 SV=3	3	0	87.2	ACAD11	NA	23.7692	23.7342	23.7435	23.556	23.8761	23.8851	23.8066	23.3482	23.889	23.8668	23.9649	23.9857	0.257851	0.262459	0.771132	0.0234774	0.848759	0.945382	0.140664	0.189122	0.89504
Q9UKU7	Isobutyryl-CoA dehydrogenase, mitochondrial OS=Homo sapiens OX=9606 GN=ACAD8 PE=1 SV=1	8	0	45	ACAD8	NA	28.3211	28.265	28.331	28.2543	28.3017	28.2431	27.8583	27.7974	27.6371	27.6225	27.6421	27.5603	-0.155955	0.129337	0.70149	-0.0393278	0.224331	0.582032	-0.0976413	0.625103	0.999976
Q9H845	Complex I assembly factor ACAD9, mitochondrial OS=Homo sapiens OX=9606 GN=ACAD9 PE=1 SV=1	25	25	68.7	ACAD9	NA	30.7935	30.8507	30.7449	30.6856	30.7574	30.8066	30.7851	30.796	30.8371	30.8074	30.8404	30.7023	-0.0226576	0.65157	0.91723	-0.0464748	0.375816	0.700902	-0.0345662	0.279424	0.996809
P11310	Medium-chain specific acyl-CoA dehydrogenase, mitochondrial OS=Homo sapiens OX=9606 GN=ACADM PE=1 SV=1	23	0	46.6	ACADM	NA	32.9232	32.9588	32.8753	32.8567	32.8841	32.9164	33.0077	33.1233	32.957	32.981	32.918	32.8826	-0.102113	0.164634	0.726403	-0.0333648	0.330563	0.664504	-0.067739	0.123446	0.781037
P16219	Short-chain specific acyl-CoA dehydrogenase, mitochondrial OS=Homo sapiens OX=9606 GN=ACADS PE=1 SV=1	7	7	44.3	ACADS	NA	28.8776	28.916	28.9212	28.9346	28.9141	28.9257	28.8977	28.9769	28.878	28.8347	28.7715	28.8133	-0.111035	0.0453382	0.596151	0.019874	0.284492	0.628543	-0.0455804	0.189655	0.895593
P45954	Short/branched chain specific acyl-CoA dehydrogenase, mitochondrial OS=Homo sapiens OX=9606 GN=ACADSB PE=1 SV=1	14	2	47.5	ACADSB	NA	31.563	31.6109	31.5086	31.6195	31.452	31.6149	31.4185	31.6042	31.4613	31.4394	31.4566	31.4141	-0.0579655	0.411242	0.841688	0.00128169	0.984902	0.993076	-0.0283419	0.579677	0.999976
P49748	Very long-chain specific acyl-CoA dehydrogenase, mitochondrial OS=Homo sapiens OX=9606 GN=ACADVL PE=1 SV=1	33	0	70.3	ACADVL	NA	32.8771	32.8892	32.8353	32.8287	32.8604	32.9184	32.9404	33.0295	32.9597	32.8993	32.831	32.8556	-0.114567	0.0309467	0.535589	0.00196126	0.953051	0.981564	-0.056303	0.117762	0.762993
Q15027	Arf-GAP with coiled-coil, ANK repeat and PH domain-containing protein 1 OS=Homo sapiens OX=9606 GN=ACAP1 PE=1 SV=1	19	19	81.5	ACAP1	NA	30.3939	30.4298	30.402	30.4553	30.451	30.4838	30.1709	30.1322	30.1901	30.2188	30.2	30.2108	0.0455096	0.104806	0.691945	0.0547818	0.021765	0.339317	0.0501457	0.541806	0.999976
Q15057	Arf-GAP with coiled-coil, ANK repeat and PH domain-containing protein 2 OS=Homo sapiens OX=9606 GN=ACAP2 PE=1 SV=3	30	29	88	ACAP2	NA	30.2143	30.2245	30.2604	30.2838	30.2216	30.2417	30.2484	30.226	30.3264	30.2665	30.2951	30.2742	0.0116778	0.742975	0.943143	0.0159977	0.528853	0.798638	0.0138378	0.510857	0.999976
Q96P50	Arf-GAP with coiled-coil, ANK repeat and PH domain-containing protein 3 OS=Homo sapiens OX=9606 GN=ACAP3 PE=1 SV=2	2	0	92.4	ACAP3	NA	NA	18.0424	NA	NA	18.3953	NA	NA	NA	NA	NA	NA	NA	NaN	NA	NA	0.352949	NA	NA	0.352949
P24752	Acetyl-CoA acetyltransferase, mitochondrial OS=Homo sapiens OX=9606 GN=ACAT1 PE=1 SV=1	19	14	45.2	ACAT1	NA	33.4871	33.4441	33.4866	33.3257	33.4893	33.4165	33.5368	33.6327	33.532	33.5133	33.4061	33.4451	-0.112352	0.068538	0.639803	-0.0621142	0.319007	0.656422	-0.0872333	0.044688	0.53847
Q9BWD1	Acetyl-CoA acetyltransferase, cytosolic OS=Homo sapiens OX=9606 GN=ACAT2 PE=1 SV=2	17	1	41.3	ACAT2	NA	31.504	31.5367	31.487	31.4777	31.6011	31.586	31.2228	31.3356	31.1731	31.1823	31.2092	31.2977	-0.0141015	0.825067	0.961263	0.045689	0.363959	0.693165	0.0157937	0.87689	0.999976
Q9H3P7	Golgi resident protein GCP60 OS=Homo sapiens OX=9606 GN=ACBD3 PE=1 SV=4	13	13	60.6	ACBD3	NA	30.0605	30.0112	30.0025	29.9995	30.0118	30.0543	30.2834	30.2902	30.0312	29.991	30.2614	30.3019	-0.0168349	0.902978	0.980648	-0.00285527	0.912894	0.964694	-0.00984506	0.904248	0.999976
Q8NC06	Acyl-CoA-binding domain-containing protein 4 OS=Homo sapiens OX=9606 GN=ACBD4 PE=1 SV=2	1	0	30.3	ACBD4	NA	26.3167	26.3785	26.3413	26.454	26.3188	26.5003	25.6279	25.675	25.8649	25.601	26.0133	25.628	0.0248222	0.880069	0.976471	0.0788572	0.281971	0.626585	0.0518397	0.817003	0.999976
Q5T8D3	Acyl-CoA-binding domain-containing protein 5 OS=Homo sapiens OX=9606 GN=ACBD5 PE=1 SV=1	11	1	60.1	ACBD5	NA	29.0542	29.2029	29.0951	29.1019	29.0799	29.1429	29.037	29.1127	29.2815	29.1722	29.3015	29.1034	0.0486457	0.628748	0.910688	-0.00920041	0.861707	0.948208	0.0197226	0.705532	0.999976
Q9BR61	Acyl-CoA-binding domain-containing protein 6 OS=Homo sapiens OX=9606 GN=ACBD6 PE=1 SV=1	5	5	31.1	ACBD6	NA	27.902	27.9223	27.9464	27.8359	27.7857	27.76	27.6508	27.6367	27.6875	27.6724	27.6513	27.7224	0.0236855	0.417856	0.843577	-0.129723	0.0129154	0.289965	-0.0530187	0.450345	0.999976
Q8N6N7	Acyl-CoA-binding domain-containing protein 7 OS=Homo sapiens OX=9606 GN=ACBD7 PE=1 SV=1	1	1	9.8	ACBD7	NA	25.7925	25.7572	25.7848	25.524	25.6797	25.5923	26.3694	26.1185	25.8898	25.6887	26.1786	26.2417	-0.0895989	0.709393	0.935126	-0.179512	0.0509133	0.390597	-0.134556	0.424572	0.999976
Q4AC99	Probable inactive 1-aminocyclopropane-1-carboxylate synthase-like protein 2 OS=Homo sapiens OX=9606 GN=ACCSL PE=2 SV=3	1	1	65.2	ACCSL	NA	24.0618	23.9681	24.176	24.3312	23.9911	24.1981	23.787	23.8749	25.6105	25.6138	23.8949	23.7103	-0.0177892	0.984276	0.995974	0.104808	0.426476	0.732048	0.0435097	0.914374	0.999976
Q96AP0	Adrenocortical dysplasia protein homolog OS=Homo sapiens OX=9606 GN=ACD PE=1 SV=4	4	0	48.9	ACD	NA	24.1719	24.1718	24.0279	24.0143	24.195	24.056	24.8215	24.4238	24.7421	24.6547	24.6447	24.6658	-0.0074017	0.956998	0.991108	-0.0354292	0.652051	0.859072	-0.0214154	0.910596	0.999976
Q9UKV3	Apoptotic chromatin condensation inducer in the nucleus OS=Homo sapiens OX=9606 GN=ACIN1 PE=1 SV=2	53	0	151.8	ACIN1	NA	26.8946	26.858	26.546	26.4141	26.7558	26.5871	26.7592	26.8854	26.7179	26.737	26.5108	26.6821	-0.144235	0.169946	0.732943	-0.180534	0.290941	0.631993	-0.162385	0.0627733	0.614965
Q9UKV3-5	Isoform 4 of Apoptotic chromatin condensation inducer in the nucleus OS=Homo sapiens OX=9606 GN=ACIN1	54	2	150.5	ACIN1	NA	31.4134	31.3822	31.3304	31.359	31.4159	31.3627	31.3901	31.439	31.347	31.2716	31.3821	31.4005	-0.0406432	0.453668	0.847659	0.00382392	0.906397	0.963168	-0.0184097	0.503992	0.999976
P25106	Atypical chemokine receptor 3 OS=Homo sapiens OX=9606 GN=ACKR3 PE=1 SV=3	1	1	41.5	ACKR3	NA	20.3035	19.2934	19.7802	19.6922	NA	NA	NA	NA	NA	NA	NA	NA	NaN	NA	NA	-0.100133	NA	NA	-0.100133
P53396	ATP-citrate synthase OS=Homo sapiens OX=9606 GN=ACLY PE=1 SV=3	58	1	120.8	ACLY	NA	32.4587	32.5104	32.5351	32.5953	32.6245	32.6044	32.8298	32.7794	32.7036	32.7051	32.8332	32.8448	0.0234314	0.706956	0.935126	0.106635	0.0293281	0.356647	0.0650331	0.428107	0.999976
P53396-2	Isoform 2 of ATP-citrate synthase OS=Homo sapiens OX=9606 GN=ACLY	58	0	119.7	ACLY	NA	24.4214	24.3878	24.5108	24.7432	24.5382	24.454	24.7634	24.6475	24.6118	24.5759	24.7939	24.7935	0.0468841	0.61894	0.909092	0.138498	0.244123	0.600005	0.092691	0.293129	0.999976
P21399	Cytoplasmic aconitate hydratase OS=Homo sapiens OX=9606 GN=ACO1 PE=1 SV=3	29	29	98.3	ACO1	NA	30.0575	30.0584	30.0248	30.0213	30.0266	30.0437	29.9276	29.9301	29.7911	29.8233	29.9348	29.9156	0.00832853	0.892193	0.979624	-0.0163979	0.287581	0.631403	-0.00403469	0.942853	0.999976
Q99798	Aconitate hydratase, mitochondrial OS=Homo sapiens OX=9606 GN=ACO2 PE=1 SV=2	37	37	85.4	ACO2	NA	32.6099	32.6223	32.5229	32.6181	32.5594	32.5956	32.141	32.3026	32.1141	32.1133	32.0784	32.0968	-0.0897364	0.265095	0.771939	0.00600179	0.876648	0.955182	-0.0418673	0.7796	0.999976
Q9NPJ3	Acyl-coenzyme A thioesterase 13 OS=Homo sapiens OX=9606 GN=ACOT13 PE=1 SV=1	5	0	15	ACOT13	NA	31.4425	31.4549	31.4363	31.388	31.381	31.4363	31.0218	31.0546	31.0189	31.0661	30.9068	30.8469	-0.0918471	0.294103	0.787668	-0.0427751	0.122505	0.489738	-0.0673111	0.645653	0.999976
O00154	Cytosolic acyl coenzyme A thioester hydrolase OS=Homo sapiens OX=9606 GN=ACOT7 PE=1 SV=3	16	0	41.8	ACOT7	NA	31.1652	31.2332	31.1844	31.2205	31.2508	31.2476	31.4987	31.5284	31.3996	31.4566	31.5365	31.4779	0.0147774	0.765687	0.94703	0.0453883	0.140312	0.506305	0.0300828	0.737576	0.999976
O14734	Acyl-coenzyme A thioesterase 8 OS=Homo sapiens OX=9606 GN=ACOT8 PE=1 SV=1	6	6	35.9	ACOT8	NA	28.8966	28.9632	29.0293	29.047	28.8751	28.8949	28.5587	28.6907	28.9107	28.8407	28.9015	28.783	0.121666	0.359294	0.814382	-0.024064	0.737476	0.900802	0.0488012	0.567695	0.999976
Q9Y305	Acyl-coenzyme A thioesterase 9, mitochondrial OS=Homo sapiens OX=9606 GN=ACOT9 PE=1 SV=2	13	0	49.9	ACOT9	NA	31.6718	31.6859	31.7264	31.6641	31.61	31.7049	31.3984	31.5165	31.5757	31.4208	31.3641	31.317	-0.129564	0.114785	0.692593	-0.0350509	0.347188	0.680538	-0.0823077	0.35543	0.999976
Q15067-2	Isoform 2 of Peroxisomal acyl-coenzyme A oxidase 1 OS=Homo sapiens OX=9606 GN=ACOX1	9	0	74.6	ACOX1	NA	28.4393	28.4797	28.3825	28.4477	28.3911	28.5213	28.2445	28.3422	28.3745	28.3008	28.4369	28.2675	0.0146777	0.832935	0.963536	0.0195252	0.701239	0.880893	0.0171014	0.74575	0.999976
O15254	Peroxisomal acyl-coenzyme A oxidase 3 OS=Homo sapiens OX=9606 GN=ACOX3 PE=1 SV=2	7	2	77.6	ACOX3	NA	28.2443	28.2932	28.376	28.372	28.1358	28.3819	27.7567	27.6602	27.9075	27.7941	27.9611	27.8255	0.0853841	0.393941	0.831768	-0.00795849	0.934739	0.973996	0.0387128	0.817613	0.999976
P24666	Low molecular weight phosphotyrosine protein phosphatase OS=Homo sapiens OX=9606 GN=ACP1 PE=1 SV=3	11	0	18	ACP1	NA	31.9263	31.9249	31.8074	31.8555	31.9129	31.8682	31.9244	31.9674	31.8665	31.9449	31.8755	31.9553	0.00582875	0.887095	0.979088	-0.00726796	0.877609	0.955182	-0.000719604	0.980601	0.999976
P24666-2	Isoform 2 of Low molecular weight phosphotyrosine protein phosphatase OS=Homo sapiens OX=9606 GN=ACP1	7	1	18	ACP1	NA	24.4524	24.0812	24.1478	24.0205	24.4112	24.0403	24.4179	23.9768	24.3317	24.3651	24.0337	24.1631	-0.0548599	0.759113	0.945387	-0.0697902	0.704112	0.883426	-0.0623251	0.572465	0.999976
Q96CM8	Medium-chain acyl-CoA ligase ACSF2, mitochondrial OS=Homo sapiens OX=9606 GN=ACSF2 PE=1 SV=2	16	0	68.1	ACSF2	NA	30.246	30.2309	30.2189	30.1742	30.2237	30.2505	29.4347	29.5656	29.4805	29.5189	29.4095	29.4015	-0.050289	0.403742	0.836103	-0.0158033	0.561019	0.815633	-0.0330461	0.893421	0.999976
Q4G176	Malonate--CoA ligase ACSF3, mitochondrial OS=Homo sapiens OX=9606 GN=ACSF3 PE=1 SV=3	18	18	64.1	ACSF3	NA	30.4511	30.5229	30.5015	30.4461	30.4857	30.5273	30.2729	30.366	30.3188	30.1804	30.1689	30.2175	-0.130276	0.0223596	0.500704	-0.00546772	0.871405	0.953126	-0.0678718	0.41651	0.999976
P33121	Long-chain-fatty-acid--CoA ligase 1 OS=Homo sapiens OX=9606 GN=ACSL1 PE=1 SV=1	28	0	77.9	ACSL1	NA	31.5185	31.5699	31.4887	31.6149	31.6326	31.5958	30.924	30.9015	30.9821	30.8693	30.9748	30.9199	-0.0145166	0.72815	0.937575	0.0887334	0.0473632	0.388951	0.0371084	0.859774	0.999976
O95573	Long-chain-fatty-acid--CoA ligase 3 OS=Homo sapiens OX=9606 GN=ACSL3 PE=1 SV=3	19	17	80.4	ACSL3	NA	28.9253	29.1447	29.1611	29.1801	29.2063	29.1444	28.8671	28.4917	28.8689	28.8349	28.9047	28.632	0.0479749	0.767148	0.94703	0.0998646	0.31822	0.656134	0.0739198	0.601259	0.999976
O60488	Long-chain-fatty-acid--CoA ligase 4 OS=Homo sapiens OX=9606 GN=ACSL4 PE=1 SV=2	22	0	79.1	ACSL4	NA	31.2282	31.2595	31.2974	31.2898	31.3439	31.2846	31.1257	31.0195	31.0543	31.0933	31.1614	31.09	0.0483429	0.287565	0.78522	0.0443915	0.18276	0.55028	0.0463672	0.490131	0.999976
Q9ULC5	Long-chain-fatty-acid--CoA ligase 5 OS=Homo sapiens OX=9606 GN=ACSL5 PE=1 SV=1	9	0	75.9	ACSL5	NA	29.0139	29.2069	29.2637	29.4972	29.2347	29.4333	29.1258	28.8475	29.1145	29.0874	29.2042	28.9499	0.0512418	0.684753	0.925896	0.226924	0.106819	0.471705	0.139083	0.212152	0.933587
Q9NUB1	Acetyl-coenzyme A synthetase 2-like, mitochondrial OS=Homo sapiens OX=9606 GN=ACSS1 PE=1 SV=2	16	0	74.8	ACSS1	NA	28.5146	28.5049	28.5328	28.635	28.4524	28.5247	28.3711	28.4093	28.4725	28.4581	28.3996	28.3548	-0.0134381	0.765297	0.94703	0.0199125	0.745101	0.902657	0.00323722	0.947913	0.999976
Q9NR19	Acetyl-coenzyme A synthetase, cytoplasmic OS=Homo sapiens OX=9606 GN=ACSS2 PE=1 SV=1	3	0	78.5	ACSS2	NA	22.0297	22.1648	22.6034	21.6398	21.8213	21.9046	21.0102	20.8637	21.9881	20.9911	21.3218	22.007	0.152627	0.758451	0.945387	-0.477378	0.0933449	0.455561	-0.162375	0.62833	0.999976
P68133	Actin, alpha skeletal muscle OS=Homo sapiens OX=9606 GN=ACTA1 PE=1 SV=1	16	0	42	ACTA1	NA	31.8307	31.8563	31.8577	31.8811	31.8595	31.9255	31.6144	31.6095	31.2505	31.1123	31.4926	31.5878	-0.0938911	0.645811	0.914523	0.0404354	0.161053	0.529706	-0.0267279	0.87101	0.999976
P60709	Actin, cytoplasmic 1 OS=Homo sapiens OX=9606 GN=ACTB PE=1 SV=1	25	0	41.7	ACTB	NA	37.2769	37.2572	37.2606	37.3053	37.2561	37.2858	36.8713	36.9375	36.5809	36.5035	36.8414	36.8682	-0.0588871	0.732382	0.938777	0.0175089	0.349479	0.682761	-0.0206891	0.908835	0.999976
Q562R1	Beta-actin-like protein 2 OS=Homo sapiens OX=9606 GN=ACTBL2 PE=1 SV=2	10	3	42	ACTBL2	NA	28.0711	28.0594	28.0322	28.1134	28.0839	28.0989	27.7932	27.8134	27.7495	27.7503	27.7443	27.7241	-0.0458296	0.120989	0.694563	0.0444432	0.0404261	0.380941	-0.000693229	0.994666	0.999976
O96019	Actin-like protein 6A OS=Homo sapiens OX=9606 GN=ACTL6A PE=1 SV=1	15	2	47.4	ACTL6A	NA	30.7737	30.8098	30.7659	30.8393	30.8542	30.8133	31.0002	30.928	30.8165	30.8197	30.9712	30.9782	0.00811565	0.91836	0.982988	0.0524535	0.0446647	0.386436	0.0302846	0.552651	0.999976
Q9H568	Actin-like protein 8 OS=Homo sapiens OX=9606 GN=ACTL8 PE=1 SV=1	2	2	41.3	ACTL8	NA	22.1482	22.055	22.1505	21.4962	22.1094	21.9945	21.4349	21.5751	21.8187	21.8766	21.7778	21.9118	0.24584	0.148754	0.716828	-0.251225	0.312654	0.650255	-0.00269248	0.986241	0.999976
P12814	Alpha-actinin-1 OS=Homo sapiens OX=9606 GN=ACTN1 PE=1 SV=2	21	0	103	ACTN1	NA	18.7446	17.7024	20.9038	NA	NA	17.9803	NA	NA	NA	NA	NA	17.511	NaN	NA	NA	-1.13663	NA	NA	-1.37127	0.281062	0.998399
P35609	Alpha-actinin-2 OS=Homo sapiens OX=9606 GN=ACTN2 PE=1 SV=1	12	0	103.8	ACTN2	NA	27.3037	27.3128	27.2446	27.1251	27.4077	27.2245	27.2692	27.2488	27.0783	27.1586	27.3601	27.3187	0.0803566	0.404225	0.836103	-0.0346145	0.720633	0.892832	0.0228711	0.702698	0.999976
O43707	Alpha-actinin-4 OS=Homo sapiens OX=9606 GN=ACTN4 PE=1 SV=2	61	7	104.8	ACTN4	NA	33.4535	33.4244	33.3973	33.4573	33.4537	33.4678	33.4865	33.5539	33.4436	33.4525	33.4708	33.5395	-0.00705109	0.873921	0.974649	0.0345444	0.160273	0.529692	0.0137467	0.612906	0.999976
Q9NZ32	Actin-related protein 10 OS=Homo sapiens OX=9606 GN=ACTR10 PE=1 SV=1	13	13	46.3	ACTR10	NA	30.584	30.57	30.6632	30.4976	30.7032	30.549	30.2858	30.1225	30.1905	30.2795	30.2343	30.1906	0.0351999	0.558939	0.88717	-0.0224628	0.764736	0.912236	0.00636855	0.96064	0.999976
P61163	Alpha-centractin OS=Homo sapiens OX=9606 GN=ACTR1A PE=1 SV=1	15	8	42.6	ACTR1A	NA	31.5216	31.4893	31.5369	31.5895	31.5068	31.5286	31.2967	31.3284	31.1092	31.161	31.3321	31.3706	0.0431786	0.669745	0.923529	0.025726	0.428966	0.733796	0.0344523	0.721421	0.999976
P42025	Beta-centractin OS=Homo sapiens OX=9606 GN=ACTR1B PE=1 SV=1	11	4	42.3	ACTR1B	NA	25.8762	25.8522	25.7576	25.8969	25.9581	26.0047	25.5903	25.5967	25.5822	25.6539	25.492	25.6141	-0.00305212	0.955822	0.990887	0.124583	0.0609688	0.409001	0.0607655	0.568602	0.999976
P61160	Actin-related protein 2 OS=Homo sapiens OX=9606 GN=ACTR2 PE=1 SV=1	11	1	44.7	ACTR2	NA	32.4486	32.4573	32.4686	32.4695	32.4957	32.4867	32.283	32.2147	32.0865	32.037	32.2664	32.2872	0.00214156	0.983827	0.995974	0.0258044	0.0599104	0.408914	0.013973	0.889234	0.999976
P61158	Actin-related protein 3 OS=Homo sapiens OX=9606 GN=ACTR3 PE=1 SV=3	28	23	47.3	ACTR3	NA	33.4092	33.4477	33.4333	33.4723	33.5167	33.5319	33.1529	33.1755	33.134	33.1338	33.2597	33.225	0.0520062	0.298518	0.787948	0.0768905	0.0295154	0.356647	0.0644484	0.506234	0.999976
Q9P1U1	Actin-related protein 3B OS=Homo sapiens OX=9606 GN=ACTR3B PE=2 SV=1	13	0	47.6	ACTR3B	NA	27.4226	27.3191	27.2167	28.0786	27.1752	27.568	27.127	27.4969	27.1067	27.1495	27.2739	27.3412	0.0113624	0.940288	0.987246	0.287789	0.386464	0.708143	0.149576	0.373317	0.999976
Q9H9F9	Actin-related protein 5 OS=Homo sapiens OX=9606 GN=ACTR5 PE=1 SV=2	12	12	68.3	ACTR5	NA	28.4409	28.3846	28.4011	28.4367	28.3657	28.4641	28.6707	28.6841	28.6425	28.6942	28.6848	28.5977	-0.00690036	0.849939	0.96756	0.0133157	0.718127	0.892307	0.00320765	0.969163	0.999976
Q9GZN1	Actin-related protein 6 OS=Homo sapiens OX=9606 GN=ACTR6 PE=1 SV=1	7	6	45.8	ACTR6	NA	25.6818	25.8511	25.8493	25.7162	26.0191	25.7561	25.7535	25.7364	25.8306	26.0184	25.8517	25.7473	0.0989427	0.338171	0.804351	0.0364166	0.761617	0.910698	0.0676797	0.315774	0.999976
Q9H981	Actin-related protein 8 OS=Homo sapiens OX=9606 GN=ACTR8 PE=1 SV=2	13	3	70.4	ACTR8	NA	28.7317	28.7687	28.7614	28.7353	28.7425	28.7488	28.3872	28.276	28.2716	28.3384	28.4109	28.3535	0.0559912	0.285393	0.784575	-0.0117322	0.413361	0.726039	0.0221295	0.86951	0.999976
Q8TDG2	Actin-related protein T1 OS=Homo sapiens OX=9606 GN=ACTRT1 PE=2 SV=2	1	1	41.7	ACTRT1	NA	24.7429	24.6754	24.4492	24.8965	24.7898	24.8645	24.2345	23.8786	23.9915	23.9111	24.7112	24.0639	0.193861	0.525085	0.876531	0.227807	0.111625	0.476612	0.210834	0.380397	0.999976
Q03154	Aminoacylase-1 OS=Homo sapiens OX=9606 GN=ACY1 PE=1 SV=1	10	0	45.9	ACY1	NA	28.5785	28.5703	28.5394	28.6696	28.6187	28.6752	28.1144	28.1129	27.9498	27.992	28.1365	28.1857	0.0456728	0.597647	0.897433	0.0917587	0.0176197	0.326399	0.0687157	0.695932	0.999976
Q96HD9	N-acyl-aromatic-L-amino acid amidohydrolase (carboxylate-forming) OS=Homo sapiens OX=9606 GN=ACY3 PE=1 SV=1	2	2	35.2	ACY3	NA	26.5455	26.6381	26.5779	26.6747	26.6331	26.707	26.0421	26.1746	26.0308	26.1437	26.1267	26.1008	0.0412346	0.469395	0.854207	0.0844408	0.0744247	0.43029	0.0628377	0.717244	0.999976
P07311	Acylphosphatase-1 OS=Homo sapiens OX=9606 GN=ACYP1 PE=1 SV=2	9	8	11.3	ACYP1	NA	32.4611	32.4054	32.3869	32.4141	32.5404	32.5928	32.2688	32.2757	32.165	32.2585	32.3145	32.4041	0.0891832	0.185411	0.738135	0.0979521	0.197822	0.564793	0.0935677	0.204184	0.921873
P14621	Acylphosphatase-2 OS=Homo sapiens OX=9606 GN=ACYP2 PE=1 SV=2	7	7	11.1	ACYP2	NA	30.979	30.9115	30.9033	30.8717	30.9484	30.9344	30.6852	30.7376	30.6788	30.655	30.6566	30.6897	-0.0334343	0.214077	0.758438	-0.0130927	0.716814	0.891378	-0.0232635	0.772551	0.999976
P00813	Adenosine deaminase OS=Homo sapiens OX=9606 GN=ADA PE=1 SV=3	15	15	40.7	ADA	NA	31.3601	31.4155	31.3861	31.4336	31.4145	31.5089	31.1016	31.2301	31.1951	31.2339	31.2096	31.218	0.0448641	0.362426	0.814673	0.0651312	0.139026	0.506305	0.0549976	0.473386	0.999976
Q9NZK5	Adenosine deaminase 2 OS=Homo sapiens OX=9606 GN=ADA2 PE=1 SV=2	5	2	58.9	ADA2	NA	26.2344	26.3572	26.3257	26.4875	26.4004	26.4439	25.4792	25.7675	25.3997	25.3877	25.5189	25.4755	-0.088077	0.520655	0.872406	0.138201	0.0428913	0.380941	0.025062	0.931302	0.999976
Q6DHV7	Adenosine deaminase-like protein OS=Homo sapiens OX=9606 GN=ADAL PE=1 SV=2	3	0	40.2	ADAL	NA	26.283	26.1983	26.0478	26.0685	26.2103	26.2086	26.0255	26.0695	25.9414	25.8111	25.955	25.9193	-0.116974	0.112153	0.692593	-0.0138758	0.876798	0.955182	-0.065425	0.452497	0.999976
O14672	Disintegrin and metalloproteinase domain-containing protein 10 OS=Homo sapiens OX=9606 GN=ADAM10 PE=1 SV=1	14	5	84.1	ADAM10	NA	27.4583	27.4156	27.5253	27.5639	27.5051	27.5077	27.2944	27.0803	27.4808	27.3214	27.5681	27.4633	0.165721	0.302197	0.787948	0.059131	0.203112	0.566547	0.112426	0.182425	0.886581
P78536	Disintegrin and metalloproteinase domain-containing protein 17 OS=Homo sapiens OX=9606 GN=ADAM17 PE=1 SV=1	10	1	93	ADAM17	NA	26.6865	26.779	26.6021	26.8682	26.6857	26.6443	26.4038	26.4756	26.5486	26.5554	26.659	26.5563	0.114236	0.105076	0.691945	0.0435263	0.640363	0.85224	0.078881	0.306672	0.999976
Q13443	Disintegrin and metalloproteinase domain-containing protein 9 OS=Homo sapiens OX=9606 GN=ADAM9 PE=1 SV=1	5	3	90.5	ADAM9	NA	25.1577	25.3427	25.2236	25.197	25.3989	25.2168	24.93	24.9224	25.1153	24.9401	25.1412	25.01	0.0411818	0.658307	0.919181	0.029581	0.743053	0.902211	0.0353814	0.716559	0.999976
O75689	Arf-GAP with dual PH domain-containing protein 1 OS=Homo sapiens OX=9606 GN=ADAP1 PE=1 SV=2	1	0	43.4	ADAP1	NA	19.5518	19.2356	21.4072	20.569	19.963	NA	19.7989	19.3647	19.5554	20.3261	19.413	21.4948	0.83831	0.297122	0.787948	0.201146	0.805933	0.929974	0.534256	0.291311	0.999976
P55265	Double-stranded RNA-specific adenosine deaminase OS=Homo sapiens OX=9606 GN=ADAR PE=1 SV=4	57	0	136	ADAR	NA	31.9206	31.9834	31.925	31.8244	31.9404	31.8662	31.8785	31.9022	31.8116	31.7395	31.7445	31.8122	-0.0986825	0.0525282	0.620758	-0.065978	0.186028	0.55235	-0.0823303	0.0617865	0.614179
Q9BUB4	tRNA-specific adenosine deaminase 1 OS=Homo sapiens OX=9606 GN=ADAT1 PE=1 SV=1	2	1	55.4	ADAT1	NA	24.7914	24.9786	24.8451	24.9404	24.8227	24.8585	25.0134	25.083	25.0044	25.0775	25.1987	25.047	0.0741196	0.251699	0.767885	0.00218808	0.975296	0.989021	0.0381538	0.617513	0.999976
Q7Z6V5	tRNA-specific adenosine deaminase 2 OS=Homo sapiens OX=9606 GN=ADAT2 PE=1 SV=1	4	1	21	ADAT2	NA	29.677	29.6497	29.6625	29.737	29.7009	29.7752	29.8359	29.843	29.6436	29.5508	29.7737	29.8397	-0.0527098	0.656186	0.918403	0.0746366	0.0598937	0.408914	0.0109634	0.848227	0.999976
Q96EY9	Probable inactive tRNA-specific adenosine deaminase-like protein 3 OS=Homo sapiens OX=9606 GN=ADAT3 PE=1 SV=1	3	3	38	ADAT3	NA	25.2125	25.4039	25.1972	25.3705	25.1797	25.2871	25.3965	25.0986	25.3538	25.0632	25.3248	25.1212	-0.113149	0.408238	0.839856	0.00792666	0.931499	0.972828	-0.0526113	0.477748	0.999976
Q86TW2	AarF domain-containing protein kinase 1 OS=Homo sapiens OX=9606 GN=ADCK1 PE=1 SV=2	2	0	60.5	ADCK1	TRUE	23.6209	23.7428	23.5814	23.5912	23.6203	23.8035	23.634	23.6715	23.7957	23.5883	23.5753	23.4244	-0.171112	0.0760114	0.658116	0.0233017	0.792398	0.922733	-0.073905	0.246273	0.96371
P35611-4	Isoform 4 of Alpha-adducin OS=Homo sapiens OX=9606 GN=ADD1	18	0	73.3	ADD1	NA	28.244	28.17	28.2314	28.2505	28.3004	28.306	28.2444	28.2229	28.0955	28.1301	28.2486	28.2062	0.00734727	0.905724	0.981285	0.0705173	0.0751788	0.43029	0.0389323	0.303706	0.999976
P35612	Beta-adducin OS=Homo sapiens OX=9606 GN=ADD2 PE=1 SV=3	13	6	80.8	ADD2	NA	25.2947	25.1455	25.6786	25.2182	25.0992	25.1596	25.2597	25.2301	24.8825	25.3135	25.0603	25.5988	0.200089	0.37068	0.818788	-0.213932	0.308902	0.648204	-0.00692155	0.959384	0.999976
Q9UEY8	Gamma-adducin OS=Homo sapiens OX=9606 GN=ADD3 PE=1 SV=1	15	0	79.1	ADD3	NA	29.0209	29.0249	29.0887	29.1031	29.0736	29.099	29.0558	28.9593	29.0103	29.1108	29.1029	29.0642	0.0841607	0.0749148	0.654039	0.0470774	0.1532	0.521899	0.065619	0.0122867	0.28687
O60242	Adhesion G protein-coupled receptor B3 OS=Homo sapiens OX=9606 GN=ADGRB3 PE=1 SV=2	1	1	171.4	ADGRB3	NA	21.9211	21.7082	22.0678	21.9797	21.9913	22.0742	21.4061	21.1893	23.4453	23.4218	21.5706	21.5499	0.167162	0.868973	0.973154	0.11604	0.383399	0.705645	0.141601	0.748722	0.999976
P48960	Adhesion G protein-coupled receptor E5 OS=Homo sapiens OX=9606 GN=ADGRE5 PE=1 SV=4	5	0	91.8	ADGRE5	NA	27.0925	26.9713	27.0139	26.9113	27.0412	26.9743	27.1055	27.0821	27.1283	27.1565	27.1484	27.2248	0.0712871	0.0790124	0.667763	-0.0502923	0.385367	0.707534	0.0104974	0.85372	0.999976
Q8IZF5	Adhesion G-protein coupled receptor F3 OS=Homo sapiens OX=9606 GN=ADGRF3 PE=2 SV=1	1	0	116.3	ADGRF3	NA	21.5913	21.4677	21.6863	21.8221	21.4206	21.2377	21.1342	20.5961	20.9474	21.1315	21.17	21.2295	0.284445	0.210208	0.756171	-0.0882543	0.669566	0.86733	0.0980953	0.639187	0.999976
O95490	Adhesion G protein-coupled receptor L2 OS=Homo sapiens OX=9606 GN=ADGRL2 PE=1 SV=2	1	0	163.2	ADGRL2	NA	24.2071	24.2799	24.2151	24.1909	24.2211	24.2365	NA	NA	NA	NA	NA	17.9571	NaN	NA	NA	-0.0178883	0.547092	0.809431	-1.58263	0.386325	0.999976
P11766	Alcohol dehydrogenase class-3 OS=Homo sapiens OX=9606 GN=ADH5 PE=1 SV=4	12	12	39.7	ADH5	NA	32.8945	32.9046	32.9103	32.9622	32.9117	32.9318	32.831	32.865	32.7306	32.7961	32.7549	32.823	-0.0174967	0.723784	0.936319	0.0321187	0.151036	0.51951	0.00731101	0.871293	0.999976
Q9BV57	1,2-dihydroxy-3-keto-5-methylthiopentene dioxygenase OS=Homo sapiens OX=9606 GN=ADI1 PE=1 SV=1	10	3	21.5	ADI1	NA	31.3384	31.3359	31.2836	31.4401	31.2818	31.3102	31.3665	31.4363	31.3544	31.3982	31.4524	31.4541	0.0491726	0.199731	0.749468	0.0247129	0.671904	0.869004	0.0369427	0.345195	0.999976
Q96A54	Adiponectin receptor protein 1 OS=Homo sapiens OX=9606 GN=ADIPOR1 PE=1 SV=1	1	1	42.6	ADIPOR1	NA	21.9176	21.1152	21.7727	22.6381	21.7628	21.7957	21.8915	21.53	21.9529	21.635	21.2677	21.8306	-0.213662	0.371585	0.818893	0.463691	0.28873	0.631993	0.125014	0.594009	0.999976
Q86V24	Adiponectin receptor protein 2 OS=Homo sapiens OX=9606 GN=ADIPOR2 PE=1 SV=1	1	1	43.9	ADIPOR2	NA	24.8835	25.0873	25.0397	25.0563	24.9193	25.0833	25.615	25.416	25.6784	25.3484	25.6605	25.216	-0.161481	0.364627	0.816113	0.0161273	0.850027	0.945607	-0.0726768	0.682001	0.999976
P55263	Adenosine kinase OS=Homo sapiens OX=9606 GN=ADK PE=1 SV=2	18	0	40.5	ADK	NA	31.9364	31.948	31.9459	31.9975	32.0132	32.0169	32.1876	32.2957	32.1892	32.2388	32.2611	32.3052	0.0441796	0.355335	0.813101	0.0657815	0.00171325	0.201373	0.0549805	0.543665	0.999976
Q9H2P0	Activity-dependent neuroprotector homeobox protein OS=Homo sapiens OX=9606 GN=ADNP PE=1 SV=1	33	33	123.5	ADNP	NA	29.4475	29.3287	29.3218	29.1061	29.1302	29.0879	29.44	29.6296	29.3852	29.2968	29.1703	29.3338	-0.217964	0.079963	0.668953	-0.257892	0.0174286	0.326368	-0.237928	0.00353495	0.14797
Q6IQ32	Activity-dependent neuroprotector homeobox protein 2 OS=Homo sapiens OX=9606 GN=ADNP2 PE=1 SV=1	4	4	122.8	ADNP2	NA	26.3631	26.3448	26.408	26.0831	26.1604	26.1467	26.5946	26.7041	26.6843	26.3792	26.2951	26.3349	-0.32458	0.00212209	0.237092	-0.241853	0.00166669	0.201373	-0.283217	0.00740718	0.21574
Q96SZ5	2-aminoethanethiol dioxygenase OS=Homo sapiens OX=9606 GN=ADO PE=1 SV=2	9	9	29.7	ADO	NA	28.6544	28.7652	28.6565	28.7799	28.6476	28.7577	28.5248	28.5433	28.4113	28.5312	28.5647	28.5784	0.0649565	0.251962	0.767885	0.0363977	0.543798	0.807006	0.0506771	0.463492	0.999976
P29274	Adenosine receptor A2a OS=Homo sapiens OX=9606 GN=ADORA2A PE=1 SV=2	1	1	44.7	ADORA2A	NA	22.2725	22.2651	22.3682	22.0913	22.1002	21.8736	22.1629	22.5811	22.5677	22.206	22.6838	22.3335	-0.0295053	0.888798	0.979337	-0.280238	0.0461312	0.387136	-0.154872	0.274347	0.988372
Q9BRR6	ADP-dependent glucokinase OS=Homo sapiens OX=9606 GN=ADPGK PE=1 SV=1	5	0	54.1	ADPGK	NA	27.4804	27.4088	27.5992	27.6589	27.6389	27.581	27.7382	27.6464	27.5633	27.7107	27.8787	27.6896	0.110366	0.233378	0.759439	0.130099	0.130004	0.501836	0.120233	0.0875907	0.688981
P54922	[Protein ADP-ribosylarginine] hydrolase OS=Homo sapiens OX=9606 GN=ADPRH PE=1 SV=1	2	2	39.5	ADPRH	NA	25.2016	25.1908	25.1887	25.1466	25.2394	25.1717	23.516	23.4001	23.3574	23.2186	23.5739	23.6705	0.0631742	0.698935	0.932419	-0.00780906	0.805493	0.929974	0.0276826	0.961016	0.999976
Q3LIE5	Manganese-dependent ADP-ribose/CDP-alcohol diphosphatase OS=Homo sapiens OX=9606 GN=ADPRM PE=1 SV=1	1	0	39.5	ADPRM	NA	22.0568	21.9339	22.3983	21.8649	21.9678	22.2274	21.9338	21.9147	20.7119	21.1581	21.5298	21.3034	-0.189696	0.689742	0.928387	-0.109602	0.568923	0.818313	-0.149649	0.617037	0.999976
Q9NX46	ADP-ribose glycohydrolase ARH3 OS=Homo sapiens OX=9606 GN=ADPRS PE=1 SV=1	11	11	38.9	ADPRS	NA	30.2301	30.237	30.2271	30.1299	30.2019	30.1821	30.2196	30.2404	30.1894	30.1301	30.1452	30.1565	-0.0725112	0.0224624	0.500704	-0.0601313	0.104585	0.468083	-0.0663212	0.00130009	0.0852341
Q16186	Proteasomal ubiquitin receptor ADRM1 OS=Homo sapiens OX=9606 GN=ADRM1 PE=1 SV=2	13	13	42.1	ADRM1	NA	31.0886	31.0535	30.9621	30.9105	31.2299	31.1152	31.0718	31.1222	30.9588	30.9856	31.0244	31.074	-0.0229662	0.702286	0.933555	0.0504619	0.655269	0.86044	0.0137478	0.801502	0.999976
P30566	Adenylosuccinate lyase OS=Homo sapiens OX=9606 GN=ADSL PE=1 SV=2	25	5	54.9	ADSL	NA	31.3638	31.3877	31.3331	31.3492	31.4708	31.4028	31.3309	31.2687	31.2052	31.2745	31.2727	31.3566	0.0329736	0.512601	0.870458	0.0460413	0.324513	0.662287	0.0395074	0.362789	0.999976
Q8N142	Adenylosuccinate synthetase isozyme 1 OS=Homo sapiens OX=9606 GN=ADSS1 PE=1 SV=1	3	1	50.2	ADSS1	NA	19.1867	NA	19.8984	20.0877	19.762	19.217	19.5346	20.4601	19.4252	20.084	19.9254	18.1573	-0.41772	0.591782	0.894687	0.146349	0.769416	0.914533	-0.162091	0.678491	0.999976
P30520	Adenylosuccinate synthetase isozyme 2 OS=Homo sapiens OX=9606 GN=ADSS2 PE=1 SV=3	20	18	50.1	ADSS2	NA	31.4632	31.4436	31.39	31.5031	31.4391	31.4833	31.8315	31.8253	31.824	31.8551	31.7885	31.825	-0.00408335	0.852261	0.967892	0.0428447	0.214155	0.576108	0.0193807	0.873533	0.999976
Q6ZN18	Zinc finger protein AEBP2 OS=Homo sapiens OX=9606 GN=AEBP2 PE=1 SV=2	3	0	54.4	AEBP2	NA	26.4942	26.489	26.5959	26.3456	26.1076	26.2276	26.7185	26.8132	26.9112	26.7333	26.7159	26.699	-0.0982079	0.216722	0.759439	-0.299442	0.0308647	0.360108	-0.198825	0.174262	0.874348
Q8WTP8	Apoptosis-enhancing nuclease OS=Homo sapiens OX=9606 GN=AEN PE=1 SV=2	2	0	36.3	AEN	NA	27.4055	27.5523	27.1775	25.3513	25.2944	25.712	26.0426	26.4367	26.2821	23.7171	24.2749	23.9179	-2.28385	0.000592591	0.168766	-1.92588	0.000413861	0.170966	-2.10486	0.000799581	0.062835
Q8N556	Actin filament-associated protein 1 OS=Homo sapiens OX=9606 GN=AFAP1 PE=1 SV=2	5	0	80.7	AFAP1	NA	18.9924	19.485	20.2375	19.3542	19.1562	19.5373	19.0101	19.923	19.8112	19.8705	19.7391	20.473	0.446116	0.292884	0.787668	-0.222377	0.607988	0.836408	0.11187	0.697931	0.999976
P55196-1	Isoform 2 of Afadin OS=Homo sapiens OX=9606 GN=AFDN	53	0	205.5	AFDN	NA	28.7168	28.6682	28.7493	28.7819	28.8375	28.8039	28.8406	28.6743	28.6731	28.7952	28.7924	28.7986	0.0660881	0.356767	0.813295	0.0963935	0.0336682	0.370175	0.0812408	0.0298475	0.436192
P55196-3	Isoform 3 of Afadin OS=Homo sapiens OX=9606 GN=AFDN	53	0	197.5	AFDN	NA	25.8512	25.8037	25.8495	25.97	26.023	26.0238	25.7013	25.663	25.76	25.8206	26.0354	25.8574	0.196382	0.0811237	0.669754	0.170759	0.00208893	0.201373	0.183571	0.00435413	0.169485
P51825	AF4/FMR2 family member 1 OS=Homo sapiens OX=9606 GN=AFF1 PE=1 SV=1	1	0	131.3	AFF1	NA	20.6361	20.7512	20.3128	20.5179	20.8982	20.9561	20.9069	20.5706	20.3798	20.2631	20.3767	20.8868	-0.110228	0.678339	0.924964	0.224044	0.303847	0.642371	0.0569079	0.718489	0.999976
P51816	AF4/FMR2 family member 2 OS=Homo sapiens OX=9606 GN=AFF2 PE=1 SV=4	1	0	144.7	AFF2	NA	24.1936	23.7231	24.5216	24.0489	24.2229	23.8312	24.6215	24.1981	23.6542	24.1427	24.5528	24.4236	0.215075	0.536251	0.881724	-0.111785	0.694918	0.878445	0.0516449	0.796405	0.999976
P51826	AF4/FMR2 family member 3 OS=Homo sapiens OX=9606 GN=AFF3 PE=1 SV=3	12	0	133.4	AFF3	NA	25.0581	25.0553	24.905	24.9831	25.1246	25.0209	24.5788	24.4396	24.6063	24.3862	24.596	24.5621	-0.0267871	0.763871	0.946701	0.0367487	0.607857	0.836408	0.0049808	0.976417	0.999976
Q9UHB7	AF4/FMR2 family member 4 OS=Homo sapiens OX=9606 GN=AFF4 PE=1 SV=1	12	1	127.4	AFF4	NA	24.5974	24.609	24.5964	24.6225	24.4879	24.4933	24.4835	24.4753	24.6189	24.4573	24.4151	24.3524	-0.117621	0.113042	0.692593	-0.0663617	0.269861	0.619283	-0.0919914	0.0745375	0.657034
Q8WV93	AFG1-like ATPase OS=Homo sapiens OX=9606 GN=AFG1L PE=1 SV=2	6	6	54.8	AFG1L	NA	28.1645	28.1024	28.0445	28.1087	28.0563	27.8872	27.5745	27.5103	27.6128	27.5836	27.3687	27.4019	-0.114489	0.222951	0.759439	-0.0863589	0.334472	0.669269	-0.100424	0.590912	0.999976
Q9Y4W6	AFG3-like protein 2 OS=Homo sapiens OX=9606 GN=AFG3L2 PE=1 SV=2	39	38	88.5	AFG3L2	NA	31.5229	31.6454	31.4177	31.4823	31.5348	31.5495	31.4082	31.4334	31.5478	31.3677	31.5031	31.3162	-0.0674225	0.395452	0.832313	-0.00647166	0.932477	0.973112	-0.0369471	0.51208	0.999976
Q63HM1	Kynurenine formamidase OS=Homo sapiens OX=9606 GN=AFMID PE=1 SV=2	1	0	34	AFMID	NA	21.843	21.9641	22.006	21.5071	21.8436	22.1409	21.6303	21.8851	21.652	22.0646	22.0652	21.6963	0.219606	0.220993	0.759439	-0.107147	0.622453	0.842653	0.0562293	0.652013	0.999976
P02771	Alpha-fetoprotein OS=Homo sapiens OX=9606 GN=AFP PE=1 SV=1	5	5	68.6	AFP	NA	25.1641	25.0907	25.5127	24.5908	25.1602	24.4389	26.4388	25.2886	24.4567	26.05	25.7866	25.6926	0.448368	0.518674	0.871864	-0.525877	0.124365	0.49282	-0.0387543	0.920752	0.999976
Q6ULP2	Aftiphilin OS=Homo sapiens OX=9606 GN=AFTPH PE=1 SV=3	19	0	102.1	AFTPH	NA	28.0833	28.0195	27.9163	27.9887	28.088	28.0243	28.4434	28.3949	28.3575	28.2767	28.2688	28.3159	-0.111461	0.0268286	0.521359	0.0272865	0.66062	0.86408	-0.042087	0.706914	0.999976
P20933	N(4)-(beta-N-acetylglucosaminyl)-L-asparaginase OS=Homo sapiens OX=9606 GN=AGA PE=1 SV=2	1	1	37.2	AGA	NA	24.4851	24.4883	24.3501	24.3639	24.6133	24.6835	24.0668	24.0779	23.7891	23.9787	24.0943	23.8749	0.00465745	0.969567	0.991986	0.112393	0.375012	0.700237	0.0585252	0.750184	0.999976
Q99490-2	Isoform 2 of Arf-GAP with GTPase, ANK repeat and PH domain-containing protein 2 OS=Homo sapiens OX=9606 GN=AGAP2	14	3	90.5	AGAP2	NA	28.0113	28.0142	27.9824	27.964	28.0177	27.943	28.0851	27.9244	27.9893	28.1571	28.0684	28.1122	0.112997	0.120795	0.694563	-0.0276964	0.345041	0.679231	0.0426503	0.320841	0.999976
Q96P47	Arf-GAP with GTPase, ANK repeat and PH domain-containing protein 3 OS=Homo sapiens OX=9606 GN=AGAP3 PE=1 SV=2	6	0	95	AGAP3	NA	22.8554	22.8197	22.9111	22.8855	23.1212	22.9493	23.164	23.0736	23.1751	23.333	23.3255	23.1799	0.141885	0.0859751	0.675457	0.123256	0.215159	0.576432	0.13257	0.214285	0.934194
P52594	Arf-GAP domain and FG repeat-containing protein 1 OS=Homo sapiens OX=9606 GN=AGFG1 PE=1 SV=2	12	0	58.2	AGFG1	NA	28.968	28.9181	28.8714	28.9101	28.9553	28.9628	29.0045	28.9533	28.898	28.9091	28.9618	28.939	-0.0152553	0.687692	0.926925	0.0235752	0.515602	0.789748	0.00415997	0.85756	0.999976
O95081	Arf-GAP domain and FG repeat-containing protein 2 OS=Homo sapiens OX=9606 GN=AGFG2 PE=1 SV=2	7	0	48.9	AGFG2	NA	26.1461	26.1075	26.1747	26.0575	26.2322	26.2347	26.2127	26.2197	26.327	26.3243	26.0793	26.1874	-0.0561325	0.533001	0.880235	0.0320293	0.647659	0.856607	-0.0120516	0.82087	0.999976
Q53H12	Acylglycerol kinase, mitochondrial OS=Homo sapiens OX=9606 GN=AGK PE=1 SV=2	11	11	47.1	AGK	NA	30.587	30.617	30.5347	30.662	30.5504	30.706	30.4718	30.4928	30.6104	30.4889	30.6092	30.3825	-0.0314327	0.712008	0.935126	0.0599078	0.334191	0.669242	0.0142375	0.801496	0.999976
P35573	Glycogen debranching enzyme OS=Homo sapiens OX=9606 GN=AGL PE=1 SV=3	44	1	174.7	AGL	NA	30.099	30.1257	30.1324	30.1776	30.2128	30.1556	29.8974	29.873	29.8337	29.8237	29.9142	29.9385	0.0241394	0.584215	0.893477	0.0629411	0.0419732	0.380941	0.0435403	0.631635	0.999976
Q9BSE5	Agmatinase, mitochondrial OS=Homo sapiens OX=9606 GN=AGMAT PE=1 SV=2	4	4	37.6	AGMAT	NA	20.7134	23.078	22.7323	22.3534	22.2775	22.196	22.2225	22.1933	21.8059	22.6587	22.1968	21.2206	-0.048515	0.921586	0.983124	0.101059	0.903637	0.963168	0.0262722	0.947962	0.999976
Q9UL18	Protein argonaute-1 OS=Homo sapiens OX=9606 GN=AGO1 PE=1 SV=3	23	11	97.2	AGO1	NA	29.0946	29.1232	29.1074	29.0413	29.0943	29.0454	28.7352	28.7434	28.7624	28.7602	28.7111	28.6952	-0.0248697	0.334617	0.801854	-0.0480761	0.0876676	0.450722	-0.0364729	0.750132	0.999976
Q9UKV8	Protein argonaute-2 OS=Homo sapiens OX=9606 GN=AGO2 PE=1 SV=3	27	1	97.1	AGO2	NA	30.6886	30.7225	30.7302	30.742	30.7794	30.7576	30.7035	30.6423	30.7069	30.6529	30.7458	30.7131	0.0196951	0.59896	0.897787	0.0459328	0.0533275	0.39693	0.032814	0.172797	0.872893
Q9H9G7	Protein argonaute-3 OS=Homo sapiens OX=9606 GN=AGO3 PE=1 SV=2	18	3	97.3	AGO3	NA	26.095	26.0115	25.998	26.1219	25.9765	26.1191	25.7168	25.7073	25.6815	25.706	25.8057	25.7498	0.0519871	0.205783	0.75231	0.0376477	0.549908	0.810153	0.0448174	0.684265	0.999976
Q99943	1-acyl-sn-glycerol-3-phosphate acyltransferase alpha OS=Homo sapiens OX=9606 GN=AGPAT1 PE=1 SV=2	1	1	31.7	AGPAT1	NA	20.4231	21.068	20.9891	NA	20.1644	20.5029	20.4824	20.948	20.8417	21.2494	20.9995	20.8668	0.281221	0.196922	0.746234	-0.493088	0.161424	0.529872	-0.0354416	0.877487	0.999976
O15120	1-acyl-sn-glycerol-3-phosphate acyltransferase beta OS=Homo sapiens OX=9606 GN=AGPAT2 PE=1 SV=1	1	0	30.9	AGPAT2	NA	21.5747	21.8204	21.3718	21.6984	21.8336	22.2684	22.3676	22.1934	22.7788	22.7278	22.224	22.1012	-0.0955863	0.730553	0.938503	0.344523	0.190283	0.554854	0.124468	0.645012	0.999976
Q9NRZ7	1-acyl-sn-glycerol-3-phosphate acyltransferase gamma OS=Homo sapiens OX=9606 GN=AGPAT3 PE=1 SV=1	3	1	43.4	AGPAT3	NA	26.8479	27.0068	27.1655	27.3674	26.9949	27.2537	26.5911	26.4229	26.5944	26.6109	26.7505	26.5888	0.113913	0.208833	0.755783	0.198611	0.240359	0.596027	0.156262	0.401577	0.999976
Q9NUQ2	1-acyl-sn-glycerol-3-phosphate acyltransferase epsilon OS=Homo sapiens OX=9606 GN=AGPAT5 PE=1 SV=3	8	8	42	AGPAT5	NA	29.7988	29.9351	29.7233	29.9186	29.8782	29.862	29.4724	29.4751	29.456	29.2235	29.5648	29.41	-0.0683712	0.560196	0.88717	0.0671986	0.392955	0.711659	-0.000586274	0.996845	0.999976
O00116	Alkyldihydroxyacetonephosphate synthase, peroxisomal OS=Homo sapiens OX=9606 GN=AGPS PE=1 SV=1	22	22	72.9	AGPS	NA	29.6046	29.6285	29.537	29.5975	29.6144	29.6342	29.4851	29.5053	29.6237	29.6117	29.6608	29.5488	0.0690461	0.275503	0.777267	0.0253116	0.461248	0.755272	0.0471789	0.152685	0.837303
O95994	Anterior gradient protein 2 homolog OS=Homo sapiens OX=9606 GN=AGR2 PE=1 SV=1	2	1	20	AGR2	NA	25.0532	24.9605	25.5007	24.6993	25.3181	24.824	24.6613	25.1995	25.228	25.1538	24.8967	24.9757	-0.0208631	0.924046	0.983581	-0.224346	0.424383	0.730745	-0.122604	0.427165	0.999976
Q9UPW5	Cytosolic carboxypeptidase 1 OS=Homo sapiens OX=9606 GN=AGTPBP1 PE=1 SV=3	19	3	138.4	AGTPBP1	NA	26.9268	26.9084	26.847	26.9527	26.8805	26.9083	27.2425	27.1763	27.2136	27.2467	27.2029	27.2052	0.00748725	0.770539	0.947428	0.019781	0.570296	0.818313	0.0136341	0.894097	0.999976
Q6RW13	Type-1 angiotensin II receptor-associated protein OS=Homo sapiens OX=9606 GN=AGTRAP PE=1 SV=1	2	1	17.4	AGTRAP	NA	27.9382	28.0897	27.9928	28.1489	28.0362	28.0342	28.3078	28.4321	28.3982	28.5727	28.5209	28.3516	0.102352	0.269152	0.773731	0.066202	0.321095	0.658938	0.0842772	0.534306	0.999976
Q8WYP5	Protein ELYS OS=Homo sapiens OX=9606 GN=AHCTF1 PE=1 SV=3	21	0	252.3	AHCTF1	NA	25.2195	25.3056	25.4474	25.3731	25.3498	25.4221	25.4115	25.0266	25.22	25.4099	25.2641	25.2839	0.0999089	0.473737	0.855001	0.0575241	0.483345	0.769775	0.0787165	0.285421	0.999976
P23526	Adenosylhomocysteinase OS=Homo sapiens OX=9606 GN=AHCY PE=1 SV=4	24	2	47.7	AHCY	NA	33.9456	33.9458	33.9077	34.0001	34.0425	33.9888	34.1239	34.1339	34.025	34.015	34.0626	34.143	-0.0207122	0.705685	0.934464	0.0774106	0.0223275	0.340412	0.0283492	0.553749	0.999976
O43865	S-adenosylhomocysteine hydrolase-like protein 1 OS=Homo sapiens OX=9606 GN=AHCYL1 PE=1 SV=2	24	4	58.9	AHCYL1	NA	32.1403	32.1508	32.1108	32.2104	32.2291	32.2135	32.0124	32.0926	31.9766	31.9803	32.0219	32.0971	0.00586775	0.909363	0.981508	0.083722	0.00907547	0.263955	0.0447949	0.418348	0.999976
Q96HN2	Adenosylhomocysteinase 3 OS=Homo sapiens OX=9606 GN=AHCYL2 PE=1 SV=1	15	1	66.7	AHCYL2	NA	25.8991	26.0244	26.0014	26.0851	25.9915	26.1019	25.8031	25.8076	26.0031	25.7992	25.9332	25.8036	-0.025914	0.762313	0.945763	0.0845057	0.177617	0.54492	0.0292958	0.676179	0.999976
Q5TGY3	AT-hook DNA-binding motif-containing protein 1 OS=Homo sapiens OX=9606 GN=AHDC1 PE=1 SV=1	4	4	168.2	AHDC1	NA	23.4177	23.115	23.2501	23.1571	23.1757	22.958	23.4716	23.7638	23.2486	23.4927	23.2977	23.4631	-0.0768413	0.669899	0.923529	-0.163993	0.220008	0.579071	-0.120417	0.357615	0.999976
Q09666	Neuroblast differentiation-associated protein AHNAK OS=Homo sapiens OX=9606 GN=AHNAK PE=1 SV=2	6	6	628.7	AHNAK	NA	24.9609	22.744	26.2878	22.413	23.7718	23.4909	21.0924	22.4804	22.3657	22.0234	22.1963	22.3228	0.201369	0.697498	0.932419	-1.43899	0.298257	0.638818	-0.618809	0.486801	0.999976
O95433	Activator of 90 kDa heat shock protein ATPase homolog 1 OS=Homo sapiens OX=9606 GN=AHSA1 PE=1 SV=1	22	6	38.3	AHSA1	NA	32.6774	32.6594	32.6073	32.5881	32.6837	32.6575	32.8126	32.8908	32.746	32.7251	32.8904	32.8846	0.0168647	0.818239	0.960466	-0.00492452	0.896727	0.961546	0.00597007	0.930239	0.999976
P02765	Alpha-2-HS-glycoprotein OS=Homo sapiens OX=9606 GN=AHSG PE=1 SV=2	3	3	39.3	AHSG	NA	27.7732	27.637	27.6511	27.5137	27.6929	27.5356	28.6398	27.228	27.9831	28.9421	28.5996	27.9465	0.545762	0.343628	0.806314	-0.10634	0.213722	0.575742	0.219711	0.496824	0.999976
Q9GZX7	Single-stranded DNA cytosine deaminase OS=Homo sapiens OX=9606 GN=AICDA PE=1 SV=1	3	0	23.9	AICDA	NA	25.6734	25.6272	25.6057	25.6062	25.4717	25.6974	24.2869	24.6702	24.851	24.6709	24.4659	24.7008	0.00985859	0.960473	0.99174	-0.0436707	0.5802	0.822519	-0.0169061	0.960146	0.999976
Q96BJ3	Axin interactor, dorsalization-associated protein OS=Homo sapiens OX=9606 GN=AIDA PE=1 SV=1	8	1	35	AIDA	NA	28.9311	28.9345	28.9106	29.0458	28.9208	28.9847	28.9125	28.8694	28.9069	28.8797	28.8723	28.861	-0.0252516	0.194317	0.744416	0.0583903	0.24424	0.600005	0.0165693	0.617794	0.999976
O95831	Apoptosis-inducing factor 1, mitochondrial OS=Homo sapiens OX=9606 GN=AIFM1 PE=1 SV=1	22	0	66.9	AIFM1	NA	31.4074	31.4352	31.2902	31.4155	31.4418	31.5153	31.3744	31.4614	31.4788	31.3953	31.3806	31.3488	-0.0632882	0.179144	0.738135	0.0799612	0.219264	0.578745	0.0083365	0.824834	0.999976
Q9BRQ8	Ferroptosis suppressor protein 1 OS=Homo sapiens OX=9606 GN=AIFM2 PE=1 SV=1	1	0	40.5	AIFM2	NA	23.7487	23.1996	23.8469	23.5118	23.6615	23.0673	22.9896	23.657	23.3244	23.1879	23.3838	22.9603	-0.146366	0.562094	0.888145	-0.184861	0.530361	0.79923	-0.165613	0.373574	0.999976
O14862	Interferon-inducible protein AIM2 OS=Homo sapiens OX=9606 GN=AIM2 PE=1 SV=1	2	2	38.9	AIM2	NA	24.4594	24.1809	24.4464	24.4181	24.2221	24.1837	24.1736	24.4657	24.5849	24.1132	24.1201	24.274	-0.23896	0.179764	0.738135	-0.0876035	0.494762	0.777849	-0.163282	0.0816959	0.673761
Q12904	Aminoacyl tRNA synthase complex-interacting multifunctional protein 1 OS=Homo sapiens OX=9606 GN=AIMP1 PE=1 SV=2	18	0	34.3	AIMP1	NA	32.5314	32.38	32.4661	32.6026	32.3471	32.4986	32.5109	32.5692	32.4289	32.5709	32.5608	32.6477	0.0901304	0.150128	0.716828	0.0236154	0.800557	0.928439	0.0568729	0.300843	0.999976
Q13155	Aminoacyl tRNA synthase complex-interacting multifunctional protein 2 OS=Homo sapiens OX=9606 GN=AIMP2 PE=1 SV=2	11	2	35.3	AIMP2	NA	30.8097	30.7951	30.8367	30.6918	30.8154	30.7638	30.7514	30.6549	30.5647	30.7081	30.8234	30.7644	0.108284	0.176729	0.73569	-0.0568427	0.249112	0.603389	0.0257206	0.609065	0.999976
O00170	AH receptor-interacting protein OS=Homo sapiens OX=9606 GN=AIP PE=1 SV=2	18	18	37.6	AIP	NA	32.3812	32.3686	32.2799	32.4023	32.3373	32.3631	32.4236	32.4343	32.4483	32.5209	32.3965	32.4377	0.0163169	0.701718	0.933551	0.0243181	0.55509	0.812506	0.0203175	0.589947	0.999976
C9J069	Apical junction component 1 homolog OS=Homo sapiens OX=9606 GN=AJM1 PE=3 SV=1	1	1	106.6	AJM1	NA	20.3631	20.5354	20.2607	20.4688	20.1322	20.3184	20.9629	20.9429	20.6455	20.9581	20.8846	21.0818	0.124397	0.364793	0.816114	-0.0799155	0.561834	0.816012	0.0222408	0.912782	0.999976
P54819	Adenylate kinase 2, mitochondrial OS=Homo sapiens OX=9606 GN=AK2 PE=1 SV=2	18	0	26.5	AK2	NA	33.1625	33.2434	33.1565	33.1995	33.1996	33.2534	33.1721	33.2914	32.9818	32.9862	33.1948	33.1335	-0.0436282	0.712785	0.935231	0.0300223	0.426126	0.731641	-0.00680294	0.90844	0.999976
Q9UIJ7	GTP:AMP phosphotransferase AK3, mitochondrial OS=Homo sapiens OX=9606 GN=AK3 PE=1 SV=4	14	2	25.6	AK3	NA	31.7915	31.8762	31.7431	31.8179	31.7914	31.8383	31.7672	31.8153	31.6373	31.5852	31.6255	31.6598	-0.116459	0.14772	0.716691	0.0122458	0.789456	0.921907	-0.0521064	0.369646	0.999976
P27144	Adenylate kinase 4, mitochondrial OS=Homo sapiens OX=9606 GN=AK4 PE=1 SV=1	13	13	25.3	AK4	NA	33.8315	33.8605	33.8204	33.8831	33.806	33.8946	34.1344	34.2578	34.047	33.9492	34.0266	34.0889	-0.124833	0.174604	0.73569	0.0238108	0.494577	0.777849	-0.0505111	0.571338	0.999976
Q9Y3D8	Adenylate kinase isoenzyme 6 OS=Homo sapiens OX=9606 GN=AK6 PE=1 SV=1	5	1	20	AK6	NA	29.709	29.6107	29.5822	29.6281	29.5547	29.6045	30.0654	30.1071	30.0695	29.9584	30.0758	30.1693	-0.0128612	0.854384	0.96928	-0.0381949	0.447229	0.74592	-0.025528	0.867653	0.999976
Q96M32	Adenylate kinase 7 OS=Homo sapiens OX=9606 GN=AK7 PE=1 SV=3	1	1	82.6	AK7	NA	18.7658	19.143	18.1231	18.3529	19.8772	19.2601	19.1024	19.7356	19.4262	19.4512	19.3086	18.2474	-0.418988	0.396173	0.832313	0.486123	0.420497	0.728886	0.033568	0.925198	0.999976
Q92667	A-kinase anchor protein 1, mitochondrial OS=Homo sapiens OX=9606 GN=AKAP1 PE=1 SV=1	20	3	97.3	AKAP1	NA	29.21	29.2402	29.0582	29.1386	29.213	29.2601	29.3951	29.423	29.5364	29.4152	29.4573	29.3294	-0.0508734	0.425792	0.845215	0.0344482	0.636608	0.850664	-0.00821258	0.926314	0.999976
O43572	A-kinase anchor protein 10, mitochondrial OS=Homo sapiens OX=9606 GN=AKAP10 PE=1 SV=2	8	8	73.8	AKAP10	NA	27.0669	27.0433	26.9895	26.9673	27.0656	27.0037	27.091	27.0667	27.1778	27.1349	27.0588	27.1338	-0.00264465	0.953144	0.990485	-0.021018	0.599106	0.832461	-0.0118313	0.758639	0.999976
Q9UKA4	A-kinase anchor protein 11 OS=Homo sapiens OX=9606 GN=AKAP11 PE=1 SV=1	22	22	210.4	AKAP11	NA	26.9539	26.8881	26.9823	26.6548	26.7107	26.6259	27.137	27.0816	27.0986	26.9696	26.8117	26.8506	-0.228458	0.0298957	0.534849	-0.277632	0.00184307	0.201373	-0.253045	0.00398589	0.161042
Q12802	A-kinase anchor protein 13 OS=Homo sapiens OX=9606 GN=AKAP13 PE=1 SV=2	70	0	307.4	AKAP13	NA	29.207	29.183	29.2538	29.3598	29.2544	29.3255	29.2785	29.1151	29.1554	29.2167	29.309	29.235	0.0705941	0.296593	0.787948	0.0985987	0.0661487	0.416332	0.0845964	0.0318287	0.449377
Q02040	A-kinase anchor protein 17A OS=Homo sapiens OX=9606 GN=AKAP17A PE=1 SV=2	17	6	80.7	AKAP17A	NA	29.176	29.325	29.2772	29.1895	29.2409	29.2183	29.5189	29.3967	29.444	29.4895	29.3543	29.3636	-0.0507157	0.420529	0.844205	-0.0431508	0.434342	0.738531	-0.0469332	0.508151	0.999976
Q9Y2D5	A-kinase anchor protein 2 OS=Homo sapiens OX=9606 GN=AKAP2 PE=1 SV=3	20	0	94.6	AKAP2	NA	30.0573	29.9653	29.9959	30.1281	30.0559	29.9415	30.0552	30.0773	30.0595	30.186	30.2372	30.1746	0.135319	0.0121984	0.400809	0.0357122	0.598455	0.832152	0.0855156	0.115071	0.758937
O43823	A-kinase anchor protein 8 OS=Homo sapiens OX=9606 GN=AKAP8 PE=1 SV=1	19	19	76.1	AKAP8	NA	29.3497	29.3225	29.3579	29.2682	29.3213	29.3454	29.384	29.3948	29.4531	29.4062	29.3587	29.4083	-0.019521	0.511001	0.870458	-0.0317005	0.301429	0.641693	-0.0256107	0.39084	0.999976
Q9ULX6	A-kinase anchor protein 8-like OS=Homo sapiens OX=9606 GN=AKAP8L PE=1 SV=4	23	2	71.6	AKAP8L	NA	30.7509	30.6994	30.729	30.7057	30.8157	30.6739	30.5172	30.5676	30.5988	30.5358	30.5591	30.541	-0.0159283	0.577836	0.892302	0.00539554	0.914504	0.965455	-0.0052664	0.932213	0.999976
Q99996	A-kinase anchor protein 9 OS=Homo sapiens OX=9606 GN=AKAP9 PE=1 SV=4	56	0	452.7	AKAP9	NA	26.9471	26.9159	26.9293	26.9221	26.861	26.8775	27.1784	27.2489	27.1846	27.1525	27.1513	27.1628	-0.048441	0.16166	0.724664	-0.0439118	0.122235	0.489738	-0.0461764	0.606254	0.999976
Q9H9L7	Akirin-1 OS=Homo sapiens OX=9606 GN=AKIRIN1 PE=1 SV=1	2	1	21.9	AKIRIN1	NA	22.5531	22.5157	23.0592	22.0648	21.8582	22.0484	22.5701	22.8915	22.5233	21.6319	22.0846	21.708	-0.853487	0.0101247	0.378895	-0.718866	0.041092	0.380941	-0.786177	9.51404e-05	0.0152408
Q53H80	Akirin-2 OS=Homo sapiens OX=9606 GN=AKIRIN2 PE=1 SV=2	5	4	22.5	AKIRIN2	NA	28.8349	28.838	28.858	28.4142	28.3772	28.51	28.9089	28.8852	28.9874	28.2554	28.4218	28.232	-0.624097	0.00265877	0.264126	-0.409837	0.00760141	0.24781	-0.516967	7.93161e-06	0.00312632
Q7Z591	Microtubule organization protein AKNA OS=Homo sapiens OX=9606 GN=AKNA PE=1 SV=2	7	0	155	AKNA	NA	25.1056	25.0106	25.1466	25.07	24.8638	24.8737	25.2159	25.2275	25.227	25.1673	25.2031	25.2639	-0.0120374	0.711883	0.935126	-0.151806	0.140127	0.506305	-0.0819216	0.327511	0.999976
P14550	Aldo-keto reductase family 1 member A1 OS=Homo sapiens OX=9606 GN=AKR1A1 PE=1 SV=3	16	16	36.6	AKR1A1	NA	32.2795	32.3006	32.1931	32.332	32.2659	32.3912	31.8226	31.9491	31.7452	31.7054	31.8533	31.9475	-0.00358778	0.970867	0.99213	0.0719723	0.215826	0.57663	0.0341922	0.826884	0.999976
P15121	Aldo-keto reductase family 1 member B1 OS=Homo sapiens OX=9606 GN=AKR1B1 PE=1 SV=3	17	16	35.8	AKR1B1	NA	31.6983	31.7198	31.6533	31.7281	31.7503	31.7071	31.8396	31.9041	31.7234	31.7727	31.7413	31.8525	-0.0335121	0.624649	0.910688	0.038049	0.189207	0.553158	0.00226844	0.960215	0.999976
Q96JD6	1,5-anhydro-D-fructose reductase OS=Homo sapiens OX=9606 GN=AKR1E2 PE=1 SV=2	1	0	36.6	AKR1E2	NA	25.0243	24.8805	24.7783	24.75	25.2296	24.8878	24.2777	24.6469	24.5825	24.6551	24.6729	24.6348	0.151951	0.313272	0.79206	0.0614061	0.726282	0.894635	0.106678	0.467606	0.999976
O43488	Aflatoxin B1 aldehyde reductase member 2 OS=Homo sapiens OX=9606 GN=AKR7A2 PE=1 SV=3	8	5	39.6	AKR7A2	NA	31.3504	31.469	31.5041	31.5671	31.5401	31.3769	31.5046	31.5769	31.3346	31.5405	31.5042	31.5932	0.0739434	0.416501	0.843106	0.0534861	0.519687	0.792104	0.0637148	0.23124	0.94878
P31749	RAC-alpha serine/threonine-protein kinase OS=Homo sapiens OX=9606 GN=AKT1 PE=1 SV=2	14	1	55.7	AKT1	TRUE	29.4278	29.4078	29.4235	29.4079	29.4886	29.4212	29.375	29.346	29.387	29.3839	29.4037	29.4189	0.0328249	0.108884	0.692593	0.0195223	0.51949	0.792104	0.0261736	0.208226	0.928286
Q96B36	Proline-rich AKT1 substrate 1 OS=Homo sapiens OX=9606 GN=AKT1S1 PE=1 SV=1	3	0	27.4	AKT1S1	NA	28.8028	28.6768	28.6694	28.6813	28.7897	28.7661	28.4859	28.6073	28.5595	28.5614	28.3792	28.6014	-0.0369119	0.664421	0.922261	0.0293727	0.619611	0.84087	-0.00376962	0.961687	0.999976
P31751	RAC-beta serine/threonine-protein kinase OS=Homo sapiens OX=9606 GN=AKT2 PE=1 SV=2	14	1	55.7	AKT2	TRUE	29.1582	29.219	29.3134	29.276	29.1701	29.1841	29.2496	29.2201	29.12	29.0237	29.2339	29.1454	-0.0622389	0.446389	0.84655	-0.02015	0.738963	0.901287	-0.0411944	0.382311	0.999976
Q9Y243	RAC-gamma serine/threonine-protein kinase OS=Homo sapiens OX=9606 GN=AKT3 PE=1 SV=1	5	0	55.7	AKT3	TRUE	21.2679	20.9931	22.0363	21.2934	20.9279	21.427	20.4138	20.329	20.6516	20.5242	20.4783	20.9957	0.201223	0.365626	0.816114	-0.216367	0.577953	0.821443	-0.00757201	0.980804	0.999976
P13716	Delta-aminolevulinic acid dehydratase OS=Homo sapiens OX=9606 GN=ALAD PE=1 SV=1	11	0	36.3	ALAD	NA	30.099	30.1334	30.1946	30.1815	30.0994	30.1384	29.7217	29.8611	29.7033	29.7677	29.7968	29.8353	0.0378868	0.537055	0.88222	-0.00257418	0.947487	0.978732	0.0176563	0.883764	0.999976
P13196	5-aminolevulinate synthase, nonspecific, mitochondrial OS=Homo sapiens OX=9606 GN=ALAS1 PE=1 SV=2	8	8	70.5	ALAS1	NA	26.9569	26.9975	26.9102	26.685	26.7353	26.7945	27.9074	27.8492	27.8994	27.6997	27.7168	27.6389	-0.200188	0.00320779	0.264126	-0.216665	0.00672877	0.238329	-0.208426	0.499809	0.999976
P02768	Serum albumin OS=Homo sapiens OX=9606 GN=ALB PE=1 SV=2	18	2	69.3	ALB	NA	29.9105	29	30.2179	28.2718	28.3374	28.0006	30.7501	28.7663	29.238	30.3045	30.6587	28.9889	0.399252	0.638417	0.912797	-1.5062	0.0454498	0.386436	-0.553473	0.34768	0.999976
Q13740	CD166 antigen OS=Homo sapiens OX=9606 GN=ALCAM PE=1 SV=2	11	0	65.1	ALCAM	NA	29.9527	29.8613	29.8745	30.0809	29.9603	30.0077	29.2292	29.239	29.3758	29.1975	29.4814	29.386	0.0736547	0.495703	0.864262	0.120121	0.0589891	0.408273	0.0968878	0.650488	0.999976
Q8IZ83	Aldehyde dehydrogenase family 16 member A1 OS=Homo sapiens OX=9606 GN=ALDH16A1 PE=1 SV=2	17	1	85.1	ALDH16A1	NA	29.6515	29.6635	29.6859	29.7748	29.6542	29.7096	29.5545	29.5601	29.4977	29.5781	29.5436	29.5699	0.0264146	0.324938	0.796576	0.0458823	0.317748	0.655326	0.0361484	0.470258	0.999976
P54886	Delta-1-pyrroline-5-carboxylate synthase OS=Homo sapiens OX=9606 GN=ALDH18A1 PE=1 SV=2	37	1	87.2	ALDH18A1	NA	32.1872	32.2359	32.1448	32.1496	32.1812	32.1778	32.4527	32.4739	32.4691	32.4374	32.4069	32.3597	-0.0639188	0.096001	0.688568	-0.0197916	0.540701	0.804642	-0.0418552	0.622096	0.999976
P00352	Retinal dehydrogenase 1 OS=Homo sapiens OX=9606 GN=ALDH1A1 PE=1 SV=2	7	5	54.8	ALDH1A1	NA	24.4956	24.8927	24.567	24.5275	24.5382	24.6279	23.9792	23.8007	23.8973	24.0596	23.7251	24.107	0.0714692	0.62645	0.910688	-0.0872238	0.553695	0.811785	-0.00787731	0.973527	0.999976
O94788	Retinal dehydrogenase 2 OS=Homo sapiens OX=9606 GN=ALDH1A2 PE=1 SV=3	3	0	56.7	ALDH1A2	NA	28.1096	28.0061	28.1454	28.1684	27.9729	28.1952	27.8165	27.8678	27.9068	27.8319	27.8788	27.7764	-0.0346656	0.430133	0.845215	0.0251866	0.776154	0.917011	-0.00473948	0.959225	0.999976
P30837	Aldehyde dehydrogenase X, mitochondrial OS=Homo sapiens OX=9606 GN=ALDH1B1 PE=1 SV=3	17	15	57.2	ALDH1B1	NA	30.768	30.772	30.6904	30.7272	30.682	30.7486	30.4413	30.5823	30.4235	30.4614	30.3384	30.3439	-0.10111	0.194365	0.744416	-0.0242011	0.507627	0.784634	-0.0626555	0.5488	0.999976
P05091	Aldehyde dehydrogenase, mitochondrial OS=Homo sapiens OX=9606 GN=ALDH2 PE=1 SV=2	17	2	56.3	ALDH2	NA	25.8157	25.7195	26.4583	25.8668	25.7467	25.7799	24.846	24.7647	22.8039	25.0433	24.3965	25.2846	0.769908	0.372598	0.818893	-0.200092	0.480099	0.768266	0.284908	0.633643	0.999976
P51648	Aldehyde dehydrogenase family 3 member A2 OS=Homo sapiens OX=9606 GN=ALDH3A2 PE=1 SV=1	1	0	54.8	ALDH3A2	NA	18.9633	19.3021	18.7141	19.2705	19.3965	NA	NA	19.9455	18.0751	18.7155	17.834	19.142	-0.446474	0.719249	0.935357	0.340291	0.176237	0.54492	-0.128336	0.767939	0.999976
P30038	Delta-1-pyrroline-5-carboxylate dehydrogenase, mitochondrial OS=Homo sapiens OX=9606 GN=ALDH4A1 PE=1 SV=3	18	0	61.7	ALDH4A1	NA	29.0067	28.9662	29.0119	28.82	29.0008	28.9087	28.2443	28.2096	28.1648	28.2276	28.0277	28.0577	-0.101921	0.237968	0.76041	-0.0850727	0.240373	0.596027	-0.0934969	0.721499	0.999976
P51649	Succinate-semialdehyde dehydrogenase, mitochondrial OS=Homo sapiens OX=9606 GN=ALDH5A1 PE=1 SV=2	17	0	57.2	ALDH5A1	NA	31.2756	31.3154	31.213	31.2122	31.2095	31.3008	31.0131	31.0723	31.0073	31.0446	30.9097	30.9285	-0.0699634	0.236037	0.759439	-0.0271961	0.555172	0.812506	-0.0485798	0.588241	0.999976
Q02252	Methylmalonate-semialdehyde dehydrogenase [acylating], mitochondrial OS=Homo sapiens OX=9606 GN=ALDH6A1 PE=1 SV=2	24	0	57.8	ALDH6A1	NA	31.5097	31.5644	31.5632	31.5424	31.5193	31.5705	30.8343	30.9772	30.7535	30.7285	30.7509	30.7153	-0.123425	0.197203	0.746234	-0.0017076	0.945343	0.977525	-0.0625662	0.800154	0.999976
P49189	4-trimethylaminobutyraldehyde dehydrogenase OS=Homo sapiens OX=9606 GN=ALDH9A1 PE=1 SV=3	22	2	53.8	ALDH9A1	NA	31.6117	31.6155	31.5463	31.6125	31.6096	31.6192	31.3815	31.5082	31.2976	31.3302	31.3451	31.4115	-0.0335115	0.651448	0.91723	0.0225745	0.420903	0.729036	-0.00546849	0.945342	0.999976
P49189-3	Isoform 3 of 4-trimethylaminobutyraldehyde dehydrogenase OS=Homo sapiens OX=9606 GN=ALDH9A1	21	1	56.3	ALDH9A1	NA	20.486	20.7859	20.3577	21.1272	21.0239	21.2192	20.4704	20.6783	19.7638	20.0132	20.5269	19.918	-0.151456	0.677725	0.924964	0.580241	0.0293214	0.356647	0.214392	0.458996	0.999976
P04075	Fructose-bisphosphate aldolase A OS=Homo sapiens OX=9606 GN=ALDOA PE=1 SV=2	35	2	39.4	ALDOA	NA	34.7778	34.7124	34.5455	34.6566	34.7415	34.711	35.3525	35.4116	35.3219	35.3616	35.3587	35.4697	0.0346573	0.488429	0.860239	0.0244977	0.764683	0.912236	0.0295775	0.896241	0.999976
P05062	Fructose-bisphosphate aldolase B OS=Homo sapiens OX=9606 GN=ALDOB PE=1 SV=2	3	1	39.4	ALDOB	NA	21.8849	21.5859	21.879	21.8034	22.0432	21.7741	21.7171	21.715	21.6739	21.8838	22.1096	22.1818	0.356424	0.0547951	0.622493	0.09029	0.527609	0.797838	0.223357	0.0265471	0.416855
P09972	Fructose-bisphosphate aldolase C OS=Homo sapiens OX=9606 GN=ALDOC PE=1 SV=2	28	22	39.4	ALDOC	NA	33.8541	33.7707	33.8288	33.8187	33.8436	33.8623	34.0491	34.0961	34.0503	34.1274	34.1426	34.1248	0.0663938	0.038051	0.565521	0.0236916	0.456054	0.752229	0.0450427	0.613838	0.999976
Q9BT22	Chitobiosyldiphosphodolichol beta-mannosyltransferase OS=Homo sapiens OX=9606 GN=ALG1 PE=1 SV=2	4	1	52.5	ALG1	NA	26.1953	26.4887	26.6881	26.6211	26.622	26.7158	26.7891	26.3004	26.6954	26.5898	26.9065	26.5185	0.0766396	0.710324	0.935126	0.19556	0.303671	0.642269	0.1361	0.260054	0.971582
Q5BKT4	Dol-P-Glc:Glc(2)Man(9)GlcNAc(2)-PP-Dol alpha-1,2-glucosyltransferase OS=Homo sapiens OX=9606 GN=ALG10 PE=1 SV=1	1	0	55.6	ALG10	NA	24.5554	24.6791	24.7151	25.1718	24.8794	24.9821	24.7184	24.6319	24.5966	24.2738	24.8013	24.6555	-0.0721288	0.69491	0.931684	0.361263	0.0320437	0.363834	0.144567	0.308371	0.999976
Q2TAA5	GDP-Man:Man(3)GlcNAc(2)-PP-Dol alpha-1,2-mannosyltransferase OS=Homo sapiens OX=9606 GN=ALG11 PE=1 SV=2	4	4	55.6	ALG11	NA	27.6962	27.9566	28.1358	28.2552	28.0005	28.2554	28.0294	27.636	28.0629	27.9609	28.1391	27.8247	0.065459	0.713938	0.935345	0.240821	0.201687	0.564793	0.15314	0.193937	0.902509
Q9BV10	Dol-P-Man:Man(7)GlcNAc(2)-PP-Dol alpha-1,6-mannosyltransferase OS=Homo sapiens OX=9606 GN=ALG12 PE=1 SV=1	1	1	54.6	ALG12	NA	22.7451	23.1249	23.2712	23.596	22.9901	23.5415	22.9206	22.9047	23.0222	23.0878	23.1375	22.9024	0.093397	0.330038	0.799392	0.328767	0.260113	0.611619	0.211082	0.169312	0.868489
Q9NP73	Putative bifunctional UDP-N-acetylglucosamine transferase and deubiquitinase ALG13 OS=Homo sapiens OX=9606 GN=ALG13 PE=1 SV=2	10	0	126	ALG13	NA	26.4635	26.3946	26.4625	26.4766	26.2182	26.3002	26.6977	26.7763	26.5665	26.6673	26.7748	26.7228	0.0414939	0.588501	0.894448	-0.108526	0.288422	0.631993	-0.0335161	0.773179	0.999976
Q9H553	Alpha-1,3/1,6-mannosyltransferase ALG2 OS=Homo sapiens OX=9606 GN=ALG2 PE=1 SV=1	7	2	47.1	ALG2	NA	28.4076	28.3451	28.4472	28.4098	28.2452	28.2541	28.0832	27.9703	28.0787	28.0341	27.9475	28.0222	-0.0428541	0.406656	0.839121	-0.0969558	0.207328	0.570618	-0.0699049	0.538799	0.999976
Q92685	Dol-P-Man:Man(5)GlcNAc(2)-PP-Dol alpha-1,3-mannosyltransferase OS=Homo sapiens OX=9606 GN=ALG3 PE=1 SV=1	1	1	50.1	ALG3	NA	23.6996	24.085	24.023	24.0166	24.2239	24.1606	24.5541	23.8634	24.3305	24.314	24.488	24.1418	0.0652438	0.79275	0.953295	0.197786	0.237652	0.593145	0.131515	0.386027	0.999976
Q9Y673	Dolichyl-phosphate beta-glucosyltransferase OS=Homo sapiens OX=9606 GN=ALG5 PE=1 SV=1	8	0	36.9	ALG5	NA	29.53	29.7966	29.8225	30.1293	29.8306	30.0889	30.0951	29.6144	29.8282	29.7575	30.0991	29.8254	0.0480713	0.796881	0.953295	0.299904	0.0859843	0.448889	0.173988	0.130928	0.798994
Q9Y672	Dolichyl pyrophosphate Man9GlcNAc2 alpha-1,3-glucosyltransferase OS=Homo sapiens OX=9606 GN=ALG6 PE=1 SV=2	2	2	58.1	ALG6	NA	25.2776	25.5324	25.4629	25.5395	25.6581	25.5998	25.5078	25.0954	25.6173	25.3632	25.8201	25.302	0.0882468	0.718409	0.935357	0.174795	0.134291	0.504315	0.131521	0.263835	0.974229
Q9BVK2	Probable dolichyl pyrophosphate Glc1Man9GlcNAc2 alpha-1,3-glucosyltransferase OS=Homo sapiens OX=9606 GN=ALG8 PE=1 SV=2	1	0	60	ALG8	NA	26.3808	26.7042	26.6442	26.8325	26.8479	26.891	26.6012	26.2798	26.5847	26.4318	26.719	26.602	0.0957502	0.51527	0.870697	0.280779	0.101491	0.464905	0.188265	0.0853661	0.679012
Q9H6U8	Alpha-1,2-mannosyltransferase ALG9 OS=Homo sapiens OX=9606 GN=ALG9 PE=1 SV=2	2	0	69.8	ALG9	NA	24.4652	24.5713	24.8636	24.8903	24.6336	24.844	24.7758	24.3964	24.8466	24.855	24.8766	24.5848	0.0991754	0.591738	0.894687	0.155953	0.345039	0.679231	0.127564	0.231782	0.94878
Q13686	Nucleic acid dioxygenase ALKBH1 OS=Homo sapiens OX=9606 GN=ALKBH1 PE=1 SV=2	4	4	43.8	ALKBH1	NA	26.7449	26.5929	26.6102	26.4703	26.4942	26.4553	27.3235	27.3114	27.4071	27.2552	27.2089	27.1988	-0.126411	0.0321316	0.544366	-0.176078	0.0601806	0.408914	-0.151244	0.526251	0.999976
Q6NS38	DNA oxidative demethylase ALKBH2 OS=Homo sapiens OX=9606 GN=ALKBH2 PE=1 SV=1	3	0	29.3	ALKBH2	NA	25.8615	26.0624	25.9955	25.985	25.894	25.8849	26.2701	26.451	26.3053	26.3192	26.2412	26.2519	-0.0713424	0.330271	0.799392	-0.0518381	0.495188	0.778038	-0.0615903	0.620835	0.999976
Q96Q83	Alpha-ketoglutarate-dependent dioxygenase alkB homolog 3 OS=Homo sapiens OX=9606 GN=ALKBH3 PE=1 SV=1	3	1	33.4	ALKBH3	NA	25.6471	25.7145	25.6602	25.6224	25.7163	25.4833	25.7817	25.6768	25.7713	25.8172	25.5966	25.7568	-0.0196887	0.807123	0.958423	-0.0666064	0.432251	0.736571	-0.0431475	0.456699	0.999976
Q9NXW9	Alpha-ketoglutarate-dependent dioxygenase alkB homolog 4 OS=Homo sapiens OX=9606 GN=ALKBH4 PE=1 SV=1	6	5	33.8	ALKBH4	NA	25.1867	25.2972	25.0467	25.0319	24.8391	25.2225	25.2668	25.4235	25.2581	25.384	25.4179	25.2364	0.0299964	0.718195	0.935357	-0.1457	0.341688	0.676336	-0.0578517	0.590212	0.999976
Q6P6C2	RNA demethylase ALKBH5 OS=Homo sapiens OX=9606 GN=ALKBH5 PE=1 SV=2	12	0	44.2	ALKBH5	NA	28.8794	28.8798	28.7787	28.8419	28.9852	28.9364	29.1827	29.2348	29.2267	29.218	29.2086	29.2513	0.0112278	0.617986	0.908014	0.0752299	0.238062	0.593145	0.0432288	0.702931	0.999976
Q3KRA9	Alpha-ketoglutarate-dependent dioxygenase alkB homolog 6 OS=Homo sapiens OX=9606 GN=ALKBH6 PE=1 SV=2	1	0	26.5	ALKBH6	NA	22.7246	23.3039	23.2055	23.0695	23.0545	23.2897	23.5075	23.5276	23.6139	23.5543	23.0026	23.6702	-0.140665	0.566562	0.889279	0.0598557	0.780417	0.918576	-0.0404046	0.823373	0.999976
Q9BT30	Alpha-ketoglutarate-dependent dioxygenase alkB homolog 7, mitochondrial OS=Homo sapiens OX=9606 GN=ALKBH7 PE=1 SV=1	3	3	24.5	ALKBH7	NA	26.9701	26.9334	26.7156	26.7134	26.649	26.9483	26.4853	26.8037	26.4656	26.5634	26.5329	26.3329	-0.108431	0.46186	0.852051	-0.102816	0.443331	0.744262	-0.105624	0.406135	0.999976
Q96BT7	Alkylated DNA repair protein alkB homolog 8 OS=Homo sapiens OX=9606 GN=ALKBH8 PE=1 SV=2	9	0	75.2	ALKBH8	NA	24.0808	24.0726	24.0305	24.3694	24.0957	24.2175	24.3592	24.1873	24.029	24.0964	24.3349	24.3684	0.0747436	0.591381	0.894687	0.166257	0.166331	0.535551	0.1205	0.135744	0.811736
Q8TCU4	Alstrom syndrome protein 1 OS=Homo sapiens OX=9606 GN=ALMS1 PE=1 SV=4	20	0	460.8	ALMS1	NA	24.8522	24.8563	24.8918	24.7733	24.7617	24.7755	25.4901	25.4235	25.5364	25.4099	25.3669	25.3609	-0.104072	0.0679779	0.639437	-0.0966062	0.0101453	0.266161	-0.100339	0.617268	0.999976
P09917	Arachidonate 5-lipoxygenase OS=Homo sapiens OX=9606 GN=ALOX5 PE=1 SV=2	18	0	77.9	ALOX5	NA	29.9911	29.9772	29.9306	29.9677	30.0582	30.0588	29.93	29.8798	29.8465	29.8743	29.9076	29.8989	0.00815969	0.778398	0.949161	0.061918	0.170186	0.538109	0.0350389	0.407109	0.999976
P20292	Arachidonate 5-lipoxygenase-activating protein OS=Homo sapiens OX=9606 GN=ALOX5AP PE=1 SV=2	1	1	18.1	ALOX5AP	NA	25.4847	25.7421	25.5963	26.0061	25.5241	25.7388	25.4652	25.0085	25.3046	25.4684	25.7003	25.4801	0.290151	0.150709	0.716828	0.148633	0.415312	0.726556	0.219392	0.133462	0.806776
Q96QP1	Alpha-protein kinase 1 OS=Homo sapiens OX=9606 GN=ALPK1 PE=1 SV=3	6	1	138.8	ALPK1	TRUE	26.2371	26.1934	26.2502	26.3306	26.4224	26.0871	26.0634	25.8942	26.1294	26.0796	26.0216	25.9074	-0.0261183	0.778925	0.949401	0.0531403	0.650241	0.857782	0.013511	0.892023	0.999976
Q96Q42	Alsin OS=Homo sapiens OX=9606 GN=ALS2 PE=1 SV=2	1	1	183.5	ALS2	NA	20.055	20.3703	20.2426	19.946	20.3634	20.2764	19.2205	19.7888	19.5162	19.5629	20.1385	19.2349	0.136921	0.686606	0.926581	-0.0273696	0.87061	0.953063	0.0547756	0.834022	0.999976
Q86V81	THO complex subunit 4 OS=Homo sapiens OX=9606 GN=ALYREF PE=1 SV=3	10	10	26.9	ALYREF	NA	31.9932	32.0515	31.8785	31.759	31.8236	31.7832	31.964	32.1073	31.8247	31.651	31.8592	31.8494	-0.178781	0.169666	0.732541	-0.185823	0.0534435	0.396974	-0.182302	0.00744615	0.21612
Q9UHK6	Alpha-methylacyl-CoA racemase OS=Homo sapiens OX=9606 GN=AMACR PE=1 SV=2	1	0	42.4	AMACR	NA	22.8065	22.934	23.1911	23.3404	23.0215	22.9773	22.1284	22.4412	22.4669	22.2187	23.0053	22.1542	0.113873	0.728188	0.937575	0.135867	0.445864	0.745576	0.12487	0.632315	0.999976
P02760	Protein AMBP OS=Homo sapiens OX=9606 GN=AMBP PE=1 SV=1	1	1	39	AMBP	NA	21.7918	21.7347	22.2287	NA	21.5197	21.1298	23.0808	22.0409	20.0553	23.1768	22.4154	21.4682	0.627824	0.578597	0.892302	-0.593645	0.12733	0.498343	0.119963	0.832841	0.999976
Q9C0C7	Activating molecule in BECN1-regulated autophagy protein 1 OS=Homo sapiens OX=9606 GN=AMBRA1 PE=1 SV=2	9	0	142.4	AMBRA1	NA	25.4984	25.4312	25.406	25.2233	25.1929	25.1786	25.7121	25.6542	25.7104	25.4752	25.4999	25.4275	-0.224716	0.00146935	0.219861	-0.246943	0.00465333	0.224829	-0.235829	0.0184332	0.349048
P17707	S-adenosylmethionine decarboxylase proenzyme OS=Homo sapiens OX=9606 GN=AMD1 PE=1 SV=2	2	2	38.3	AMD1	NA	22.6615	22.6535	22.6654	22.0511	21.6168	21.679	23.1272	23.0896	23.1114	22.3586	22.0874	22.2203	-0.887334	0.00684496	0.344711	-0.877819	0.0229785	0.340412	-0.882577	0.000250403	0.029798
Q9Y303-3	Isoform 3 of N-acetylglucosamine-6-phosphate deacetylase OS=Homo sapiens OX=9606 GN=AMDHD2	9	0	63.6	AMDHD2	NA	26.8419	26.8667	26.9576	26.8777	26.8824	26.913	26.7358	26.917	26.8147	26.8875	26.8616	26.8129	0.0314679	0.622579	0.910688	0.00230185	0.955055	0.982104	0.0168849	0.642046	0.999976
Q9UKV5	E3 ubiquitin-protein ligase AMFR OS=Homo sapiens OX=9606 GN=AMFR PE=1 SV=2	10	10	72.9	AMFR	NA	26.4135	26.5752	26.8241	27.0971	26.8464	26.8786	27.633	27.0956	27.548	27.6143	27.7313	27.3933	0.154108	0.480832	0.856502	0.336418	0.0884981	0.451328	0.245263	0.363135	0.999976
Q6DCA0	AMMECR1-like protein OS=Homo sapiens OX=9606 GN=AMMECR1L PE=1 SV=1	3	1	34.5	AMMECR1L	NA	27.9708	27.9247	27.9696	27.9254	27.869	27.9117	27.9733	27.9571	28.0496	27.9215	27.9099	27.8577	-0.0969367	0.0561091	0.627026	-0.0530159	0.0813701	0.440062	-0.0749763	0.00528565	0.18816
Q8IY45	Protein AMN1 homolog OS=Homo sapiens OX=9606 GN=AMN1 PE=2 SV=4	2	0	28.4	AMN1	NA	27.2691	27.5012	27.4778	27.6334	27.4725	27.594	27.6881	27.5845	27.5949	27.5336	27.7587	27.5654	-0.00326518	0.969245	0.991986	0.150588	0.174341	0.544297	0.0736612	0.326743	0.999976
Q01433	AMP deaminase 2 OS=Homo sapiens OX=9606 GN=AMPD2 PE=1 SV=2	23	0	100.6	AMPD2	NA	29.0198	28.9611	28.9896	29.0816	29.1038	29.1028	28.924	28.8849	28.803	28.8406	28.9009	28.9424	0.02404	0.632046	0.910688	0.105906	0.0138755	0.295982	0.0649732	0.283739	0.999976
Q01432	AMP deaminase 3 OS=Homo sapiens OX=9606 GN=AMPD3 PE=1 SV=1	9	0	88.8	AMPD3	NA	26.4144	26.5317	26.4343	26.5487	26.607	26.6438	25.9276	25.7838	25.8461	25.8966	25.9307	25.8997	0.0565021	0.306041	0.789439	0.139676	0.0409681	0.380941	0.098089	0.646883	0.999976
P04745	Alpha-amylase 1 OS=Homo sapiens OX=9606 GN=AMY1A PE=1 SV=2	1	0	57.7	AMY1A	NA	20.0969	19.5964	21.3284	20.5978	19.6701	20.0891	20.5109	20.488	20.7915	20.8089	20.3968	20.5979	0.00437487	0.97873	0.993969	-0.221579	0.727937	0.895204	-0.108602	0.721249	0.999976
Q86W34	Archaemetzincin-2 OS=Homo sapiens OX=9606 GN=AMZ2 PE=1 SV=2	6	2	41.2	AMZ2	NA	27.6286	27.6767	27.5392	27.4638	27.7463	27.581	27.6507	27.5238	27.6712	27.7986	27.5649	27.5736	0.0304657	0.753744	0.945387	-0.0177703	0.858463	0.947958	0.00634772	0.915894	0.999976
Q9H1A4	Anaphase-promoting complex subunit 1 OS=Homo sapiens OX=9606 GN=ANAPC1 PE=1 SV=1	30	30	216.4	ANAPC1	NA	28.15	28.1293	28.1439	28.1746	28.1807	28.1534	28.1843	28.1384	28.2032	28.1862	28.2507	28.2592	0.056737	0.133972	0.70523	0.0284981	0.0549957	0.401141	0.0426176	0.07785	0.665118
Q9UM13	Anaphase-promoting complex subunit 10 OS=Homo sapiens OX=9606 GN=ANAPC10 PE=1 SV=1	2	2	21.2	ANAPC10	NA	28.301	28.381	28.3794	28.1022	28.3915	28.2317	28.6074	28.6717	28.6764	28.7363	28.4731	28.5685	-0.0592162	0.526902	0.87819	-0.11199	0.311469	0.649509	-0.0856031	0.478395	0.999976
Q9NYG5	Anaphase-promoting complex subunit 11 OS=Homo sapiens OX=9606 GN=ANAPC11 PE=1 SV=1	2	2	9.8	ANAPC11	NA	28.3998	28.4123	28.5167	28.4145	28.2753	28.2926	28.2475	28.2952	28.3302	28.5369	28.3863	28.4464	0.165542	0.0430211	0.58965	-0.115464	0.11641	0.483458	0.0250391	0.664694	0.999976
Q9BS18	Anaphase-promoting complex subunit 13 OS=Homo sapiens OX=9606 GN=ANAPC13 PE=1 SV=1	1	1	8.5	ANAPC13	NA	25.7067	25.7878	26.0007	26.083	25.7794	25.8872	25.4881	25.5133	25.7826	25.8058	25.8355	25.3286	0.061948	0.763844	0.946701	0.0848077	0.534169	0.801836	0.0733779	0.580965	0.999976
Q96DE5	Anaphase-promoting complex subunit 16 OS=Homo sapiens OX=9606 GN=ANAPC16 PE=1 SV=1	1	1	11.7	ANAPC16	NA	25.2122	24.9885	24.9265	25.0338	24.78	25.3249	25.3126	25.2535	25.0955	24.7251	25.2903	25.2897	-0.118816	0.600964	0.899649	0.00383259	0.984284	0.992806	-0.0574918	0.662966	0.999976
Q9UJX6	Anaphase-promoting complex subunit 2 OS=Homo sapiens OX=9606 GN=ANAPC2 PE=1 SV=1	19	1	93.8	ANAPC2	NA	28.5905	28.5709	28.6329	28.6891	28.5818	28.6151	28.5714	28.5463	28.5254	28.5411	28.5247	28.5279	-0.0164617	0.344083	0.806636	0.0305864	0.461281	0.755272	0.00706233	0.820808	0.999976
Q9UJX5	Anaphase-promoting complex subunit 4 OS=Homo sapiens OX=9606 GN=ANAPC4 PE=1 SV=2	15	0	92.1	ANAPC4	NA	27.6672	27.7087	27.6743	27.8004	27.7349	27.7461	27.6322	27.7157	27.7924	27.729	27.8013	27.7034	0.0311407	0.605273	0.902498	0.0770771	0.0411355	0.380941	0.0541089	0.0829858	0.675546
Q9UJX4	Anaphase-promoting complex subunit 5 OS=Homo sapiens OX=9606 GN=ANAPC5 PE=1 SV=2	16	2	85	ANAPC5	NA	28.535	28.6302	28.5822	28.6375	28.6295	28.6091	28.5471	28.5135	28.5692	28.5103	28.4214	28.5771	-0.0403298	0.472795	0.854994	0.0428711	0.254993	0.607337	0.00127063	0.974284	0.999976
Q9UJX3	Anaphase-promoting complex subunit 7 OS=Homo sapiens OX=9606 GN=ANAPC7 PE=1 SV=4	21	0	66.8	ANAPC7	NA	29.7574	29.801	29.8234	29.8147	29.7695	29.7384	29.8843	29.8517	29.7581	29.7896	29.9073	29.9305	0.0444338	0.48541	0.857941	-0.019739	0.539592	0.804277	0.0123474	0.751475	0.999976
Q5VTE6	Protein angel homolog 2 OS=Homo sapiens OX=9606 GN=ANGEL2 PE=2 SV=1	4	0	62.3	ANGEL2	NA	26.9159	27.1555	27.035	27.1508	27.0691	27.0184	26.9741	26.9125	26.8554	26.743	26.769	26.7646	-0.155125	0.0394955	0.568046	0.0439887	0.615751	0.839633	-0.0555681	0.535485	0.999976
Q01484-2	Isoform 2 of Ankyrin-2 OS=Homo sapiens OX=9606 GN=ANK2	19	0	205.7	ANK2	NA	26.613	26.6281	26.719	26.808	26.7055	26.7445	26.5156	26.5515	26.5685	26.5466	26.5242	26.5017	-0.0209819	0.36115	0.814673	0.0992749	0.0905975	0.45176	0.0391465	0.537032	0.999976
Q12955	Ankyrin-3 OS=Homo sapiens OX=9606 GN=ANK3 PE=1 SV=3	9	0	480.1	ANK3	NA	18.7357	19.4904	19.593	18.8328	19.02	18.8227	18.5593	18.9555	18.5669	18.6735	18.9664	19.3711	0.309799	0.278454	0.779142	-0.381171	0.291979	0.632493	-0.0356861	0.869999	0.999976
Q9P2R3	Rabankyrin-5 OS=Homo sapiens OX=9606 GN=ANKFY1 PE=1 SV=2	25	0	128.3	ANKFY1	NA	29.1104	29.1757	29.1231	29.0018	29.2039	29.1209	29.0709	28.9664	29.0354	28.9564	28.9565	28.9893	-0.0568555	0.197243	0.746234	-0.0274865	0.693387	0.878135	-0.042171	0.430217	0.999976
Q8IWZ3-2	Isoform 2 of Ankyrin repeat and KH domain-containing protein 1 OS=Homo sapiens OX=9606 GN=ANKHD1	12	0	64.9	ANKHD1	NA	26.5384	26.5267	26.5725	26.4376	26.7024	26.563	27.244	27.218	27.281	27.2521	27.0865	27.1341	-0.0900555	0.20108	0.751147	0.0217686	0.804212	0.929512	-0.0341435	0.87369	0.999976
Q8IWZ3-6	Isoform 6 of Ankyrin repeat and KH domain-containing protein 1 OS=Homo sapiens OX=9606 GN=ANKHD1	42	1	277	ANKHD1	NA	26.8371	26.8493	26.9035	26.8518	26.8252	26.8643	27.1511	27.1624	27.1444	27.1291	27.1623	27.105	-0.0204782	0.343652	0.806314	-0.0161382	0.538242	0.803574	-0.0183082	0.845843	0.999976
Q9P2G1	Ankyrin repeat and IBR domain-containing protein 1 OS=Homo sapiens OX=9606 GN=ANKIB1 PE=1 SV=3	3	3	121.9	ANKIB1	NA	25.2281	25.304	25.3052	25.4128	25.2874	25.3114	25.3585	25.3992	25.3708	25.3771	25.3366	25.2859	-0.042966	0.241136	0.761801	0.0580518	0.285988	0.629801	0.00754292	0.82203	0.999976
Q8NAG6-1	Isoform 2 of Ankyrin repeat and LEM domain-containing protein 1 OS=Homo sapiens OX=9606 GN=ANKLE1	5	0	62.2	ANKLE1	NA	25.1883	25.0858	25.2222	25.2415	25.0907	25.1746	25.4697	25.4346	25.3741	25.3675	25.3589	25.3469	-0.0683689	0.128517	0.70149	0.00354442	0.955644	0.98252	-0.0324122	0.686664	0.999976
Q86XL3	Ankyrin repeat and LEM domain-containing protein 2 OS=Homo sapiens OX=9606 GN=ANKLE2 PE=1 SV=4	20	1	104.1	ANKLE2	NA	27.0631	27.2165	27.3418	27.3172	27.2503	27.2871	27.6741	27.5435	27.6888	27.7195	27.777	27.5932	0.0611148	0.440576	0.846316	0.0776961	0.438645	0.741676	0.0694055	0.634578	0.999976
Q8IV38	Ankyrin repeat and MYND domain-containing protein 2 OS=Homo sapiens OX=9606 GN=ANKMY2 PE=1 SV=1	9	9	49.3	ANKMY2	NA	28.0272	27.9817	28.035	28.0741	27.9159	27.9257	28.8094	28.8617	28.7832	28.8279	28.9224	28.797	0.0309729	0.529617	0.878512	-0.0427301	0.497509	0.778637	-0.0058786	0.982923	0.999976
Q9H9E1	Ankyrin repeat family A protein 2 OS=Homo sapiens OX=9606 GN=ANKRA2 PE=1 SV=1	3	3	34.3	ANKRA2	NA	25.4088	25.5822	25.5916	25.5926	25.3963	25.2498	25.37	25.4587	25.4296	25.2464	25.1939	25.5077	-0.103423	0.399738	0.834377	-0.11463	0.389535	0.710921	-0.109026	0.188644	0.893909
Q9NXR5	Ankyrin repeat domain-containing protein 10 OS=Homo sapiens OX=9606 GN=ANKRD10 PE=1 SV=2	4	2	44.7	ANKRD10	NA	26.0744	25.9961	25.9928	26.1557	26.0893	26.0077	25.5602	25.6994	25.5208	25.6732	25.4919	25.5688	-0.0155016	0.847249	0.967177	0.0631075	0.291057	0.631993	0.0238029	0.880044	0.999976
Q6UB99	Ankyrin repeat domain-containing protein 11 OS=Homo sapiens OX=9606 GN=ANKRD11 PE=1 SV=3	3	3	297.7	ANKRD11	NA	20.768	20.6338	21.0767	21.1175	20.8802	21.0362	21.1606	20.7186	20.7891	21.0074	21.0662	21.2243	0.209854	0.26482	0.771939	0.185098	0.299766	0.639636	0.197476	0.0797883	0.67135
Q6UB98	Ankyrin repeat domain-containing protein 12 OS=Homo sapiens OX=9606 GN=ANKRD12 PE=1 SV=3	2	0	235.5	ANKRD12	NA	20.3565	20.3649	20.6017	20.477	20.3637	20.3938	20.2481	19.6661	20.2523	20.493	20.2913	20.1849	0.267557	0.305962	0.789439	-0.0295243	0.759692	0.909531	0.119016	0.414084	0.999976
Q8IZ07	Ankyrin repeat domain-containing protein 13A OS=Homo sapiens OX=9606 GN=ANKRD13A PE=1 SV=3	15	14	67.6	ANKRD13A	NA	30.1807	30.1211	30.1563	30.1766	30.1728	30.1616	30.159	30.11	30.0708	30.2436	30.1699	30.1491	0.0742573	0.126236	0.70149	0.0176174	0.41732	0.727096	0.0459374	0.0568059	0.59266
Q8N6S4	Ankyrin repeat domain-containing protein 13C OS=Homo sapiens OX=9606 GN=ANKRD13C PE=1 SV=2	1	1	60.8	ANKRD13C	NA	24.0901	24.0156	24.0885	23.9461	23.8651	23.9496	23.6509	23.8432	23.7215	23.304	23.2747	23.3869	-0.416652	0.00602392	0.332356	-0.144467	0.0178413	0.326407	-0.280559	0.109967	0.746557
Q6ZTN6	Ankyrin repeat domain-containing protein 13D OS=Homo sapiens OX=9606 GN=ANKRD13D PE=1 SV=2	3	0	58.4	ANKRD13D	NA	20.2088	20.4893	20.5793	20.3766	19.8695	20.4699	19.3864	21.1413	19.9736	20.1662	20.5549	20.47	0.229921	0.702684	0.933785	-0.187135	0.447804	0.74592	0.0213932	0.937897	0.999976
Q6P6B7	Ankyrin repeat domain-containing protein 16 OS=Homo sapiens OX=9606 GN=ANKRD16 PE=1 SV=1	5	1	39.3	ANKRD16	NA	27.3408	27.363	27.2389	27.2099	27.3776	27.3253	27.2757	27.2078	27.1835	27.2832	27.1471	27.152	-0.0282336	0.624011	0.910688	-0.00998063	0.881485	0.956128	-0.0191071	0.70305	0.999976
O75179	Ankyrin repeat domain-containing protein 17 OS=Homo sapiens OX=9606 GN=ANKRD17 PE=1 SV=3	51	0	274.1	ANKRD17	NA	28.7535	28.7311	28.728	28.6594	28.7494	28.716	29.1507	29.149	29.1428	29.1711	29.1161	29.1363	-0.0063258	0.732954	0.93925	-0.0292087	0.383842	0.705831	-0.0177672	0.897223	0.999976
Q9UPS8	Ankyrin repeat domain-containing protein 26 OS=Homo sapiens OX=9606 GN=ANKRD26 PE=1 SV=4	7	2	196.3	ANKRD26	NA	22.7615	22.9134	23.0211	22.6727	22.9323	22.8652	23.0576	22.6548	23.1458	22.9267	23.1925	23.1114	0.124134	0.518854	0.871864	-0.0752734	0.525227	0.795857	0.0244302	0.824455	0.999976
Q96NW4	Ankyrin repeat domain-containing protein 27 OS=Homo sapiens OX=9606 GN=ANKRD27 PE=1 SV=2	15	15	116.9	ANKRD27	NA	27.1357	27.21	27.1148	27.0798	27.1882	27.1356	27.244	27.1834	27.2602	27.2473	27.2347	27.2946	0.029646	0.376911	0.822868	-0.0189579	0.679388	0.871589	0.00534405	0.896519	0.999976
O15084	Serine/threonine-protein phosphatase 6 regulatory ankyrin repeat subunit A OS=Homo sapiens OX=9606 GN=ANKRD28 PE=1 SV=5	24	1	112.9	ANKRD28	NA	29.3259	29.3348	29.2444	29.2308	29.3717	29.3111	29.3375	29.3237	29.4021	29.4145	29.2791	29.3349	-0.0115975	0.816232	0.960048	0.00283429	0.957727	0.983481	-0.00438159	0.899313	0.999976
Q8N7Z5	Ankyrin repeat domain-containing protein 31 OS=Homo sapiens OX=9606 GN=ANKRD31 PE=2 SV=2	1	1	210.7	ANKRD31	NA	23.6153	23.7034	23.7133	23.8829	23.8121	23.897	23.4487	23.4718	23.4426	23.4824	20.6202	18.4829	-2.5925	0.215331	0.758438	0.186676	0.0108699	0.26808	-1.20291	0.253978	0.970776
A6QL64	Ankyrin repeat domain-containing protein 36A OS=Homo sapiens OX=9606 GN=ANKRD36 PE=2 SV=4	2	1	214.4	ANKRD36	NA	22.8263	22.8756	23.1157	22.6835	22.6356	22.7368	22.7798	22.7514	22.777	22.778	22.9575	22.7293	0.0521744	0.531397	0.879361	-0.253954	0.0929893	0.455155	-0.10089	0.189976	0.896093
Q6AI12	Ankyrin repeat domain-containing protein 40 OS=Homo sapiens OX=9606 GN=ANKRD40 PE=1 SV=2	3	3	41.1	ANKRD40	NA	24.6667	24.4754	24.6478	24.2727	24.3497	24.472	24.9025	25.0653	25.0486	24.8868	24.6526	24.7029	-0.257999	0.0478053	0.607931	-0.23184	0.0511241	0.390928	-0.24492	0.103086	0.733014
Q8N8A2	Serine/threonine-protein phosphatase 6 regulatory ankyrin repeat subunit B OS=Homo sapiens OX=9606 GN=ANKRD44 PE=1 SV=3	26	1	107.5	ANKRD44	NA	29.0772	29.0317	29.018	28.9976	29.1296	29.0155	28.4219	28.4754	28.4971	28.4616	28.5288	28.5161	0.0373574	0.28686	0.785055	0.00529591	0.91449	0.965455	0.0213267	0.907672	0.999976
Q86W74	Ankyrin repeat domain-containing protein 46 OS=Homo sapiens OX=9606 GN=ANKRD46 PE=1 SV=1	1	0	26	ANKRD46	NA	26.6277	26.7044	26.9446	26.8498	26.4412	26.7341	26.2198	26.113	26.103	25.8364	25.9402	25.8777	-0.260463	0.0063488	0.342711	-0.0838662	0.617795	0.839926	-0.172165	0.481841	0.999976
Q8WVL7	Ankyrin repeat domain-containing protein 49 OS=Homo sapiens OX=9606 GN=ANKRD49 PE=1 SV=1	3	3	27.3	ANKRD49	NA	27.0197	27.0613	26.8099	26.8692	26.9497	26.9109	26.898	26.8216	26.8466	26.6627	26.6707	26.8483	-0.128147	0.158016	0.721023	-0.0536737	0.567418	0.817778	-0.0909104	0.201451	0.915216
Q8NB46	Serine/threonine-protein phosphatase 6 regulatory ankyrin repeat subunit C OS=Homo sapiens OX=9606 GN=ANKRD52 PE=1 SV=3	8	8	115	ANKRD52	NA	25.2833	25.1619	25.2698	25.2081	25.0885	25.1834	25.0811	25.2268	25.5916	25.5369	25.203	25.2269	0.0224479	0.910387	0.981508	-0.0783536	0.213129	0.57554	-0.0279529	0.774263	0.999976
Q6NXT1	Ankyrin repeat domain-containing protein 54 OS=Homo sapiens OX=9606 GN=ANKRD54 PE=1 SV=2	6	2	32.5	ANKRD54	NA	28.3463	28.4079	28.3355	28.4001	28.4504	28.369	28.6653	28.6202	28.6543	28.6676	28.6575	28.6683	0.0178703	0.317707	0.794137	0.0432199	0.257355	0.609083	0.0305451	0.733301	0.999976
Q92625	Ankyrin repeat and SAM domain-containing protein 1A OS=Homo sapiens OX=9606 GN=ANKS1A PE=1 SV=4	13	8	123	ANKS1A	NA	26.9836	26.9305	27.0037	27.1234	27.0231	26.9679	26.9195	26.9487	26.8143	26.87	26.9518	26.9279	0.0223882	0.667224	0.923049	0.0655506	0.288541	0.631993	0.0439694	0.351254	0.999976
Q6ZW76	Ankyrin repeat and SAM domain-containing protein 3 OS=Homo sapiens OX=9606 GN=ANKS3 PE=1 SV=1	1	0	72	ANKS3	NA	NA	19.2341	NA	NA	18.8526	NA	NA	18.925	NA	18.3407	18.6513	18.3482	-0.478272	NA	NA	-0.381457	NA	NA	-0.531334	0.0961077	0.721657
Q68DC2	Ankyrin repeat and SAM domain-containing protein 6 OS=Homo sapiens OX=9606 GN=ANKS6 PE=1 SV=2	3	0	92.2	ANKS6	NA	21.3826	21.4452	21.5838	21.5879	21.2226	21.3973	21.5068	21.2736	21.4948	21.0225	21.4726	21.0758	-0.234717	0.239247	0.761801	-0.0679115	0.612239	0.838124	-0.151314	0.181617	0.884721
Q9H8Y5	Ankyrin repeat and zinc finger domain-containing protein 1 OS=Homo sapiens OX=9606 GN=ANKZF1 PE=1 SV=1	16	16	80.9	ANKZF1	NA	28.9413	28.9564	28.9148	28.9477	28.8473	28.9395	29.5149	29.5454	29.4311	29.5002	29.5004	29.503	0.00406974	0.916099	0.982733	-0.0260104	0.51327	0.788501	-0.0109703	0.953399	0.999976
Q9NQW6	Anillin OS=Homo sapiens OX=9606 GN=ANLN PE=1 SV=2	23	1	124.1	ANLN	NA	28.069	28.0971	28.2054	28.2638	28.2748	28.2474	28.8832	28.7269	28.805	28.9786	28.8744	28.906	0.114618	0.113085	0.692593	0.138141	0.0750074	0.43029	0.12638	0.56789	0.999976
Q4KMQ2	Anoctamin-6 OS=Homo sapiens OX=9606 GN=ANO6 PE=1 SV=2	3	0	106.1	ANO6	NA	24.1845	24.2556	23.9709	24.3613	24.1363	24.0775	23.9288	24.1534	24.2544	24.1393	24.1402	24.1456	0.0294904	0.788235	0.952735	0.0546965	0.676286	0.870917	0.0420935	0.565226	0.999976
P39687	Acidic leucine-rich nuclear phosphoprotein 32 family member A OS=Homo sapiens OX=9606 GN=ANP32A PE=1 SV=1	14	9	28.6	ANP32A	NA	33.3412	33.3272	33.3023	33.2898	33.4129	33.3834	33.2618	33.2825	33.3594	33.3475	33.3368	33.3572	0.0459333	0.259549	0.771132	0.0384402	0.41206	0.726039	0.0421867	0.0946982	0.715136
Q92688	Acidic leucine-rich nuclear phosphoprotein 32 family member B OS=Homo sapiens OX=9606 GN=ANP32B PE=1 SV=1	13	3	28.8	ANP32B	NA	34.3526	34.3253	34.2854	34.2984	34.4251	34.3496	34.2536	34.3104	34.2154	34.1894	34.21	34.3334	-0.0155284	0.785979	0.95168	0.036572	0.44366	0.744287	0.0105218	0.807049	0.999976
Q9BTT0	Acidic leucine-rich nuclear phosphoprotein 32 family member E OS=Homo sapiens OX=9606 GN=ANP32E PE=1 SV=1	10	0	30.7	ANP32E	NA	33.1268	33.1065	33.0683	33.1258	33.1223	33.1717	33.3666	33.406	33.3946	33.4185	33.3218	33.3714	-0.0185338	0.58831	0.894322	0.0394189	0.167721	0.536801	0.0104425	0.904016	0.999976
Q9BTT0-3	Isoform 3 of Acidic leucine-rich nuclear phosphoprotein 32 family member E OS=Homo sapiens OX=9606 GN=ANP32E	10	1	25.1	ANP32E	NA	22.8911	22.8604	23.2183	22.8092	22.8978	22.8574	23.1496	22.9896	23.0041	23.0145	22.8575	22.7447	-0.1755	0.145	0.715073	-0.135165	0.359239	0.688558	-0.155333	0.0509225	0.56785
P04083	Annexin A1 OS=Homo sapiens OX=9606 GN=ANXA1 PE=1 SV=2	1	1	38.7	ANXA1	NA	21.4993	NA	22.8395	NA	19.4119	NA	18.2904	20.112	20.2903	20.1812	20.6036	19.4871	0.526436	0.516509	0.871292	-2.75751	NA	NA	-0.685327	0.435613	0.999976
P50995	Annexin A11 OS=Homo sapiens OX=9606 GN=ANXA11 PE=1 SV=1	21	0	54.4	ANXA11	NA	30.982	30.9908	30.9664	30.9334	31.0178	30.9207	31.1643	31.2089	30.9167	31.004	31.0491	31.0927	-0.0480298	0.655391	0.918403	-0.0224413	0.541338	0.805427	-0.0352355	0.543523	0.999976
P07355	Annexin A2 OS=Homo sapiens OX=9606 GN=ANXA2 PE=1 SV=2	21	0	38.6	ANXA2	NA	29.7495	29.5895	29.8991	29.3904	29.4825	29.6061	31.0198	30.9924	30.7909	30.9494	30.9856	30.9151	0.0156324	0.851814	0.967879	-0.253006	0.0889587	0.451328	-0.118687	0.785714	0.999976
P12429	Annexin A3 OS=Homo sapiens OX=9606 GN=ANXA3 PE=1 SV=3	1	1	36.4	ANXA3	NA	24.2266	23.3466	25.2011	19.11	21.9439	21.7385	NA	19.3422	21.2827	18.1082	21.4139	18.8438	-0.857138	0.586385	0.893477	-3.32727	0.0464837	0.388043	-2.48677	0.088608	0.690072
P09525	Annexin A4 OS=Homo sapiens OX=9606 GN=ANXA4 PE=1 SV=4	23	4	35.9	ANXA4	NA	32.7238	32.7571	32.6691	32.7664	32.7537	32.7863	32.2138	32.3152	32.1726	32.1358	32.2755	32.3772	0.0289414	0.744968	0.94357	0.0521439	0.169071	0.537731	0.0405427	0.806378	0.999976
P08758	Annexin A5 OS=Homo sapiens OX=9606 GN=ANXA5 PE=1 SV=2	20	20	35.9	ANXA5	NA	31.7234	31.7177	31.7683	31.6309	31.7	31.5995	31.6938	31.6005	31.4862	31.6563	31.7399	31.6239	0.0798752	0.327848	0.799392	-0.0930427	0.0683863	0.418227	-0.00658379	0.893408	0.999976
P08133	Annexin A6 OS=Homo sapiens OX=9606 GN=ANXA6 PE=1 SV=3	43	1	75.8	ANXA6	NA	29.7526	29.7802	29.859	29.7739	29.7914	29.7395	28.212	28.4545	28.1439	28.3627	28.3773	28.3522	0.0939244	0.424045	0.845215	-0.0290252	0.474337	0.764987	0.0324496	0.945878	0.999976
P20073	Annexin A7 OS=Homo sapiens OX=9606 GN=ANXA7 PE=1 SV=3	19	0	52.7	ANXA7	NA	31.6652	31.6411	31.5929	31.5752	31.6447	31.6193	31.3752	31.4695	31.3115	31.3642	31.4112	31.5056	0.041641	0.538468	0.882586	-0.0199547	0.534464	0.801893	0.0108431	0.88919	0.999976
Q16853	Membrane primary amine oxidase OS=Homo sapiens OX=9606 GN=AOC3 PE=1 SV=3	1	0	84.6	AOC3	NA	21.8734	21.8697	21.9833	21.5461	21.402	21.6302	22.9016	21.3495	21.2802	22.2867	22.3302	22.3382	0.474614	0.464542	0.853282	-0.382726	0.0137036	0.295612	0.0459437	0.880792	0.999976
Q63HQ0	AP-1 complex-associated regulatory protein OS=Homo sapiens OX=9606 GN=AP1AR PE=1 SV=1	5	3	34.3	AP1AR	NA	28.751	28.6568	28.6427	28.7825	28.8835	28.8507	27.9727	28.0004	28.0487	28.0884	27.8673	28.1423	0.0254153	0.794772	0.953295	0.155416	0.0270172	0.355068	0.0904159	0.713782	0.999976
Q10567	AP-1 complex subunit beta-1 OS=Homo sapiens OX=9606 GN=AP1B1 PE=1 SV=2	39	0	104.6	AP1B1	NA	32.2783	32.2579	32.2198	32.2367	32.3261	32.3141	32.1837	32.1549	32.1339	32.1208	32.161	32.2133	0.00751645	0.820355	0.961263	0.0403324	0.299356	0.639089	0.0239244	0.571131	0.999976
Q10567-3	Isoform C of AP-1 complex subunit beta-1 OS=Homo sapiens OX=9606 GN=AP1B1	39	0	103.5	AP1B1	NA	29.0897	29.069	29.0981	29.1046	29.1992	29.083	29.1048	29.0282	29.0617	29.138	28.8965	29.0942	-0.0219697	0.799909	0.955554	0.0432937	0.348594	0.682323	0.010662	0.81343	0.999976
O43747	AP-1 complex subunit gamma-1 OS=Homo sapiens OX=9606 GN=AP1G1 PE=1 SV=5	28	0	91.3	AP1G1	NA	30.1399	30.1327	30.1602	30.2226	30.1635	30.1732	30.0511	30.0392	29.968	30.0329	30.0149	30.0641	0.0178915	0.587398	0.893827	0.0421821	0.133601	0.504313	0.0300368	0.531758	0.999976
O75843	AP-1 complex subunit gamma-like 2 OS=Homo sapiens OX=9606 GN=AP1G2 PE=1 SV=1	9	9	87.1	AP1G2	NA	26.912	26.836	26.9247	27.0583	26.8788	26.9285	26.6133	26.5839	26.5201	26.516	26.7183	26.6343	0.0504544	0.495958	0.864406	0.0642729	0.364293	0.69318	0.0573637	0.614377	0.999976
Q9BXS5	AP-1 complex subunit mu-1 OS=Homo sapiens OX=9606 GN=AP1M1 PE=1 SV=3	20	0	48.6	AP1M1	NA	30.6022	30.7531	30.791	30.8865	30.7618	30.7764	30.4816	30.2077	30.4758	30.5669	30.6694	30.5429	0.204706	0.138377	0.707652	0.0928371	0.262901	0.613064	0.148772	0.184449	0.889635
P61966	AP-1 complex subunit sigma-1A OS=Homo sapiens OX=9606 GN=AP1S1 PE=1 SV=1	4	2	18.7	AP1S1	NA	29.6261	29.7242	29.8495	29.9298	29.6145	29.9856	29.5928	29.563	29.8222	29.6115	29.8931	29.7041	0.0768771	0.545361	0.885585	0.110029	0.464344	0.758617	0.0934529	0.294603	0.999976
P56377	AP-1 complex subunit sigma-2 OS=Homo sapiens OX=9606 GN=AP1S2 PE=1 SV=1	2	0	18.6	AP1S2	NA	26.8815	26.7437	26.6782	27.0895	26.9193	26.7191	26.8556	26.3082	26.7314	26.773	26.6593	26.6606	0.0658958	0.732454	0.938777	0.141529	0.328819	0.663108	0.103713	0.365989	0.999976
Q96PC3	AP-1 complex subunit sigma-3 OS=Homo sapiens OX=9606 GN=AP1S3 PE=1 SV=1	2	0	18.3	AP1S3	NA	26.6054	26.6504	26.2054	26.7232	26.4745	26.5932	26.6569	26.5726	26.6362	26.8406	26.6074	26.6613	0.0812225	0.371309	0.818893	0.109878	0.538776	0.803592	0.0955504	0.30211	0.999976
O95782	AP-2 complex subunit alpha-1 OS=Homo sapiens OX=9606 GN=AP2A1 PE=1 SV=3	41	0	107.5	AP2A1	NA	30.522	30.5627	30.5519	30.677	30.6403	30.6546	30.6231	30.5145	30.4875	30.5229	30.621	30.6337	0.0508271	0.40341	0.836103	0.111758	0.00244567	0.208134	0.0812925	0.0195368	0.357628
O94973	AP-2 complex subunit alpha-2 OS=Homo sapiens OX=9606 GN=AP2A2 PE=1 SV=2	31	1	103.9	AP2A2	NA	28.9636	28.9685	28.9832	29.0213	29.0235	28.9442	28.9983	28.8056	28.9974	28.9227	28.9679	28.985	0.0247872	0.741361	0.942223	0.0245657	0.447472	0.74592	0.0246765	0.493038	0.999976
P63010	AP-2 complex subunit beta OS=Homo sapiens OX=9606 GN=AP2B1 PE=1 SV=1	39	0	104.5	AP2B1	NA	30.9233	30.9377	30.9678	30.9713	30.9574	30.878	30.9704	30.9754	30.9745	30.9422	30.9583	30.9703	-0.0165572	0.175218	0.73569	-0.0073778	0.832902	0.938979	-0.0119675	0.498407	0.999976
Q96CW1	AP-2 complex subunit mu OS=Homo sapiens OX=9606 GN=AP2M1 PE=1 SV=2	14	0	49.6	AP2M1	NA	30.4882	30.4913	30.4943	30.4337	30.6403	30.5077	30.4723	30.4214	30.4476	30.4483	30.4342	30.4506	-0.00271562	0.874579	0.974649	0.0360154	0.611758	0.838124	0.0166499	0.649764	0.999976
P53680	AP-2 complex subunit sigma OS=Homo sapiens OX=9606 GN=AP2S1 PE=1 SV=2	4	1	17	AP2S1	NA	31.3902	31.4207	31.4025	31.6509	31.4866	31.5613	31.3342	31.3878	31.5515	31.5258	31.4948	31.5409	0.0959915	0.277665	0.778764	0.16181	0.0718031	0.42587	0.128901	0.00781001	0.221875
O00203	AP-3 complex subunit beta-1 OS=Homo sapiens OX=9606 GN=AP3B1 PE=1 SV=3	37	1	121.2	AP3B1	NA	31.4918	31.4639	31.4849	31.5	31.5127	31.4855	31.4388	31.3893	31.4156	31.4536	31.463	31.4606	0.0445089	0.0844693	0.674799	0.0191724	0.170737	0.539003	0.0318407	0.133938	0.807893
O14617-5	Isoform 5 of AP-3 complex subunit delta-1 OS=Homo sapiens OX=9606 GN=AP3D1	33	1	136.6	AP3D1	NA	30.3248	30.3068	30.3404	30.4353	30.3959	30.3823	30.2221	30.0404	30.2411	30.2812	30.323	30.2892	0.12994	0.175151	0.73569	0.080498	0.0186135	0.327392	0.105219	0.0783847	0.66627
Q9Y2T2	AP-3 complex subunit mu-1 OS=Homo sapiens OX=9606 GN=AP3M1 PE=1 SV=1	12	10	46.9	AP3M1	NA	30.1895	30.2241	30.3303	30.3243	30.3134	30.3055	30.2124	30.1582	30.2554	30.2516	30.2834	30.2195	0.0427631	0.282499	0.782676	0.066448	0.255969	0.608229	0.0546055	0.0972746	0.721657
Q92572	AP-3 complex subunit sigma-1 OS=Homo sapiens OX=9606 GN=AP3S1 PE=1 SV=1	8	8	21.7	AP3S1	NA	30.7372	30.7824	30.7129	30.7962	30.76	30.7681	30.6725	30.6264	30.7476	30.8131	30.7738	30.815	0.118474	0.0639591	0.634588	0.0306212	0.27555	0.623296	0.0745475	0.0209744	0.3686
P59780	AP-3 complex subunit sigma-2 OS=Homo sapiens OX=9606 GN=AP3S2 PE=2 SV=1	2	0	22	AP3S2	NA	29.1449	29.131	29.027	29.0016	29.0706	29.0991	28.6532	28.6112	28.6065	28.6689	28.6643	28.7866	0.0829945	0.163486	0.724664	-0.0438778	0.407573	0.72315	0.0195584	0.88826	0.999976
Q9Y6B7	AP-4 complex subunit beta-1 OS=Homo sapiens OX=9606 GN=AP4B1 PE=1 SV=2	8	5	83.2	AP4B1	NA	27.0527	26.9769	26.9453	27.1126	26.9195	27.0088	26.6875	26.7809	26.788	26.6944	26.7096	26.7263	-0.0420492	0.322715	0.796078	0.0219761	0.753776	0.907299	-0.0100365	0.915717	0.999976
Q9UPM8	AP-4 complex subunit epsilon-1 OS=Homo sapiens OX=9606 GN=AP4E1 PE=1 SV=2	7	2	127.2	AP4E1	NA	26.9958	26.9433	26.956	26.9328	27.0123	26.913	26.7026	26.7195	26.9492	26.6641	26.6912	26.6997	-0.105444	0.315466	0.793126	-0.0123715	0.741469	0.90221	-0.058908	0.486286	0.999976
O00189	AP-4 complex subunit mu-1 OS=Homo sapiens OX=9606 GN=AP4M1 PE=1 SV=2	5	5	49.9	AP4M1	NA	24.5911	24.8021	24.6571	24.7739	24.7673	24.8404	24.85	24.4997	24.6184	24.4926	24.7621	24.5556	-0.0525874	0.710025	0.935126	0.110453	0.21135	0.57388	0.028933	0.72049	0.999976
Q9Y587	AP-4 complex subunit sigma-1 OS=Homo sapiens OX=9606 GN=AP4S1 PE=1 SV=1	2	0	17	AP4S1	NA	27.5702	27.5665	27.5922	27.7707	27.4341	27.5842	27.298	27.2044	27.2323	27.3808	27.4547	27.2279	0.109577	0.237666	0.76041	0.0200027	0.856477	0.947664	0.0647901	0.557018	0.999976
Q2VPB7	AP-5 complex subunit beta-1 OS=Homo sapiens OX=9606 GN=AP5B1 PE=1 SV=4	5	5	93.9	AP5B1	NA	24.8894	24.8289	24.803	24.8737	24.6741	24.85	24.2646	24.6576	24.6738	24.5047	24.346	24.5209	-0.0748178	0.645313	0.914489	-0.041191	0.592466	0.829653	-0.0580044	0.653713	0.999976
Q9H0R1	AP-5 complex subunit mu-1 OS=Homo sapiens OX=9606 GN=AP5M1 PE=1 SV=2	5	1	54.7	AP5M1	NA	27.0874	27.0336	27.1306	27.1193	26.9427	26.9925	26.6378	26.5715	26.533	26.4296	26.6229	26.4189	-0.0902426	0.30949	0.790487	-0.065702	0.349632	0.682898	-0.0779723	0.653311	0.999976
Q9NUS5	AP-5 complex subunit sigma-1 OS=Homo sapiens OX=9606 GN=AP5S1 PE=1 SV=1	8	8	22.5	AP5S1	NA	27.981	27.9463	27.8599	27.7744	28.0016	27.7145	27.7373	27.8141	27.7402	27.876	27.7225	27.8259	0.044293	0.45229	0.847376	-0.0989114	0.381148	0.703855	-0.0273092	0.663548	0.999976
O43299	AP-5 complex subunit zeta-1 OS=Homo sapiens OX=9606 GN=AP5Z1 PE=1 SV=2	11	3	88.5	AP5Z1	NA	27.8557	27.8744	27.9672	27.9181	27.7903	27.8967	27.7114	27.6557	27.7815	27.5967	27.5456	27.5885	-0.139301	0.0454299	0.596151	-0.0307158	0.589963	0.827775	-0.0850086	0.329407	0.999976
O14727	Apoptotic protease-activating factor 1 OS=Homo sapiens OX=9606 GN=APAF1 PE=1 SV=2	13	0	141.7	APAF1	NA	25.5574	25.6559	25.5208	25.6568	25.6933	25.6693	26.0151	26.0264	26.0085	26.1161	26.031	26.0959	0.0643977	0.123658	0.699446	0.0951028	0.134527	0.504315	0.0797502	0.569951	0.999976
Q02410	Amyloid-beta A4 precursor protein-binding family A member 1 OS=Homo sapiens OX=9606 GN=APBA1 PE=1 SV=3	1	0	92.8	APBA1	NA	19.767	19.3665	20.0046	19.506	20.3375	19.8152	19.2118	19.4436	18.1787	19.5104	19.3166	19.053	0.34865	0.470601	0.854682	0.173531	0.602706	0.834292	0.26109	0.429372	0.999976
O96018	Amyloid-beta A4 precursor protein-binding family A member 3 OS=Homo sapiens OX=9606 GN=APBA3 PE=1 SV=1	1	1	61.4	APBA3	NA	23.1668	23.2986	23.2651	23.9051	23.2637	23.4513	23.0724	22.7431	22.7876	22.7286	23.0793	22.8395	0.0147455	0.924478	0.983731	0.296553	0.257177	0.609083	0.155649	0.462151	0.999976
Q7Z5R6	Amyloid beta A4 precursor protein-binding family B member 1-interacting protein OS=Homo sapiens OX=9606 GN=APBB1IP PE=1 SV=1	18	16	73.1	APBB1IP	NA	28.7411	28.7502	28.8558	28.9447	28.7201	28.8072	29.1707	29.2484	29.225	29.3215	29.2423	29.2349	0.0515585	0.227917	0.759439	0.0416376	0.615856	0.839638	0.0465981	0.751625	0.999976
Q92870	Amyloid-beta A4 precursor protein-binding family B member 2 OS=Homo sapiens OX=9606 GN=APBB2 PE=1 SV=3	4	0	83.3	APBB2	NA	23.1568	23.3007	23.2906	23.1198	23.2667	22.9987	23.309	23.3167	23.2363	23.4764	23.3033	23.2827	0.0668168	0.397358	0.832728	-0.120999	0.265795	0.615987	-0.027091	0.7177	0.999976
P25054	Adenomatous polyposis coli protein OS=Homo sapiens OX=9606 GN=APC PE=1 SV=2	10	0	311.5	APC	NA	23.6326	23.5835	23.6805	23.5073	23.5258	23.6209	23.6911	23.7069	23.7168	23.5839	23.6664	23.717	-0.049119	0.33222	0.799808	-0.080905	0.150128	0.518978	-0.065012	0.132834	0.806176
P13798	Acylamino-acid-releasing enzyme OS=Homo sapiens OX=9606 GN=APEH PE=1 SV=4	22	22	81.2	APEH	NA	28.6671	28.4202	28.4334	28.7597	28.6145	28.6208	28.1375	28.3526	31.3455	31.1538	28.2551	28.6333	0.0688517	0.962591	0.99174	0.158098	0.181277	0.547609	0.113475	0.866843	0.999976
P27695	DNA-(apurinic or apyrimidinic site) lyase OS=Homo sapiens OX=9606 GN=APEX1 PE=1 SV=2	20	20	35.5	APEX1	NA	31.9494	31.8817	31.9076	31.9757	32.0057	31.9912	31.8813	31.756	31.8228	31.845	31.9415	31.89	0.0721283	0.193935	0.744416	0.0779302	0.0419758	0.380941	0.0750293	0.0754112	0.659712
Q9UBZ4	DNA-(apurinic or apyrimidinic site) lyase 2 OS=Homo sapiens OX=9606 GN=APEX2 PE=1 SV=1	4	4	57.4	APEX2	NA	25.4526	25.6634	25.6861	25.5942	25.4149	25.4838	25.5703	25.6475	25.8085	25.6088	25.537	25.5423	-0.112731	0.244832	0.765075	-0.103041	0.326775	0.662452	-0.107886	0.0933844	0.710444
Q9BZZ5-2	Isoform 2 of Apoptosis inhibitor 5 OS=Homo sapiens OX=9606 GN=API5	24	0	56.7	API5	NA	32.1841	32.2357	32.1498	32.1134	32.2467	32.1462	32.1657	32.0294	32.166	32.1419	32.1305	32.1007	0.00396764	0.939706	0.987161	-0.0211021	0.68242	0.873049	-0.00856725	0.812344	0.999976
Q96GX9	Methylthioribulose-1-phosphate dehydratase OS=Homo sapiens OX=9606 GN=APIP PE=1 SV=1	13	4	27.1	APIP	NA	32.6976	32.7553	32.6912	32.784	32.6781	32.7245	32.4748	32.5484	32.6089	32.6434	32.5924	32.6108	0.0715198	0.198259	0.74797	0.0142044	0.721947	0.893345	0.0428621	0.432214	0.999976
Q8IW19	Aprataxin and PNK-like factor OS=Homo sapiens OX=9606 GN=APLF PE=1 SV=1	9	9	56.9	APLF	NA	28.1353	28.1691	28.1396	28.2003	28.1388	28.1811	27.5907	27.5422	27.5753	27.5232	27.5419	27.5502	-0.030959	0.150918	0.716828	0.0253963	0.308321	0.647522	-0.00278137	0.988756	0.999976
Q06481	Amyloid-like protein 2 OS=Homo sapiens OX=9606 GN=APLP2 PE=1 SV=2	3	0	86.9	APLP2	NA	24.0712	24.0309	24.2596	23.5918	23.6276	23.6706	24.7178	24.5971	24.397	24.2682	24.5436	24.3537	-0.182112	0.217121	0.759439	-0.490564	0.0133405	0.292718	-0.336338	0.141089	0.819129
Q9HDC9	Adipocyte plasma membrane-associated protein OS=Homo sapiens OX=9606 GN=APMAP PE=1 SV=2	8	1	46.5	APMAP	NA	28.3083	28.4485	28.5997	28.7806	28.5649	28.7051	28.6087	28.4284	28.7174	28.4666	28.7956	28.5466	0.0181155	0.896121	0.979624	0.231362	0.098017	0.461434	0.124739	0.161609	0.851434
P02647	Apolipoprotein A-I OS=Homo sapiens OX=9606 GN=APOA1 PE=1 SV=1	2	2	30.8	APOA1	NA	27.2786	27.2486	27.8537	27.3988	27.0575	27.2921	27.748	27.5242	26.7679	27.809	27.5477	27.2811	0.199219	0.592389	0.895076	-0.210829	0.411266	0.725578	-0.00580514	0.976629	0.999976
P06727	Apolipoprotein A-IV OS=Homo sapiens OX=9606 GN=APOA4 PE=1 SV=3	3	3	45.4	APOA4	NA	24.0532	24.1549	24.3453	23.8789	24.0249	23.6242	24.3053	24.0771	23.7235	24.4709	24.0039	24.3359	0.234891	0.345705	0.807688	-0.3418	0.083968	0.444422	-0.0534548	0.738075	0.999976
P04114	Apolipoprotein B-100 OS=Homo sapiens OX=9606 GN=APOB PE=1 SV=2	12	12	515.3	APOB	NA	23.2788	23.1451	23.8484	23.8477	23.4955	24.1503	24.2817	24.1348	23.9549	23.2659	23.3796	23.04	-0.895321	0.00289487	0.264126	0.407063	0.230045	0.587449	-0.244129	0.353605	0.999976
Q9NRW3	DNA dC->dU-editing enzyme APOBEC-3C OS=Homo sapiens OX=9606 GN=APOBEC3C PE=1 SV=2	5	4	22.8	APOBEC3C	NA	26.4705	26.2462	26.3973	26.3893	26.2114	26.1822	26.066	26.1459	26.0195	26.2134	26.1823	26.021	0.0617338	0.437641	0.846316	-0.110389	0.298491	0.639061	-0.0243274	0.78905	0.999976
Q8IUX4	DNA dC->dU-editing enzyme APOBEC-3F OS=Homo sapiens OX=9606 GN=APOBEC3F PE=1 SV=3	7	3	45	APOBEC3F	NA	28.4749	28.5069	28.4299	28.3797	28.5172	28.4145	27.7475	27.7076	27.7877	27.8024	27.7653	27.7773	0.0340852	0.279127	0.779142	-0.033404	0.526962	0.797216	0.000340593	0.998793	0.999976
Q9HC16	DNA dC->dU-editing enzyme APOBEC-3G OS=Homo sapiens OX=9606 GN=APOBEC3G PE=1 SV=1	12	10	46.4	APOBEC3G	NA	30.4227	30.3465	30.3988	30.4055	30.4617	30.424	29.6727	29.7059	30.0947	30.0636	29.8098	29.754	0.0513399	0.77374	0.947978	0.041049	0.221502	0.580232	0.0461944	0.815031	0.999976
Q0VD83	Apolipoprotein B receptor OS=Homo sapiens OX=9606 GN=APOBR PE=1 SV=3	18	0	115.6	APOBR	NA	25.5873	25.6563	25.5912	25.7355	25.6477	25.6721	25.3045	25.4687	25.3234	25.2931	25.4894	25.4687	0.0515175	0.560677	0.88717	0.0734369	0.101568	0.464905	0.0624772	0.505349	0.999976
P02654	Apolipoprotein C-I OS=Homo sapiens OX=9606 GN=APOC1 PE=1 SV=1	2	2	9.3	APOC1	NA	22.9825	22.8974	26.0923	23.4176	25.722	22.8219	26.3284	22.496	23.8527	23.2289	25.1337	23.7157	-0.199617	0.884185	0.978041	-0.00351781	0.998083	0.998687	-0.101567	0.905908	0.999976
P02655	Apolipoprotein C-II OS=Homo sapiens OX=9606 GN=APOC2 PE=1 SV=1	2	2	11.3	APOC2	NA	28.6994	28.7715	29.6517	30.3243	29.6622	29.6727	30.6707	28.6322	29.396	28.6573	29.0421	28.496	-0.834477	0.293593	0.787668	0.845509	0.0949957	0.458443	0.00551565	0.990017	0.999976
P02656	Apolipoprotein C-III OS=Homo sapiens OX=9606 GN=APOC3 PE=1 SV=1	1	1	10.8	APOC3	NA	28.6304	28.5024	28.3841	28.408	28.5878	28.659	28.3627	28.1986	28.2821	28.2229	28.3	28.1975	-0.0410045	0.514495	0.870458	0.0459294	0.679132	0.871589	0.00246248	0.980989	0.999976
P02649	Apolipoprotein E OS=Homo sapiens OX=9606 GN=APOE PE=1 SV=1	2	2	36.1	APOE	NA	26.3473	26.1084	26.035	25.8317	25.9226	25.9291	25.6709	25.5962	25.4991	25.4072	25.4748	25.0796	-0.268203	0.146789	0.716057	-0.26912	0.0917938	0.453318	-0.268662	0.200575	0.915159
P02749	Beta-2-glycoprotein 1 OS=Homo sapiens OX=9606 GN=APOH PE=1 SV=3	2	2	38.3	APOH	NA	25.6029	25.4894	25.8714	25.5222	25.1893	25.5769	26.3245	25.6701	25.7077	26.061	25.8163	25.4946	-0.110115	0.703636	0.933971	-0.225084	0.246502	0.601609	-0.167599	0.351652	0.999976
Q9BQE5	Apolipoprotein L2 OS=Homo sapiens OX=9606 GN=APOL2 PE=1 SV=1	6	6	37.1	APOL2	NA	28.4058	28.4049	28.4126	28.2354	28.2743	28.2981	27.7083	27.7267	27.7031	27.5391	27.5293	27.5177	-0.183982	4.82271e-05	0.0600797	-0.138517	0.0156467	0.310006	-0.161249	0.494319	0.999976
O95236	Apolipoprotein L3 OS=Homo sapiens OX=9606 GN=APOL3 PE=1 SV=3	7	0	44.3	APOL3	NA	27.9174	28.0006	28.0165	27.9317	28.0686	28.0073	27.4873	27.466	27.4854	27.5462	27.5263	27.5757	0.0698256	0.0240515	0.502889	0.0243423	0.654045	0.860053	0.0470839	0.763864	0.999976
O95445	Apolipoprotein M OS=Homo sapiens OX=9606 GN=APOM PE=1 SV=2	1	0	21.2	APOM	NA	24.3478	24.6957	24.8663	24.3545	24.4648	24.2546	24.5219	23.9112	23.7239	24.5825	23.7163	23.6047	-0.0844989	0.840403	0.966088	-0.278611	0.20147	0.564793	-0.181555	0.478536	0.999976
Q9BUR5	MICOS complex subunit MIC26 OS=Homo sapiens OX=9606 GN=APOO PE=1 SV=1	4	1	22.3	APOO	NA	29.8527	30.0906	29.9117	30.0874	29.903	30.112	29.7102	29.7987	29.9673	29.9036	29.9056	29.6799	0.00428973	0.969735	0.991986	0.0824614	0.444716	0.745051	0.0433756	0.616686	0.999976
Q6UXV4	MICOS complex subunit MIC27 OS=Homo sapiens OX=9606 GN=APOOL PE=1 SV=1	9	9	29.1	APOOL	NA	28.9015	28.9981	28.8852	28.8781	28.8454	28.9055	28.6945	28.7826	28.9806	28.7915	28.8619	28.6529	-0.0505071	0.656537	0.918403	-0.0519263	0.280224	0.626345	-0.0512167	0.418582	0.999976
P05067	Amyloid-beta precursor protein OS=Homo sapiens OX=9606 GN=APP PE=1 SV=3	2	0	86.9	APP	NA	19.2994	NA	20.7458	NA	18.4258	18.4859	NA	NA	15.824	NA	17.8919	14.2513	0.24762	NA	NA	-1.56674	0.274828	0.622739	-1.35932	0.489114	0.999976
Q92624	Amyloid protein-binding protein 2 OS=Homo sapiens OX=9606 GN=APPBP2 PE=1 SV=2	2	2	66.8	APPBP2	NA	25.0078	25.2423	25.1972	25.2947	25.0058	25.1445	25.1978	25.1151	25.2592	25.0268	25.001	24.8286	-0.238584	0.0403244	0.573217	-0.000799605	0.99456	0.997196	-0.119692	0.146258	0.830493
Q9UKG1	DCC-interacting protein 13-alpha OS=Homo sapiens OX=9606 GN=APPL1 PE=1 SV=1	28	27	79.6	APPL1	NA	30.1093	30.1399	30.1041	30.1463	30.1493	30.1684	29.9955	30.0375	29.9228	30.0001	30.0542	30.0485	0.0490627	0.283864	0.783981	0.0369078	0.0594652	0.408737	0.0429852	0.350456	0.999976
P07741	Adenine phosphoribosyltransferase OS=Homo sapiens OX=9606 GN=APRT PE=1 SV=2	9	1	19.6	APRT	NA	31.26	31.3095	31.1641	31.326	31.3322	31.3184	31.1217	31.2533	31.1057	31.2117	31.0578	31.2212	0.00332967	0.964699	0.99174	0.0809892	0.19723	0.564696	0.0421594	0.462645	0.999976
Q7Z2E3	Aprataxin OS=Homo sapiens OX=9606 GN=APTX PE=1 SV=2	10	0	40.7	APTX	NA	30.0207	29.9443	29.9201	29.9339	29.9579	29.9621	30.0019	30.1572	30.0801	29.9977	29.9591	30.0499	-0.077503	0.226419	0.759439	-0.0103645	0.769697	0.914734	-0.0439337	0.303093	0.999976
O60306	RNA helicase aquarius OS=Homo sapiens OX=9606 GN=AQR PE=1 SV=4	42	41	171.2	AQR	NA	29.3337	29.3383	29.4144	29.3916	29.4364	29.3309	29.504	29.401	29.3211	29.4846	29.4583	29.4643	0.0603998	0.371982	0.818893	0.0241572	0.581333	0.823414	0.0422785	0.277303	0.993309
P10398	Serine/threonine-protein kinase A-Raf OS=Homo sapiens OX=9606 GN=ARAF PE=1 SV=2	16	7	67.5	ARAF	TRUE	29.5788	29.5329	29.6717	29.6678	29.6075	29.6733	29.5741	29.4525	29.7376	29.6151	29.5717	29.5589	-0.00617449	0.947832	0.989387	0.0550913	0.316543	0.653749	0.0244584	0.607711	0.999976
Q96P48	Arf-GAP with Rho-GAP domain, ANK repeat and PH domain-containing protein 1 OS=Homo sapiens OX=9606 GN=ARAP1 PE=1 SV=3	32	0	162.1	ARAP1	NA	29.3681	29.4017	29.3764	29.4877	29.4014	29.4564	29.395	29.4513	29.4235	29.4389	29.4556	29.4733	0.032656	0.176417	0.73569	0.0664487	0.104197	0.467865	0.0495524	0.0180427	0.345507
P48444	Coatomer subunit delta OS=Homo sapiens OX=9606 GN=ARCN1 PE=1 SV=1	28	9	57.2	ARCN1	NA	32.4417	32.4499	32.4208	32.3542	32.5355	32.4557	32.3734	32.3382	32.3316	32.2362	32.3561	32.3405	-0.036808	0.436336	0.846316	0.0110166	0.854183	0.946636	-0.0128957	0.792333	0.999976
P61204	ADP-ribosylation factor 3 OS=Homo sapiens OX=9606 GN=ARF3 PE=1 SV=2	11	0	20.6	ARF3	NA	33.7679	33.8231	33.859	33.9027	33.891	33.8577	33.7169	33.7491	33.7674	33.654	33.8163	33.7825	0.00650531	0.909613	0.981508	0.067145	0.109746	0.474227	0.0368252	0.417455	0.999976
P18085	ADP-ribosylation factor 4 OS=Homo sapiens OX=9606 GN=ARF4 PE=1 SV=3	10	6	20.5	ARF4	NA	31.7653	31.812	31.7797	31.6973	31.9184	31.7811	31.8495	31.8865	31.9177	31.7924	31.8407	31.8796	-0.0469828	0.220015	0.759439	0.0132352	0.858	0.947898	-0.0168738	0.686045	0.999976
P84085	ADP-ribosylation factor 5 OS=Homo sapiens OX=9606 GN=ARF5 PE=1 SV=2	11	6	20.5	ARF5	NA	30.0278	30.0355	30.1523	30.0055	30.063	30.0527	30.0261	30.0666	29.7851	29.6655	30.0075	30.0123	-0.0641792	0.681559	0.924964	-0.0314632	0.530416	0.79923	-0.0478212	0.559492	0.999976
P62330	ADP-ribosylation factor 6 OS=Homo sapiens OX=9606 GN=ARF6 PE=1 SV=2	7	7	20.1	ARF6	NA	30.832	30.7721	30.8152	30.779	30.7632	30.8099	30.4825	30.5328	30.5296	30.4362	30.5284	30.4701	-0.0367264	0.320449	0.795894	-0.0224356	0.378351	0.702725	-0.029581	0.764399	0.999976
Q8N6T3	ADP-ribosylation factor GTPase-activating protein 1 OS=Homo sapiens OX=9606 GN=ARFGAP1 PE=1 SV=2	14	0	44.6	ARFGAP1	NA	29.5647	29.5663	29.5912	29.4598	29.5657	29.505	29.295	29.4377	29.4522	29.3485	29.2244	29.3001	-0.103964	0.174949	0.73569	-0.0639158	0.165297	0.534578	-0.0839399	0.261933	0.972351
Q8N6H7	ADP-ribosylation factor GTPase-activating protein 2 OS=Homo sapiens OX=9606 GN=ARFGAP2 PE=1 SV=1	15	1	56.7	ARFGAP2	NA	28.8947	28.8676	28.8494	28.9596	29.0443	28.9871	28.9147	28.9708	28.8938	28.894	28.9167	29.1039	0.0450984	0.576012	0.892302	0.126432	0.0202241	0.332223	0.0857654	0.0485541	0.556168
Q9NP61	ADP-ribosylation factor GTPase-activating protein 3 OS=Homo sapiens OX=9606 GN=ARFGAP3 PE=1 SV=1	15	0	56.9	ARFGAP3	NA	29.8379	29.8043	29.7492	29.6806	29.8963	29.831	30.1922	30.2039	30.2059	30.2359	30.0785	30.1712	-0.0388038	0.485236	0.857941	0.00549378	0.9421	0.976255	-0.016655	0.897749	0.999976
Q9Y6D6	Brefeldin A-inhibited guanine nucleotide-exchange protein 1 OS=Homo sapiens OX=9606 GN=ARFGEF1 PE=1 SV=2	37	21	208.6	ARFGEF1	NA	29.2403	29.2098	29.2377	29.2731	29.2757	29.2568	29.2493	29.1465	29.2921	29.3047	29.2684	29.2233	0.0361356	0.514598	0.870458	0.0392721	0.0357969	0.370175	0.0377038	0.135086	0.811461
Q9Y6D5	Brefeldin A-inhibited guanine nucleotide-exchange protein 2 OS=Homo sapiens OX=9606 GN=ARFGEF2 PE=1 SV=3	38	22	201.9	ARFGEF2	NA	29.6132	29.5892	29.6311	29.6408	29.6409	29.666	29.5393	29.5168	29.5816	29.6115	29.608	29.5758	0.0524931	0.0913651	0.681346	0.0380796	0.0690745	0.418704	0.0452863	0.0690399	0.635895
P53367	Arfaptin-1 OS=Homo sapiens OX=9606 GN=ARFIP1 PE=1 SV=2	15	2	41.7	ARFIP1	NA	29.6579	29.5678	29.6312	29.6989	29.522	29.6771	29.8214	29.7792	29.7526	29.9146	29.8045	29.8236	0.0631824	0.2009	0.751147	0.0136848	0.839487	0.942476	0.0384336	0.590717	0.999976
P53367-2	Isoform A of Arfaptin-1 OS=Homo sapiens OX=9606 GN=ARFIP1	14	1	38.6	ARFIP1	NA	22.231	22.4745	22.2208	22.6216	22.6881	22.8471	22.5365	22.7244	22.63	22.5691	22.2532	22.4975	-0.190374	0.17694	0.73569	0.410177	0.0198518	0.332223	0.109901	0.370739	0.999976
P53365	Arfaptin-2 OS=Homo sapiens OX=9606 GN=ARFIP2 PE=1 SV=1	7	1	37.8	ARFIP2	NA	29.1675	29.1799	29.1182	29.0407	29.1208	29.1439	29.5086	29.4329	29.4353	29.4604	29.4897	29.4136	-0.00431558	0.903186	0.980648	-0.0533753	0.232163	0.588765	-0.0288454	0.791964	0.999976
Q13795	ADP-ribosylation factor-related protein 1 OS=Homo sapiens OX=9606 GN=ARFRP1 PE=1 SV=1	4	0	22.6	ARFRP1	NA	29.3892	29.3177	29.3487	29.3195	29.5099	29.3678	29.2409	29.1865	29.2512	29.325	29.0392	29.2821	-0.0107693	0.915917	0.982666	0.0471818	0.504074	0.783921	0.0182063	0.801577	0.999976
P05089	Arginase-1 OS=Homo sapiens OX=9606 GN=ARG1 PE=1 SV=2	2	0	34.7	ARG1	NA	23.5428	22.8918	23.6356	21.4451	21.8843	21.9284	22.5267	21.995	21.9506	21.8717	22.5727	21.7953	-0.0775882	0.815016	0.960048	-1.60414	0.00707781	0.239797	-0.840864	0.0387651	0.505342
P78540	Arginase-2, mitochondrial OS=Homo sapiens OX=9606 GN=ARG2 PE=1 SV=1	1	1	38.6	ARG2	NA	24.4963	24.3838	24.5529	24.2175	23.9962	24.2588	24.1744	24.473	24.2271	24.3178	24.2297	24.1747	-0.0507563	0.652281	0.917593	-0.320178	0.0380289	0.377329	-0.185467	0.039302	0.507575
Q9NWB6	Arginine and glutamate-rich protein 1 OS=Homo sapiens OX=9606 GN=ARGLU1 PE=1 SV=1	14	3	33.2	ARGLU1	NA	31.0676	30.9908	30.8436	31.0089	31.0942	30.9773	30.9771	31.0672	30.9342	31.1241	30.9065	31.031	0.0277331	0.731092	0.938758	0.059473	0.48178	0.768861	0.043603	0.379059	0.999976
Q07960	Rho GTPase-activating protein 1 OS=Homo sapiens OX=9606 GN=ARHGAP1 PE=1 SV=1	16	16	50.4	ARHGAP1	NA	30.3316	30.3799	30.2981	30.3768	30.2702	30.3083	30.2679	30.2614	30.1924	30.3024	30.2435	30.296	0.0400731	0.263826	0.771939	-0.0181083	0.669589	0.86733	0.0109824	0.739543	0.999976
A1A4S6	Rho GTPase-activating protein 10 OS=Homo sapiens OX=9606 GN=ARHGAP10 PE=1 SV=1	12	12	89.3	ARHGAP10	NA	27.5179	27.5834	27.5454	27.4757	27.5935	27.5465	27.2807	27.3596	27.3767	27.3054	27.3321	27.3323	-0.015696	0.654909	0.918403	-0.0103235	0.808451	0.930512	-0.0130097	0.857958	0.999976
Q6P4F7	Rho GTPase-activating protein 11A OS=Homo sapiens OX=9606 GN=ARHGAP11A PE=1 SV=2	6	0	113.8	ARHGAP11A	NA	25.1548	25.0502	25.22	24.9311	24.8611	24.986	26.2358	26.1519	26.1911	25.9839	25.9405	25.8691	-0.261728	0.00432598	0.295275	-0.215613	0.028256	0.356088	-0.238671	0.482111	0.999976
Q8IWW6	Rho GTPase-activating protein 12 OS=Homo sapiens OX=9606 GN=ARHGAP12 PE=1 SV=1	13	0	96.2	ARHGAP12	NA	27.395	27.2877	27.3322	27.157	27.293	27.2993	27.3437	27.3046	27.3995	27.3142	27.2812	27.292	-0.0535058	0.182804	0.738135	-0.0885375	0.198529	0.564793	-0.0710216	0.0413301	0.518002
Q53QZ3	Rho GTPase-activating protein 15 OS=Homo sapiens OX=9606 GN=ARHGAP15 PE=1 SV=2	13	12	54.5	ARHGAP15	NA	28.7177	28.7714	28.8536	28.787	28.7968	28.823	28.192	28.1097	27.9337	28.0588	28.2325	28.0907	0.0488797	0.630092	0.910688	0.021398	0.64746	0.856607	0.0351389	0.877673	0.999976
Q68EM7	Rho GTPase-activating protein 17 OS=Homo sapiens OX=9606 GN=ARHGAP17 PE=1 SV=1	16	0	95.4	ARHGAP17	NA	29.7489	29.6881	29.6512	29.5555	29.7597	29.6497	28.9638	28.9839	28.8929	28.9402	28.9915	28.9752	0.0221232	0.531244	0.879361	-0.0411043	0.576497	0.820926	-0.00949054	0.967827	0.999976
Q68EM7-2	Isoform 2 of Rho GTPase-activating protein 17 OS=Homo sapiens OX=9606 GN=ARHGAP17	16	1	87.6	ARHGAP17	NA	24.0574	24.2008	23.9104	24.2738	24.1631	24.2323	23.2556	23.2808	23.1607	23.2771	23.2513	23.3554	0.0622765	0.267007	0.772331	0.166862	0.174966	0.544672	0.114569	0.692433	0.999976
Q8N392	Rho GTPase-activating protein 18 OS=Homo sapiens OX=9606 GN=ARHGAP18 PE=1 SV=3	11	2	74.9	ARHGAP18	NA	26.3376	26.3299	26.4439	26.3037	26.4335	26.3973	26.5188	26.3121	26.4045	26.5236	26.5664	26.463	0.105854	0.213357	0.758438	0.00766205	0.892831	0.960471	0.0567579	0.285503	0.999976
Q14CB8	Rho GTPase-activating protein 19 OS=Homo sapiens OX=9606 GN=ARHGAP19 PE=1 SV=1	6	0	55.7	ARHGAP19	NA	26.7701	26.9108	26.9108	26.6304	26.9044	26.853	27.7768	27.4728	27.6146	27.8353	27.7827	27.5775	0.110457	0.402495	0.836103	-0.067961	0.529151	0.798638	0.0212478	0.940584	0.999976
Q5T5U3	Rho GTPase-activating protein 21 OS=Homo sapiens OX=9606 GN=ARHGAP21 PE=1 SV=2	6	4	217.3	ARHGAP21	NA	20.6123	20.9721	20.5984	20.7658	20.6688	20.4994	20.8703	20.4009	20.6112	20.8377	20.7907	20.5627	0.102902	0.561685	0.887839	-0.0829312	0.603054	0.834438	0.00998539	0.923517	0.999976
Q8N264	Rho GTPase-activating protein 24 OS=Homo sapiens OX=9606 GN=ARHGAP24 PE=1 SV=2	4	0	84.2	ARHGAP24	NA	26.516	26.5361	26.6222	26.5668	26.5092	26.5603	25.9779	25.9774	26.1083	26.03	26.0455	25.9313	-0.018946	0.754265	0.945387	-0.01269	0.755439	0.907805	-0.015818	0.929133	0.999976
P42331	Rho GTPase-activating protein 25 OS=Homo sapiens OX=9606 GN=ARHGAP25 PE=1 SV=2	24	0	73.4	ARHGAP25	NA	29.6948	29.6508	29.6422	29.6155	29.6687	29.6465	28.5563	28.6975	28.5869	28.5665	28.5342	28.5707	-0.0564267	0.317734	0.794137	-0.0190352	0.443895	0.744347	-0.0377309	0.913439	0.999976
P42331-4	Isoform 4 of Rho GTPase-activating protein 25 OS=Homo sapiens OX=9606 GN=ARHGAP25	24	0	73.5	ARHGAP25	NA	25.3073	25.2263	25.407	25.2767	25.5351	25.3689	24.4448	24.5544	24.4381	24.341	24.4566	24.3878	-0.0839695	0.172428	0.73569	0.0799747	0.438927	0.741676	-0.0019974	0.99473	0.999976
Q9UNA1	Rho GTPase-activating protein 26 OS=Homo sapiens OX=9606 GN=ARHGAP26 PE=1 SV=1	11	0	92.2	ARHGAP26	NA	27.7403	27.7669	27.7679	27.754	27.7372	27.8025	27.477	27.4636	27.7149	27.5148	27.5535	27.528	-0.0197299	0.832349	0.963536	0.00618235	0.794089	0.92355	-0.00677376	0.933615	0.999976
Q6ZUM4	Rho GTPase-activating protein 27 OS=Homo sapiens OX=9606 GN=ARHGAP27 PE=1 SV=3	5	0	98.3	ARHGAP27	NA	26.0191	25.9683	26.1827	26.1496	26.1237	26.1395	26.0759	26.1987	26.0496	26.271	26.2029	26.2256	0.125089	0.0962152	0.688568	0.0808865	0.337272	0.672104	0.102988	0.045989	0.542618
Q7Z6I6	Rho GTPase-activating protein 30 OS=Homo sapiens OX=9606 GN=ARHGAP30 PE=1 SV=3	25	0	118.5	ARHGAP30	NA	28.9052	28.9137	28.8984	28.8231	28.963	28.9088	28.9377	28.8948	28.9868	29.0258	29.0365	28.9507	0.0645441	0.163556	0.724664	-0.00747724	0.871626	0.953126	0.0285334	0.445325	0.999976
Q2M1Z3	Rho GTPase-activating protein 31 OS=Homo sapiens OX=9606 GN=ARHGAP31 PE=1 SV=2	1	1	156.9	ARHGAP31	NA	NA	NA	NA	NA	NA	NA	NA	NA	NA	NA	NA	NA	NaN	NA	NA	NaN	NA	NA	NaN
A7KAX9	Rho GTPase-activating protein 32 OS=Homo sapiens OX=9606 GN=ARHGAP32 PE=1 SV=1	3	0	230.4	ARHGAP32	NA	19.1269	19.4139	19.503	19.8055	20.0275	20.1325	20.4758	20.3432	20.6011	20.6664	20.4972	20.5513	0.0982929	0.342543	0.806314	0.6406	0.0133499	0.292718	0.369447	0.245657	0.96371
Q9NRY4	Rho GTPase-activating protein 35 OS=Homo sapiens OX=9606 GN=ARHGAP35 PE=1 SV=3	21	21	170.4	ARHGAP35	NA	28.2385	28.3149	28.3396	28.4154	28.32	28.3879	28.5645	28.4471	28.524	28.5971	28.6462	28.5664	0.0913577	0.102273	0.691945	0.0767359	0.139126	0.506305	0.0840468	0.287763	0.999976
P98171	Rho GTPase-activating protein 4 OS=Homo sapiens OX=9606 GN=ARHGAP4 PE=1 SV=2	31	0	105	ARHGAP4	NA	29.2336	29.2239	29.3284	29.3443	29.3629	29.4001	29.2056	29.0328	29.1168	29.2558	29.2402	29.3029	0.147885	0.0830109	0.673521	0.107118	0.0655606	0.415776	0.127501	0.0307072	0.441207
Q17R89	Rho GTPase-activating protein 44 OS=Homo sapiens OX=9606 GN=ARHGAP44 PE=1 SV=1	2	0	89.2	ARHGAP44	NA	19.7021	19.8611	19.1177	18.1788	19.7109	19.2305	19.3272	19.1472	19.017	20.107	19.5	19.5635	0.559699	0.0829603	0.673521	-0.520237	0.380705	0.703604	0.0197313	0.949657	0.999976
Q92619	Rho GTPase-activating protein 45 OS=Homo sapiens OX=9606 GN=ARHGAP45 PE=1 SV=2	33	2	124.5	ARHGAP45	NA	30.1	30.1351	30.1224	30.2296	30.16	30.1781	29.9094	29.7887	29.8646	29.9493	29.8975	29.8398	0.0413224	0.432587	0.845215	0.0700506	0.0590567	0.408273	0.0556865	0.556676	0.999976
Q13017	Rho GTPase-activating protein 5 OS=Homo sapiens OX=9606 GN=ARHGAP5 PE=1 SV=2	5	0	172.4	ARHGAP5	NA	24.288	24.2705	24.4169	24.5116	24.2089	24.4357	24.4743	24.3994	24.3346	24.5171	24.583	24.4731	0.121639	0.0808	0.669336	0.0602491	0.5967	0.8317	0.0909443	0.181067	0.88411
Q9BRR9	Rho GTPase-activating protein 9 OS=Homo sapiens OX=9606 GN=ARHGAP9 PE=1 SV=2	6	0	83.2	ARHGAP9	NA	23.8056	23.7969	23.9176	24.1589	23.9566	23.9656	24.1462	24.0273	24.11	24.2678	24.0847	24.1609	0.0766197	0.304497	0.788579	0.186969	0.0860403	0.448889	0.131794	0.128061	0.791943
P52565	Rho GDP-dissociation inhibitor 1 OS=Homo sapiens OX=9606 GN=ARHGDIA PE=1 SV=3	10	3	23.2	ARHGDIA	NA	34.1772	34.1302	34.1516	34.1551	34.1251	34.2317	34.058	34.1894	33.9809	34.0859	33.9377	34.0605	-0.0481287	0.564091	0.889279	0.017617	0.648548	0.856948	-0.0152558	0.775751	0.999976
P52566	Rho GDP-dissociation inhibitor 2 OS=Homo sapiens OX=9606 GN=ARHGDIB PE=1 SV=3	14	14	23	ARHGDIB	NA	34.4591	34.4487	34.4051	34.4656	34.5242	34.5117	34.405	34.4495	34.3157	34.2829	34.4447	34.4517	0.00307855	0.966154	0.99174	0.0628607	0.0613333	0.409979	0.0329696	0.449441	0.999976
Q92888-3	Isoform 3 of Rho guanine nucleotide exchange factor 1 OS=Homo sapiens OX=9606 GN=ARHGEF1	43	0	104	ARHGEF1	NA	30.9531	30.9437	30.9616	31.004	31.0158	30.9945	30.8913	30.9104	30.8784	30.9478	30.987	31.0026	0.0857233	0.0173583	0.45757	0.0519487	0.00330674	0.209179	0.068836	0.00311132	0.138595
Q9NZN5	Rho guanine nucleotide exchange factor 12 OS=Homo sapiens OX=9606 GN=ARHGEF12 PE=1 SV=1	3	0	173.1	ARHGEF12	NA	20.8997	20.9745	20.8983	20.8153	20.6195	20.8215	20.6863	20.5648	20.4469	20.5424	20.507	20.5781	-0.0235274	0.770983	0.947428	-0.172071	0.10818	0.473655	-0.0977991	0.369354	0.999976
Q6ZSZ5	Rho guanine nucleotide exchange factor 18 OS=Homo sapiens OX=9606 GN=ARHGEF18 PE=1 SV=4	36	0	151.5	ARHGEF18	NA	29.5552	29.5504	29.5872	29.664	29.7171	29.6089	29.933	29.8117	29.8574	29.9398	29.947	29.8948	0.0597898	0.22813	0.759439	0.0990587	0.0724594	0.427693	0.0794243	0.412183	0.999976
Q92974	Rho guanine nucleotide exchange factor 2 OS=Homo sapiens OX=9606 GN=ARHGEF2 PE=1 SV=4	48	0	111.5	ARHGEF2	NA	29.6939	29.6883	29.7124	29.6602	29.7745	29.778	29.9318	29.6823	29.8501	29.9636	30.0766	29.9731	0.183031	0.113951	0.692593	0.0393771	0.416649	0.727039	0.111204	0.184961	0.889635
Q9NR81	Rho guanine nucleotide exchange factor 3 OS=Homo sapiens OX=9606 GN=ARHGEF3 PE=1 SV=1	3	0	59.7	ARHGEF3	NA	22.2031	21.638	22.3331	21.9407	21.8714	21.8972	21.2636	21.4921	21.5023	21.3426	21.373	21.3429	-0.0665116	0.483962	0.857941	-0.154996	0.543569	0.806925	-0.110754	0.61791	0.999976
A1IGU5	Rho guanine nucleotide exchange factor 37 OS=Homo sapiens OX=9606 GN=ARHGEF37 PE=2 SV=2	1	1	76.2	ARHGEF37	NA	23.7653	23.898	24.004	24.5252	24.0655	24.1269	23.3687	23.319	22.9607	22.979	23.4236	23.4185	0.0575851	0.783271	0.951302	0.350123	0.120104	0.487606	0.203854	0.494707	0.999976
Q8TER5	Rho guanine nucleotide exchange factor 40 OS=Homo sapiens OX=9606 GN=ARHGEF40 PE=1 SV=3	1	0	164.6	ARHGEF40	NA	23.8477	23.3171	23.6404	23.1327	23.2778	22.7017	24.9399	23.702	22.8378	24.3584	24.2786	24.2673	0.474864	0.517878	0.871864	-0.564321	0.0725156	0.427693	-0.0447284	0.915203	0.999976
Q15052	Rho guanine nucleotide exchange factor 6 OS=Homo sapiens OX=9606 GN=ARHGEF6 PE=1 SV=2	22	5	87.4	ARHGEF6	NA	26.9071	26.9487	26.9263	26.8321	26.6639	26.9192	27.4415	27.4134	27.4377	27.4527	27.3839	27.3099	-0.0487153	0.358709	0.813672	-0.122345	0.242096	0.598325	-0.0855303	0.637022	0.999976
Q14155-1	Isoform 1 of Rho guanine nucleotide exchange factor 7 OS=Homo sapiens OX=9606 GN=ARHGEF7	30	0	73.1	ARHGEF7	NA	30.7529	30.6706	30.6782	30.6807	30.6725	30.6731	30.6033	30.5887	30.5745	30.6067	30.5609	30.5515	-0.015809	0.468208	0.85402	-0.0251536	0.439613	0.741676	-0.0204813	0.591075	0.999976
O14497	AT-rich interactive domain-containing protein 1A OS=Homo sapiens OX=9606 GN=ARID1A PE=1 SV=3	52	0	241.9	ARID1A	NA	29.5015	29.4485	29.5084	29.4711	29.4897	29.4702	29.7424	29.7197	29.7139	29.7228	29.7404	29.7655	0.0175997	0.315991	0.793333	-0.00911488	0.685438	0.874638	0.00424241	0.95915	0.999976
Q8NFD5	AT-rich interactive domain-containing protein 1B OS=Homo sapiens OX=9606 GN=ARID1B PE=1 SV=2	25	0	236	ARID1B	NA	28.0629	28.0356	28.0282	28.1119	28.1074	28.1419	28.0432	28.0854	28.0807	28.0605	28.0067	28.0769	-0.0217502	0.442842	0.846316	0.0781505	0.00669839	0.238329	0.0282001	0.232943	0.949899
Q68CP9	AT-rich interactive domain-containing protein 2 OS=Homo sapiens OX=9606 GN=ARID2 PE=1 SV=2	30	1	197.3	ARID2	NA	28.342	28.3876	28.3363	28.4751	28.3831	28.4041	28.7134	28.7414	28.6689	28.6576	28.6533	28.6821	-0.0435816	0.163728	0.724664	0.0654479	0.128945	0.499927	0.0109332	0.91314	0.999976
Q99856	AT-rich interactive domain-containing protein 3A OS=Homo sapiens OX=9606 GN=ARID3A PE=1 SV=2	8	8	62.9	ARID3A	NA	25.0437	25.221	25.1528	24.8419	24.9237	24.9103	24.8801	25.0816	24.819	24.9917	24.6624	24.8151	-0.103872	0.450311	0.84682	-0.247167	0.0246434	0.343479	-0.17552	0.052528	0.578127
Q8IVW6	AT-rich interactive domain-containing protein 3B OS=Homo sapiens OX=9606 GN=ARID3B PE=1 SV=2	3	0	60.6	ARID3B	NA	22.5035	22.38	23.0811	22.8026	21.9011	22.7033	22.7506	23.4344	22.544	23.3897	22.6854	23.0755	0.140514	0.700005	0.932474	-0.185905	0.632829	0.849682	-0.0226956	0.932704	0.999976
P29374	AT-rich interactive domain-containing protein 4A OS=Homo sapiens OX=9606 GN=ARID4A PE=1 SV=3	11	0	142.7	ARID4A	NA	25.1296	25.1966	25.2612	25.3384	25.0776	24.9249	25.388	25.3501	25.3695	25.2208	25.3426	25.2352	-0.103016	0.106136	0.692593	-0.0821836	0.572974	0.819	-0.0925998	0.271004	0.983217
Q4LE39	AT-rich interactive domain-containing protein 4B OS=Homo sapiens OX=9606 GN=ARID4B PE=1 SV=2	22	0	147.7	ARID4B	NA	28.1635	28.0969	28.0643	28.0037	28.0511	28.0624	28.1767	28.2009	28.2132	28.0933	28.0584	28.0883	-0.116969	0.00157062	0.219861	-0.0692075	0.12776	0.498407	-0.0930883	0.0102117	0.256604
Q03989	AT-rich interactive domain-containing protein 5A OS=Homo sapiens OX=9606 GN=ARID5A PE=1 SV=2	2	0	64	ARID5A	NA	21.0855	20.7723	21.2567	21.0247	21.2502	20.8083	19.6965	19.952	20.5395	19.8927	18.1991	20.1642	-0.644015	0.412015	0.841688	-0.0104316	0.959036	0.983804	-0.327223	0.548549	0.999976
Q14865	AT-rich interactive domain-containing protein 5B OS=Homo sapiens OX=9606 GN=ARID5B PE=1 SV=3	2	0	132.3	ARID5B	NA	21.8037	21.6705	21.7833	21.3369	21.8328	21.6946	21.415	21.1582	21.3857	21.1687	21.1415	20.6856	-0.321002	0.166501	0.72797	-0.13102	0.472428	0.763574	-0.226011	0.288203	0.999976
Q9Y4X5	E3 ubiquitin-protein ligase ARIH1 OS=Homo sapiens OX=9606 GN=ARIH1 PE=1 SV=2	15	15	64.1	ARIH1	NA	29.872	29.8222	29.8445	29.9126	29.8416	29.9128	29.8336	29.9243	29.8719	29.9116	29.8244	29.9407	0.0156506	0.739898	0.942223	0.0427646	0.21252	0.575158	0.0292076	0.255663	0.970776
O95376	E3 ubiquitin-protein ligase ARIH2 OS=Homo sapiens OX=9606 GN=ARIH2 PE=1 SV=1	17	17	57.8	ARIH2	NA	29.352	29.413	29.2647	29.2869	29.3732	29.2803	29.4907	29.4273	29.296	29.4203	29.4712	29.4439	0.0404898	0.557429	0.887084	-0.029786	0.603711	0.834649	0.00535193	0.913479	0.999976
P40616	ADP-ribosylation factor-like protein 1 OS=Homo sapiens OX=9606 GN=ARL1 PE=1 SV=1	5	0	20.4	ARL1	NA	30.7746	30.8586	30.8001	30.9181	30.8302	30.843	30.5822	30.6612	30.5607	30.5179	30.6558	30.6892	0.0195694	0.766826	0.94703	0.0526424	0.228611	0.586396	0.0361059	0.655591	0.999976
Q969Q4	ADP-ribosylation factor-like protein 11 OS=Homo sapiens OX=9606 GN=ARL11 PE=1 SV=1	3	3	21.4	ARL11	NA	29.1479	29.2006	29.0939	29.0636	29.1189	29.2769	29.3336	29.4165	29.4813	29.4745	29.383	29.3562	-0.00591121	0.920832	0.983124	0.0056469	0.941763	0.976255	-0.000132159	0.998868	0.999976
Q3SXY8	ADP-ribosylation factor-like protein 13B OS=Homo sapiens OX=9606 GN=ARL13B PE=1 SV=1	1	0	48.6	ARL13B	NA	25.4252	25.5082	25.5276	25.7499	25.4803	25.5953	25.1133	25.1655	25.2781	25.4067	25.4814	25.3	0.210398	0.042907	0.58965	0.121488	0.256647	0.608666	0.165943	0.115527	0.760183
Q8N8R7	ARL14 effector protein OS=Homo sapiens OX=9606 GN=ARL14EP PE=1 SV=1	8	8	29.3	ARL14EP	NA	29.3132	29.3389	29.3675	29.1681	29.1761	29.1265	29.1589	29.0996	29.1509	29.1336	29.0825	29.0528	-0.0468087	0.198042	0.747887	-0.182972	0.00113831	0.18086	-0.11489	0.0594893	0.602121
P36404	ADP-ribosylation factor-like protein 2 OS=Homo sapiens OX=9606 GN=ARL2 PE=1 SV=4	10	4	20.9	ARL2	NA	32.4694	32.554	32.5124	32.5198	32.4014	32.5014	32.3478	32.4988	32.4246	32.3901	32.3203	32.4294	-0.0437808	0.466966	0.853921	-0.0377174	0.4477	0.74592	-0.0407491	0.360288	0.999976
Q9Y2Y0	ADP-ribosylation factor-like protein 2-binding protein OS=Homo sapiens OX=9606 GN=ARL2BP PE=1 SV=1	4	0	18.8	ARL2BP	NA	30.0911	30.1291	30.1804	30.2669	30.0546	30.082	29.5291	29.6827	29.667	29.7018	29.7397	29.7252	0.0959986	0.182963	0.738135	0.000951556	0.990339	0.995036	0.0484751	0.755442	0.999976
P36405	ADP-ribosylation factor-like protein 3 OS=Homo sapiens OX=9606 GN=ARL3 PE=1 SV=2	12	12	20.4	ARL3	NA	31.6173	31.6757	31.6086	31.55	31.6492	31.669	31.6036	31.7156	31.6546	31.6077	31.5735	31.5812	-0.070488	0.151914	0.716828	-0.0111655	0.808503	0.930512	-0.0408268	0.149086	0.831867
Q96KC2	ADP-ribosylation factor-like protein 5B OS=Homo sapiens OX=9606 GN=ARL5B PE=1 SV=1	2	1	20.4	ARL5B	NA	25.5685	25.7123	25.5401	25.6235	25.5848	25.537	25.4988	25.695	25.4769	25.3059	25.578	25.7672	-0.0065556	0.968049	0.991986	-0.0251801	0.699191	0.880256	-0.0158678	0.834234	0.999976
Q9H0F7	ADP-ribosylation factor-like protein 6 OS=Homo sapiens OX=9606 GN=ARL6 PE=1 SV=1	5	1	21.1	ARL6	NA	29.991	30.0128	30.0496	29.9737	30.0968	30.0922	30.3757	30.4284	30.4935	30.4034	30.4014	30.4459	-0.0156047	0.704714	0.934464	0.0363953	0.472812	0.764008	0.0103953	0.935815	0.999976
Q15041	ADP-ribosylation factor-like protein 6-interacting protein 1 OS=Homo sapiens OX=9606 GN=ARL6IP1 PE=1 SV=2	2	0	23.3	ARL6IP1	NA	28.7573	29.0423	29.0982	29.0435	29.1986	28.9444	29.1909	28.3001	29.3115	29.1103	29.014	28.9	0.0739051	0.839807	0.966088	0.0962298	0.501267	0.781852	0.0850674	0.607533	0.999976
Q66PJ3	ADP-ribosylation factor-like protein 6-interacting protein 4 OS=Homo sapiens OX=9606 GN=ARL6IP4 PE=1 SV=2	12	1	44.9	ARL6IP4	NA	23.583	23.6002	23.6112	23.721	23.4749	23.762	23.0292	23.2412	23.0518	23.0733	23.2286	23.2351	0.0716289	0.451956	0.847376	0.0545278	0.605352	0.835848	0.0630784	0.705676	0.999976
Q66PJ3-2	Isoform 2 of ADP-ribosylation factor-like protein 6-interacting protein 4 OS=Homo sapiens OX=9606 GN=ARL6IP4	12	0	44.1	ARL6IP4	NA	28.0235	27.9373	27.9058	27.7716	27.8561	27.8362	27.9843	28.0079	27.4158	27.706	27.8339	27.8388	-0.00981363	0.964672	0.99174	-0.134283	0.0413864	0.380941	-0.0720485	0.488574	0.999976
O75915	PRA1 family protein 3 OS=Homo sapiens OX=9606 GN=ARL6IP5 PE=1 SV=1	4	4	21.6	ARL6IP5	NA	28.1913	28.541	28.6421	28.8126	28.7204	28.7827	28.1227	27.6903	27.8424	27.8592	28.126	27.9353	0.0884065	0.591611	0.894687	0.313727	0.14373	0.51119	0.201066	0.418514	0.999976
Q96BM9	ADP-ribosylation factor-like protein 8A OS=Homo sapiens OX=9606 GN=ARL8A PE=1 SV=1	5	1	21.4	ARL8A	NA	28.0282	27.964	27.9317	27.9261	28.1415	28.0333	27.5073	27.7213	27.5945	27.576	27.4042	27.4969	-0.115373	0.223863	0.759439	0.0589862	0.455661	0.75198	-0.0281934	0.858438	0.999976
Q9NVJ2	ADP-ribosylation factor-like protein 8B OS=Homo sapiens OX=9606 GN=ARL8B PE=1 SV=1	8	1	21.5	ARL8B	NA	32.043	32.094	31.9092	32.0282	32.1759	32.1211	31.7921	31.8782	31.8261	31.9016	31.7425	31.8569	0.0015748	0.978384	0.993969	0.0929868	0.258271	0.610016	0.0472808	0.585782	0.999976
Q9NVT9	Armadillo repeat-containing protein 1 OS=Homo sapiens OX=9606 GN=ARMC1 PE=1 SV=1	9	7	31.3	ARMC1	NA	31.7544	31.8128	31.6993	31.7372	31.8366	31.7604	31.9097	31.8806	31.8646	31.9349	31.8139	31.8193	-0.0289091	0.547355	0.886297	0.0225211	0.639345	0.85224	-0.00319399	0.942816	0.999976
Q8N2F6	Armadillo repeat-containing protein 10 OS=Homo sapiens OX=9606 GN=ARMC10 PE=1 SV=1	7	0	37.5	ARMC10	NA	30.7404	30.8979	30.6582	30.8279	30.8242	30.8221	30.5494	30.6225	30.7532	30.6001	30.6847	30.4926	-0.0492427	0.578524	0.892302	0.0592152	0.488426	0.77292	0.00498626	0.949035	0.999976
Q96C12	Armadillo repeat-containing protein 5 OS=Homo sapiens OX=9606 GN=ARMC5 PE=1 SV=2	4	0	97.6	ARMC5	NA	22.6248	22.9776	22.9132	22.2779	22.1045	22.1819	22.6076	22.5326	22.6935	21.7074	22.1198	21.9037	-0.70093	0.0172581	0.45757	-0.650411	0.0143046	0.296946	-0.67567	0.000138865	0.0194051
Q6NXE6	Armadillo repeat-containing protein 6 OS=Homo sapiens OX=9606 GN=ARMC6 PE=1 SV=2	17	1	54.1	ARMC6	NA	30.6573	30.6389	30.5048	30.5993	30.6852	30.6229	30.7538	30.7965	30.7068	30.7561	30.7457	30.7955	0.0134077	0.68325	0.925252	0.0354851	0.560457	0.815496	0.0244464	0.653174	0.999976
Q8IUR7	Armadillo repeat-containing protein 8 OS=Homo sapiens OX=9606 GN=ARMC8 PE=1 SV=2	10	0	75.5	ARMC8	NA	28.2606	28.2728	28.3783	28.2936	28.1329	28.2671	28.0434	28.0503	28.155	28.1461	28.2657	28.1758	0.113003	0.0908841	0.681346	-0.0727108	0.312027	0.649853	0.020146	0.752642	0.999976
Q7Z3E5	LisH domain-containing protein ARMC9 OS=Homo sapiens OX=9606 GN=ARMC9 PE=1 SV=3	3	0	91.8	ARMC9	NA	25.0014	25.0439	25.0549	25.223	25.0695	25.0543	25.6927	25.5751	25.7757	25.767	25.7785	25.7072	0.0697446	0.356383	0.813295	0.0822491	0.262885	0.613064	0.0759969	0.720306	0.999976
Q5T2E6	Armadillo-like helical domain-containing protein 3 OS=Homo sapiens OX=9606 GN=ARMH3 PE=1 SV=1	8	4	78.7	ARMH3	NA	28.5898	28.5822	28.6322	28.6772	28.5827	28.5782	28.4692	28.4701	28.5069	28.6526	28.5212	28.4227	0.0500765	0.532307	0.879969	0.0112881	0.774258	0.916464	0.0306823	0.529975	0.999976
Q9H993	Damage-control phosphatase ARMT1 OS=Homo sapiens OX=9606 GN=ARMT1 PE=1 SV=1	13	13	51.1	ARMT1	NA	31.4674	31.4797	31.4686	31.5221	31.5462	31.551	31.4976	31.4801	31.6892	31.5233	31.4701	31.4961	-0.0590897	0.4728	0.854994	0.0678813	0.00821222	0.255073	0.00439581	0.910392	0.999976
P27540	Aryl hydrocarbon receptor nuclear translocator OS=Homo sapiens OX=9606 GN=ARNT PE=1 SV=1	6	0	86.6	ARNT	NA	23.4177	23.6094	23.7525	23.2052	23.668	23.566	24.4096	24.4354	24.5204	24.5511	24.6353	24.4576	0.0928792	0.215411	0.758438	-0.113487	0.546668	0.809017	-0.010304	0.974776	0.999976
Q92747	Actin-related protein 2/3 complex subunit 1A OS=Homo sapiens OX=9606 GN=ARPC1A PE=2 SV=2	14	4	41.5	ARPC1A	NA	28.8445	28.8166	28.8131	28.872	28.8943	28.8174	28.6987	28.6569	28.828	28.7854	28.8356	28.8496	0.0956758	0.196149	0.745576	0.0365109	0.24753	0.602242	0.0660933	0.104261	0.736009
O15143	Actin-related protein 2/3 complex subunit 1B OS=Homo sapiens OX=9606 GN=ARPC1B PE=1 SV=3	16	15	40.9	ARPC1B	NA	31.5997	31.565	31.5601	31.6339	31.6778	31.6878	31.3079	31.2949	31.2946	31.2457	31.3417	31.4142	0.0347701	0.550435	0.8864	0.091566	0.0135631	0.293347	0.0631681	0.540496	0.999976
O15144	Actin-related protein 2/3 complex subunit 2 OS=Homo sapiens OX=9606 GN=ARPC2 PE=1 SV=1	26	26	34.3	ARPC2	NA	33.4336	33.4343	33.4099	33.5683	33.516	33.5385	33.2011	33.2392	33.1991	33.1555	33.3079	33.3412	0.0550419	0.438765	0.846316	0.115002	0.00643699	0.238329	0.0850219	0.326728	0.999976
O15145	Actin-related protein 2/3 complex subunit 3 OS=Homo sapiens OX=9606 GN=ARPC3 PE=1 SV=3	7	7	20.5	ARPC3	NA	30.7069	30.6925	30.5349	30.5112	30.7873	30.6242	30.4944	30.3942	30.3891	30.4394	30.4057	30.509	0.025496	0.608037	0.902498	-0.00383065	0.970693	0.988334	0.0108327	0.895791	0.999976
P59998	Actin-related protein 2/3 complex subunit 4 OS=Homo sapiens OX=9606 GN=ARPC4 PE=1 SV=3	9	0	19.7	ARPC4	NA	32.7658	32.6641	32.738	32.7558	32.6729	32.6868	32.4909	32.4592	32.445	32.3102	32.3855	32.3837	-0.105227	0.0320313	0.544334	-0.0174749	0.683341	0.873822	-0.0613508	0.549481	0.999976
O15511	Actin-related protein 2/3 complex subunit 5 OS=Homo sapiens OX=9606 GN=ARPC5 PE=1 SV=3	12	1	16.3	ARPC5	NA	32.4044	32.4316	32.4112	32.2762	32.5774	32.375	32.1555	32.163	32.0871	32.115	32.1171	32.1485	-0.00830791	0.775804	0.949161	-0.00619737	0.950743	0.980532	-0.00725264	0.942653	0.999976
Q9BPX5	Actin-related protein 2/3 complex subunit 5-like protein OS=Homo sapiens OX=9606 GN=ARPC5L PE=1 SV=1	10	9	16.9	ARPC5L	NA	32.9299	32.9499	32.7878	32.8468	32.8686	32.994	32.5149	32.5875	32.4663	32.6646	32.3467	32.6344	0.0257062	0.828996	0.961747	0.0139019	0.849417	0.945382	0.0198041	0.879601	0.999976
P56211	cAMP-regulated phosphoprotein 19 OS=Homo sapiens OX=9606 GN=ARPP19 PE=1 SV=2	6	0	12.3	ARPP19	NA	31.6909	31.6151	31.5198	31.7064	31.7959	31.7377	31.8154	31.8773	31.8436	31.8363	31.7479	31.9086	-0.0145015	0.79269	0.953295	0.138037	0.0894344	0.451328	0.0617676	0.374468	0.999976
P49407	Beta-arrestin-1 OS=Homo sapiens OX=9606 GN=ARRB1 PE=1 SV=2	2	0	47	ARRB1	NA	21.8057	21.7704	22.0358	21.9913	21.6711	21.8433	21.519	21.8672	21.4318	20.8168	21.5324	21.1513	-0.439164	0.16073	0.723809	-0.0353913	0.790342	0.922105	-0.237278	0.277602	0.993309
P32121	Beta-arrestin-2 OS=Homo sapiens OX=9606 GN=ARRB2 PE=1 SV=2	13	0	46.1	ARRB2	NA	27.7902	27.9308	27.9126	27.9477	27.9806	28.0817	28.182	27.8744	27.9849	28.3415	28.2148	28.0978	0.204259	0.152396	0.716828	0.125466	0.104476	0.467865	0.164863	0.0693376	0.635895
Q8N5I2	Arrestin domain-containing protein 1 OS=Homo sapiens OX=9606 GN=ARRDC1 PE=1 SV=1	3	3	46	ARRDC1	NA	28.8386	28.8712	28.8184	28.744	28.9351	28.8251	28.7814	28.81	28.7719	28.8127	28.7496	28.7836	-0.00585059	0.801724	0.956164	-0.00799243	0.900632	0.96299	-0.00692151	0.836058	0.999976
P15848	Arylsulfatase B OS=Homo sapiens OX=9606 GN=ARSB PE=1 SV=1	3	1	59.6	ARSB	NA	26.7045	26.4303	26.6016	26.8216	26.4629	26.5127	26.442	26.7778	26.8255	26.6113	26.7517	26.737	0.0182406	0.89772	0.979686	0.0203048	0.890688	0.960186	0.0192727	0.835302	0.999976
Q13510	Acid ceramidase OS=Homo sapiens OX=9606 GN=ASAH1 PE=1 SV=5	12	0	44.6	ASAH1	NA	31.8256	31.9139	31.8602	31.9879	31.8465	31.9197	30.4066	30.6327	30.561	30.3913	30.5556	30.6088	-0.0148959	0.881093	0.976528	0.0514468	0.356532	0.688053	0.0182754	0.967298	0.999976
Q9ULH1	Arf-GAP with SH3 domain, ANK repeat and PH domain-containing protein 1 OS=Homo sapiens OX=9606 GN=ASAP1 PE=1 SV=4	16	0	125.4	ASAP1	NA	29.227	29.2403	29.3718	29.3412	29.2746	29.3489	29.0398	29.011	29.0822	29.0306	29.0308	28.9904	-0.0270595	0.343268	0.806314	0.0418666	0.479085	0.768135	0.00740353	0.935953	0.999976
Q8TDY4	Arf-GAP with SH3 domain, ANK repeat and PH domain-containing protein 3 OS=Homo sapiens OX=9606 GN=ASAP3 PE=1 SV=1	2	0	99.1	ASAP3	NA	17.9088	18.0837	18.3704	19.753	18.1326	19.5443	19.1064	19.8951	18.3725	19.4911	19.1704	19.823	0.370172	0.500802	0.865464	1.02234	0.175824	0.54492	0.696255	0.11104	0.750903
Q9Y576	Ankyrin repeat and SOCS box protein 1 OS=Homo sapiens OX=9606 GN=ASB1 PE=1 SV=1	2	2	37	ASB1	NA	24.7445	24.5128	25.0642	24.666	24.6981	24.6172	24.8289	24.6573	24.7198	24.6115	24.6554	24.5557	-0.127834	0.108712	0.692593	-0.1134	0.552838	0.811785	-0.120617	0.175925	0.876992
Q8WXK3	Ankyrin repeat and SOCS box protein 13 OS=Homo sapiens OX=9606 GN=ASB13 PE=1 SV=2	2	0	30	ASB13	NA	26.6919	26.8576	26.7388	26.9278	26.7528	26.8917	26.3133	26.3645	26.7592	26.4478	26.4596	26.443	-0.0289265	0.856346	0.969667	0.094669	0.26277	0.613064	0.0328713	0.807987	0.999976
Q96Q27	Ankyrin repeat and SOCS box protein 2 OS=Homo sapiens OX=9606 GN=ASB2 PE=1 SV=1	1	0	65	ASB2	NA	20.4908	20.4981	20.5874	20.6442	20.0416	19.8919	20.8384	20.8551	19.8841	20.134	20.8541	20.1616	-0.142634	0.739777	0.942223	-0.332832	0.283711	0.628255	-0.237733	0.285037	0.999976
Q9Y575	Ankyrin repeat and SOCS box protein 3 OS=Homo sapiens OX=9606 GN=ASB3 PE=1 SV=1	3	0	57.7	ASB3	NA	25.4343	25.3561	25.3649	25.5133	25.2948	25.4378	24.9471	24.6688	25.0356	25.011	24.9748	24.8598	0.0647037	0.630283	0.910688	0.0301641	0.694594	0.878445	0.0474339	0.779827	0.999976
Q9NWX5	Ankyrin repeat and SOCS box protein 6 OS=Homo sapiens OX=9606 GN=ASB6 PE=1 SV=1	4	4	47.1	ASB6	NA	25.0021	24.9337	25.0021	24.7102	24.5603	24.5545	25.2248	25.2757	25.3372	25.2411	25.1028	25.0759	-0.139253	0.0952462	0.68702	-0.370963	0.00886166	0.26307	-0.255108	0.109368	0.746141
Q9H765	Ankyrin repeat and SOCS box protein 8 OS=Homo sapiens OX=9606 GN=ASB8 PE=2 SV=1	3	3	31.6	ASB8	NA	24.252	24.354	24.4184	24.3241	24.3879	24.4638	23.9188	23.8347	24.1089	23.4636	24.1382	23.8637	-0.132318	0.581795	0.893477	0.0504674	0.469661	0.761149	-0.0409254	0.828537	0.999976
Q8N9N2-2	Isoform 2 of Activating signal cointegrator 1 complex subunit 1 OS=Homo sapiens OX=9606 GN=ASCC1	8	2	41.2	ASCC1	NA	30.1741	30.2014	30.1614	30.2425	30.2146	30.2744	30.3367	30.3511	30.3268	30.3309	30.273	30.3288	-0.0273009	0.284382	0.783981	0.0649025	0.0427065	0.380941	0.0188008	0.65769	0.999976
Q9H1I8	Activating signal cointegrator 1 complex subunit 2 OS=Homo sapiens OX=9606 GN=ASCC2 PE=1 SV=3	8	2	86.3	ASCC2	NA	27.5041	27.5744	27.609	27.7825	27.7605	27.5268	27.6708	27.5316	27.7605	27.8803	27.6688	27.8488	0.144983	0.196618	0.746074	0.127465	0.255737	0.608029	0.136224	0.0671099	0.628897
Q8N3C0	Activating signal cointegrator 1 complex subunit 3 OS=Homo sapiens OX=9606 GN=ASCC3 PE=1 SV=3	41	19	251.3	ASCC3	NA	29.2704	29.1505	29.2857	29.3063	29.3822	29.3491	29.5194	29.3079	29.3332	29.4876	29.5418	29.5562	0.141702	0.158598	0.722016	0.110315	0.105915	0.469962	0.126009	0.082587	0.67446
L0R819	ASNSD1 upstream open reading frame protein OS=Homo sapiens OX=9606 GN=ASDURF PE=1 SV=1	7	6	11.2	ASDURF	NA	31.0293	30.9361	30.9829	30.8318	30.8931	30.8178	31.1002	31.0985	30.9856	30.9249	31.0054	30.9756	-0.0928063	0.119663	0.692593	-0.135175	0.0197095	0.332223	-0.113991	0.0200066	0.357628
Q9Y294	Histone chaperone ASF1A OS=Homo sapiens OX=9606 GN=ASF1A PE=1 SV=1	7	6	23	ASF1A	NA	29.9716	29.9388	29.7968	29.5297	29.8794	29.803	30.2962	30.1788	30.3176	30.1742	30.1277	30.1809	-0.103285	0.125926	0.70149	-0.165032	0.26053	0.611839	-0.134159	0.351506	0.999976
Q9NVP2	Histone chaperone ASF1B OS=Homo sapiens OX=9606 GN=ASF1B PE=1 SV=1	2	1	22.4	ASF1B	NA	23.3382	23.2704	23.3334	23.3208	23.0796	23.1619	24.7124	24.4169	23.9643	23.7986	24.1257	24.3218	-0.282497	0.354055	0.813101	-0.126519	0.209589	0.572976	-0.204508	0.552406	0.999976
Q9NR48	Histone-lysine N-methyltransferase ASH1L OS=Homo sapiens OX=9606 GN=ASH1L PE=1 SV=2	2	0	332.6	ASH1L	NA	21.2053	20.794	21.2567	20.2788	20.4971	20.2879	20.2517	20.6295	20.2985	19.5932	19.1864	19.443	-0.985689	0.00421922	0.292828	-0.730797	0.0222137	0.340412	-0.858243	0.0131562	0.296809
Q9UBL3	Set1/Ash2 histone methyltransferase complex subunit ASH2 OS=Homo sapiens OX=9606 GN=ASH2L PE=1 SV=1	24	1	68.7	ASH2L	NA	30.3206	30.2903	30.2687	30.3267	30.3251	30.2959	30.2424	30.2938	30.368	30.3471	30.3251	30.3733	0.0471332	0.326379	0.798341	0.0227156	0.286348	0.629801	0.0349244	0.128436	0.792469
P04424	Argininosuccinate lyase OS=Homo sapiens OX=9606 GN=ASL PE=1 SV=4	20	0	51.6	ASL	NA	31.0763	31.1211	31.0746	31.069	31.1974	31.1273	30.9027	30.8489	30.7757	30.7978	30.9507	30.9525	0.0578832	0.415982	0.843106	0.0405471	0.395116	0.713471	0.0492151	0.565731	0.999976
O95671	Probable bifunctional dTTP/UTP pyrophosphatase/methyltransferase protein OS=Homo sapiens OX=9606 GN=ASMTL PE=1 SV=3	25	0	68.8	ASMTL	NA	30.2012	30.2292	30.1625	30.2342	30.2751	30.2552	30.4506	30.4875	30.4141	30.3891	30.3973	30.4712	-0.0315297	0.403587	0.836103	0.057202	0.0780202	0.435829	0.0128361	0.858436	0.999976
P08243	Asparagine synthetase [glutamine-hydrolyzing] OS=Homo sapiens OX=9606 GN=ASNS PE=1 SV=4	27	0	64.3	ASNS	NA	31.5956	31.6093	31.5785	31.6082	31.5112	31.5759	31.6613	31.7181	31.4845	31.4473	31.5273	31.6008	-0.096159	0.322807	0.796078	-0.0293679	0.414735	0.726556	-0.0627634	0.158176	0.842413
Q9NWL6	Asparagine synthetase domain-containing protein 1 OS=Homo sapiens OX=9606 GN=ASNSD1 PE=2 SV=2	5	5	72	ASNSD1	NA	26.45	26.449	26.5175	25.8794	25.9525	25.9544	27.0443	26.9663	27.0347	26.9972	26.9929	26.8847	-0.0568698	0.277466	0.778764	-0.543384	8.87798e-05	0.170966	-0.300127	0.285807	0.999976
Q12797	Aspartyl/asparaginyl beta-hydroxylase OS=Homo sapiens OX=9606 GN=ASPH PE=1 SV=3	5	0	85.8	ASPH	NA	26.6015	26.7661	26.844	27.0909	26.9155	27.1154	27.3281	27.0959	27.3186	27.2975	27.3471	27.2268	0.0429413	0.644796	0.914489	0.3034	0.0341147	0.370175	0.173171	0.250465	0.968278
Q6ICH7	Aspartate beta-hydroxylase domain-containing protein 2 OS=Homo sapiens OX=9606 GN=ASPHD2 PE=2 SV=1	1	1	41.7	ASPHD2	NA	21.2082	21.8437	22.2118	22.121	22.0125	22.3773	22.1477	21.4965	21.7081	21.8509	22.2662	21.8123	0.192409	0.471778	0.854994	0.415737	0.290356	0.631993	0.304073	0.132487	0.804975
Q8IZT6	Abnormal spindle-like microcephaly-associated protein OS=Homo sapiens OX=9606 GN=ASPM PE=1 SV=2	17	3	409.5	ASPM	NA	24.4298	24.3021	24.246	24.4018	24.2526	24.3276	24.5263	24.4493	24.3887	24.4744	24.5022	24.4654	0.0259012	0.587293	0.893827	0.00134909	0.985465	0.993522	0.0136252	0.817558	0.999976
Q9BZE9	Tether containing UBX domain for GLUT4 OS=Homo sapiens OX=9606 GN=ASPSCR1 PE=1 SV=1	17	0	60.1	ASPSCR1	NA	29.412	29.3906	29.2936	29.3397	29.3362	29.2748	29.1139	29.1439	29.1647	29.1881	29.1121	29.1905	0.0227683	0.495473	0.864262	-0.0485073	0.32764	0.66274	-0.0128695	0.847506	0.999976
Q7L266	Isoaspartyl peptidase/L-asparaginase OS=Homo sapiens OX=9606 GN=ASRGL1 PE=1 SV=2	1	0	32	ASRGL1	NA	20.1589	20.8604	21.7874	21.4245	20.8423	21.4294	21.14	21.2115	21.5016	21.577	21.1201	21.875	0.239649	0.40253	0.836103	0.296495	0.606679	0.836076	0.268072	0.353236	0.999976
P00966	Argininosuccinate synthase OS=Homo sapiens OX=9606 GN=ASS1 PE=1 SV=2	3	3	46.5	ASS1	NA	24.1872	23.9934	24.1389	24.2051	24.2494	24.0275	24.0408	24.1815	23.5716	24.2078	24.1261	23.9322	0.157395	0.496623	0.864406	0.0541644	0.577908	0.821443	0.10578	0.354844	0.999976
Q6HA08	Astacin-like metalloendopeptidase OS=Homo sapiens OX=9606 GN=ASTL PE=1 SV=4	1	1	45.9	ASTL	NA	NA	NA	NA	NA	NA	NA	19.8273	NA	19.3115	19.268	19.6023	19.418	-0.139985	0.684573	0.925805	NaN	NA	NA	-0.139985	0.684573	0.999976
Q8IXJ9	Polycomb group protein ASXL1 OS=Homo sapiens OX=9606 GN=ASXL1 PE=1 SV=4	9	5	165.3	ASXL1	NA	25.2206	25.1034	25.1251	24.9988	24.935	25.0065	25.1065	25.1666	25.0376	24.7775	24.7332	24.7992	-0.333578	0.00411158	0.290235	-0.169633	0.0226921	0.340412	-0.251605	0.00214143	0.117356
Q76L83	Putative Polycomb group protein ASXL2 OS=Homo sapiens OX=9606 GN=ASXL2 PE=1 SV=1	8	3	153.7	ASXL2	NA	23.1073	23.4665	23.5031	23.5523	23.483	23.4006	23.2593	23.3386	23.5705	23.4889	23.3904	23.1537	-0.0451234	0.757465	0.945387	0.119676	0.449058	0.746398	0.0372763	0.690428	0.999976
Q8NBU5	ATPase family AAA domain-containing protein 1 OS=Homo sapiens OX=9606 GN=ATAD1 PE=1 SV=1	12	3	40.7	ATAD1	NA	30.3847	30.4939	30.3605	30.3813	30.4308	30.4328	30.1818	30.2661	30.3885	30.2369	30.3154	30.1652	-0.0396365	0.623341	0.910688	0.00192428	0.968441	0.987039	-0.0188561	0.769917	0.999976
Q6PL18	ATPase family AAA domain-containing protein 2 OS=Homo sapiens OX=9606 GN=ATAD2 PE=1 SV=1	31	26	158.5	ATAD2	NA	28.28	28.2507	28.169	28.0576	28.284	28.1354	28.6071	28.7239	28.7606	28.673	28.6106	28.6271	-0.0603094	0.324068	0.796576	-0.0742042	0.392581	0.711659	-0.0672568	0.672027	0.999976
Q9ULI0	ATPase family AAA domain-containing protein 2B OS=Homo sapiens OX=9606 GN=ATAD2B PE=1 SV=3	18	0	164.8	ATAD2B	NA	26.5375	26.5684	26.593	26.3947	26.4861	26.3717	26.4156	26.5777	26.4666	26.3314	26.3011	26.363	-0.154822	0.0693609	0.639803	-0.14883	0.0343429	0.370175	-0.151826	0.00293342	0.137757
Q9NVI7-2	Isoform 2 of ATPase family AAA domain-containing protein 3A OS=Homo sapiens OX=9606 GN=ATAD3A	34	0	66.2	ATAD3A	NA	31.3729	31.4916	31.2584	31.3702	31.4222	31.4558	31.3205	31.4534	31.4234	31.321	31.3198	31.2263	-0.110078	0.101251	0.691945	0.041768	0.608223	0.836408	-0.0341552	0.50062	0.999976
Q5T9A4	ATPase family AAA domain-containing protein 3B OS=Homo sapiens OX=9606 GN=ATAD3B PE=1 SV=1	32	1	72.5	ATAD3B	NA	28.9468	29.0564	28.849	29.0153	29.016	29.1134	29.043	29.0974	29.2392	28.8825	29.0923	28.8923	-0.170836	0.13213	0.702228	0.0975089	0.245532	0.600575	-0.0366635	0.59865	0.999976
Q96QE3	ATPase family AAA domain-containing protein 5 OS=Homo sapiens OX=9606 GN=ATAD5 PE=1 SV=4	2	0	207.4	ATAD5	NA	23.4762	23.3502	23.3785	23.5412	23.3591	23.4642	24.5558	24.0798	24.3284	24.1218	24.1604	24.209	-0.157648	0.370093	0.818148	0.0531738	0.464303	0.758617	-0.0522372	0.850038	0.999976
Q5SQI0	Alpha-tubulin N-acetyltransferase 1 OS=Homo sapiens OX=9606 GN=ATAT1 PE=1 SV=1	9	0	46.8	ATAT1	NA	27.4345	27.4132	27.4711	27.5015	27.3849	27.5692	27.6842	27.6458	27.69	27.6705	27.7767	27.6756	0.034258	0.434166	0.845861	0.0455809	0.491758	0.77492	0.0399194	0.62096	0.999976
O95260	Arginyl-tRNA--protein transferase 1 OS=Homo sapiens OX=9606 GN=ATE1 PE=1 SV=2	12	2	59.1	ATE1	NA	28.2943	28.4412	28.3406	28.5326	28.4956	28.4602	28.1828	27.8863	28.0539	28.2282	28.2977	28.149	0.183957	0.152987	0.716828	0.137443	0.0679753	0.418028	0.1607	0.158857	0.843172
O95260-2	Isoform ATE1-2 of Arginyl-tRNA--protein transferase 1 OS=Homo sapiens OX=9606 GN=ATE1	12	2	59	ATE1	NA	26.3868	26.4927	26.4973	26.775	26.5179	26.703	26.3747	26.1359	26.3306	26.4055	26.3533	26.3612	0.0929468	0.331957	0.799777	0.206338	0.0972764	0.46082	0.149642	0.136764	0.813306
P18846	Cyclic AMP-dependent transcription factor ATF-1 OS=Homo sapiens OX=9606 GN=ATF1 PE=1 SV=2	2	1	29.2	ATF1	NA	26.0788	25.907	25.854	25.6903	25.8773	25.7122	26.0132	26.2653	26.0611	26.0041	25.8866	26.0717	-0.125726	0.261166	0.771132	-0.186669	0.107926	0.47304	-0.156198	0.0990432	0.725468
P15336	Cyclic AMP-dependent transcription factor ATF-2 OS=Homo sapiens OX=9606 GN=ATF2 PE=1 SV=4	10	0	54.5	ATF2	NA	27.1721	27.1767	27.1491	26.7861	27.0916	26.9715	27.1631	27.0229	27.2334	27.1471	26.9795	26.9207	-0.12398	0.248806	0.767574	-0.216219	0.134136	0.504315	-0.170099	0.0217832	0.379611
Q99941	Cyclic AMP-dependent transcription factor ATF-6 beta OS=Homo sapiens OX=9606 GN=ATF6B PE=1 SV=2	2	0	76.7	ATF6B	NA	21.8827	21.7041	22.2035	21.7314	22.1598	22.22	21.8387	21.7601	21.6559	21.8041	22.1814	21.4239	0.0515391	0.838109	0.965672	0.106931	0.640797	0.852264	0.0792352	0.61841	0.999976
P17544	Cyclic AMP-dependent transcription factor ATF-7 OS=Homo sapiens OX=9606 GN=ATF7 PE=1 SV=2	9	0	52.9	ATF7	NA	26.2657	26.3697	26.1811	26.0443	26.227	26.054	26.199	26.2564	26.2897	26.2361	26.1829	26.2592	-0.0222722	0.558159	0.88717	-0.163731	0.112567	0.477673	-0.0930014	0.0821165	0.673761
Q6VMQ6	Activating transcription factor 7-interacting protein 1 OS=Homo sapiens OX=9606 GN=ATF7IP PE=1 SV=3	22	0	136.3	ATF7IP	NA	28.5091	28.515	28.5212	28.5082	28.527	28.4824	28.5843	28.6261	28.589	28.5468	28.5052	28.5522	-0.0650769	0.0312957	0.538481	-0.00925062	0.553048	0.811785	-0.0371637	0.141503	0.819129
Q9BSB4	Autophagy-related protein 101 OS=Homo sapiens OX=9606 GN=ATG101 PE=1 SV=1	4	4	25	ATG101	NA	27.9258	28.1172	28.0377	27.8097	27.7993	27.9391	27.8994	28.0734	28.0676	27.6964	27.8006	27.8741	-0.223086	0.0446162	0.595291	-0.177513	0.0705941	0.423413	-0.200299	0.00216722	0.117993
O94817	Ubiquitin-like protein ATG12 OS=Homo sapiens OX=9606 GN=ATG12 PE=1 SV=1	2	2	15.1	ATG12	NA	28.4872	28.4626	28.3461	28.4774	28.4764	28.4507	28.5061	28.7254	28.4197	28.4055	28.34	28.5101	-0.131885	0.290333	0.7867	0.036234	0.494372	0.777849	-0.0478257	0.436208	0.999976
O75143	Autophagy-related protein 13 OS=Homo sapiens OX=9606 GN=ATG13 PE=1 SV=1	6	0	56.5	ATG13	NA	25.4951	25.4524	25.6306	25.6288	25.4361	25.5823	25.3713	25.3675	25.2587	25.4146	25.4446	25.5227	0.128139	0.0601476	0.634588	0.0230287	0.785508	0.920399	0.0755836	0.26288	0.97324
Q676U5	Autophagy-related protein 16-1 OS=Homo sapiens OX=9606 GN=ATG16L1 PE=1 SV=2	12	0	68.2	ATG16L1	NA	28.9846	29.0208	29.0052	28.9718	28.9992	29.0235	28.8681	28.8541	28.8996	28.8376	28.8443	28.8797	-0.0200732	0.344998	0.807178	-0.0054122	0.783166	0.920058	-0.0127427	0.782504	0.999976
Q2TAZ0	Autophagy-related protein 2 homolog A OS=Homo sapiens OX=9606 GN=ATG2A PE=1 SV=3	9	0	212.7	ATG2A	NA	24.6809	24.677	24.7026	24.7818	24.7803	24.7914	24.7124	24.6951	24.7567	24.805	24.6909	24.8435	0.05843	0.332398	0.799906	0.0976816	0.00223957	0.201373	0.0780558	0.0110628	0.268668
Q96BY7	Autophagy-related protein 2 homolog B OS=Homo sapiens OX=9606 GN=ATG2B PE=1 SV=5	22	21	232.6	ATG2B	NA	27.3491	27.375	27.4307	27.5021	27.4065	27.4354	27.3506	27.4162	27.3874	27.373	27.3899	27.3889	-0.000810353	0.970506	0.991986	0.0630901	0.1665	0.535551	0.0311399	0.220374	0.935369
Q9NT62	Ubiquitin-like-conjugating enzyme ATG3 OS=Homo sapiens OX=9606 GN=ATG3 PE=1 SV=1	8	1	35.8	ATG3	NA	30.8	30.8118	30.7419	30.7323	30.776	30.7716	30.889	30.8004	30.8335	31.0014	30.9203	30.9669	0.121908	0.025531	0.515551	-0.0245764	0.401302	0.718688	0.0486656	0.372459	0.999976
Q9Y4P1	Cysteine protease ATG4B OS=Homo sapiens OX=9606 GN=ATG4B PE=1 SV=2	8	0	44.3	ATG4B	NA	28.6787	28.6185	28.7482	28.6377	28.6214	28.6929	29.038	28.9392	29.0917	29.0724	29.0365	28.9507	-0.00313925	0.959143	0.99174	-0.0311586	0.520674	0.792953	-0.0171489	0.886307	0.999976
Q96DT6	Cysteine protease ATG4C OS=Homo sapiens OX=9606 GN=ATG4C PE=1 SV=1	10	10	52.5	ATG4C	NA	29.7713	29.7904	29.7836	29.6237	29.9227	29.7523	29.6165	29.5371	29.6912	29.7186	29.6437	29.6505	0.0559786	0.347161	0.808322	-0.0155625	0.874069	0.954097	0.020208	0.751803	0.999976
Q86TL0	Cysteine protease ATG4D OS=Homo sapiens OX=9606 GN=ATG4D PE=1 SV=1	2	1	52.9	ATG4D	NA	20.4325	20.9259	20.2074	20.2457	20.8234	20.0476	19.0732	19.3517	19.4241	19.8828	20.106	18.8247	0.321538	0.505253	0.86743	-0.149655	0.659617	0.863943	0.0859415	0.834025	0.999976
Q9H1Y0	Autophagy protein 5 OS=Homo sapiens OX=9606 GN=ATG5 PE=1 SV=2	6	3	32.4	ATG5	NA	30.3049	30.2725	30.1888	30.1966	30.1419	30.2817	30.1457	30.2219	30.226	30.2357	30.2004	30.1973	0.0132367	0.679296	0.924964	-0.0486782	0.414739	0.726556	-0.0177207	0.569011	0.999976
O95352	Ubiquitin-like modifier-activating enzyme ATG7 OS=Homo sapiens OX=9606 GN=ATG7 PE=1 SV=1	13	1	77.9	ATG7	NA	29.7167	29.7007	29.6887	29.7902	29.7709	29.7805	29.5372	29.5588	29.6	29.5905	29.6296	29.605	0.0430394	0.132112	0.702228	0.0785063	0.00218793	0.201373	0.0607729	0.255811	0.970776
Q7Z3C6	Autophagy-related protein 9A OS=Homo sapiens OX=9606 GN=ATG9A PE=1 SV=3	11	0	94.4	ATG9A	NA	27.6353	27.6545	27.6267	27.6126	27.6968	27.6319	27.4219	27.3758	27.5128	27.4368	27.5484	27.5795	0.084728	0.225712	0.759439	0.00828722	0.781688	0.919089	0.0465076	0.461951	0.999976
P31939	Bifunctional purine biosynthesis protein PURH OS=Homo sapiens OX=9606 GN=ATIC PE=1 SV=3	41	2	64.6	ATIC	NA	34.2984	34.2967	34.2492	34.3094	34.304	34.3119	34.13	34.18	34.0582	34.1015	34.1105	34.173	0.0056047	0.901073	0.980648	0.0270052	0.234549	0.59066	0.016305	0.78186	0.999976
Q8NHH9	Atlastin-2 OS=Homo sapiens OX=9606 GN=ATL2 PE=1 SV=2	6	0	66.2	ATL2	NA	24.0672	24.2813	24.5272	24.3379	24.3619	24.5436	24.6748	24.0528	24.5439	24.6027	24.6559	24.4833	0.156788	0.498444	0.864851	0.122595	0.469826	0.761268	0.139692	0.279958	0.997279
Q6DD88	Atlastin-3 OS=Homo sapiens OX=9606 GN=ATL3 PE=1 SV=1	9	9	60.5	ATL3	NA	28.7268	29.0118	29.0798	29.3796	29.0175	29.2247	29.0664	28.6674	28.9826	28.9762	29.193	28.9727	0.141831	0.384805	0.828698	0.267801	0.150116	0.518978	0.204816	0.0665934	0.628246
Q13315	Serine-protein kinase ATM OS=Homo sapiens OX=9606 GN=ATM PE=1 SV=4	52	52	350.5	ATM	TRUE	28.3015	28.3416	28.4741	28.5346	28.481	28.464	27.9763	27.8281	27.9047	27.9748	28.0441	28.0128	0.107524	0.112382	0.692593	0.12077	0.133342	0.504313	0.114147	0.475839	0.999976
P54259	Atrophin-1 OS=Homo sapiens OX=9606 GN=ATN1 PE=1 SV=3	5	4	125.3	ATN1	NA	24.9631	24.9151	25.0883	24.9849	24.9598	25.0576	25.1065	25.1292	25.6013	25.6376	25.2269	25.0597	0.0290808	0.907715	0.981351	0.0119551	0.852638	0.946182	0.020518	0.889522	0.999976
O00244	Copper transport protein ATOX1 OS=Homo sapiens OX=9606 GN=ATOX1 PE=1 SV=1	5	5	7.4	ATOX1	NA	32.6919	32.6486	32.4699	32.729	32.5252	32.5305	32.4838	32.5792	32.5154	32.6535	32.5397	32.6086	0.0744953	0.162922	0.724664	-0.00855572	0.932907	0.973315	0.0329698	0.524686	0.999976
Q9P241	Probable phospholipid-transporting ATPase VD OS=Homo sapiens OX=9606 GN=ATP10D PE=2 SV=3	1	0	160.2	ATP10D	NA	20.5794	20.8884	21.0465	20.958	20.6696	20.9351	20.7256	20.6595	20.9025	20.9695	20.6637	20.678	0.00791188	0.952172	0.990485	0.0161408	0.927602	0.970598	0.0120264	0.902476	0.999976
P98196	Probable phospholipid-transporting ATPase IH OS=Homo sapiens OX=9606 GN=ATP11A PE=1 SV=3	3	2	129.7	ATP11A	NA	24.2095	24.2103	24.2055	24.3634	24.1642	24.1262	23.479	23.5227	23.7895	23.6575	23.8808	23.676	0.141028	0.312296	0.79206	0.00952253	0.90883	0.963168	0.0752752	0.692857	0.999976
Q9Y2G3	Probable phospholipid-transporting ATPase IF OS=Homo sapiens OX=9606 GN=ATP11B PE=1 SV=2	11	10	134.1	ATP11B	NA	25.9072	25.9276	25.9497	26.0024	25.8961	25.9234	25.7046	25.7316	25.7709	25.6732	25.9182	25.829	0.0710961	0.427739	0.845215	0.0124734	0.742827	0.902211	0.0417848	0.527832	0.999976
Q8NB49	Phospholipid-transporting ATPase IG OS=Homo sapiens OX=9606 GN=ATP11C PE=1 SV=3	14	0	129.4	ATP11C	NA	27.8381	27.765	27.7312	27.8103	27.7349	27.8018	27.602	27.5698	27.6784	27.6064	27.7371	27.681	0.0580563	0.308933	0.790487	0.0042101	0.920662	0.967045	0.0311332	0.56231	0.999976
Q9HD20	Manganese-transporting ATPase 13A1 OS=Homo sapiens OX=9606 GN=ATP13A1 PE=1 SV=2	23	0	132.9	ATP13A1	NA	27.5055	27.7586	27.8864	28.1368	27.8595	27.9843	28.1222	27.6513	28.0441	28.0647	28.1913	27.9274	0.121925	0.511823	0.870458	0.276715	0.122093	0.489738	0.19932	0.106658	0.741239
Q9H7F0	Probable cation-transporting ATPase 13A3 OS=Homo sapiens OX=9606 GN=ATP13A3 PE=1 SV=4	4	1	138	ATP13A3	NA	24.6315	24.5832	24.5948	24.7628	24.7166	24.6433	25.0794	25.0142	25.1829	25.2098	25.1531	25.0723	0.0528656	0.452203	0.847376	0.104373	0.0791762	0.435829	0.0786193	0.612613	0.999976
P05023	Sodium/potassium-transporting ATPase subunit alpha-1 OS=Homo sapiens OX=9606 GN=ATP1A1 PE=1 SV=1	45	0	112.8	ATP1A1	NA	32.1989	32.1704	32.015	32.1124	32.1087	32.0856	31.976	31.9596	31.9687	31.9553	32.1001	32.051	0.0673981	0.252939	0.767885	-0.0259043	0.696059	0.879199	0.0207469	0.691429	0.999976
P13637	Sodium/potassium-transporting ATPase subunit alpha-3 OS=Homo sapiens OX=9606 GN=ATP1A3 PE=1 SV=3	31	0	111.7	ATP1A3	NA	29.0007	28.9098	28.9314	28.965	28.9262	28.8761	28.7343	28.7155	28.8416	28.8522	28.9376	28.8341	0.110863	0.0964369	0.688692	-0.0248626	0.544794	0.807659	0.0430002	0.426332	0.999976
P05026	Sodium/potassium-transporting ATPase subunit beta-1 OS=Homo sapiens OX=9606 GN=ATP1B1 PE=1 SV=1	7	0	35	ATP1B1	NA	29.7578	29.6863	29.5904	29.7012	29.6633	29.6764	28.9611	29.0769	29.1891	29.1729	29.3028	29.2199	0.156158	0.126436	0.70149	0.00210728	0.969749	0.987925	0.0791327	0.657649	0.999976
P54709	Sodium/potassium-transporting ATPase subunit beta-3 OS=Homo sapiens OX=9606 GN=ATP1B3 PE=1 SV=1	8	6	31.5	ATP1B3	NA	30.9004	30.8395	30.6338	30.6694	30.8606	30.7234	30.5475	30.5051	30.667	30.5844	30.6425	30.6883	0.06521	0.328088	0.799392	-0.0401272	0.707356	0.885884	0.0125414	0.871115	0.999976
Q9Y6H3	Mitochondrial inner membrane protease ATP23 homolog OS=Homo sapiens OX=9606 GN=ATP23 PE=1 SV=3	4	4	28.1	ATP23	NA	28.0862	28.3108	28.2914	28.2858	28.3123	28.3171	28.0234	28.0085	28.1154	28.0726	28.2412	27.9713	0.0459652	0.632093	0.910688	0.0755975	0.403352	0.720265	0.0607814	0.463279	0.999976
P16615	Sarcoplasmic/endoplasmic reticulum calcium ATPase 2 OS=Homo sapiens OX=9606 GN=ATP2A2 PE=1 SV=1	30	0	114.7	ATP2A2	NA	30.0575	30.3041	30.3632	30.5401	30.4515	30.5009	30.571	30.1212	30.4537	30.4069	30.6258	30.3349	0.0739138	0.672996	0.924838	0.25589	0.102885	0.466922	0.164902	0.106748	0.741239
Q93084	Sarcoplasmic/endoplasmic reticulum calcium ATPase 3 OS=Homo sapiens OX=9606 GN=ATP2A3 PE=1 SV=2	25	0	113.9	ATP2A3	NA	28.2078	28.5161	28.633	28.7991	28.5346	28.6872	28.9858	28.6749	28.9016	28.9036	28.9483	28.706	-0.00148046	0.990696	0.996961	0.221362	0.224327	0.582032	0.109941	0.423064	0.999976
P20020	Plasma membrane calcium-transporting ATPase 1 OS=Homo sapiens OX=9606 GN=ATP2B1 PE=1 SV=4	30	0	134.6	ATP2B1	NA	28.691	28.633	28.5083	28.7122	28.5664	28.5953	28.1181	28.1218	28.1764	28.1201	28.425	28.2395	0.122746	0.299051	0.787948	0.013903	0.852452	0.946182	0.0683245	0.642538	0.999976
Q01814	Plasma membrane calcium-transporting ATPase 2 OS=Homo sapiens OX=9606 GN=ATP2B2 PE=1 SV=2	11	0	136.8	ATP2B2	NA	25.3206	25.415	25.4951	25.139	25.3013	25.3517	25.1784	25.0411	25.2615	25.1034	25.2286	25.1481	-0.000311306	0.996893	0.999294	-0.146258	0.151583	0.520254	-0.0732849	0.37444	0.999976
P23634	Plasma membrane calcium-transporting ATPase 4 OS=Homo sapiens OX=9606 GN=ATP2B4 PE=1 SV=2	26	0	137.8	ATP2B4	NA	28.4504	28.3985	28.3479	28.3199	28.4406	28.4052	27.9196	27.8381	28.0283	27.9129	28.1455	27.9567	0.0763635	0.447549	0.84682	-0.0103746	0.83453	0.939742	0.0329945	0.822375	0.999976
P98194	Calcium-transporting ATPase type 2C member 1 OS=Homo sapiens OX=9606 GN=ATP2C1 PE=1 SV=3	10	0	100.5	ATP2C1	NA	26.7222	26.6388	26.7414	26.7284	26.7168	26.6955	26.7006	26.6677	26.7018	26.8464	26.818	26.7605	0.1183	0.0277389	0.523211	0.0127602	0.730411	0.896413	0.0655302	0.0505109	0.565532
P25705	ATP synthase subunit alpha, mitochondrial OS=Homo sapiens OX=9606 GN=ATP5F1A PE=1 SV=1	42	0	59.7	ATP5F1A	NA	35.1326	35.163	35.0238	35.082	35.1515	35.1512	34.9662	35.0339	34.9193	34.9906	34.8585	34.9047	-0.0551704	0.341719	0.806129	0.0217626	0.681105	0.872718	-0.0167039	0.799554	0.999976
P06576	ATP synthase subunit beta, mitochondrial OS=Homo sapiens OX=9606 GN=ATP5F1B PE=1 SV=3	31	31	56.5	ATP5F1B	NA	34.7538	34.7349	34.6629	34.6365	34.6509	34.6993	34.464	34.6288	34.3855	34.3508	34.3842	34.4043	-0.113003	0.252913	0.767885	-0.0549726	0.186044	0.55235	-0.0839876	0.36446	0.999976
P36542	ATP synthase subunit gamma, mitochondrial OS=Homo sapiens OX=9606 GN=ATP5F1C PE=1 SV=1	13	1	33	ATP5F1C	NA	34.1382	34.221	34.1318	34.033	34.2575	34.1949	34.0271	33.9847	33.8927	33.8935	33.8731	33.8592	-0.0929195	0.136708	0.70523	-0.00187617	0.981215	0.990926	-0.0473978	0.595477	0.999976
P30049	ATP synthase subunit delta, mitochondrial OS=Homo sapiens OX=9606 GN=ATP5F1D PE=1 SV=2	3	3	17.5	ATP5F1D	NA	32.1378	32.0994	32.0447	32.1707	32.0261	32.1781	31.9579	32.1315	32.0157	32.06	31.87	31.8583	-0.105616	0.275512	0.777267	0.0309904	0.619712	0.84087	-0.0373128	0.577157	0.999976
Q5VTU8	ATP synthase subunit epsilon-like protein, mitochondrial OS=Homo sapiens OX=9606 GN=ATP5F1EP2 PE=1 SV=1	3	1	5.8	ATP5F1EP2	NA	32.8123	32.7377	32.8329	33.481	32.662	33.2414	32.6531	33.0995	32.6344	32.6718	32.6482	32.8648	-0.0673613	0.715322	0.935357	0.333826	0.302773	0.641737	0.133232	0.431312	0.999976
Q9UII2	ATPase inhibitor, mitochondrial OS=Homo sapiens OX=9606 GN=ATP5IF1 PE=1 SV=1	9	3	12.2	ATP5IF1	NA	32.4494	32.4268	32.2472	32.3955	32.5	32.3073	32.1291	32.4092	32.0605	32.2382	31.959	32.0548	-0.115613	0.441412	0.846316	0.0264834	0.770682	0.915118	-0.0445646	0.688209	0.999976
Q06055	ATP synthase F(0) complex subunit C2, mitochondrial OS=Homo sapiens OX=9606 GN=ATP5MC2 PE=1 SV=1	2	0	14.6	ATP5MC2	NA	23.3852	23.5057	23.1314	22.2461	22.8904	23.07	22.5461	21.9004	22.3041	22.0906	22.5163	20.1103	-0.677769	0.459705	0.85151	-0.60525	0.121765	0.489738	-0.64151	0.242177	0.960634
P48201	ATP synthase F(0) complex subunit C3, mitochondrial OS=Homo sapiens OX=9606 GN=ATP5MC3 PE=1 SV=1	2	1	14.7	ATP5MC3	NA	26.0705	26.215	25.5002	25.2055	25.8385	25.6412	25.4628	26.3936	26.0315	25.8675	26.1567	25.9852	0.040518	0.897599	0.979686	-0.366841	0.272321	0.621525	-0.163161	0.446919	0.999976
Q96IX5	ATP synthase membrane subunit DAPIT, mitochondrial OS=Homo sapiens OX=9606 GN=ATP5MD PE=1 SV=1	4	4	6.5	ATP5MD	NA	29.6454	29.5427	29.5261	30.0601	29.3662	29.7981	28.5711	29.1352	28.9707	28.9115	28.7462	28.7995	-0.0732638	0.710007	0.935126	0.170072	0.490532	0.774062	0.048404	0.867913	0.999976
P56385	ATP synthase subunit e, mitochondrial OS=Homo sapiens OX=9606 GN=ATP5ME PE=1 SV=2	4	4	7.9	ATP5ME	NA	32.5889	32.6128	32.5162	32.6312	32.6103	32.7004	32.1589	32.186	32.1333	32	32.1804	32.0889	-0.0696137	0.311772	0.791797	0.0746611	0.134402	0.504315	0.00252369	0.987604	0.999976
P56134	ATP synthase subunit f, mitochondrial OS=Homo sapiens OX=9606 GN=ATP5MF PE=1 SV=3	2	0	10.9	ATP5MF	NA	30.2379	30.3789	30.3656	30.4358	30.4018	30.3454	30.115	30.1328	30.3364	30.0345	30.1682	30.0474	-0.111385	0.264116	0.771939	0.0668832	0.283787	0.628256	-0.0222508	0.804917	0.999976
O75964	ATP synthase subunit g, mitochondrial OS=Homo sapiens OX=9606 GN=ATP5MG PE=1 SV=3	7	6	11.4	ATP5MG	NA	32.2869	32.4935	32.2421	32.417	32.38	32.5958	32.1494	32.2007	32.3652	32.1944	32.2027	32.1403	-0.0593018	0.462641	0.852321	0.123461	0.294751	0.635665	0.0320795	0.721374	0.999976
P56378	ATP synthase subunit ATP5MPL, mitochondrial OS=Homo sapiens OX=9606 GN=ATP5MPL PE=1 SV=1	1	1	6.7	ATP5MPL	NA	26.983	27.357	27.0104	27.2494	27.2546	26.9377	27.1532	26.7506	27.4049	27.2735	27.2006	26.6944	-0.0467438	0.867866	0.973072	0.0304166	0.858294	0.947898	-0.00816359	0.954432	0.999976
P24539	ATP synthase F(0) complex subunit B1, mitochondrial OS=Homo sapiens OX=9606 GN=ATP5PB PE=1 SV=2	10	10	28.9	ATP5PB	NA	31.8948	32.1143	31.855	32.0311	31.9923	32.0451	31.6754	31.7673	31.8159	31.6078	31.7473	31.5563	-0.115717	0.182399	0.738135	0.0681101	0.488925	0.77311	-0.0238036	0.831684	0.999976
O75947	ATP synthase subunit d, mitochondrial OS=Homo sapiens OX=9606 GN=ATP5PD PE=1 SV=3	9	2	18.5	ATP5PD	NA	33.2088	33.3341	33.1093	33.3328	33.3466	33.399	33.1247	33.2091	33.2454	33.0829	32.9616	32.9869	-0.182629	0.0237996	0.500704	0.142081	0.151523	0.520254	-0.020274	0.822774	0.999976
P18859	ATP synthase-coupling factor 6, mitochondrial OS=Homo sapiens OX=9606 GN=ATP5PF PE=1 SV=1	7	0	12.6	ATP5PF	NA	32.9377	32.8949	32.8207	32.748	32.9024	32.8614	32.7117	32.7944	32.5181	32.5883	32.5009	32.6227	-0.104151	0.335549	0.80274	-0.047153	0.461462	0.755419	-0.0756519	0.417996	0.999976
P48047	ATP synthase subunit O, mitochondrial OS=Homo sapiens OX=9606 GN=ATP5PO PE=1 SV=1	11	11	23.3	ATP5PO	NA	33.9659	33.9996	33.8915	33.8882	33.9643	33.9904	33.7965	33.8078	33.7387	33.8526	33.7078	33.6914	-0.0303742	0.626486	0.910688	-0.00470805	0.920428	0.967045	-0.0175411	0.797388	0.999976
Q15904	V-type proton ATPase subunit S1 OS=Homo sapiens OX=9606 GN=ATP6AP1 PE=1 SV=2	2	2	52	ATP6AP1	NA	21.5088	21.3807	21.3452	21.659	21.5347	21.3391	20.5982	20.5349	21.076	21.1763	21.098	20.9345	0.333255	0.180603	0.738135	0.0993805	0.414734	0.726556	0.216318	0.317737	0.999976
O75787	Renin receptor OS=Homo sapiens OX=9606 GN=ATP6AP2 PE=1 SV=2	2	0	39	ATP6AP2	NA	22.9966	23.1725	23.2025	23.4306	23.1884	23.2868	23.13	22.5206	22.6262	23.0287	23.1261	23.0721	0.316702	0.232307	0.759439	0.178089	0.135353	0.504315	0.247395	0.107576	0.741303
Q93050-1	Isoform 2 of V-type proton ATPase 116 kDa subunit a isoform 1 OS=Homo sapiens OX=9606 GN=ATP6V0A1	13	0	95.7	ATP6V0A1	NA	28.9978	29.0038	29.0304	29.0681	29.0175	29.0281	28.7614	28.8238	28.8315	28.7492	28.961	28.8807	0.0580889	0.452531	0.847376	0.0272138	0.223868	0.581927	0.0426513	0.541384	0.999976
Q9Y487	V-type proton ATPase 116 kDa subunit a isoform 2 OS=Homo sapiens OX=9606 GN=ATP6V0A2 PE=1 SV=2	6	6	98	ATP6V0A2	NA	27.5067	27.3965	27.5462	27.6224	27.4291	27.619	27.3999	27.4019	27.4665	27.4183	27.644	27.6067	0.133562	0.188464	0.73823	0.0737217	0.40385	0.720805	0.103642	0.0692096	0.635895
P61421	V-type proton ATPase subunit d 1 OS=Homo sapiens OX=9606 GN=ATP6V0D1 PE=1 SV=1	8	8	40.3	ATP6V0D1	NA	28.5056	28.3878	28.4161	28.45	28.478	28.3442	28.214	28.2625	28.504	28.6349	28.1211	28.1609	-0.021162	0.917232	0.98276	-0.0123879	0.830159	0.938439	-0.016775	0.863456	0.999976
P38606	V-type proton ATPase catalytic subunit A OS=Homo sapiens OX=9606 GN=ATP6V1A PE=1 SV=2	26	0	68.3	ATP6V1A	NA	31.6202	31.5815	31.5523	31.6476	31.5701	31.6056	31.5428	31.6382	31.4812	31.5165	31.5614	31.6313	0.0156443	0.797163	0.953295	0.0230718	0.48256	0.769363	0.019358	0.541768	0.999976
P21281	V-type proton ATPase subunit B, brain isoform OS=Homo sapiens OX=9606 GN=ATP6V1B2 PE=1 SV=3	21	13	56.5	ATP6V1B2	NA	30.8479	30.8196	30.7759	30.7067	30.8762	30.7919	30.8564	30.8267	30.9247	30.8828	30.8536	30.9176	0.0153672	0.6821	0.924964	-0.0228817	0.69911	0.880256	-0.00375723	0.92196	0.999976
P21283	V-type proton ATPase subunit C 1 OS=Homo sapiens OX=9606 GN=ATP6V1C1 PE=1 SV=4	19	18	43.9	ATP6V1C1	NA	32.0353	32.0932	32.0022	32.0074	32.1114	32.0626	32.2984	32.2545	32.2548	32.2194	32.2502	32.3033	-0.0115942	0.709724	0.935126	0.0168899	0.695624	0.878938	0.00264785	0.970799	0.999976
Q8NEY4	V-type proton ATPase subunit C 2 OS=Homo sapiens OX=9606 GN=ATP6V1C2 PE=1 SV=2	2	0	48.7	ATP6V1C2	NA	19.1067	NA	NA	18.7779	19.4689	NA	NA	NA	18.9227	NA	18.9086	18.4254	-0.255739	NA	NA	0.0166995	NA	NA	-0.11952	0.639729	0.999976
Q9Y5K8	V-type proton ATPase subunit D OS=Homo sapiens OX=9606 GN=ATP6V1D PE=1 SV=1	10	10	28.2	ATP6V1D	NA	29.7147	29.7604	29.8957	30.0865	29.8895	30.0366	29.6351	29.531	29.8799	29.767	29.9156	29.7776	0.138082	0.317301	0.794137	0.213947	0.0566064	0.40387	0.176015	0.0490603	0.556703
P36543	V-type proton ATPase subunit E 1 OS=Homo sapiens OX=9606 GN=ATP6V1E1 PE=1 SV=1	14	0	26.1	ATP6V1E1	NA	32.0001	31.9547	31.9039	31.9819	32.0364	32.0373	31.9743	32.066	31.8463	31.8465	31.9131	32.0453	-0.027213	0.768727	0.947317	0.0656567	0.130685	0.503029	0.0192218	0.681587	0.999976
Q16864	V-type proton ATPase subunit F OS=Homo sapiens OX=9606 GN=ATP6V1F PE=1 SV=2	6	0	13.4	ATP6V1F	NA	30.2775	30.2508	30.1837	30.2437	30.1842	30.368	30.1514	30.1542	30.1017	30.1797	30.3321	30.2247	0.109731	0.123059	0.697737	0.0279588	0.677507	0.871532	0.0688451	0.131128	0.799628
O75348	V-type proton ATPase subunit G 1 OS=Homo sapiens OX=9606 GN=ATP6V1G1 PE=1 SV=3	5	5	13.7	ATP6V1G1	NA	30.5329	30.4992	30.3848	30.5061	30.5646	30.5214	30.546	30.6191	30.5936	30.5639	30.4943	30.6112	-0.0297804	0.50649	0.867681	0.0584498	0.323366	0.661363	0.0143347	0.718473	0.999976
O95670	V-type proton ATPase subunit G 2 OS=Homo sapiens OX=9606 GN=ATP6V1G2 PE=1 SV=1	3	1	13.6	ATP6V1G2	NA	27.0073	27.1122	27.1474	27.1472	27.0133	27.2389	26.3419	26.2764	26.4496	26.3943	26.5579	26.3382	0.0741633	0.425265	0.845215	0.0441896	0.6055	0.835848	0.0591765	0.804438	0.999976
Q9UI12	V-type proton ATPase subunit H OS=Homo sapiens OX=9606 GN=ATP6V1H PE=1 SV=1	18	1	55.8	ATP6V1H	NA	30.5905	30.5941	30.5791	30.6532	30.6493	30.6403	30.4719	30.4237	30.4299	30.4475	30.5532	30.5384	0.0711642	0.151631	0.716828	0.0597032	0.00062296	0.173094	0.0654337	0.197171	0.908594
Q04656	Copper-transporting ATPase 1 OS=Homo sapiens OX=9606 GN=ATP7A PE=1 SV=4	4	0	163.3	ATP7A	NA	24.8794	24.9198	24.7031	24.8737	24.8307	24.7243	24.4851	24.5058	24.6023	24.533	24.5424	24.5635	0.0152452	0.717877	0.935357	-0.0245212	0.776544	0.917011	-0.00463797	0.963237	0.999976
Q9Y2Q0-3	Isoform 3 of Phospholipid-transporting ATPase IA OS=Homo sapiens OX=9606 GN=ATP8A1	24	1	129.6	ATP8A1	NA	29.4751	29.5229	29.4783	29.4274	29.621	29.4984	29.0327	28.9481	29.0738	29.0001	29.02	29.0076	-0.00892671	0.832948	0.963536	0.0234705	0.723064	0.893345	0.00727192	0.964238	0.999976
O43861	Probable phospholipid-transporting ATPase IIB OS=Homo sapiens OX=9606 GN=ATP9B PE=2 SV=4	9	0	129.2	ATP9B	NA	26.1936	26.201	26.2347	26.3982	26.1724	26.2331	25.7576	25.9204	25.8655	25.8794	25.9754	25.8615	0.0575716	0.392278	0.830299	0.0581324	0.481129	0.768848	0.057852	0.644316	0.999976
Q5TC12	ATP synthase mitochondrial F1 complex assembly factor 1 OS=Homo sapiens OX=9606 GN=ATPAF1 PE=1 SV=1	7	1	36.4	ATPAF1	NA	29.3384	29.3337	29.2735	29.1215	29.2846	29.2715	29.3866	29.5113	29.2922	29.3759	29.2821	29.2334	-0.0996073	0.270072	0.774907	-0.0893246	0.223721	0.581927	-0.0944659	0.0813555	0.673761
Q8N5M1	ATP synthase mitochondrial F1 complex assembly factor 2 OS=Homo sapiens OX=9606 GN=ATPAF2 PE=1 SV=1	6	6	32.8	ATPAF2	NA	29.2088	29.2514	29.3526	29.2323	29.2189	29.2607	29.4607	29.4951	29.5071	29.5128	29.4289	29.3597	-0.0538513	0.348701	0.809876	-0.0335926	0.518295	0.79138	-0.043722	0.554282	0.999976
Q13535	Serine/threonine-protein kinase ATR OS=Homo sapiens OX=9606 GN=ATR PE=1 SV=3	14	0	301.2	ATR	TRUE	26.4062	26.371	26.5524	26.6057	26.5422	26.539	26.6559	26.4209	26.4611	26.5832	26.6644	26.6833	0.130982	0.205181	0.752249	0.119105	0.153732	0.522103	0.125044	0.0379092	0.500992
Q8WXE1	ATR-interacting protein OS=Homo sapiens OX=9606 GN=ATRIP PE=1 SV=1	10	0	85.8	ATRIP	NA	28.0396	27.9836	27.9524	27.9346	27.9783	27.9311	28.2468	28.1713	28.1514	28.2019	28.1681	28.176	-0.00779787	0.819575	0.961263	-0.043809	0.229536	0.58731	-0.0258034	0.724492	0.999976
P46100	Transcriptional regulator ATRX OS=Homo sapiens OX=9606 GN=ATRX PE=1 SV=5	34	0	282.4	ATRX	NA	27.752	27.735	27.7784	27.8239	27.7108	27.7645	27.5731	27.5741	27.7399	27.6687	27.6171	27.6111	0.00325787	0.959754	0.99174	0.0112801	0.771611	0.915487	0.007269	0.88994	0.999976
P54253	Ataxin-1 OS=Homo sapiens OX=9606 GN=ATXN1 PE=1 SV=2	1	1	86.9	ATXN1	NA	NA	NA	18.7896	NA	18.6606	17.9389	NA	NA	17.1235	18.2944	18.2961	18.1409	1.12024	NA	NA	-0.489809	NA	NA	0.309621	0.773632	0.999976
Q9UBB4	Ataxin-10 OS=Homo sapiens OX=9606 GN=ATXN10 PE=1 SV=1	19	2	53.5	ATXN10	NA	31.5734	31.5704	31.5679	31.551	31.6799	31.6002	31.621	31.4965	31.4917	31.5357	31.578	31.6233	0.0426167	0.445958	0.846316	0.0397903	0.400591	0.718325	0.0412035	0.194117	0.902509
P0C7T5	Ataxin-1-like OS=Homo sapiens OX=9606 GN=ATXN1L PE=1 SV=1	3	3	73.3	ATXN1L	NA	24.6379	24.5586	24.7722	24.358	24.4583	24.4642	24.7767	24.7157	24.6027	24.6041	24.4927	24.5207	-0.159179	0.0689414	0.639803	-0.229374	0.0460072	0.387136	-0.194277	0.00302664	0.137757
Q99700	Ataxin-2 OS=Homo sapiens OX=9606 GN=ATXN2 PE=1 SV=2	25	0	140.2	ATXN2	NA	28.6466	28.6622	28.6051	28.5519	28.7272	28.6029	28.965	28.875	28.8967	28.9297	28.9481	28.9223	0.0211211	0.522333	0.874331	-0.010638	0.861168	0.948208	0.00524156	0.957526	0.999976
Q8WWM7	Ataxin-2-like protein OS=Homo sapiens OX=9606 GN=ATXN2L PE=1 SV=2	35	1	113.3	ATXN2L	NA	31.5857	31.541	31.5449	31.4347	31.5866	31.507	31.6146	31.6482	31.5747	31.5349	31.516	31.5975	-0.0630303	0.126147	0.70149	-0.0477643	0.392724	0.711659	-0.0553973	0.0933896	0.710444
P54252	Ataxin-3 OS=Homo sapiens OX=9606 GN=ATXN3 PE=1 SV=5	12	0	41.2	ATXN3	NA	31.1245	31.1333	31.0926	31.1317	31.1664	31.1555	31.2837	31.3693	31.2731	31.3352	31.2186	31.2913	-0.0269786	0.586731	0.893477	0.0344216	0.101279	0.464905	0.00372149	0.948657	0.999976
O15265	Ataxin-7 OS=Homo sapiens OX=9606 GN=ATXN7 PE=1 SV=1	3	0	95.4	ATXN7	NA	22.4717	22.6545	22.4855	22.2325	22.4418	22.2672	22.8218	22.62	22.6315	22.8119	22.7017	22.5891	0.00981986	0.919929	0.983124	-0.223396	0.0635793	0.411401	-0.106788	0.357015	0.999976
Q9ULK2	Ataxin-7-like protein 1 OS=Homo sapiens OX=9606 GN=ATXN7L1 PE=1 SV=3	1	0	91.5	ATXN7L1	NA	22.5781	22.2582	22.5596	22.5904	22.2671	22.5907	22.4028	22.4364	21.7481	22.3158	22.3519	22.3518	0.14408	0.586221	0.893477	0.0174616	0.912702	0.964694	0.0807708	0.578092	0.999976
Q5T6C5	Ataxin-7-like protein 2 OS=Homo sapiens OX=9606 GN=ATXN7L2 PE=1 SV=1	2	2	77.1	ATXN7L2	NA	21.2299	20.5826	20.7543	20.4599	20.9973	20.8923	21.157	20.8095	20.6992	20.8761	21.1831	21.1615	0.185015	0.342815	0.806314	-0.0724493	0.789998	0.922105	0.0562826	0.71795	0.999976
Q14CW9	Ataxin-7-like protein 3 OS=Homo sapiens OX=9606 GN=ATXN7L3 PE=1 SV=1	1	0	38.6	ATXN7L3	NA	19.8479	19.7118	19.9543	20.0721	20.689	20.0585	19.8567	20.4314	20.1592	19.3701	20.2831	20.8948	0.0335487	0.948648	0.989387	0.43522	0.161879	0.530392	0.234384	0.368197	0.999976
Q96GX2	Ataxin-7-like protein 3B OS=Homo sapiens OX=9606 GN=ATXN7L3B PE=1 SV=2	2	2	10.8	ATXN7L3B	NA	28.7652	28.6657	28.6276	28.5665	28.6714	28.6828	29.3665	29.4782	29.4115	29.4326	29.3147	29.4804	-0.00949017	0.881121	0.976528	-0.0459018	0.453332	0.750587	-0.027696	0.910502	0.999976
Q13825	Methylglutaconyl-CoA hydratase, mitochondrial OS=Homo sapiens OX=9606 GN=AUH PE=1 SV=1	6	0	35.6	AUH	NA	28.7427	28.81	28.6714	28.7255	28.702	28.729	28.8646	28.8864	28.7353	28.7655	28.7634	28.6621	-0.0984634	0.172822	0.73569	-0.0225737	0.632404	0.849465	-0.0605185	0.149146	0.831867
Q9H7T9	Aurora kinase A and ninein-interacting protein OS=Homo sapiens OX=9606 GN=AUNIP PE=1 SV=1	1	0	40.2	AUNIP	NA	23.0835	23.2584	23.1593	22.7568	22.742	22.8518	24.0724	24.1536	24.2169	23.8635	23.9329	23.8626	-0.261272	0.010803	0.393048	-0.383547	0.00501612	0.230181	-0.322409	0.354382	0.999976
Q9Y679	Ancient ubiquitous protein 1 OS=Homo sapiens OX=9606 GN=AUP1 PE=1 SV=2	8	2	45.8	AUP1	NA	28.4575	28.6566	28.7774	28.8878	28.6698	28.8185	28.9615	28.623	29.0046	28.9599	29.0983	28.771	0.0800337	0.631008	0.910688	0.161551	0.235461	0.591121	0.120793	0.281411	0.999212
O14965	Aurora kinase A OS=Homo sapiens OX=9606 GN=AURKA PE=1 SV=2	10	9	45.8	AURKA	TRUE	27.5544	27.4092	27.5693	27.0485	26.9721	27.0832	28.4775	28.3389	28.4382	28.2039	28.1274	28.1521	-0.257102	0.0110224	0.397528	-0.476365	0.00267929	0.208134	-0.366734	0.286923	0.999976
Q96GD4	Aurora kinase B OS=Homo sapiens OX=9606 GN=AURKB PE=1 SV=3	6	0	39.3	AURKB	TRUE	26.4429	26.1762	26.17	25.8765	26.0379	25.8885	27.1507	27.5108	27.3018	27.1243	27.0212	27.239	-0.192931	0.203838	0.752249	-0.328708	0.0463633	0.387706	-0.26082	0.490005	0.999976
Q8WXX7	Autism susceptibility gene 2 protein OS=Homo sapiens OX=9606 GN=AUTS2 PE=1 SV=1	10	0	138.9	AUTS2	NA	25.7321	25.7154	25.7678	26.0173	25.8375	25.8954	25.6876	25.7186	25.7445	25.8243	25.8209	25.8137	0.102738	0.0215012	0.491121	0.178295	0.0681015	0.418227	0.140517	0.00577273	0.197669
Q9NQS1	Cell death regulator Aven OS=Homo sapiens OX=9606 GN=AVEN PE=1 SV=1	12	12	38.5	AVEN	NA	30.6119	30.6523	30.6109	30.6177	30.6562	30.7053	30.8	30.6944	30.8024	30.8342	30.8095	30.7318	0.0262491	0.607804	0.902498	0.0347076	0.312742	0.650255	0.0304783	0.553394	0.999976
Q8NBF6	Late secretory pathway protein AVL9 homolog OS=Homo sapiens OX=9606 GN=AVL9 PE=1 SV=1	16	1	71.9	AVL9	NA	29.7176	29.6544	29.68	29.7976	29.7435	29.7295	29.6148	29.6055	29.5775	29.5819	29.5256	29.591	-0.0330906	0.247876	0.766745	0.072876	0.0591775	0.408273	0.0198927	0.698918	0.999976
O15169	Axin-1 OS=Homo sapiens OX=9606 GN=AXIN1 PE=1 SV=2	3	0	95.6	AXIN1	NA	20.9017	20.8132	20.9218	20.8841	20.9245	20.9173	20.913	20.8553	20.6064	20.9217	21.1064	20.7148	0.122722	0.452511	0.847376	0.0297435	0.474622	0.764987	0.0762329	0.304703	0.999976
P25311	Zinc-alpha-2-glycoprotein OS=Homo sapiens OX=9606 GN=AZGP1 PE=1 SV=2	1	1	34.2	AZGP1	NA	22.0789	21.5214	21.9955	21.1293	21.2411	20.7455	20.2321	19.8552	20.2573	20.1094	20.1255	19.7785	-0.110431	0.557143	0.887084	-0.826643	0.0235205	0.340412	-0.468537	0.349385	0.999976
Q9H6S1	5-azacytidine-induced protein 2 OS=Homo sapiens OX=9606 GN=AZI2 PE=1 SV=1	1	0	44.9	AZI2	NA	18.9011	NA	NA	NA	NA	20.3121	19.685	NA	19.043	NA	20.1005	NA	0.736484	NA	NA	1.41098	NA	NA	0.996582	0.0400632	0.512821
P61769	Beta-2-microglobulin OS=Homo sapiens OX=9606 GN=B2M PE=1 SV=1	4	4	13.7	B2M	NA	31.9338	31.9819	31.8063	32.1666	32.1671	32.036	30.8294	31.3107	31.2842	31.4337	31.2406	31.5231	0.257685	0.240058	0.761801	0.215929	0.0354897	0.370175	0.236807	0.367007	0.999976
Q96L58	Beta-1,3-galactosyltransferase 6 OS=Homo sapiens OX=9606 GN=B3GALT6 PE=1 SV=2	2	2	37.1	B3GALT6	NA	21.7459	21.7203	21.9678	21.0599	21.5634	21.5839	21.7246	21.9852	21.8952	21.9264	21.8336	21.8701	0.00838776	0.925336	0.984078	-0.40895	0.124754	0.493168	-0.200281	0.201468	0.915216
O94766	Galactosylgalactosylxylosylprotein 3-beta-glucuronosyltransferase 3 OS=Homo sapiens OX=9606 GN=B3GAT3 PE=1 SV=2	6	1	37.1	B3GAT3	NA	26.1162	26.2387	26.1969	26.0967	25.9637	26.0184	26.2744	26.3373	26.261	26.2219	26.2011	26.3005	-0.0497092	0.268428	0.772994	-0.157707	0.0405731	0.380941	-0.103708	0.127895	0.791503
Q6Y288	Beta-1,3-glucosyltransferase OS=Homo sapiens OX=9606 GN=B3GLCT PE=1 SV=2	7	7	56.5	B3GLCT	NA	29.2352	29.2021	29.2841	29.1969	29.1988	29.2433	29.449	29.4496	29.4092	29.4877	29.5373	29.5081	0.0751221	0.0189555	0.467325	-0.0274715	0.394585	0.713318	0.0238253	0.775924	0.999976
Q9NY97	N-acetyllactosaminide beta-1,3-N-acetylglucosaminyltransferase 2 OS=Homo sapiens OX=9606 GN=B3GNT2 PE=1 SV=2	1	0	46	B3GNT2	NA	24.9794	24.928	24.9195	24.6506	24.5904	24.6235	24.8634	24.9906	25.0264	24.6279	24.9496	24.681	-0.207255	0.161358	0.724359	-0.320793	0.00023928	0.170966	-0.264024	0.00298515	0.137757
Q67FW5	UDP-GlcNAc:betaGal beta-1,3-N-acetylglucosaminyltransferase-like protein 1 OS=Homo sapiens OX=9606 GN=B3GNTL1 PE=2 SV=2	2	2	40.7	B3GNTL1	NA	26.3554	26.4022	26.496	26.6034	26.353	26.5848	26.4312	26.3928	26.5233	26.5329	26.4723	26.5234	0.0604254	0.258116	0.770781	0.0958253	0.367891	0.695034	0.0781254	0.119204	0.766179
Q00973	Beta-1,4 N-acetylgalactosaminyltransferase 1 OS=Homo sapiens OX=9606 GN=B4GALNT1 PE=1 SV=2	1	0	58.8	B4GALNT1	NA	26.9856	26.9582	26.8835	26.723	26.8861	26.7374	26.9278	27.0669	26.6424	26.508	26.7091	26.8468	-0.191097	0.2991	0.787948	-0.16026	0.071085	0.423435	-0.175679	0.0534913	0.582461
P15291	Beta-1,4-galactosyltransferase 1 OS=Homo sapiens OX=9606 GN=B4GALT1 PE=1 SV=5	5	0	43.9	B4GALT1	NA	26.9509	27.1154	27.0422	27.0418	27.0257	26.9972	27.0781	27.1718	27.2351	27.0744	27.1955	27.2005	-0.0048649	0.940744	0.987369	-0.0145891	0.792182	0.922659	-0.00972702	0.861383	0.999976
O43505	Beta-1,4-glucuronyltransferase 1 OS=Homo sapiens OX=9606 GN=B4GAT1 PE=1 SV=1	1	1	47.1	B4GAT1	NA	20.4647	20.4609	19.9467	20.6143	20.1274	20.7455	21.0622	20.982	21.5829	19.7567	21.5433	21.4577	-0.289814	0.675027	0.924964	0.204991	0.466617	0.759301	-0.0424119	0.911749	0.999976
Q9NWV8	BRISC and BRCA1-A complex member 1 OS=Homo sapiens OX=9606 GN=BABAM1 PE=1 SV=1	9	3	36.5	BABAM1	NA	29.235	29.1458	29.1124	29.2544	29.1773	29.1729	29.136	29.0881	28.7941	28.7102	29.0852	29.1133	-0.0364901	0.83929	0.966088	0.0371743	0.460847	0.755069	0.000342055	0.997344	0.999976
Q9NXR7	BRISC and BRCA1-A complex member 2 OS=Homo sapiens OX=9606 GN=BABAM2 PE=1 SV=2	9	1	43.5	BABAM2	NA	29.7271	29.6687	29.7548	29.7512	29.7216	29.7504	29.5971	29.4993	29.6567	29.599	29.6155	29.5572	0.00621094	0.908516	0.981482	0.0241601	0.449139	0.746398	0.0151855	0.773632	0.999976
O14867	Transcription regulator protein BACH1 OS=Homo sapiens OX=9606 GN=BACH1 PE=1 SV=2	11	11	81.9	BACH1	NA	25.4223	25.36	25.4491	24.601	24.796	24.6397	25.7835	25.6868	25.8727	25.3162	25.1526	24.9936	-0.626861	0.00839578	0.359232	-0.731574	0.0022193	0.201373	-0.679218	0.00112088	0.0784619
Q9BYV9	Transcription regulator protein BACH2 OS=Homo sapiens OX=9606 GN=BACH2 PE=1 SV=1	10	10	92.5	BACH2	NA	22.7147	22.7909	23.3824	23.0145	22.8	22.7692	22.9042	23.0348	22.1952	22.7153	23.0336	23.3102	0.308317	0.387539	0.829377	-0.101453	0.6875	0.875469	0.103432	0.590456	0.999976
Q92934	Bcl2-associated agonist of cell death OS=Homo sapiens OX=9606 GN=BAD PE=1 SV=3	3	3	18.4	BAD	NA	25.2348	25.5587	25.3197	25.3468	24.8577	25.7955	24.933	25.3745	25.0341	24.548	25.2888	25.1228	-0.127351	0.656767	0.918403	-0.0377541	0.905391	0.963168	-0.0825527	0.689353	0.999976
Q99933	BAG family molecular chaperone regulator 1 OS=Homo sapiens OX=9606 GN=BAG1 PE=1 SV=4	15	0	38.8	BAG1	NA	31.9476	31.9671	31.8703	31.9392	31.9657	31.9438	31.8856	31.9274	31.8056	31.8094	31.8351	31.8499	-0.041355	0.36865	0.817872	0.0212249	0.551875	0.811563	-0.0100651	0.787656	0.999976
O95816	BAG family molecular chaperone regulator 2 OS=Homo sapiens OX=9606 GN=BAG2 PE=1 SV=1	17	1	23.8	BAG2	NA	32.885	32.8365	32.8164	32.8136	32.9189	32.9043	32.9971	33.0236	32.9886	32.9844	32.9442	33.0202	-0.0201582	0.470966	0.85488	0.0329692	0.451523	0.748792	0.00640549	0.894056	0.999976
O95817	BAG family molecular chaperone regulator 3 OS=Homo sapiens OX=9606 GN=BAG3 PE=1 SV=3	4	4	61.6	BAG3	NA	22.9673	22.7293	23.7456	22.7592	23.0785	22.869	22.6593	22.7969	21.9687	22.7178	22.6224	22.455	0.12342	0.683656	0.925291	-0.24515	0.513632	0.788556	-0.0608651	0.814765	0.999976
O95429	BAG family molecular chaperone regulator 4 OS=Homo sapiens OX=9606 GN=BAG4 PE=1 SV=1	6	0	49.6	BAG4	NA	28.0172	27.9984	27.9119	27.8906	27.9242	27.9458	28.1655	28.2263	28.2852	28.1615	28.0548	28.1794	-0.0937677	0.146977	0.716057	-0.0556157	0.224186	0.582032	-0.0746917	0.364458	0.999976
Q9UL15	BAG family molecular chaperone regulator 5 OS=Homo sapiens OX=9606 GN=BAG5 PE=1 SV=1	9	0	51.2	BAG5	NA	30.3844	30.3771	30.4107	30.3648	30.4043	30.3992	30.5572	30.5873	30.5065	30.4669	30.4934	30.5035	-0.0624325	0.101074	0.691945	-0.00127908	0.940537	0.975975	-0.0318558	0.489926	0.999976
P46379	Large proline-rich protein BAG6 OS=Homo sapiens OX=9606 GN=BAG6 PE=1 SV=2	27	0	119.3	BAG6	NA	29.9286	29.8764	29.9012	29.9454	29.9741	29.9213	30.1593	30.0946	30.0061	29.98	30.1537	30.1569	0.0101627	0.897	0.979686	0.0448761	0.104412	0.467865	0.0275194	0.672635	0.999976
Q8TBE0	Bromo adjacent homology domain-containing 1 protein OS=Homo sapiens OX=9606 GN=BAHD1 PE=1 SV=2	3	0	84.6	BAHD1	NA	23.8751	23.8662	23.9964	23.7062	23.5617	23.4791	23.7928	23.8078	23.9182	23.5463	23.3976	23.5042	-0.356842	0.00400615	0.285964	-0.330228	0.019356	0.331783	-0.343535	9.21292e-05	0.0150478
Q16611	Bcl-2 homologous antagonist/killer OS=Homo sapiens OX=9606 GN=BAK1 PE=1 SV=1	2	0	23.4	BAK1	NA	25.7254	25.8927	26.0391	26.0634	25.9326	25.9899	25.3688	25.6901	25.5415	25.595	25.3723	25.3108	-0.107469	0.444569	0.846316	0.109571	0.354542	0.686596	0.00105122	0.995083	0.999976
O75531	Barrier-to-autointegration factor OS=Homo sapiens OX=9606 GN=BANF1 PE=1 SV=1	7	7	10.1	BANF1	NA	32.6407	32.6295	32.3878	32.3343	32.5565	32.6565	32.9169	32.8937	32.7017	33.0005	32.3315	32.7426	-0.145888	0.540169	0.882904	-0.0369091	0.784394	0.920058	-0.0913985	0.503973	0.999976
Q8NDB2	B-cell scaffold protein with ankyrin repeats OS=Homo sapiens OX=9606 GN=BANK1 PE=1 SV=3	15	1	89.2	BANK1	NA	28.4021	28.2997	28.3669	28.4483	28.3687	28.339	28.0451	28.1289	28.0921	28.2054	28.0808	28.0472	0.0224411	0.705419	0.934464	0.0291063	0.547695	0.809576	0.0257737	0.7832	0.999976
Q8N9N5-5	Isoform 5 of Protein BANP OS=Homo sapiens OX=9606 GN=BANP	5	0	54.2	BANP	NA	24.4226	24.3116	24.3884	24.2559	24.2469	24.2677	24.2472	24.3204	24.2562	24.3371	24.2793	24.2686	0.0204015	0.551081	0.8864	-0.117354	0.0656955	0.415776	-0.0484761	0.166983	0.862121
Q8N9N5-7	Isoform 7 of Protein BANP OS=Homo sapiens OX=9606 GN=BANP	7	0	55.5	BANP	NA	29.0435	29.079	29.0365	28.9201	28.9379	28.9508	29.0477	29.0974	29.1436	29.135	29.1276	29.025	-0.000356172	0.994086	0.998039	-0.116728	0.00297262	0.208134	-0.0585419	0.214116	0.934194
Q92560	Ubiquitin carboxyl-terminal hydrolase BAP1 OS=Homo sapiens OX=9606 GN=BAP1 PE=1 SV=2	9	9	80.3	BAP1	NA	26.9634	26.9006	26.9146	26.8818	26.9102	26.9236	26.9216	27.0057	26.974	26.9275	26.7888	26.9403	-0.081557	0.231559	0.759439	-0.0209941	0.415042	0.726556	-0.0512756	0.102057	0.731675
Q8IXM2	Chromatin complexes subunit BAP18 OS=Homo sapiens OX=9606 GN=BAP18 PE=1 SV=1	6	0	17.9	BAP18	NA	32.4677	32.4911	32.472	32.4036	32.4598	32.4448	31.6281	31.5534	31.6347	31.6612	31.5746	31.608	0.00915966	0.813	0.960048	-0.0408588	0.121014	0.489167	-0.0158496	0.954081	0.999976
Q99728	BRCA1-associated RING domain protein 1 OS=Homo sapiens OX=9606 GN=BARD1 PE=1 SV=2	5	0	86.6	BARD1	NA	26.3401	26.4514	26.473	26.4218	26.6085	26.5684	27.071	26.9429	26.825	26.9189	26.9124	26.8805	-0.0423839	0.612912	0.904784	0.111379	0.194081	0.561175	0.0344974	0.82391	0.999976
P80723	Brain acid soluble protein 1 OS=Homo sapiens OX=9606 GN=BASP1 PE=1 SV=2	18	6	22.7	BASP1	NA	33.2785	33.2282	33.0382	33.328	33.4729	33.3985	32.6443	32.7061	32.7193	32.7577	32.6578	32.8066	0.0508234	0.379533	0.826407	0.218168	0.0764505	0.432626	0.134496	0.494022	0.999976
Q16520	Basic leucine zipper transcriptional factor ATF-like OS=Homo sapiens OX=9606 GN=BATF PE=1 SV=1	2	2	14.1	BATF	NA	26.4797	26.3403	26.3761	25.2967	26.1079	25.4736	25.5818	25.8143	25.4515	25.5674	25.5765	25.138	-0.188542	0.357537	0.813371	-0.772609	0.0844094	0.444556	-0.480576	0.0626165	0.614521
Q07812	Apoptosis regulator BAX OS=Homo sapiens OX=9606 GN=BAX PE=1 SV=1	8	0	21.2	BAX	NA	31.0615	31.0758	31.109	31.1974	31.1083	31.1496	30.8106	30.8278	30.6128	30.564	30.9869	30.8984	0.0660333	0.68138	0.924964	0.0696268	0.0955232	0.459576	0.06783	0.598883	0.999976
Q9NRL2	Bromodomain adjacent to zinc finger domain protein 1A OS=Homo sapiens OX=9606 GN=BAZ1A PE=1 SV=2	25	1	178.6	BAZ1A	NA	28.1335	28.0084	28.1695	28.0713	28.1014	28.1347	28.5947	28.5907	28.5435	28.505	28.3814	28.524	-0.106174	0.128495	0.70149	-0.00132541	0.981571	0.991047	-0.0537498	0.704607	0.999976
Q9UIG0	Tyrosine-protein kinase BAZ1B OS=Homo sapiens OX=9606 GN=BAZ1B PE=1 SV=2	29	0	170.8	BAZ1B	NA	27.7692	27.5033	27.6416	27.385	27.3182	27.3571	27.6979	28.156	27.6554	27.4632	27.3639	27.5721	-0.370037	0.135015	0.70523	-0.284627	0.0580218	0.408273	-0.327332	0.0136511	0.301742
Q9UIF9	Bromodomain adjacent to zinc finger domain protein 2A OS=Homo sapiens OX=9606 GN=BAZ2A PE=1 SV=4	10	0	211.1	BAZ2A	NA	24.7218	24.6284	24.9709	24.5373	24.5244	24.4632	24.9456	24.7733	24.8569	24.6524	24.2314	24.4109	-0.42706	0.0569686	0.631119	-0.265388	0.115578	0.482253	-0.346224	0.00144779	0.0910555
Q9BXH1	Bcl-2-binding component 3, isoforms 1/2 OS=Homo sapiens OX=9606 GN=BBC3 PE=1 SV=1	2	1	20.5	BBC3	NA	24.3822	24.5301	24.6	24.31	24.3319	24.4342	23.4623	23.8986	23.7235	23.7414	23.1829	23.7098	-0.15012	0.538411	0.882586	-0.145381	0.139592	0.506305	-0.14775	0.605521	0.999976
Q8IWZ6	Bardet-Biedl syndrome 7 protein OS=Homo sapiens OX=9606 GN=BBS7 PE=1 SV=2	2	0	80.3	BBS7	NA	23.7789	23.7518	23.7317	24.1098	23.9227	23.9466	23.1489	23.4131	23.3488	23.4134	23.2771	23.1664	-0.018004	0.874522	0.974649	0.238907	0.0491818	0.389359	0.110452	0.586333	0.999976
Q3SYG4	Protein PTHB1 OS=Homo sapiens OX=9606 GN=BBS9 PE=1 SV=1	2	0	99.2	BBS9	NA	23.8604	23.7066	23.9914	23.9398	23.8272	23.7933	23.8316	23.7819	23.3322	23.5748	23.8063	23.6931	0.0428362	0.821443	0.961263	0.000617712	0.995133	0.997367	0.021727	0.841782	0.999976
Q8WY36	HMG box transcription factor BBX OS=Homo sapiens OX=9606 GN=BBX PE=1 SV=1	5	0	105.1	BBX	NA	24.626	24.6057	24.536	24.6866	24.5549	24.5616	24.4099	24.3768	24.4155	24.3524	24.3917	24.4308	-0.00910752	0.745741	0.94363	0.0118028	0.829479	0.938439	0.00134763	0.984575	0.999976
Q9UHQ4	B-cell receptor-associated protein 29 OS=Homo sapiens OX=9606 GN=BCAP29 PE=1 SV=2	1	0	28.3	BCAP29	NA	22.1315	22.1353	22.6653	22.8791	22.4574	22.9936	22.4782	22.0168	22.7957	22.6422	22.9146	22.5589	0.275003	0.355799	0.813101	0.466	0.125644	0.495027	0.370502	0.0448183	0.53847
P51572	B-cell receptor-associated protein 31 OS=Homo sapiens OX=9606 GN=BCAP31 PE=1 SV=3	14	0	28	BCAP31	NA	30.0054	30.2733	30.4398	30.651	30.4738	30.5675	30.3643	29.8873	30.0982	30.1842	30.6145	30.3529	0.26728	0.225377	0.759439	0.324654	0.10962	0.474227	0.295967	0.0276333	0.424696
P56945	Breast cancer anti-estrogen resistance protein 1 OS=Homo sapiens OX=9606 GN=BCAR1 PE=1 SV=2	2	0	93.3	BCAR1	NA	18.9471	18.4065	18.4494	NA	18.2113	NA	NA	18.0812	NA	NA	NA	17.3641	-0.717076	NA	NA	-0.389741	NA	NA	-0.683358	0.325802	0.999976
O75363	Breast carcinoma-amplified sequence 1 OS=Homo sapiens OX=9606 GN=BCAS1 PE=1 SV=2	1	0	61.7	BCAS1	NA	24.5488	24.6255	24.766	24.2847	24.6475	24.4917	23.0063	23.2702	23.449	23.6113	23.2363	23.3087	0.14361	0.452259	0.847376	-0.172115	0.248063	0.602793	-0.0142528	0.972897	0.999976
O75934	Pre-mRNA-splicing factor SPF27 OS=Homo sapiens OX=9606 GN=BCAS2 PE=1 SV=1	10	10	26.1	BCAS2	NA	31.9274	31.9454	31.9147	31.8349	31.9285	31.8791	32.0391	32.0567	31.8369	31.9022	31.9916	31.955	-0.027943	0.738914	0.941919	-0.0483404	0.208965	0.572247	-0.0381417	0.372169	0.999976
Q9H6U6	Breast carcinoma-amplified sequence 3 OS=Homo sapiens OX=9606 GN=BCAS3 PE=1 SV=3	8	0	101.2	BCAS3	NA	25.7266	25.6389	25.849	25.897	25.6234	25.8247	24.9772	25.0868	25.0889	25.0823	25.2495	25.1475	0.108802	0.154536	0.716828	0.0435492	0.69321	0.878135	0.0761756	0.72928	0.999976
Q8TDM0-3	Isoform 3 of Breast carcinoma-amplified sequence 4 OS=Homo sapiens OX=9606 GN=BCAS4	5	1	22.5	BCAS4	NA	28.3101	28.2901	28.4789	28.5084	28.3457	28.3335	27.99	28.1211	28.0559	28.1174	28.0422	27.9765	-0.0103265	0.861674	0.971957	0.0361746	0.682855	0.87347	0.012924	0.911117	0.999976
P54687	Branched-chain-amino-acid aminotransferase, cytosolic OS=Homo sapiens OX=9606 GN=BCAT1 PE=1 SV=3	13	0	42.9	BCAT1	NA	32.3751	32.3896	32.3524	32.4562	32.3798	32.4074	32.4466	32.5122	32.3592	32.4391	32.479	32.5142	0.0381315	0.497637	0.864568	0.0420557	0.192464	0.558139	0.0400936	0.242124	0.960634
O15382	Branched-chain-amino-acid aminotransferase, mitochondrial OS=Homo sapiens OX=9606 GN=BCAT2 PE=1 SV=2	18	2	44.3	BCAT2	NA	31.2654	31.2856	31.295	31.3346	31.2365	31.2973	30.9422	31.1579	31.0541	30.999	30.8143	30.8649	-0.158638	0.130151	0.701644	0.00748734	0.822449	0.935703	-0.0755753	0.510298	0.999976
Q9P287	BRCA2 and CDKN1A-interacting protein OS=Homo sapiens OX=9606 GN=BCCIP PE=1 SV=1	16	3	36	BCCIP	NA	31.4862	31.4875	31.461	31.4947	31.5556	31.5082	31.8327	31.8403	31.725	31.7024	31.8608	31.8463	0.00385396	0.95425	0.990717	0.0412718	0.141441	0.50764	0.0225629	0.826488	0.999976
Q9P287-2	Isoform 2 of BRCA2 and CDKN1A-interacting protein OS=Homo sapiens OX=9606 GN=BCCIP	14	2	36.2	BCCIP	NA	25.4282	25.4951	25.3666	25.361	25.7756	25.4688	25.3278	25.2841	25.1142	25.4106	25.288	25.4912	0.154547	0.154359	0.716828	0.105206	0.490897	0.774062	0.129876	0.169728	0.868489
Q7Z5W3	RNA 5'-monophosphate methyltransferase OS=Homo sapiens OX=9606 GN=BCDIN3D PE=1 SV=1	2	2	33.2	BCDIN3D	NA	20.3443	NA	NA	19.3588	19.7688	NA	NA	19.4293	NA	19.9224	NA	19.7952	0.429511	NA	NA	-0.780523	NA	NA	-0.175506	0.76771	0.999976
P06276	Cholinesterase OS=Homo sapiens OX=9606 GN=BCHE PE=1 SV=1	1	1	68.4	BCHE	NA	24.8696	25.022	25.1911	25.1799	25.0114	25.1532	24.8832	24.8444	24.8351	24.7661	25.0175	24.8618	0.0275567	0.745351	0.94357	0.0872872	0.470039	0.761462	0.0574219	0.525391	0.999976
P12694	2-oxoisovalerate dehydrogenase subunit alpha, mitochondrial OS=Homo sapiens OX=9606 GN=BCKDHA PE=1 SV=2	15	1	50.4	BCKDHA	NA	30.3703	30.4529	30.3824	30.4111	30.2517	30.3916	30.3893	30.5238	30.266	30.2279	30.3134	30.3442	-0.0978734	0.323804	0.796576	-0.0503673	0.438103	0.741676	-0.0741203	0.141781	0.819129
P21953	2-oxoisovalerate dehydrogenase subunit beta, mitochondrial OS=Homo sapiens OX=9606 GN=BCKDHB PE=1 SV=2	8	6	43.1	BCKDHB	NA	31.7719	31.795	31.8541	31.6585	31.7974	31.7578	31.7632	31.7556	31.831	31.7003	31.5607	31.5568	-0.177308	0.0447935	0.595877	-0.0690833	0.239055	0.594544	-0.123196	0.0279794	0.427648
O14874	[3-methyl-2-oxobutanoate dehydrogenase [lipoamide]] kinase, mitochondrial OS=Homo sapiens OX=9606 GN=BCKDK PE=1 SV=2	6	0	46.3	BCKDK	TRUE	26.2089	26.2031	26.1858	26.2149	26.2542	26.2999	26.6592	26.7509	26.5157	26.6575	26.5393	26.5565	-0.0574834	0.512074	0.870458	0.0570518	0.137524	0.505454	-0.000215801	0.998696	0.999976
O95999	B-cell lymphoma/leukemia 10 OS=Homo sapiens OX=9606 GN=BCL10 PE=1 SV=1	8	8	26.2	BCL10	NA	29.9567	29.9153	29.7936	29.6448	29.745	29.7523	29.8642	29.8857	29.8242	29.7866	29.7102	29.7785	-0.0995926	0.0337705	0.550023	-0.174504	0.049625	0.389614	-0.137048	0.00179468	0.104543
Q9H165	B-cell lymphoma/leukemia 11A OS=Homo sapiens OX=9606 GN=BCL11A PE=1 SV=2	6	0	91.1	BCL11A	NA	25.6919	25.6232	25.6987	25.7772	25.7191	25.7466	26.3381	26.2747	26.6791	26.511	26.2304	26.4292	-0.0403951	0.8038	0.957534	0.0764267	0.0672331	0.417629	0.0180158	0.939891	0.999976
Q9H165-6	Isoform 6 of B-cell lymphoma/leukemia 11A OS=Homo sapiens OX=9606 GN=BCL11A	6	1	87.5	BCL11A	NA	22.0573	22.3808	22.5237	22.7224	22.481	22.6767	22.807	22.5383	22.9144	22.5814	22.7343	22.5464	-0.132575	0.369666	0.817997	0.306063	0.143674	0.51119	0.086744	0.535109	0.999976
P10415	Apoptosis regulator Bcl-2 OS=Homo sapiens OX=9606 GN=BCL2 PE=1 SV=2	1	0	26.2	BCL2	NA	24.4008	24.4432	24.3244	24.4612	24.4303	24.6623	23.3459	23.0206	23.6311	23.4916	23.9424	23.4104	0.282279	0.308157	0.790487	0.128459	0.213472	0.575622	0.205369	0.549214	0.999976
Q07817	Bcl-2-like protein 1 OS=Homo sapiens OX=9606 GN=BCL2L1 PE=1 SV=1	3	0	26	BCL2L1	NA	29.0645	29.1747	29.0299	29.1477	29.1048	29.1492	28.189	28.3299	28.0002	27.9892	28.2371	28.2744	-0.00615233	0.964777	0.99174	0.0441938	0.422202	0.729552	0.0190207	0.951399	0.999976
O43521-2	Isoform BimL of Bcl-2-like protein 11 OS=Homo sapiens OX=9606 GN=BCL2L11	3	0	16	BCL2L11	NA	23.5046	23.415	23.2049	23.8489	23.2954	23.8315	22.6359	22.9894	22.6348	23.2207	22.796	23.1548	0.303762	0.162215	0.724664	0.283774	0.257958	0.6098	0.293768	0.226237	0.943242
Q9HB09	Bcl-2-like protein 12 OS=Homo sapiens OX=9606 GN=BCL2L12 PE=1 SV=1	1	0	36.8	BCL2L12	NA	22.4676	22.3476	22.3027	22.3792	22.2332	21.6986	22.5985	22.7055	22.3074	22.7626	22.4231	22.5486	0.0409996	0.804668	0.957601	-0.268973	0.322204	0.659756	-0.113987	0.505859	0.999976
Q9BXK5	Bcl-2-like protein 13 OS=Homo sapiens OX=9606 GN=BCL2L13 PE=1 SV=1	11	0	52.7	BCL2L13	NA	28.1057	28.0723	28.0851	28.1924	28.1758	28.141	27.6858	27.8814	27.9517	27.8232	28.0866	27.812	0.0676395	0.603283	0.901953	0.0820638	0.0149097	0.305667	0.0748517	0.459484	0.999976
P20749	B-cell lymphoma 3 protein OS=Homo sapiens OX=9606 GN=BCL3 PE=1 SV=2	5	5	47.6	BCL3	NA	26.6703	26.7088	26.7198	26.7525	26.7479	26.8335	26.5396	26.6762	26.6194	26.5775	26.5192	26.5379	-0.0668869	0.227871	0.759439	0.0783136	0.087187	0.45026	0.00571336	0.92743	0.999976
P41182	B-cell lymphoma 6 protein OS=Homo sapiens OX=9606 GN=BCL6 PE=1 SV=1	10	1	78.8	BCL6	NA	25.719	25.8483	25.7637	26.1313	26.2237	26.3886	26.4264	25.7502	26.0608	26.6234	26.6201	26.5798	0.52861	0.113072	0.692593	0.470844	0.0117973	0.276632	0.499727	0.00602475	0.199066
Q4VC05-2	Isoform 2 of B-cell CLL/lymphoma 7 protein family member A OS=Homo sapiens OX=9606 GN=BCL7A	8	1	25	BCL7A	NA	28.7754	28.6641	28.534	28.7309	28.691	28.6624	28.8199	28.7418	28.6628	28.6161	28.7073	28.8037	-0.0324631	0.670482	0.923529	0.0369175	0.655015	0.86044	0.00222724	0.964878	0.999976
Q9BQE9	B-cell CLL/lymphoma 7 protein family member B OS=Homo sapiens OX=9606 GN=BCL7B PE=1 SV=1	6	0	22.2	BCL7B	NA	26.8333	26.9514	26.8998	26.531	26.5728	26.6163	27.1702	26.954	27.1926	26.8964	26.8844	26.7784	-0.252526	0.0608429	0.634588	-0.321497	0.00230554	0.201373	-0.287011	0.00920759	0.239685
Q8WUZ0	B-cell CLL/lymphoma 7 protein family member C OS=Homo sapiens OX=9606 GN=BCL7C PE=1 SV=3	3	0	23.5	BCL7C	NA	24.6556	24.6086	24.4658	24.7418	24.7987	24.6254	24.9477	25.0368	24.9749	24.9884	24.6016	24.8826	-0.162256	0.293168	0.787668	0.145308	0.131321	0.503029	-0.00847423	0.942241	0.999976
O00512	B-cell CLL/lymphoma 9 protein OS=Homo sapiens OX=9606 GN=BCL9 PE=1 SV=4	8	8	149.2	BCL9	NA	24.0812	24.0971	24.0146	24.003	24.0843	23.9466	24.3163	24.1545	24.3694	24.4256	24.1938	24.2707	0.0166408	0.868031	0.973072	-0.0529885	0.335733	0.669845	-0.0181738	0.848887	0.999976
Q86UU0	B-cell CLL/lymphoma 9-like protein OS=Homo sapiens OX=9606 GN=BCL9L PE=1 SV=1	4	0	157	BCL9L	NA	23.7456	23.6756	23.679	23.6029	23.6829	23.6263	23.4214	23.6339	23.6515	23.601	23.4684	23.5989	-0.0128396	0.890056	0.979624	-0.0627295	0.129399	0.500983	-0.0377846	0.500574	0.999976
Q9NYF8	Bcl-2-associated transcription factor 1 OS=Homo sapiens OX=9606 GN=BCLAF1 PE=1 SV=2	41	0	106.1	BCLAF1	NA	30.8326	30.8104	30.7616	30.8172	30.7324	30.7445	30.6901	30.7536	30.6936	30.6811	30.694	30.7572	-0.00173794	0.958386	0.99152	-0.0368308	0.339922	0.675387	-0.0192844	0.549381	0.999976
A2AJT9	BCLAF1 and THRAP3 family member 3 OS=Homo sapiens OX=9606 GN=BCLAF3 PE=1 SV=1	5	0	83.8	BCLAF3	NA	24.6328	24.7038	24.7264	24.3924	24.5838	24.3356	24.5796	24.6964	24.7669	24.6272	24.2512	24.4174	-0.249035	0.134869	0.70523	-0.250438	0.0649461	0.414351	-0.249736	0.00634019	0.200529
Q6W2J9	BCL-6 corepressor OS=Homo sapiens OX=9606 GN=BCOR PE=1 SV=1	11	0	192.1	BCOR	NA	25.2083	25.1163	25.2176	25.0915	25.131	24.9108	25.1323	25.2199	25.2187	25.083	25.058	25.0248	-0.135026	0.0242326	0.505396	-0.136289	0.171472	0.539499	-0.135658	0.00579204	0.197669
Q5H9F3	BCL-6 corepressor-like protein 1 OS=Homo sapiens OX=9606 GN=BCORL1 PE=1 SV=1	1	0	182.4	BCORL1	NA	20.4711	20.4382	20.5464	20.7882	20.233	20.3952	20.4355	20.6076	20.2578	20.393	20.1836	20.3074	-0.138939	0.316801	0.79407	-0.0131194	0.944393	0.977067	-0.0760293	0.472082	0.999976
P11274	Breakpoint cluster region protein OS=Homo sapiens OX=9606 GN=BCR PE=1 SV=2	16	0	142.7	BCR	NA	25.5714	25.709	25.8233	25.7231	25.6969	25.6851	25.847	25.7101	25.8296	25.8678	25.8404	25.7325	0.0179604	0.778407	0.949161	0.000495154	0.995223	0.997367	0.00922778	0.866955	0.999976
Q9Y276	Mitochondrial chaperone BCS1 OS=Homo sapiens OX=9606 GN=BCS1L PE=1 SV=1	10	10	47.5	BCS1L	NA	29.9929	30.0551	29.9271	29.9087	30.0753	30.0165	29.7871	29.7641	29.8708	29.8219	29.7602	29.7422	-0.0325437	0.469229	0.854207	0.00849466	0.896785	0.961546	-0.0120245	0.872387	0.999976
Q02338	D-beta-hydroxybutyrate dehydrogenase, mitochondrial OS=Homo sapiens OX=9606 GN=BDH1 PE=1 SV=3	15	15	38.1	BDH1	NA	31.3393	31.4245	31.3356	31.2753	31.252	31.3139	31.1452	31.2977	31.0945	31.0478	30.9821	31.0183	-0.163055	0.105552	0.692593	-0.0860884	0.0775331	0.435175	-0.124572	0.148305	0.831867
Q9BUT1	3-hydroxybutyrate dehydrogenase type 2 OS=Homo sapiens OX=9606 GN=BDH2 PE=1 SV=2	9	0	26.7	BDH2	NA	30.5609	30.5689	30.5095	30.568	30.6488	30.6335	30.6255	30.5931	30.5908	30.6213	30.6269	30.5773	0.00531469	0.797631	0.953486	0.0703326	0.0909342	0.45176	0.0378237	0.0992987	0.726215
A6H8Y1	Transcription factor TFIIIB component B'' homolog OS=Homo sapiens OX=9606 GN=BDP1 PE=1 SV=3	3	0	293.7	BDP1	NA	22.6682	22.7162	22.9094	22.9893	22.9189	23.1496	22.6847	22.2651	22.3104	22.6747	22.8092	22.6274	0.283723	0.154703	0.716828	0.254661	0.0646804	0.412975	0.269192	0.0678368	0.632321
Q14457	Beclin-1 OS=Homo sapiens OX=9606 GN=BECN1 PE=1 SV=2	11	11	51.9	BECN1	NA	28.1398	28.202	28.1781	28.1529	28.2336	28.1804	28.0348	28.0432	28.0251	27.9784	28.1155	28.0624	0.0177622	0.70096	0.933437	0.0157103	0.62801	0.84643	0.0167363	0.740019	0.999976
Q5T5X7	BEN domain-containing protein 3 OS=Homo sapiens OX=9606 GN=BEND3 PE=1 SV=1	7	7	94.4	BEND3	NA	23.9662	23.8381	24.063	23.5694	23.6561	23.6424	23.6575	24.1858	24.0421	23.6593	23.8379	23.8068	-0.193824	0.345321	0.807249	-0.333161	0.0233102	0.340412	-0.263492	0.0170704	0.332788
Q6ZU67	BEN domain-containing protein 4 OS=Homo sapiens OX=9606 GN=BEND4 PE=2 SV=3	3	0	58.3	BEND4	NA	23.8303	23.9627	24.0371	23.7946	23.7807	23.9018	24.306	24.1911	24.3083	23.913	23.8336	23.8912	-0.389195	0.00224682	0.244164	-0.117693	0.188288	0.553039	-0.253444	0.0229199	0.392365
O15155	BET1 homolog OS=Homo sapiens OX=9606 GN=BET1 PE=1 SV=1	2	1	13.3	BET1	NA	27.1958	27.2915	27.3532	27.4677	27.4417	27.3681	27.5755	27.3216	27.3928	27.4083	27.6044	27.4574	0.0600859	0.566687	0.889279	0.14566	0.0657105	0.415776	0.102873	0.129987	0.796169
Q9NYM9	BET1-like protein OS=Homo sapiens OX=9606 GN=BET1L PE=1 SV=1	2	2	12.4	BET1L	NA	28.3745	28.4071	28.2981	28.5017	28.3664	28.4959	28.4646	28.278	28.4856	28.4412	28.4006	28.3608	-0.00853192	0.912072	0.98162	0.0947771	0.164757	0.533812	0.0431226	0.341085	0.999976
Q13515	Phakinin OS=Homo sapiens OX=9606 GN=BFSP2 PE=1 SV=1	1	1	45.9	BFSP2	NA	22.3468	22.0592	22.3801	22.8059	22.6892	22.6267	21.5669	22.2329	21.8508	21.8544	21.8535	21.3593	-0.194434	0.487332	0.859465	0.445219	0.0303495	0.359154	0.125392	0.658715	0.999976
Q9H694	Protein bicaudal C homolog 1 OS=Homo sapiens OX=9606 GN=BICC1 PE=1 SV=2	1	1	104.8	BICC1	NA	23.205	23.2694	23.4701	23.5324	23.3116	23.3638	23.979	23.8265	23.9499	23.8915	24.0894	23.8296	0.0183681	0.852325	0.967892	0.0877756	0.447551	0.74592	0.0530719	0.786352	0.999976
Q96G01	Protein bicaudal D homolog 1 OS=Homo sapiens OX=9606 GN=BICD1 PE=1 SV=3	12	0	110.7	BICD1	NA	25.2748	25.2053	25.344	25.2531	25.1846	25.1899	25.3313	25.3946	25.3127	25.3834	25.4685	25.307	0.0401201	0.50193	0.865464	-0.0654652	0.244357	0.600005	-0.0126725	0.816733	0.999976
Q8TD16	Protein bicaudal D homolog 2 OS=Homo sapiens OX=9606 GN=BICD2 PE=1 SV=1	24	0	93.5	BICD2	NA	28.8371	28.7851	28.804	28.6822	28.7645	28.7374	29.2556	29.2105	29.3115	29.2229	29.2078	29.1903	-0.0522004	0.209501	0.755783	-0.0806926	0.0582072	0.408273	-0.0664465	0.663535	0.999976
Q6ZP65	BICD family-like cargo adapter 1 OS=Homo sapiens OX=9606 GN=BICDL1 PE=2 SV=2	1	1	64.8	BICDL1	NA	21.7239	21.9705	21.4279	21.493	21.3956	21.9642	22.7555	22.8547	23.1379	22.932	22.8063	22.8746	-0.0450323	0.738492	0.941919	-0.0898277	0.722407	0.893345	-0.06743	0.871679	0.999976
Q9NZM4	BRD4-interacting chromatin-remodeling complex-associated protein OS=Homo sapiens OX=9606 GN=BICRA PE=1 SV=2	9	0	158.4	BICRA	NA	25.7024	25.6715	25.7717	25.8408	25.7048	25.8424	25.8935	25.8886	25.8762	25.917	25.7815	25.9229	-0.0123371	0.815056	0.960048	0.0807743	0.222807	0.581088	0.0342186	0.531885	0.999976
Q6AI39	BRD4-interacting chromatin-remodeling complex-associated protein-like OS=Homo sapiens OX=9606 GN=BICRAL PE=1 SV=2	3	3	115	BICRAL	NA	24.4357	24.4513	24.4474	24.4336	24.3067	24.3176	24.6002	24.6499	24.4831	24.632	24.6227	24.5061	0.00916506	0.893146	0.979624	-0.0921575	0.149554	0.518676	-0.0414962	0.564031	0.999976
P55957	BH3-interacting domain death agonist OS=Homo sapiens OX=9606 GN=BID PE=1 SV=1	5	0	22	BID	NA	30.261	30.2622	30.195	30.1191	30.2496	30.2123	30.3053	30.2948	30.1695	30.2182	30.2826	30.2772	0.0027941	0.957642	0.991248	-0.0457022	0.378141	0.702725	-0.0214541	0.531673	0.999976
O00499	Myc box-dependent-interacting protein 1 OS=Homo sapiens OX=9606 GN=BIN1 PE=1 SV=1	1	0	64.7	BIN1	NA	20.5187	20.0831	20.7277	20.4563	19.6061	20.28	NA	NA	17.9802	NA	NA	17.014	-0.966259	NA	NA	-0.32901	0.368428	0.695602	-0.488322	0.648536	0.999976
Q9NQY0	Bridging integrator 3 OS=Homo sapiens OX=9606 GN=BIN3 PE=1 SV=1	13	3	29.6	BIN3	NA	30.527	30.524	30.4818	30.4891	30.4698	30.4614	30.5556	30.5293	30.4612	30.3978	30.4123	30.5237	-0.0707586	0.227584	0.759439	-0.0374933	0.106936	0.471705	-0.054126	0.0495383	0.559152
Q13490	Baculoviral IAP repeat-containing protein 2 OS=Homo sapiens OX=9606 GN=BIRC2 PE=1 SV=2	9	0	69.9	BIRC2	NA	25.2715	25.3393	25.3182	25.2231	25.1219	25.2998	25.2126	25.1777	25.2499	25.1855	25.3432	25.1502	0.0129146	0.852879	0.96837	-0.0947387	0.199401	0.564793	-0.040912	0.36895	0.999976
Q13489	Baculoviral IAP repeat-containing protein 3 OS=Homo sapiens OX=9606 GN=BIRC3 PE=1 SV=2	12	7	68.3	BIRC3	NA	29.4088	29.4108	29.4357	29.4196	29.3755	29.4384	29.458	29.5492	29.5026	29.4716	29.3928	29.4303	-0.0716945	0.109917	0.692593	-0.00725244	0.749066	0.904957	-0.0394735	0.174763	0.874348
O15392	Baculoviral IAP repeat-containing protein 5 OS=Homo sapiens OX=9606 GN=BIRC5 PE=1 SV=3	3	0	16.4	BIRC5	NA	26.6594	26.5118	26.5393	26.047	26.5979	26.2405	27.4863	27.5697	27.7147	27.6852	27.2165	27.4809	-0.129404	0.456665	0.848387	-0.275093	0.225423	0.582723	-0.202248	0.587813	0.999976
Q9NR09	Baculoviral IAP repeat-containing protein 6 OS=Homo sapiens OX=9606 GN=BIRC6 PE=1 SV=2	73	73	529.9	BIRC6	NA	28.5156	28.4965	28.6301	28.7225	28.655	28.6432	28.831	28.6306	28.6598	28.7744	28.8316	28.8205	0.101703	0.240973	0.761801	0.126168	0.0739749	0.43029	0.113936	0.0872021	0.687222
P51451	Tyrosine-protein kinase Blk OS=Homo sapiens OX=9606 GN=BLK PE=1 SV=3	9	8	57.7	BLK	TRUE	28.9236	28.8286	28.8803	29.0368	28.9213	28.9558	28.4299	28.3052	28.3824	28.3013	28.2451	28.4292	-0.0472761	0.515833	0.870719	0.0938245	0.102569	0.466644	0.0232742	0.90342	0.999976
P54132	Bloom syndrome protein OS=Homo sapiens OX=9606 GN=BLM PE=1 SV=1	13	13	158.9	BLM	NA	25.4468	25.4047	25.479	25.3783	25.2945	25.4149	26.0147	26.0149	26.0357	25.9551	25.8085	25.9432	-0.119503	0.123226	0.697737	-0.0809482	0.13896	0.506305	-0.100226	0.588105	0.999976
Q13867	Bleomycin hydrolase OS=Homo sapiens OX=9606 GN=BLMH PE=1 SV=1	27	27	52.5	BLMH	NA	32.7208	32.7304	32.625	32.6831	32.7646	32.7534	32.6763	32.7288	32.6674	32.7013	32.6232	32.6663	-0.0272161	0.411577	0.841688	0.0416125	0.383839	0.705831	0.00719821	0.801805	0.999976
Q8WV28	B-cell linker protein OS=Homo sapiens OX=9606 GN=BLNK PE=1 SV=2	11	0	50.4	BLNK	NA	28.8705	28.8182	28.8244	28.7306	28.8746	28.7312	28.8423	28.8758	28.8384	28.9024	28.8318	28.7482	-0.0246874	0.640036	0.913549	-0.0589067	0.34502	0.679231	-0.041797	0.248478	0.967535
P78537	Biogenesis of lysosome-related organelles complex 1 subunit 1 OS=Homo sapiens OX=9606 GN=BLOC1S1 PE=1 SV=2	5	1	17.3	BLOC1S1	NA	31.5969	31.5941	31.5519	31.4347	31.6634	31.5941	31.4541	31.4586	31.4403	31.504	31.4247	31.3639	-0.0201682	0.669446	0.923529	-0.0169467	0.827818	0.938065	-0.0185575	0.744025	0.999976
Q6QNY1	Biogenesis of lysosome-related organelles complex 1 subunit 2 OS=Homo sapiens OX=9606 GN=BLOC1S2 PE=1 SV=1	6	3	16	BLOC1S2	NA	29.3809	29.4231	29.3821	29.4722	29.495	29.3103	29.1259	29.1993	29.0964	28.9741	29.2402	29.1197	-0.0291751	0.750966	0.944999	0.0304504	0.656352	0.861306	0.000637647	0.995118	0.999976
Q6QNY0	Biogenesis of lysosome-related organelles complex 1 subunit 3 OS=Homo sapiens OX=9606 GN=BLOC1S3 PE=1 SV=1	11	11	21.2	BLOC1S3	NA	29.2692	29.1992	29.2933	29.1977	29.2155	29.2192	28.9715	29.0751	28.9183	28.9833	29.0467	28.9517	0.00560844	0.92307	0.983124	-0.0430785	0.263519	0.613336	-0.018735	0.822879	0.999976
Q9NUP1	Biogenesis of lysosome-related organelles complex 1 subunit 4 OS=Homo sapiens OX=9606 GN=BLOC1S4 PE=1 SV=1	5	5	23.3	BLOC1S4	NA	27.9146	27.8154	27.836	27.7097	27.8732	27.7003	27.598	27.623	27.6854	27.631	27.5548	27.6213	-0.0331019	0.40219	0.836103	-0.0942267	0.233914	0.590466	-0.0636643	0.377365	0.999976
Q8TDH9	Biogenesis of lysosome-related organelles complex 1 subunit 5 OS=Homo sapiens OX=9606 GN=BLOC1S5 PE=1 SV=1	7	0	21.6	BLOC1S5	NA	29.4853	29.5178	29.4069	29.464	29.5414	29.4694	29.3527	29.4798	29.2751	29.3828	29.4014	29.3387	0.00510642	0.941249	0.987522	0.0216296	0.630136	0.848051	0.013368	0.787282	0.999976
Q9UL45	Biogenesis of lysosome-related organelles complex 1 subunit 6 OS=Homo sapiens OX=9606 GN=BLOC1S6 PE=1 SV=1	3	3	19.7	BLOC1S6	NA	28.9163	28.9446	28.9294	29.0273	29.0271	28.9589	28.7233	28.6873	28.398	28.3172	28.6513	28.6384	-0.0672299	0.677577	0.924964	0.0743412	0.0686921	0.418227	0.00355566	0.980933	0.999976
P53004	Biliverdin reductase A OS=Homo sapiens OX=9606 GN=BLVRA PE=1 SV=2	2	2	33.4	BLVRA	NA	22.9523	22.4153	23.0978	22.6115	22.393	22.7302	21.5852	22.4227	22.1693	22.5575	22.3435	22.6763	0.466668	0.191925	0.742256	-0.243563	0.370458	0.698317	0.111552	0.648744	0.999976
P30043	Flavin reductase (NADPH) OS=Homo sapiens OX=9606 GN=BLVRB PE=1 SV=3	7	7	22.1	BLVRB	NA	30.9269	30.9092	30.8219	30.8091	31.0615	30.9279	31.115	31.0966	30.8933	30.935	30.9821	31.0313	-0.0521805	0.549933	0.8864	0.0468116	0.601846	0.83365	-0.00268445	0.965598	0.999976
Q9H2G9	Golgin-45 OS=Homo sapiens OX=9606 GN=BLZF1 PE=1 SV=2	1	1	44.9	BLZF1	NA	22.4777	22.3705	22.6906	22.1824	22.0575	21.6485	21.7739	22.2919	22.6627	22.1389	21.877	21.881	-0.277188	0.398098	0.833704	-0.550163	0.0550993	0.401141	-0.413675	0.0312909	0.443288
Q96LC9	Bcl-2-modifying factor OS=Homo sapiens OX=9606 GN=BMF PE=1 SV=1	2	1	20.5	BMF	NA	25.8846	25.7688	25.7762	25.897	25.6126	25.7007	24.8154	24.827	25.1116	25.1183	24.6929	24.5938	-0.116336	0.575967	0.892302	-0.0730971	0.489524	0.773514	-0.0947165	0.761596	0.999976
P35226	Polycomb complex protein BMI-1 OS=Homo sapiens OX=9606 GN=BMI1 PE=1 SV=2	5	3	36.9	BMI1	NA	28.1019	28.2259	28.0867	27.8111	28.0554	27.8925	27.9671	27.9362	27.861	27.9141	27.703	27.7775	-0.123242	0.174508	0.73569	-0.218493	0.0729915	0.428541	-0.170868	0.0436021	0.530825
Q9NSY1	BMP-2-inducible protein kinase OS=Homo sapiens OX=9606 GN=BMP2K PE=1 SV=2	25	7	129.1	BMP2K	TRUE	28.6898	28.7209	28.6853	28.8198	28.8984	28.8917	29.0745	28.9768	29.059	29.0749	29.021	29.0768	0.0208154	0.594661	0.89606	0.171276	0.010631	0.266161	0.0960456	0.310821	0.999976
P18075	Bone morphogenetic protein 7 OS=Homo sapiens OX=9606 GN=BMP7 PE=1 SV=1	2	2	49.3	BMP7	NA	22.4228	22.5806	22.3865	22.7227	22.3082	22.6935	22.2735	21.6047	22.4533	22.1666	22.404	22.1907	0.143241	0.640665	0.913549	0.111465	0.505678	0.784249	0.127353	0.481885	0.999976
Q14692	Ribosome biogenesis protein BMS1 homolog OS=Homo sapiens OX=9606 GN=BMS1 PE=1 SV=1	42	42	145.7	BMS1	NA	29.7559	29.7006	29.6803	29.465	29.4676	29.5459	29.6636	29.8789	29.8102	29.4947	29.5286	29.5374	-0.264002	0.0481989	0.607931	-0.219416	0.00353413	0.212225	-0.241709	0.000384051	0.0389169
Q12981-1	Isoform 3 of Vesicle transport protein SEC20 OS=Homo sapiens OX=9606 GN=BNIP1	6	0	31.1	BNIP1	NA	28.5111	28.7043	28.7449	28.9792	28.8348	28.8724	29.1808	28.7846	29.0353	29.0402	29.1195	28.9187	0.0258818	0.854648	0.969321	0.242051	0.057322	0.406868	0.133967	0.254972	0.970776
Q12982	BCL2/adenovirus E1B 19 kDa protein-interacting protein 2 OS=Homo sapiens OX=9606 GN=BNIP2 PE=1 SV=1	4	0	36	BNIP2	NA	24.9258	24.9694	24.8548	24.6988	24.8097	24.7943	23.8797	24.2203	24.3245	24.244	24.0112	24.0654	-0.0346734	0.833715	0.963757	-0.149104	0.03642	0.372103	-0.0918885	0.708507	0.999976
O60238	BCL2/adenovirus E1B 19 kDa protein-interacting protein 3-like OS=Homo sapiens OX=9606 GN=BNIP3L PE=1 SV=1	1	0	23.9	BNIP3L	NA	24.6298	25.0391	24.7377	25.6701	24.712	25.1495	25.9264	26.0174	26.1121	26.2138	26.5717	26.0748	0.268122	0.204285	0.752249	0.375035	0.310635	0.648753	0.321579	0.438518	0.999976
Q96IK1	Biorientation of chromosomes in cell division protein 1 OS=Homo sapiens OX=9606 GN=BOD1 PE=1 SV=2	6	2	19.2	BOD1	NA	29.1291	29.2114	29.0638	29.182	29.1313	29.1122	29.3035	29.4336	29.5892	29.3549	29.3876	29.4089	-0.058244	0.555898	0.887084	0.00710094	0.890983	0.960194	-0.0255715	0.799201	0.999976
Q8NFC6	Biorientation of chromosomes in cell division protein 1-like 1 OS=Homo sapiens OX=9606 GN=BOD1L1 PE=1 SV=2	71	68	330.3	BOD1L1	NA	27.4885	27.5517	27.7174	27.7759	27.7357	27.7943	27.7979	27.3349	27.5418	27.7829	27.8269	27.7396	0.224958	0.232326	0.759439	0.182764	0.107878	0.47304	0.203861	0.0286029	0.430853
Q9Y3E2	BolA-like protein 1 OS=Homo sapiens OX=9606 GN=BOLA1 PE=1 SV=1	4	4	14.3	BOLA1	NA	29.4866	29.5165	29.5451	29.714	29.5234	29.5787	29.7942	29.6476	29.7308	29.7395	29.6803	29.7687	0.00529516	0.921383	0.983124	0.089288	0.251555	0.604476	0.0472916	0.47975	0.999976
Q9H3K6	BolA-like protein 2 OS=Homo sapiens OX=9606 GN=BOLA2 PE=1 SV=1	6	3	10.1	BOLA2	NA	32.487	32.4474	32.3339	32.3912	32.4862	32.3266	32.6931	32.7587	32.7716	32.6789	32.4927	32.5709	-0.160353	0.0796397	0.668953	-0.0214168	0.759083	0.909467	-0.090885	0.343118	0.999976
Q53S33	BolA-like protein 3 OS=Homo sapiens OX=9606 GN=BOLA3 PE=1 SV=1	4	4	12.1	BOLA3	NA	30.0788	30.0921	30.1823	30.1875	30.0147	30.057	30.4219	30.4144	30.1381	30.27	30.4205	30.4114	0.0424879	0.713571	0.935309	-0.0313258	0.641161	0.852474	0.00558103	0.954408	0.999976
Q14137	Ribosome biogenesis protein BOP1 OS=Homo sapiens OX=9606 GN=BOP1 PE=1 SV=2	27	4	83.6	BOP1	NA	30.7199	30.6824	30.6276	30.5339	30.7738	30.6339	30.7436	30.6995	30.691	30.702	30.6057	30.6237	-0.067595	0.135744	0.70523	-0.0294562	0.723153	0.893345	-0.0485256	0.235151	0.95319
Q6PGQ7	Protein aurora borealis OS=Homo sapiens OX=9606 GN=BORA PE=1 SV=2	2	0	61.2	BORA	NA	23.8162	23.7565	23.6221	23.5055	23.6028	23.5605	24.3095	24.6559	24.5826	24.2547	24.1496	24.3805	-0.254323	0.123855	0.699584	-0.17534	0.0735895	0.428942	-0.214831	0.399728	0.999976
Q969J3	BLOC-1-related complex subunit 5 OS=Homo sapiens OX=9606 GN=BORCS5 PE=1 SV=1	8	4	22.2	BORCS5	NA	29.7908	29.8143	29.956	29.9093	29.949	29.9282	29.7749	29.7913	29.8	29.8234	29.7474	29.8196	0.00800896	0.781684	0.95113	0.0751332	0.280591	0.626345	0.0415711	0.347588	0.999976
Q96GS4	BLOC-1-related complex subunit 6 OS=Homo sapiens OX=9606 GN=BORCS6 PE=1 SV=2	15	15	37.2	BORCS6	NA	29.6144	29.5739	29.6464	29.6005	29.6345	29.6259	29.5125	29.548	29.5382	29.5077	29.4645	29.4638	-0.0542502	0.0441153	0.595284	0.00871732	0.73419	0.898915	-0.0227664	0.570263	0.999976
Q96B45	BLOC-1-related complex subunit 7 OS=Homo sapiens OX=9606 GN=BORCS7 PE=3 SV=2	1	1	11.7	BORCS7	NA	25.0382	25.1602	24.6172	24.7229	24.9494	24.7392	25.0741	24.9356	24.8714	24.6874	24.6319	24.5861	-0.325226	0.0176505	0.460287	-0.134708	0.512727	0.788501	-0.229967	0.0377796	0.500325
Q96FH0	BLOC-1-related complex subunit 8 OS=Homo sapiens OX=9606 GN=BORCS8 PE=1 SV=1	1	0	13.4	BORCS8	NA	25.4466	25.2688	24.8389	24.4305	24.5036	25.5009	24.4813	24.458	25.1718	24.7823	24.9233	24.6258	0.073408	0.790969	0.953295	-0.373107	0.408477	0.72379	-0.14985	0.535158	0.999976
P07738	Bisphosphoglycerate mutase OS=Homo sapiens OX=9606 GN=BPGM PE=1 SV=2	6	6	30	BPGM	NA	27.788	27.8083	27.6844	27.6328	27.8967	27.8188	27.7393	27.7013	27.6596	27.5431	27.5807	27.7276	-0.0829087	0.276838	0.778217	0.0225209	0.81336	0.933082	-0.0301939	0.640304	0.999976
Q86WA6	Valacyclovir hydrolase OS=Homo sapiens OX=9606 GN=BPHL PE=1 SV=1	8	0	32.5	BPHL	NA	31.2553	31.2181	31.1084	31.2189	31.2356	31.2019	31.4021	31.4544	31.4896	31.3163	31.2253	31.2234	-0.193726	0.00897977	0.360635	0.0248036	0.633628	0.849682	-0.0844613	0.234235	0.952722
O95861	3'(2'),5'-bisphosphate nucleotidase 1 OS=Homo sapiens OX=9606 GN=BPNT1 PE=1 SV=1	15	0	33.4	BPNT1	NA	34.0421	34.0335	34.0392	34.1585	34.0951	34.1221	33.7801	33.904	33.8413	33.7965	33.8209	33.9086	0.00019958	0.996969	0.999294	0.0869781	0.0396866	0.379501	0.0435889	0.601757	0.999976
Q12830	Nucleosome-remodeling factor subunit BPTF OS=Homo sapiens OX=9606 GN=BPTF PE=1 SV=3	62	0	338.1	BPTF	NA	28.0979	28.1161	28.2098	28.2098	28.1362	28.1737	28.8816	28.514	28.6318	28.7352	28.6244	28.6595	-0.0028105	0.982134	0.9958	0.0319572	0.48438	0.770536	0.0145734	0.934279	0.999976
Q12830-2	Isoform 2 of Nucleosome-remodeling factor subunit BPTF OS=Homo sapiens OX=9606 GN=BPTF	60	1	324.9	BPTF	NA	22.1778	22.2423	22.2598	22.2107	22.0086	22.0703	22.5875	22.2932	22.2908	22.3692	22.1334	22.1509	-0.172694	0.241539	0.761801	-0.130091	0.149345	0.518441	-0.151393	0.079871	0.671367
P15056	Serine/threonine-protein kinase B-raf OS=Homo sapiens OX=9606 GN=BRAF PE=1 SV=4	9	4	84.4	BRAF	TRUE	26.2438	26.1672	26.352	26.382	26.3781	26.3511	26.1355	26.0867	26.2015	26.2853	26.2943	26.2724	0.142764	0.0458844	0.599619	0.116055	0.158883	0.528247	0.129409	0.0176017	0.338618
Q7Z569	BRCA1-associated protein OS=Homo sapiens OX=9606 GN=BRAP PE=1 SV=2	23	9	67.3	BRAP	NA	29.3867	29.3383	29.3279	29.269	29.3561	29.3278	29.639	29.6002	29.5996	29.6519	29.5655	29.6254	0.00131982	0.966212	0.99174	-0.033343	0.3546	0.686596	-0.0160116	0.863198	0.999976
Q6PJG6	BRCA1-associated ATM activator 1 OS=Homo sapiens OX=9606 GN=BRAT1 PE=1 SV=2	16	4	88.1	BRAT1	NA	28.2536	28.2063	28.3094	28.3659	28.2679	28.3033	28.2341	28.3253	28.2997	28.2909	28.3116	28.2849	0.00943369	0.766781	0.94703	0.0559688	0.247132	0.602126	0.0327012	0.200446	0.915159
P38398	Breast cancer type 1 susceptibility protein OS=Homo sapiens OX=9606 GN=BRCA1 PE=1 SV=2	8	0	207.6	BRCA1	NA	25.1959	25.1855	25.2005	25.17	25.1754	25.1564	25.7316	25.7335	25.7918	25.7049	25.6092	25.7146	-0.0761117	0.139549	0.708584	-0.0266984	0.0226084	0.340412	-0.051405	0.768426	0.999976
P51587	Breast cancer type 2 susceptibility protein OS=Homo sapiens OX=9606 GN=BRCA2 PE=1 SV=3	6	6	384	BRCA2	NA	21.1332	21.1788	21.1203	21.4628	21.5	21.3587	21.3353	21.2898	21.2761	21.3852	21.15	21.3563	-0.00319873	0.969975	0.991986	0.296463	0.0104683	0.266161	0.146632	0.0414152	0.518002
P46736	Lys-63-specific deubiquitinase BRCC36 OS=Homo sapiens OX=9606 GN=BRCC3 PE=1 SV=2	12	0	36	BRCC3	NA	29.7401	29.9122	29.9133	29.8646	29.76	29.884	29.4917	29.639	29.7038	29.7053	29.623	29.7139	0.06923	0.394564	0.832313	-0.0189905	0.799282	0.927351	0.0251198	0.755493	0.999976
O95696-2	Isoform 2 of Bromodomain-containing protein 1 OS=Homo sapiens OX=9606 GN=BRD1	17	1	133.2	BRD1	NA	26.4857	26.4121	26.3057	26.0378	26.1276	25.9673	26.3044	26.5427	26.4994	26.0597	25.9869	26.1228	-0.392398	0.0172085	0.45757	-0.356949	0.00720624	0.240317	-0.374674	4.51833e-05	0.00873332
P25440	Bromodomain-containing protein 2 OS=Homo sapiens OX=9606 GN=BRD2 PE=1 SV=2	19	0	88	BRD2	NA	28.4021	28.3458	28.3897	27.8705	28.0577	28.0025	28.8569	28.7279	28.8953	28.6187	28.7119	28.6767	-0.157589	0.0694882	0.639803	-0.402341	0.0126101	0.287802	-0.279965	0.171895	0.872444
Q15059	Bromodomain-containing protein 3 OS=Homo sapiens OX=9606 GN=BRD3 PE=1 SV=1	13	1	79.5	BRD3	NA	26.4246	26.3736	26.359	26.2863	26.2756	26.3173	26.5504	26.4144	26.462	26.6641	26.4299	26.6135	0.0935333	0.331203	0.799392	-0.0926536	0.0234023	0.340412	0.00043984	0.995506	0.999976
O60885	Bromodomain-containing protein 4 OS=Homo sapiens OX=9606 GN=BRD4 PE=1 SV=2	23	7	152.1	BRD4	NA	30.2567	30.2542	30.3002	30.0964	30.1716	30.0944	30.4947	30.4518	30.4463	30.3915	30.332	30.3984	-0.0903328	0.0296952	0.534849	-0.149551	0.0122997	0.283893	-0.119942	0.135696	0.811736
Q9NPI1	Bromodomain-containing protein 7 OS=Homo sapiens OX=9606 GN=BRD7 PE=1 SV=1	14	0	74.1	BRD7	NA	27.6631	27.5695	27.6241	27.6351	27.6366	27.5431	27.9783	27.9386	27.8834	28.0545	27.9837	27.9678	0.0685345	0.148167	0.716691	-0.0139748	0.751398	0.905624	0.0272798	0.819093	0.999976
Q9H0E9-2	Isoform 2 of Bromodomain-containing protein 8 OS=Homo sapiens OX=9606 GN=BRD8	11	0	102.8	BRD8	NA	26.886	26.8134	26.8577	26.9454	26.7596	26.7647	26.7919	26.8986	26.7925	26.7452	26.9492	26.8064	0.0059131	0.937734	0.986617	-0.0291493	0.688625	0.875712	-0.0116181	0.794741	0.999976
Q9H8M2	Bromodomain-containing protein 9 OS=Homo sapiens OX=9606 GN=BRD9 PE=1 SV=2	8	3	67	BRD9	NA	29.1632	29.0418	29.1039	29.0723	29.0377	28.9895	29.0231	28.9818	28.9162	28.9073	28.8339	28.9202	-0.0865456	0.104525	0.691945	-0.069791	0.18487	0.551891	-0.0781683	0.156378	0.840087
Q92994	Transcription factor IIIB 90 kDa subunit OS=Homo sapiens OX=9606 GN=BRF1 PE=1 SV=1	3	0	73.8	BRF1	NA	21.8042	21.7668	21.9274	21.5792	21.8536	21.5842	21.5104	22.2718	21.5959	21.9149	21.5158	21.7095	-0.0792988	0.786626	0.951703	-0.160468	0.214757	0.576432	-0.119884	0.377804	0.999976
Q9HAW0	Transcription factor IIIB 50 kDa subunit OS=Homo sapiens OX=9606 GN=BRF2 PE=1 SV=1	2	0	46.5	BRF2	NA	20.7335	21.2027	21.3094	19.3824	19.8082	19.5253	20.4684	20.8308	21.0226	20.6424	19.4399	18.4679	-1.2572	0.177413	0.73569	-1.50991	0.00326432	0.209179	-1.38356	0.00324743	0.142374
Q8WY22	BRI3-binding protein OS=Homo sapiens OX=9606 GN=BRI3BP PE=1 SV=1	2	2	27.8	BRI3BP	NA	25.7698	25.8676	26.1764	26.0052	26.0836	25.9263	26.6856	26.275	26.7231	26.7297	26.9059	26.6306	0.194174	0.319536	0.795632	0.0671291	0.648778	0.856948	0.130652	0.594372	0.999976
Q9BX63	Fanconi anemia group J protein OS=Homo sapiens OX=9606 GN=BRIP1 PE=1 SV=2	4	2	140.8	BRIP1	NA	23.4584	23.7073	23.4362	23.3547	23.3975	23.3352	23.6527	23.6881	23.7457	23.6732	23.9988	23.597	0.0608639	0.673361	0.924878	-0.171506	0.182693	0.55028	-0.0553209	0.651302	0.999976
Q8TDN6	Ribosome biogenesis protein BRX1 homolog OS=Homo sapiens OX=9606 GN=BRIX1 PE=1 SV=2	15	15	41.4	BRIX1	NA	31.4676	31.4126	31.2415	31.3136	31.3161	31.2455	31.3245	31.4948	31.2605	31.0608	31.3072	31.2859	-0.141972	0.250049	0.767885	-0.0821271	0.352395	0.68554	-0.11205	0.0890848	0.691558
Q8WUW1	Protein BRICK1 OS=Homo sapiens OX=9606 GN=BRK1 PE=1 SV=1	7	0	8.7	BRK1	NA	31.64	31.5627	31.52	31.6354	31.656	31.6366	31.4484	31.5529	31.4731	31.4324	31.4049	31.5246	-0.0375335	0.478776	0.856435	0.0684181	0.187014	0.552782	0.0154423	0.779042	0.999976
Q9HCU9	Breast cancer metastasis-suppressor 1 OS=Homo sapiens OX=9606 GN=BRMS1 PE=1 SV=1	10	10	28.4	BRMS1	NA	28.7645	28.7841	28.7652	28.7266	28.7506	28.6423	29.0841	29.2197	29.3353	29.1732	29.1559	29.1618	-0.0493912	0.566671	0.889279	-0.0648011	0.183133	0.55028	-0.0570962	0.705069	0.999976
Q5PSV4	Breast cancer metastasis-suppressor 1-like protein OS=Homo sapiens OX=9606 GN=BRMS1L PE=1 SV=2	6	0	37.6	BRMS1L	NA	26.1897	26.337	26.2235	26.4272	26.1792	26.1593	26.2075	26.0593	25.885	26.0467	25.9629	26.1016	-0.0135149	0.90336	0.980648	0.00518907	0.960704	0.984233	-0.00416289	0.964487	0.999976
Q5VW32	BRO1 domain-containing protein BROX OS=Homo sapiens OX=9606 GN=BROX PE=1 SV=1	8	1	46.4	BROX	NA	29.9785	29.9719	29.9498	29.9481	30.014	29.9017	30.0822	30.0134	30.0979	30.2487	30.0513	30.0835	0.0633615	0.417521	0.843106	-0.0121322	0.749693	0.904957	0.0256147	0.658108	0.999976
P55201	Peregrin OS=Homo sapiens OX=9606 GN=BRPF1 PE=1 SV=2	6	0	137.4	BRPF1	NA	25.9623	25.7656	25.8685	25.6875	25.501	25.6048	25.988	26.2487	26.055	25.8523	25.6884	25.9024	-0.28286	0.0513222	0.619693	-0.267715	0.0269502	0.355068	-0.275287	0.0130497	0.296197
Q9NSI6	Bromodomain and WD repeat-containing protein 1 OS=Homo sapiens OX=9606 GN=BRWD1 PE=1 SV=4	13	0	262.8	BRWD1	NA	24.286	24.4	24.4051	24.2687	24.3917	24.3633	24.3785	24.3788	24.6052	24.2793	24.3682	24.3575	-0.119165	0.251143	0.767885	-0.0224651	0.697706	0.880252	-0.0708148	0.180934	0.88411
Q6RI45	Bromodomain and WD repeat-containing protein 3 OS=Homo sapiens OX=9606 GN=BRWD3 PE=1 SV=2	7	0	203.5	BRWD3	NA	23.8019	23.8048	23.7798	23.654	23.8691	23.7502	24.0245	24.1243	24.0316	23.7151	23.8445	23.8983	-0.24081	0.027599	0.523211	-0.0377384	0.606767	0.836076	-0.139274	0.0890907	0.691558
Q96G97-4	Isoform 3 of Seipin OS=Homo sapiens OX=9606 GN=BSCL2	1	1	51.1	BSCL2	NA	22.4383	23.0259	22.9939	23.386	23.0055	22.9553	21.8438	22.0843	21.9869	22.2464	22.4941	21.9747	0.266705	0.210794	0.757591	0.296251	0.281378	0.626345	0.281478	0.372398	0.999976
Q9NW68	BSD domain-containing protein 1 OS=Homo sapiens OX=9606 GN=BSDC1 PE=1 SV=1	8	0	47.1	BSDC1	NA	27.7636	27.8651	27.6983	27.824	27.7724	27.8182	27.6471	27.6294	27.6874	27.554	27.6697	27.69	-0.01675	0.741267	0.942223	0.02922	0.61628	0.8398	0.00623498	0.912674	0.999976
P35613	Basigin OS=Homo sapiens OX=9606 GN=BSG PE=1 SV=2	7	0	42.2	BSG	NA	30.0322	29.9209	29.6334	30.2472	29.93	30.061	29.6886	29.8793	29.7162	29.7808	30.0375	29.9871	0.173773	0.157719	0.720999	0.217261	0.226061	0.583479	0.195517	0.0537805	0.584744
Q5W0U4	B box and SPRY domain-containing protein OS=Homo sapiens OX=9606 GN=BSPRY PE=2 SV=1	1	0	44.4	BSPRY	NA	20.5115	19.7034	20.4187	19.6814	20.2802	NA	19.5152	18.769	20.5591	20.6148	19.8949	20.1958	0.62072	0.358304	0.813478	-0.230431	0.60931	0.836928	0.220583	0.526778	0.999976
Q10589	Bone marrow stromal antigen 2 OS=Homo sapiens OX=9606 GN=BST2 PE=1 SV=1	2	0	19.8	BST2	NA	25.3662	25.3177	25.3129	25.1661	25.256	25.0751	24.0806	23.7679	24.1548	23.8031	24.3433	24.1227	0.0885685	0.677294	0.924964	-0.166511	0.0739301	0.43029	-0.0389712	0.923125	0.999976
O14981	TATA-binding protein-associated factor 172 OS=Homo sapiens OX=9606 GN=BTAF1 PE=1 SV=2	39	27	206.8	BTAF1	NA	28.732	28.7227	28.8025	28.8279	28.8079	28.8044	29.068	28.9686	28.8277	29.0619	29.0707	29.0453	0.104573	0.271709	0.775556	0.0609939	0.127549	0.498407	0.0827837	0.317599	0.999976
Q9H0C5	BTB/POZ domain-containing protein 1 OS=Homo sapiens OX=9606 GN=BTBD1 PE=1 SV=1	5	0	52.7	BTBD1	NA	25.7283	25.7559	25.7505	25.535	25.7198	25.6989	25.7054	25.8418	25.8509	25.8184	25.6435	25.7541	-0.0606881	0.431774	0.845215	-0.0936836	0.248559	0.603288	-0.0771859	0.136335	0.813306
Q9BSF8	BTB/POZ domain-containing protein 10 OS=Homo sapiens OX=9606 GN=BTBD10 PE=1 SV=2	1	0	53.7	BTBD10	NA	22.4619	22.3703	22.4447	22.1562	22.0073	22.3149	22.5569	22.6319	22.5043	22.523	22.5782	22.2297	-0.120674	0.383522	0.82854	-0.26617	0.0842842	0.444556	-0.193422	0.0873922	0.688069
Q9BX70	BTB/POZ domain-containing protein 2 OS=Homo sapiens OX=9606 GN=BTBD2 PE=1 SV=1	5	3	55.9	BTBD2	NA	25.7623	25.6744	25.826	25.9295	25.8782	25.8145	26.175	26.1784	26.1759	26.217	26.4196	26.2258	0.111059	0.234907	0.759439	0.119871	0.100404	0.464816	0.115465	0.421055	0.999976
Q96Q07	BTB/POZ domain-containing protein 9 OS=Homo sapiens OX=9606 GN=BTBD9 PE=1 SV=2	2	0	69.1	BTBD9	NA	21.17	21.3573	21.4423	20.7792	21.1241	20.9539	20.9918	21.1643	21.418	20.7902	20.9529	21.055	-0.258698	0.164523	0.726403	-0.370789	0.0466217	0.388043	-0.314744	0.00698703	0.210369
P43251	Biotinidase OS=Homo sapiens OX=9606 GN=BTD PE=1 SV=2	1	0	61.1	BTD	NA	22.1024	22.0898	22.0185	22.1295	22.327	22.1597	20.6031	21.1728	20.8443	21.1946	21.0395	21.0877	0.23386	0.290209	0.7867	0.135171	0.146019	0.513801	0.184516	0.631105	0.999976
P20290	Transcription factor BTF3 OS=Homo sapiens OX=9606 GN=BTF3 PE=1 SV=1	14	4	22.2	BTF3	NA	33.5706	33.5046	33.4413	33.4703	33.541	33.4819	33.5052	33.566	33.3686	33.4957	33.4466	33.5455	0.016006	0.821752	0.961263	-0.00773641	0.868704	0.951635	0.00413479	0.91003	0.999976
P20290-2	Isoform 2 of Transcription factor BTF3 OS=Homo sapiens OX=9606 GN=BTF3	11	1	17.7	BTF3	NA	28.2853	28.1525	27.8439	27.5321	27.5488	28.129	29.2483	29.0362	27.8324	28.0037	28.1052	28.6603	-0.449208	0.42729	0.845215	-0.357254	0.214544	0.576108	-0.403231	0.21335	0.934091
Q96K17	Transcription factor BTF3 homolog 4 OS=Homo sapiens OX=9606 GN=BTF3L4 PE=1 SV=1	6	1	17.3	BTF3L4	NA	29.7921	29.7901	29.7357	29.8222	29.7688	29.8407	29.3794	29.4034	29.5961	29.4687	29.5109	29.4442	0.0149303	0.851127	0.967711	0.0379094	0.254365	0.607017	0.0264199	0.812143	0.999976
Q14201	Protein BTG3 OS=Homo sapiens OX=9606 GN=BTG3 PE=1 SV=3	1	0	29.1	BTG3	NA	24.5912	24.6369	24.5675	24.9325	24.904	24.8325	24.8703	24.5849	24.9082	24.9144	24.6323	24.8753	0.0195119	0.892124	0.979624	0.29115	0.00212214	0.201373	0.155331	0.076124	0.661223
Q06187	Tyrosine-protein kinase BTK OS=Homo sapiens OX=9606 GN=BTK PE=1 SV=3	33	0	76.2	BTK	TRUE	31.3084	31.3265	31.2253	31.3404	31.2437	31.2967	31.5705	31.5308	31.5216	31.6035	31.6167	31.5889	0.0620829	0.0343967	0.550023	0.00689487	0.87724	0.955182	0.0344889	0.715229	0.999976
O00481	Butyrophilin subfamily 3 member A1 OS=Homo sapiens OX=9606 GN=BTN3A1 PE=1 SV=3	2	0	57.6	BTN3A1	NA	18.7019	NA	NA	NA	18.8027	NA	NA	NA	NA	NA	NA	NA	NaN	NA	NA	0.100802	NA	NA	0.100802
P78410	Butyrophilin subfamily 3 member A2 OS=Homo sapiens OX=9606 GN=BTN3A2 PE=1 SV=2	1	0	36.4	BTN3A2	NA	26.3004	26.2231	26.2125	26.1713	26.1779	26.0506	26.2415	26.643	26.4094	26.2484	25.9568	26.3303	-0.252813	0.194793	0.744416	-0.11202	0.0973839	0.46082	-0.182416	0.0641832	0.619521
O43683	Mitotic checkpoint serine/threonine-protein kinase BUB1 OS=Homo sapiens OX=9606 GN=BUB1 PE=1 SV=1	6	0	122.3	BUB1	TRUE	23.7079	23.6354	23.8813	23.8349	23.8165	23.7519	24.0592	23.7843	23.9066	24.269	24.1446	23.9633	0.208921	0.155274	0.716828	0.0595378	0.507395	0.784634	0.13423	0.228495	0.94641
O60566	Mitotic checkpoint serine/threonine-protein kinase BUB1 beta OS=Homo sapiens OX=9606 GN=BUB1B PE=1 SV=3	32	0	119.5	BUB1B	TRUE	29.2141	29.1623	29.2144	29.2692	29.2361	29.2503	30.0113	29.9961	30.0691	30.0639	30.035	30.0694	0.0306318	0.306023	0.789439	0.054938	0.0663773	0.416425	0.0427849	0.871884	0.999976
O43684	Mitotic checkpoint protein BUB3 OS=Homo sapiens OX=9606 GN=BUB3 PE=1 SV=1	14	0	37.1	BUB3	NA	30.9901	30.9428	30.8429	30.814	30.9434	30.9128	31.1124	31.08	31.0884	31.052	30.9975	31.0189	-0.070793	0.0265863	0.5194	-0.0352113	0.579147	0.821884	-0.0530022	0.360471	0.999976
Q9BRD0	BUD13 homolog OS=Homo sapiens OX=9606 GN=BUD13 PE=1 SV=1	13	2	70.5	BUD13	NA	27.6662	27.6126	27.6239	27.4975	27.6232	27.4912	27.7951	27.8234	27.8055	27.7721	27.7833	27.7672	-0.0337779	0.0345092	0.550214	-0.0969196	0.140842	0.506809	-0.0653487	0.368207	0.999976
O43709	Probable 18S rRNA (guanine-N(7))-methyltransferase OS=Homo sapiens OX=9606 GN=BUD23 PE=1 SV=2	6	1	31.9	BUD23	NA	28.6784	28.6801	28.5971	28.6456	28.5917	28.6117	28.5299	28.5582	28.5787	28.3986	28.5561	28.5165	-0.0652253	0.300185	0.787948	-0.0355483	0.337757	0.672908	-0.0503868	0.282463	0.999976
P41223	Protein BUD31 homolog OS=Homo sapiens OX=9606 GN=BUD31 PE=1 SV=2	12	1	17	BUD31	NA	31.9498	31.9457	31.8593	31.8395	31.7665	31.7899	31.4987	31.7161	31.5255	31.3918	31.371	31.4279	-0.183198	0.108562	0.692593	-0.119633	0.034832	0.370175	-0.151416	0.245477	0.96371
Q13895	Bystin OS=Homo sapiens OX=9606 GN=BYSL PE=1 SV=3	21	21	49.6	BYSL	NA	30.491	30.5649	30.5487	30.6071	30.4959	30.5243	30.5593	30.3692	30.5163	30.379	30.4072	30.3968	-0.0872892	0.267316	0.772485	0.00754628	0.861451	0.948208	-0.0398715	0.419647	0.999976
Q7L1Q6	Basic leucine zipper and W2 domain-containing protein 1 OS=Homo sapiens OX=9606 GN=BZW1 PE=1 SV=1	22	0	48	BZW1	NA	32.1352	32.1535	32.0652	32.1916	32.1825	32.1726	32.4655	32.3388	32.3949	32.3538	32.4598	32.4891	0.0344894	0.565579	0.889279	0.0642441	0.13465	0.504315	0.0493667	0.591018	0.999976
Q9Y6E2	Basic leucine zipper and W2 domain-containing protein 2 OS=Homo sapiens OX=9606 GN=BZW2 PE=1 SV=1	27	16	48.1	BZW2	NA	32.1048	32.1249	32.0194	32.205	32.1463	32.199	32.6415	32.5329	32.5951	32.6482	32.6349	32.6732	0.0622297	0.177373	0.73569	0.100433	0.0695338	0.420255	0.0813311	0.613484	0.999976
Q9H0W9	Ester hydrolase C11orf54 OS=Homo sapiens OX=9606 GN=C11orf54 PE=1 SV=1	10	0	35.1	C11orf54	NA	30.4583	30.4324	30.4191	30.4369	30.4478	30.4958	30.2156	30.3032	30.3727	30.2336	30.2241	30.1652	-0.0895089	0.177893	0.736448	0.0235421	0.344302	0.678591	-0.0329834	0.644469	0.999976
Q9H3H3	UPF0696 protein C11orf68 OS=Homo sapiens OX=9606 GN=C11orf68 PE=1 SV=3	5	0	31.4	C11orf68	NA	28.7806	28.7598	28.6722	28.6828	28.6765	28.7017	28.533	28.5674	28.7135	28.6884	28.7971	28.6774	0.116349	0.167466	0.728477	-0.0505115	0.265134	0.614801	0.0329189	0.493463	0.999976
E9PRG8	Uncharacterized protein C11orf98 OS=Homo sapiens OX=9606 GN=C11orf98 PE=4 SV=2	5	5	14.2	C11orf98	NA	31.0177	30.9925	30.8858	30.7692	30.8443	30.8904	31.2461	31.2545	30.9498	30.6865	30.7913	30.9641	-0.336151	0.0620622	0.634588	-0.130719	0.0728199	0.428517	-0.233435	0.0135539	0.301719
Q9HB07	UPF0160 protein MYG1, mitochondrial OS=Homo sapiens OX=9606 GN=C12orf10 PE=1 SV=2	14	14	42.4	C12orf10	NA	30.6883	30.8191	30.6893	30.7763	30.7209	30.7085	30.5648	30.5759	30.6043	30.562	30.5397	30.5177	-0.041828	0.0741093	0.651376	0.00298473	0.95467	0.982104	-0.0194216	0.751879	0.999976
Q8N999	Uncharacterized protein C12orf29 OS=Homo sapiens OX=9606 GN=C12orf29 PE=1 SV=2	9	1	37.5	C12orf29	NA	29.3153	29.4048	29.365	29.1338	29.3943	29.271	29.1681	29.1023	29.2037	29.1828	29.1819	29.075	-0.0114747	0.817702	0.960213	-0.0953497	0.333154	0.668087	-0.0534122	0.444044	0.999976
Q9NQ89	Protein C12orf4 OS=Homo sapiens OX=9606 GN=C12orf4 PE=1 SV=1	2	2	63.8	C12orf4	NA	23.365	22.9458	23.4188	23.0923	23.3624	23.3013	23.3939	23.0069	23.1791	22.7579	23.2188	22.8533	-0.249969	0.239752	0.761801	0.00880736	0.961937	0.984709	-0.120581	0.379472	0.999976
Q8N5I9	Uncharacterized protein C12orf45 OS=Homo sapiens OX=9606 GN=C12orf45 PE=1 SV=2	9	9	20.1	C12orf45	NA	29.3463	29.3085	29.2091	29.144	29.2602	29.2623	29.3476	29.3874	29.3877	29.3755	29.4255	29.3883	0.0221657	0.332143	0.799808	-0.0657916	0.309592	0.648753	-0.0218129	0.680126	0.999976
Q99622	Protein C10 OS=Homo sapiens OX=9606 GN=C12orf57 PE=1 SV=1	1	1	13.2	C12orf57	NA	26.5708	26.604	26.4941	26.5947	26.8428	26.7525	26.7765	26.6679	26.3268	26.4041	26.7117	26.7816	0.0420548	0.825412	0.961263	0.173699	0.123944	0.492082	0.107877	0.259907	0.971582
Q5U649	Uncharacterized protein C12orf60 OS=Homo sapiens OX=9606 GN=C12orf60 PE=1 SV=2	1	1	27.6	C12orf60	NA	26.0159	25.9536	26.1428	25.9783	25.9505	25.8836	25.9471	26.0327	25.6909	25.7141	26.0527	25.923	0.00630979	0.966783	0.99174	-0.0999761	0.208582	0.571884	-0.0468331	0.559879	0.999976
Q9H3J6	Probable peptide chain release factor C12orf65, mitochondrial OS=Homo sapiens OX=9606 GN=C12orf65 PE=2 SV=1	1	0	18.8	C12orf65	NA	24.4782	24.396	24.2434	23.846	24.1996	23.7572	23.8842	23.7772	24.1746	24.429	24.2771	23.8096	0.226554	0.372671	0.818893	-0.438225	0.0637438	0.411401	-0.105835	0.528806	0.999976
Q69YU5	Uncharacterized protein C12orf73 OS=Homo sapiens OX=9606 GN=C12orf73 PE=3 SV=2	2	2	8	C12orf73	NA	30.0414	30.0761	29.8835	29.6829	30.0477	29.8955	30.4052	30.1704	30.5104	30.482	30.2629	30.1634	-0.0592148	0.689396	0.928072	-0.124973	0.375387	0.700513	-0.0920938	0.55253	0.999976
Q6ZRI6	Uncharacterized protein C15orf39 OS=Homo sapiens OX=9606 GN=C15orf39 PE=1 SV=3	8	0	110.6	C15orf39	NA	26.1483	26.1504	26.3293	25.9253	25.8754	25.965	26.4738	26.4866	26.535	26.4282	26.4336	26.4101	-0.0745113	0.0433677	0.58965	-0.287424	0.0265897	0.35319	-0.180968	0.209418	0.929879
Q8WUR7	UPF0235 protein C15orf40 OS=Homo sapiens OX=9606 GN=C15orf40 PE=1 SV=2	3	1	16.3	C15orf40	NA	28.7537	28.7542	28.6868	28.6423	28.7686	28.6448	28.5188	28.6623	28.6569	28.7161	28.5409	28.5911	0.00330926	0.964652	0.99174	-0.0463006	0.398499	0.716517	-0.0214957	0.66874	0.999976
Q9Y2V0	Protein C15orf41 OS=Homo sapiens OX=9606 GN=C15orf41 PE=1 SV=2	1	0	32.2	C15orf41	NA	20.2559	NA	19.7188	NA	19.7736	19.4036	NA	19.7511	NA	NA	NA	19.8429	0.0918272	NA	NA	-0.398707	0.359112	0.688554	-0.235196	0.350296	0.999976
Q96GQ5	RUS1 family protein C16orf58 OS=Homo sapiens OX=9606 GN=C16orf58 PE=1 SV=2	8	4	51	C16orf58	NA	27.5622	27.7076	27.7965	28.0979	27.8135	27.9003	27.7515	27.3481	27.5856	27.4606	27.8995	27.5613	0.0786962	0.679894	0.924964	0.248469	0.0864217	0.448889	0.163582	0.197919	0.909007
Q9BSU1	UPF0183 protein C16orf70 OS=Homo sapiens OX=9606 GN=C16orf70 PE=1 SV=1	1	1	47.5	C16orf70	NA	20.1644	20.2511	20.8521	19.7687	20.6376	20.1332	19.7364	19.9162	20.168	20.783	19.1619	19.1893	-0.228798	0.714387	0.935357	-0.242712	0.506126	0.784249	-0.235755	0.488743	0.999976
Q14CZ0	UPF0472 protein C16orf72 OS=Homo sapiens OX=9606 GN=C16orf72 PE=1 SV=1	1	1	30.9	C16orf72	NA	23.8629	23.798	23.767	22.6038	22.2836	22.1324	22.7066	23.3821	22.964	21.4555	21.9729	20.8457	-1.59286	0.020717	0.490263	-1.46937	0.00696833	0.238329	-1.53111	0.00100925	0.071855
Q6ZW13	Uncharacterized protein C16orf86 OS=Homo sapiens OX=9606 GN=C16orf86 PE=2 SV=2	1	1	33.5	C16orf86	NA	23.1531	23.5538	23.3718	23.4752	23.4049	23.2766	22.8901	23.2014	23.0187	22.503	22.7811	22.5079	-0.439427	0.0270324	0.522817	0.0260035	0.85402	0.946636	-0.206712	0.349136	0.999976
Q6PH81	UPF0547 protein C16orf87 OS=Homo sapiens OX=9606 GN=C16orf87 PE=1 SV=1	3	2	17.8	C16orf87	NA	28.0067	28.0161	28.084	27.932	28.2269	28.0688	28.1754	27.7942	27.9734	28.2819	28.2664	28.0824	0.229229	0.163634	0.724664	0.0403182	0.688107	0.875712	0.134774	0.10921	0.745669
Q9HAS0	Protein Njmu-R1 OS=Homo sapiens OX=9606 GN=C17orf75 PE=1 SV=2	15	15	44.6	C17orf75	NA	30.5382	30.5926	30.5492	30.6583	30.5449	30.6677	30.4436	30.5673	30.4736	30.4513	30.4223	30.496	-0.0383227	0.43449	0.846133	0.0636061	0.244277	0.600005	0.0126417	0.800818	0.999976
Q9BSJ5	Uncharacterized protein C17orf80 OS=Homo sapiens OX=9606 GN=C17orf80 PE=2 SV=2	4	0	67.3	C17orf80	NA	22.7793	22.6988	22.4219	22.7612	22.3308	22.8651	22.9731	22.3308	22.7155	22.5391	22.9534	22.2724	-0.0848139	0.770955	0.947428	0.019041	0.927998	0.97089	-0.0328865	0.832077	0.999976
Q32NC0	UPF0711 protein C18orf21 OS=Homo sapiens OX=9606 GN=C18orf21 PE=1 SV=1	8	2	24.8	C18orf21	NA	27.8236	27.7197	27.6754	27.6554	27.8033	27.8452	27.9072	27.8381	27.8972	27.9948	27.8928	27.9209	0.0553286	0.219695	0.759439	0.0283844	0.716405	0.891273	0.0418565	0.509873	0.999976
Q96B23	Uncharacterized protein C18orf25 OS=Homo sapiens OX=9606 GN=C18orf25 PE=1 SV=3	7	0	43.4	C18orf25	NA	27.091	27.0179	27.0453	26.9442	27.0017	26.8858	27.2827	27.4132	27.3986	27.3931	27.304	27.3608	-0.0122218	0.816726	0.960048	-0.107483	0.0640194	0.411401	-0.0598524	0.625232	0.999976
Q8TCD1	UPF0729 protein C18orf32 OS=Homo sapiens OX=9606 GN=C18orf32 PE=1 SV=1	2	2	8.7	C18orf32	NA	30.7851	30.9482	30.9401	31.2367	31.0075	31.1365	30.8413	30.7342	30.955	30.8578	30.8738	30.7218	-0.0257241	0.764831	0.94703	0.235742	0.0527813	0.394609	0.105009	0.266317	0.979001
Q9NSK7	Protein C19orf12 OS=Homo sapiens OX=9606 GN=C19orf12 PE=1 SV=3	2	0	16.3	C19orf12	NA	25.7401	25.6656	25.4835	25.3781	25.5913	25.5603	25.1912	24.9258	25.0673	25.0217	24.9534	24.9989	-0.0700728	0.460162	0.85151	-0.119789	0.303011	0.641753	-0.094931	0.612268	0.999976
Q9UFG5	UPF0449 protein C19orf25 OS=Homo sapiens OX=9606 GN=C19orf25 PE=1 SV=2	7	4	12.9	C19orf25	NA	28.826	28.6107	28.6735	28.5512	28.6863	28.5896	28.8483	28.9946	28.9037	28.8483	28.8326	28.8734	-0.0640556	0.268818	0.773262	-0.0943497	0.291209	0.632032	-0.0792026	0.356769	0.999976
Q8N9M1	Uncharacterized protein C19orf47 OS=Homo sapiens OX=9606 GN=C19orf47 PE=1 SV=1	7	0	44.7	C19orf47	NA	27.8723	27.921	28.0392	27.9323	27.7157	27.8134	28.05	28.0445	27.9745	28.0445	27.8817	27.8724	-0.0901256	0.244075	0.763567	-0.123684	0.200023	0.564793	-0.106905	0.0819375	0.673761
Q9UNZ5	Leydig cell tumor 10 kDa protein homolog OS=Homo sapiens OX=9606 GN=C19orf53 PE=1 SV=1	3	3	10.6	C19orf53	NA	25.9146	26.079	26.3546	26.4349	26.5829	26.237	25.791	26.6255	26.6399	26.4759	26.6176	26.8609	0.299357	0.404297	0.836103	0.302172	0.141258	0.507529	0.300765	0.11583	0.760183
Q5BKX5	UPF0692 protein C19orf54 OS=Homo sapiens OX=9606 GN=C19orf54 PE=1 SV=2	6	3	37.8	C19orf54	NA	28.8439	28.8075	28.8611	28.7849	28.8296	28.8682	28.2163	28.35	28.324	28.3129	28.2519	28.2706	-0.0183178	0.712035	0.935126	-0.00994522	0.749903	0.904957	-0.0141315	0.936858	0.999976
Q13901	Nuclear nucleic acid-binding protein C1D OS=Homo sapiens OX=9606 GN=C1D PE=1 SV=1	1	1	16	C1D	NA	31.7069	31.7122	31.6226	31.6096	31.6692	31.7234	31.7455	31.6918	31.7114	31.792	31.6776	31.7697	0.030241	0.492469	0.862242	-0.0131252	0.779797	0.918258	0.00855789	0.798671	0.999976
Q96EU7	C1GALT1-specific chaperone 1 OS=Homo sapiens OX=9606 GN=C1GALT1C1 PE=1 SV=1	1	1	36.4	C1GALT1C1	NA	25.7167	25.913	25.807	25.7579	25.5558	25.7264	25.9815	26.2025	26.2132	25.9076	26.2941	25.9285	-0.0890102	0.582921	0.893477	-0.132207	0.19395	0.56107	-0.110608	0.422796	0.999976
Q9NX04	Uncharacterized protein C1orf109 OS=Homo sapiens OX=9606 GN=C1orf109 PE=1 SV=1	3	1	23.4	C1orf109	NA	28.6136	28.8433	28.8588	28.8567	28.843	28.9493	28.6375	28.7433	28.704	28.6442	28.5784	28.5665	-0.0985918	0.0693263	0.639803	0.11105	0.296518	0.636988	0.00622905	0.938752	0.999976
Q9NSG2	Uncharacterized protein C1orf112 OS=Homo sapiens OX=9606 GN=C1orf112 PE=1 SV=1	1	0	96.5	C1orf112	NA	21.8465	21.221	20.9652	21.6584	21.7097	21.8539	21.8768	21.8858	22.0395	22.0763	22.3639	22.1531	0.263727	0.0714955	0.644631	0.396403	0.26664	0.616562	0.330065	0.153385	0.837781
Q6ZSJ8	Uncharacterized protein C1orf122 OS=Homo sapiens OX=9606 GN=C1orf122 PE=4 SV=2	3	3	11.5	C1orf122	NA	28.4759	28.5875	28.6237	28.4433	28.4175	28.3685	28.6552	28.6845	28.4662	28.4803	28.4172	28.6957	-0.0709	0.550803	0.8864	-0.15263	0.0561964	0.402596	-0.111765	0.096172	0.721657
Q8NDD1	Uncharacterized protein C1orf131 OS=Homo sapiens OX=9606 GN=C1orf131 PE=1 SV=4	8	0	32.6	C1orf131	NA	30.4597	30.4081	30.3218	30.3883	30.4252	30.5009	30.3137	30.4557	30.3824	30.2622	30.251	30.2735	-0.121698	0.0936984	0.68702	0.0416022	0.47104	0.762337	-0.0400479	0.440403	0.999976
Q5SNV9	Uncharacterized protein C1orf167 OS=Homo sapiens OX=9606 GN=C1orf167 PE=2 SV=2	1	0	162.3	C1orf167	NA	23.207	23.1598	23.4194	23.3814	23.183	23.1876	23.2708	23.2265	23.6357	23.2593	23.6909	23.5196	0.11227	0.567469	0.889828	-0.0113447	0.917941	0.96615	0.0504626	0.657269	0.999976
Q8IYL3	UPF0688 protein C1orf174 OS=Homo sapiens OX=9606 GN=C1orf174 PE=1 SV=2	4	4	26	C1orf174	NA	27.701	27.743	27.4838	27.3884	27.5794	27.6356	27.6249	27.7848	27.6729	27.6855	27.5401	27.7111	-0.0486508	0.532712	0.880079	-0.10814	0.380605	0.703604	-0.0783951	0.253211	0.970663
Q9H425	Uncharacterized protein C1orf198 OS=Homo sapiens OX=9606 GN=C1orf198 PE=1 SV=1	4	0	36.3	C1orf198	NA	27.5711	27.4195	27.5383	27.4514	27.5191	27.4454	27.9573	28.0544	28.1037	28.0567	28.0366	27.9989	-0.00772605	0.879391	0.976344	-0.0376489	0.519842	0.79213	-0.0226875	0.899313	0.999976
Q9H246	Uncharacterized protein C1orf21 OS=Homo sapiens OX=9606 GN=C1orf21 PE=1 SV=1	1	1	13.9	C1orf21	NA	26.5488	26.2414	26.2426	27.2808	25.3947	26.8173	25.7682	26.6596	27.0701	25.9733	26.1377	26.292	-0.364972	0.444449	0.846316	0.15332	0.813859	0.933126	-0.105826	0.752243	0.999976
Q9BV19	Uncharacterized protein C1orf50 OS=Homo sapiens OX=9606 GN=C1orf50 PE=1 SV=2	6	6	21.9	C1orf50	NA	27.9563	27.9292	28.0606	27.9544	27.7418	27.9451	27.7027	27.732	27.7799	27.8438	27.7943	27.7004	0.0413174	0.449039	0.84682	-0.101623	0.288964	0.631993	-0.0301527	0.686033	0.999976
Q8N6N3	UPF0690 protein C1orf52 OS=Homo sapiens OX=9606 GN=C1orf52 PE=1 SV=1	7	3	20.6	C1orf52	NA	28.4257	28.3275	28.4143	28.4466	28.3468	28.4409	28.4297	28.5599	28.5854	28.4635	28.5755	28.5286	-0.00243688	0.968843	0.991986	0.0222952	0.644955	0.855178	0.00992916	0.850141	0.999976
Q5VUE5	Uncharacterized protein C1orf53 OS=Homo sapiens OX=9606 GN=C1orf53 PE=1 SV=1	1	1	15.5	C1orf53	NA	24.1401	24.3475	23.5854	23.6697	23.8552	24.0133	23.9813	24.6465	24.5571	24.2752	24.2003	24.4442	-0.0883917	0.720644	0.935357	-0.178264	0.52907	0.798638	-0.133328	0.519073	0.999976
Q07021	Complement component 1 Q subcomponent-binding protein, mitochondrial OS=Homo sapiens OX=9606 GN=C1QBP PE=1 SV=1	6	6	31.3	C1QBP	NA	33.8329	33.8157	33.7646	33.8418	33.8443	33.8505	33.8549	33.8914	33.7077	33.7474	33.731	33.6964	-0.0930572	0.235052	0.759439	0.0411542	0.180749	0.5473	-0.0259515	0.517725	0.999976
P02747	Complement C1q subcomponent subunit C OS=Homo sapiens OX=9606 GN=C1QC PE=1 SV=3	1	1	25.8	C1QC	NA	21.442	22.1379	23.2131	22.6799	24.062	22.5988	23.7259	21.7691	21.4868	21.4751	21.39	20.2959	-1.2736	0.207443	0.755027	0.849236	0.29256	0.633586	-0.212182	0.755842	0.999976
Q9BXJ4-3	Isoform 3 of Complement C1q tumor necrosis factor-related protein 3 OS=Homo sapiens OX=9606 GN=C1QTNF3	2	1	35.2	C1QTNF3	NA	21.9911	21.8945	21.437	20.5861	21.3638	20.5937	22.6174	22.2369	22.2344	22.8159	22.1999	22.6452	0.190753	0.446789	0.84682	-0.926358	0.0481355	0.388951	-0.367803	0.430727	0.999976
Q9GZN8	UPF0687 protein C20orf27 OS=Homo sapiens OX=9606 GN=C20orf27 PE=1 SV=3	4	0	19.3	C20orf27	NA	30.8383	30.8436	30.7345	30.838	30.8097	30.7974	30.9702	31.1117	30.9167	31.0933	31.0332	31.0864	0.0714533	0.344916	0.807178	0.00956849	0.818404	0.934963	0.0405109	0.617852	0.999976
Q6P5X5	UPF0545 protein C22orf39 OS=Homo sapiens OX=9606 GN=C22orf39 PE=1 SV=2	2	2	16.8	C22orf39	NA	26.1597	26.2028	26.2106	26.1385	26.2116	26.0907	25.9547	26.0046	25.9612	25.8971	25.8468	25.9897	-0.0622712	0.272472	0.775556	-0.0441041	0.341383	0.676056	-0.0531876	0.502757	0.999976
O14523	Phospholipid transfer protein C2CD2L OS=Homo sapiens OX=9606 GN=C2CD2L PE=1 SV=3	3	0	76.1	C2CD2L	NA	22.4041	22.7362	22.8981	22.8881	22.7122	23.0674	22.5001	21.7859	22.492	22.4459	22.5039	22.3919	0.187928	0.511369	0.870458	0.209793	0.310418	0.648753	0.19886	0.324105	0.999976
Q4AC94	C2 domain-containing protein 3 OS=Homo sapiens OX=9606 GN=C2CD3 PE=1 SV=4	2	1	260.2	C2CD3	NA	21.4691	21.4531	21.3912	21.5966	21.4401	21.4966	21.7428	21.9013	21.8698	21.8933	21.9097	22.0066	0.098571	0.182256	0.738135	0.0733301	0.249907	0.604037	0.0859505	0.539573	0.999976
Q86YS7	C2 domain-containing protein 5 OS=Homo sapiens OX=9606 GN=C2CD5 PE=1 SV=1	16	0	110.4	C2CD5	NA	28.3501	28.3492	28.3119	28.33	28.3245	28.3537	28.143	28.145	28.1755	28.2612	28.1996	28.1368	0.0447068	0.339259	0.804462	-0.00101105	0.951246	0.980561	0.0218479	0.695268	0.999976
Q9BVC5	Ashwin OS=Homo sapiens OX=9606 GN=C2orf49 PE=1 SV=1	10	3	25.8	C2orf49	NA	29.1763	29.07	29.0783	29.0494	29.1493	29.0784	29.1976	29.1719	29.1652	29.1436	29.1356	29.1304	-0.0416813	0.037937	0.565521	-0.0158111	0.744621	0.902556	-0.0287462	0.327899	0.999976
Q2NKX9	UPF0561 protein C2orf68 OS=Homo sapiens OX=9606 GN=C2orf68 PE=1 SV=1	2	0	18.7	C2orf68	NA	26.3254	26.1636	26.1334	26.2403	26.0109	26.2203	25.8804	25.6413	25.8258	25.8048	26.0741	25.8457	0.125657	0.320991	0.795947	-0.0503443	0.623584	0.843354	0.0376563	0.77511	0.999976
Q8N8R5	UPF0565 protein C2orf69 OS=Homo sapiens OX=9606 GN=C2orf69 PE=1 SV=1	7	7	43.4	C2orf69	NA	27.1367	27.1129	27.0944	26.9982	27.0647	27.028	27.2126	27.13	27.1961	27.1495	27.1759	27.2148	0.000513573	0.987851	0.996565	-0.084404	0.0277362	0.355068	-0.0419452	0.331275	0.999976
Q3KRA6	UPF0538 protein C2orf76 OS=Homo sapiens OX=9606 GN=C2orf76 PE=1 SV=3	2	2	14.6	C2orf76	NA	26.2628	26.0606	25.6047	26.0311	26.028	25.7668	25.1718	25.8438	25.8538	25.7157	25.7771	25.9853	0.202906	0.47065	0.854682	-0.0340468	0.884136	0.957135	0.0844295	0.627789	0.999976
P01024	Complement C3 OS=Homo sapiens OX=9606 GN=C3 PE=1 SV=2	8	8	187	C3	NA	25.5386	25.092	25.7769	25.3151	25.1403	25.0546	26.2543	25.6004	25.005	26.0577	25.9671	26.0244	0.396502	0.386343	0.829306	-0.299191	0.272028	0.621451	0.0486555	0.860082	0.999976
Q5JPI3	Uncharacterized protein C3orf38 OS=Homo sapiens OX=9606 GN=C3orf38 PE=1 SV=1	4	0	37.5	C3orf38	NA	28.5687	28.5295	28.5065	28.4171	28.49	28.4225	28.5142	28.5567	28.5843	28.4769	28.4869	28.4741	-0.0724017	0.0662008	0.63724	-0.0916876	0.0395807	0.379501	-0.0820446	0.00125852	0.0838872
P0C0L4	Complement C4-A OS=Homo sapiens OX=9606 GN=C4A PE=1 SV=2	6	0	192.7	C4A	NA	24.7742	24.7055	24.8932	24.7629	24.8731	24.8098	24.9121	24.5505	24.2881	24.8869	24.7022	24.4406	0.092963	0.699604	0.932419	0.0242698	0.725919	0.894621	0.0586164	0.630049	0.999976
Q8WVX3	Uncharacterized protein C4orf3 OS=Homo sapiens OX=9606 GN=C4orf3 PE=1 SV=2	1	0	7.6	C4orf3	NA	24.5012	24.4884	24.4419	24.5559	23.92	24.3733	25.355	25.0071	25.2529	24.9112	25.453	25.2767	0.00863565	0.966275	0.99174	-0.194079	0.41263	0.726039	-0.0927215	0.756583	0.999976
Q504U0	Renal cancer differentiation gene 1 protein OS=Homo sapiens OX=9606 GN=C4orf46 PE=1 SV=1	1	1	11.9	C4orf46	NA	23.7962	23.7032	24.0571	23.2595	23.5817	23.3854	23.2899	23.7286	23.3711	23.2155	23.3848	23.5551	-0.0780654	0.666019	0.922627	-0.443298	0.0357556	0.370175	-0.260682	0.0837461	0.678515
P01031	Complement C5 OS=Homo sapiens OX=9606 GN=C5 PE=1 SV=4	1	1	188.2	C5	NA	18.7526	18.1888	19.4358	18.6467	18.7612	18.7463	18.7693	19.3799	17.93	19.0337	18.8046	19.385	0.381369	0.469457	0.854207	-0.0743543	0.856058	0.947328	0.153507	0.59068	0.999976
Q49AR2	UPF0489 protein C5orf22 OS=Homo sapiens OX=9606 GN=C5orf22 PE=1 SV=2	9	4	49.9	C5orf22	NA	28.142	28.1473	28.1945	28.1221	28.2237	28.0946	28.3174	28.2941	28.3484	28.4566	28.3321	28.3438	0.0574909	0.283096	0.783981	-0.0144668	0.7591	0.909467	0.021512	0.759941	0.999976
Q7Z6I8	UPF0461 protein C5orf24 OS=Homo sapiens OX=9606 GN=C5orf24 PE=1 SV=1	1	0	20.1	C5orf24	NA	25.1133	24.9865	25.009	24.7966	24.7517	24.628	24.9163	25.122	25.093	25.0596	24.5357	24.8139	-0.240754	0.248959	0.767574	-0.310837	0.00954051	0.266161	-0.275796	0.0111827	0.270791
A6NDU8	UPF0600 protein C5orf51 OS=Homo sapiens OX=9606 GN=C5orf51 PE=1 SV=1	5	5	33.6	C5orf51	NA	28.9046	28.9139	28.8921	29.0625	28.9228	28.8888	28.5415	28.5461	28.5469	28.6408	28.5767	28.6171	0.0667246	0.0692593	0.639803	0.0544732	0.413333	0.726039	0.0605989	0.607754	0.999976
P13671	Complement component C6 OS=Homo sapiens OX=9606 GN=C6 PE=1 SV=3	1	1	104.7	C6	NA	NA	NA	NA	NA	NA	NA	NA	NA	NA	NA	17.6441	NA	NaN	NA	NA	NaN	NA	NA	NaN
Q5SQH8	Uncharacterized protein C6orf136 OS=Homo sapiens OX=9606 GN=C6orf136 PE=2 SV=1	1	0	35.8	C6orf136	NA	24.5508	24.5786	24.3212	24.3895	24.1483	24.3938	24.4768	24.4441	24.9138	24.7755	24.3326	24.3398	-0.12893	0.573618	0.892044	-0.173019	0.207078	0.570556	-0.150974	0.22807	0.946129
O95873	Uncharacterized protein C6orf47 OS=Homo sapiens OX=9606 GN=C6orf47 PE=1 SV=2	1	1	31.7	C6orf47	NA	22.7268	22.8504	22.9387	23.2632	22.9515	23.3764	22.9967	22.5791	22.6726	22.9793	23.0859	22.4824	0.0997089	0.68338	0.925252	0.358394	0.0879333	0.450774	0.229051	0.151202	0.834066
Q6UWU4	Bombesin receptor-activated protein C6orf89 OS=Homo sapiens OX=9606 GN=C6orf89 PE=1 SV=1	2	0	39.8	C6orf89	NA	25.4687	25.6878	25.7117	26.1255	25.847	25.9536	26.0039	25.7868	26.0486	25.9203	26.1396	25.7916	0.00405717	0.976638	0.993969	0.352641	0.034751	0.370175	0.178349	0.126744	0.788484
P10643	Complement component C7 OS=Homo sapiens OX=9606 GN=C7 PE=1 SV=2	3	3	93.5	C7	NA	23.1994	23.2545	23.3936	22.9999	23.017	22.7149	23.7016	23.1321	22.7398	23.7134	23.4383	23.8899	0.489374	0.215859	0.758438	-0.371896	0.0418356	0.380941	0.058739	0.80202	0.999976
Q9BPX7	UPF0415 protein C7orf25 OS=Homo sapiens OX=9606 GN=C7orf25 PE=1 SV=1	11	0	46.4	C7orf25	NA	28.2092	28.2504	28.2529	28.2606	28.2453	28.2831	28.3541	28.3712	28.3224	28.3689	28.3743	28.4206	0.0386791	0.151593	0.716828	0.025502	0.231674	0.588409	0.0320905	0.436174	0.999976
Q96N11	Uncharacterized protein C7orf26 OS=Homo sapiens OX=9606 GN=C7orf26 PE=2 SV=1	3	0	50	C7orf26	NA	26.4266	26.4925	26.4703	26.5395	26.4856	26.3982	26.2462	26.2427	26.2407	26.3202	26.2155	26.29	0.0320363	0.411274	0.841688	0.0112909	0.820851	0.935577	0.0216636	0.765848	0.999976
Q9BRJ6	Uncharacterized protein C7orf50 OS=Homo sapiens OX=9606 GN=C7orf50 PE=1 SV=1	9	9	22.1	C7orf50	NA	28.9837	28.9619	28.9941	29.1883	28.941	29.2135	29.0905	29.0307	29.0534	29.3213	29.309	29.1447	0.200116	0.061667	0.634588	0.134359	0.261549	0.612658	0.167238	0.0304258	0.440346
P07357	Complement component C8 alpha chain OS=Homo sapiens OX=9606 GN=C8A PE=1 SV=2	1	1	65.1	C8A	NA	23.7422	23.4833	23.9409	23.3615	23.7053	23.1134	23.9338	23.5591	24.3086	24.0383	23.6825	23.9696	-0.0370466	0.888315	0.979194	-0.328732	0.208471	0.571884	-0.182889	0.358722	0.999976
P07358	Complement component C8 beta chain OS=Homo sapiens OX=9606 GN=C8B PE=1 SV=3	1	1	67	C8B	NA	NA	NA	NA	NA	NA	NA	NA	NA	NA	NA	NA	NA	NaN	NA	NA	NaN	NA	NA	NaN
Q9H7E9	UPF0488 protein C8orf33 OS=Homo sapiens OX=9606 GN=C8orf33 PE=1 SV=1	8	0	25	C8orf33	NA	29.1604	29.1951	29.2577	29.2308	29.1474	29.2901	29.4144	29.3958	29.5245	29.5696	29.6293	29.4765	0.113575	0.131681	0.702228	0.0183605	0.735485	0.8994	0.0659679	0.520588	0.999976
Q96K31	Uncharacterized protein C8orf76 OS=Homo sapiens OX=9606 GN=C8orf76 PE=2 SV=1	4	1	43.2	C8orf76	NA	25.8586	25.8497	25.9758	25.9643	25.7306	25.8207	25.7852	25.8706	26.0661	25.7397	25.8192	25.7511	-0.137316	0.235576	0.759439	-0.0561698	0.525762	0.796014	-0.0967427	0.108655	0.744326
Q6P1X6	UPF0598 protein C8orf82 OS=Homo sapiens OX=9606 GN=C8orf82 PE=1 SV=2	6	1	23.9	C8orf82	NA	30.2802	30.3386	30.4222	30.3159	30.3552	30.278	30.1965	30.2112	30.3496	30.3467	30.2435	30.0308	-0.0454433	0.694228	0.93154	-0.0306429	0.558509	0.814479	-0.0380431	0.54652	0.999976
P02748	Complement component C9 OS=Homo sapiens OX=9606 GN=C9 PE=1 SV=2	2	2	63.1	C9	NA	21.2042	21.1711	21.2347	21.8043	21.549	21.2963	21.8696	21.7511	22.1409	21.9475	21.6858	21.483	-0.215092	0.292911	0.787668	0.34656	0.139848	0.506305	0.0657337	0.743362	0.999976
Q9BUW7	UPF0184 protein C9orf16 OS=Homo sapiens OX=9606 GN=C9orf16 PE=1 SV=1	2	2	9	C9orf16	NA	28.4011	28.4052	28.4166	28.4309	28.3519	28.3356	28.4157	28.4258	28.5314	28.5615	28.477	28.3962	0.0206423	0.750692	0.944999	-0.0348694	0.357346	0.688534	-0.00711358	0.862725	0.999976
Q8IXQ3	Uncharacterized protein C9orf40 OS=Homo sapiens OX=9606 GN=C9orf40 PE=1 SV=1	2	2	21.1	C9orf40	NA	28.209	28.1699	28.1854	28.3081	28.1105	28.2585	28.7654	28.8222	28.7845	28.8602	28.7474	28.7436	-0.00696592	0.878976	0.976259	0.0376257	0.593117	0.829711	0.0153299	0.936136	0.999976
Q5T6V5	Queuosine salvage protein OS=Homo sapiens OX=9606 GN=C9orf64 PE=1 SV=1	12	12	39	C9orf64	NA	24.7557	24.7134	25.429	24.4641	25.099	24.9674	24.0221	24.6985	24.4197	24.8946	24.3497	24.6493	0.251081	0.377363	0.82334	-0.122523	0.706292	0.885088	0.0642785	0.781291	0.999976
Q96LT7	Guanine nucleotide exchange C9orf72 OS=Homo sapiens OX=9606 GN=C9orf72 PE=1 SV=2	2	0	54.3	C9orf72	NA	24.9593	25.011	24.9364	24.5581	24.9386	24.9612	24.6817	24.6368	24.5992	24.8238	24.6585	24.6388	0.0677552	0.372451	0.818893	-0.149587	0.371091	0.698553	-0.040916	0.696552	0.999976
Q9NZ63	Telomere length and silencing protein 1 homolog OS=Homo sapiens OX=9606 GN=C9orf78 PE=1 SV=1	8	8	33.7	C9orf78	NA	29.4142	29.3542	29.3471	29.4513	29.3873	29.3408	29.6751	29.7253	29.5198	29.5912	29.6978	29.7741	0.0476267	0.590968	0.894687	0.0212563	0.614048	0.838834	0.0344415	0.731991	0.999976
Q96MD7-1	Isoform 2 of Uncharacterized protein C9orf85 OS=Homo sapiens OX=9606 GN=C9orf85	1	0	18.3	C9orf85	NA	25.3754	25.2802	25.2577	24.9599	25.3157	25.1659	24.7434	24.6013	25.0112	24.6794	24.3827	24.5149	-0.259641	0.160979	0.72434	-0.157232	0.263391	0.613336	-0.208436	0.319783	0.999976
Q8N1Q1	Carbonic anhydrase 13 OS=Homo sapiens OX=9606 GN=CA13 PE=1 SV=1	1	1	29.4	CA13	NA	23.9783	24.0787	24.144	23.9294	23.7371	24.0492	24.3949	23.8992	24.2486	24.2862	24.2022	23.8977	-0.0521793	0.796307	0.953295	-0.161727	0.212824	0.575158	-0.106953	0.359294	0.999976
Q9H8G2	Caspase activity and apoptosis inhibitor 1 OS=Homo sapiens OX=9606 GN=CAAP1 PE=1 SV=2	7	3	38.3	CAAP1	NA	30.6786	30.6482	30.6272	30.5974	30.5503	30.6167	30.7157	30.7752	30.7583	30.8045	30.8877	30.8096	0.0842451	0.0685823	0.639803	-0.0631842	0.0673808	0.417629	0.0105305	0.869957	0.999976
Q9Y376	Calcium-binding protein 39 OS=Homo sapiens OX=9606 GN=CAB39 PE=1 SV=1	16	13	39.8	CAB39	NA	31.1763	31.1956	31.1336	31.1479	31.2677	31.1865	31.3008	31.1829	31.321	31.2923	31.3272	31.3384	0.051067	0.358467	0.813569	0.032172	0.477471	0.766738	0.0416195	0.365213	0.999976
Q9H9S4	Calcium-binding protein 39-like OS=Homo sapiens OX=9606 GN=CAB39L PE=1 SV=3	17	14	39.1	CAB39L	NA	31.4819	31.5006	31.5121	31.5498	31.5041	31.5177	31.3274	31.2242	31.3897	31.3738	31.3771	31.3453	0.0516321	0.397162	0.832728	0.0256824	0.198789	0.564793	0.0386573	0.528823	0.999976
Q9Y6J0	Calcineurin-binding protein cabin-1 OS=Homo sapiens OX=9606 GN=CABIN1 PE=1 SV=1	18	0	246.2	CABIN1	NA	26.4707	26.4857	26.4883	26.591	26.5227	26.5308	26.198	26.2776	26.3261	26.3665	26.2913	26.3413	0.0657691	0.219976	0.759439	0.0666097	0.0824925	0.440538	0.0661894	0.375233	0.999976
Q9UGQ2	Calcium channel flower homolog OS=Homo sapiens OX=9606 GN=CACFD1 PE=1 SV=1	1	0	18.5	CACFD1	NA	24.8608	24.7627	24.7623	24.8213	24.6144	24.7137	24.2935	24.2824	24.3072	24.4112	24.4117	24.2839	0.0745753	0.219173	0.759439	-0.0788264	0.328598	0.663108	-0.00212554	0.988294	0.999976
O00555	Voltage-dependent P/Q-type calcium channel subunit alpha-1A OS=Homo sapiens OX=9606 GN=CACNA1A PE=1 SV=3	2	1	282.4	CACNA1A	NA	NA	NA	NA	NA	NA	NA	NA	NA	NA	NA	NA	15.733	NaN	NA	NA	NaN	NA	NA	NaN
Q02641	Voltage-dependent L-type calcium channel subunit beta-1 OS=Homo sapiens OX=9606 GN=CACNB1 PE=1 SV=3	1	0	65.7	CACNB1	NA	21.0757	20.9337	20.0773	20.2254	20.9136	20.2653	20.9854	20.1966	20.8358	21.1364	20.0518	20.6988	-0.0436104	0.91819	0.982934	-0.227417	0.58812	0.826313	-0.135513	0.598989	0.999976
Q8WUQ7	Cactin OS=Homo sapiens OX=9606 GN=CACTIN PE=1 SV=3	8	0	88.6	CACTIN	NA	27.5684	27.5624	27.6601	27.5391	27.5649	27.536	27.7293	27.7241	27.5815	27.6164	27.6842	27.6614	-0.0243384	0.677504	0.924964	-0.0502431	0.248948	0.603346	-0.0372908	0.384055	0.999976
Q86Y37	CDK2-associated and cullin domain-containing protein 1 OS=Homo sapiens OX=9606 GN=CACUL1 PE=1 SV=1	5	0	41	CACUL1	NA	27.1212	27.1231	27.0241	27.1588	27.2109	27.1056	27.2634	27.3106	27.1951	27.2118	27.1494	27.2783	-0.0432325	0.437224	0.846316	0.0689754	0.197411	0.564712	0.0128714	0.801108	0.999976
Q9HB71	Calcyclin-binding protein OS=Homo sapiens OX=9606 GN=CACYBP PE=1 SV=2	15	0	26.2	CACYBP	NA	33.3911	33.2642	33.2583	33.2107	33.3741	33.3966	33.6726	33.5646	33.5499	33.6048	33.6766	33.6511	0.0484538	0.349098	0.809887	0.022613	0.773039	0.915587	0.0355334	0.738523	0.999976
P27708	CAD protein OS=Homo sapiens OX=9606 GN=CAD PE=1 SV=3	87	83	242.8	CAD	NA	31.8487	31.8598	31.7817	31.848	31.8892	31.8513	31.5753	31.5717	31.5907	31.6503	31.621	31.6224	0.0520247	0.0148429	0.432576	0.0327193	0.321485	0.659248	0.042372	0.596644	0.999976
Q9ULU8-2	Isoform 2 of Calcium-dependent secretion activator 1 OS=Homo sapiens OX=9606 GN=CADPS	12	1	144	CADPS	NA	26.8736	26.9585	27.0132	27.0513	26.9494	26.9333	26.77	26.7901	26.8689	26.8489	26.8498	26.9109	0.0601568	0.184031	0.738135	0.02955	0.61935	0.840793	0.0448534	0.384046	0.999976
Q9P1Z2	Calcium-binding and coiled-coil domain-containing protein 1 OS=Homo sapiens OX=9606 GN=CALCOCO1 PE=1 SV=2	12	0	77.3	CALCOCO1	NA	26.3672	26.2752	26.4021	26.404	26.3084	26.1732	25.9271	25.944	25.9216	26.0297	25.8301	25.988	0.0183191	0.792195	0.953295	-0.052955	0.538245	0.803574	-0.017318	0.895825	0.999976
Q13137	Calcium-binding and coiled-coil domain-containing protein 2 OS=Homo sapiens OX=9606 GN=CALCOCO2 PE=1 SV=1	12	0	52.2	CALCOCO2	NA	28.0114	27.8941	27.9491	27.8245	27.8209	27.8353	28.337	28.331	28.3997	28.376	28.37	28.303	-0.00622979	0.85571	0.969552	-0.124621	0.0643481	0.412127	-0.0654252	0.670985	0.999976
Q9HA72-2	Isoform 2 of Calcium homeostasis modulator protein 2 OS=Homo sapiens OX=9606 GN=CALHM2	1	1	23.7	CALHM2	NA	26.5368	26.216	26.4864	26.1812	26.5851	26.3827	26.6235	26.6299	26.7632	26.8307	26.7616	26.6028	0.0594923	0.510591	0.870458	-0.0300927	0.854229	0.946636	0.0146998	0.908399	0.999976
P0DP23	Calmodulin-1 OS=Homo sapiens OX=9606 GN=CALM1 PE=1 SV=1	10	8	16.8	CALM1	NA	33.2857	33.2473	33.1699	33.3265	33.2993	33.3739	33.4464	33.5592	33.3211	33.3702	33.4062	33.4736	-0.0255668	0.758003	0.945387	0.0989468	0.0817709	0.440538	0.03669	0.578982	0.999976
P27797	Calreticulin OS=Homo sapiens OX=9606 GN=CALR PE=1 SV=1	32	32	48.1	CALR	NA	34.9697	34.9295	34.8483	34.9463	34.9457	34.9283	34.9338	35.0437	34.9894	35.0908	35.0151	35.079	0.0726302	0.145784	0.716057	0.0242916	0.567871	0.817948	0.0484609	0.25081	0.968278
O43852	Calumenin OS=Homo sapiens OX=9606 GN=CALU PE=1 SV=2	15	0	37.1	CALU	NA	31.6943	31.6565	31.6305	31.6114	31.6878	31.6558	31.5938	31.6262	31.5867	31.622	31.6684	31.6452	0.0430058	0.0767502	0.660292	-0.00876391	0.777123	0.917121	0.0171209	0.41633	0.999976
O43852-4	Isoform 4 of Calumenin OS=Homo sapiens OX=9606 GN=CALU	13	0	38.1	CALU	NA	29.2016	29.22	29.0829	29.1542	29.239	29.3067	29.2386	29.2895	29.3161	29.3322	29.3319	29.3899	0.0699432	0.0805062	0.668953	0.0651676	0.34974	0.682948	0.0675554	0.186983	0.89259
Q8IU85	Calcium/calmodulin-dependent protein kinase type 1D OS=Homo sapiens OX=9606 GN=CAMK1D PE=1 SV=1	10	0	42.9	CAMK1D	TRUE	27.6066	27.69	27.6806	27.7403	27.6178	27.7762	28.2694	28.3102	28.0716	28.1656	28.2143	28.1785	-0.0309337	0.717866	0.935357	0.0523613	0.406953	0.72315	0.0107138	0.950741	0.999976
Q13557-10	Isoform Delta 10 of Calcium/calmodulin-dependent protein kinase type II subunit delta OS=Homo sapiens OX=9606 GN=CAMK2D	17	0	55.6	CAMK2D	TRUE	31.0601	31.2312	31.1477	31.3158	31.3402	31.2309	30.9048	30.8321	30.7824	30.8583	30.8259	30.9034	0.0227619	0.621924	0.910688	0.149303	0.0750002	0.43029	0.0860325	0.501564	0.999976
Q13555	Calcium/calmodulin-dependent protein kinase type II subunit gamma OS=Homo sapiens OX=9606 GN=CAMK2G PE=1 SV=4	12	0	62.6	CAMK2G	TRUE	27.4103	27.6085	27.5707	27.4586	27.5832	27.5444	27.2729	27.1189	27.0785	27.3045	27.3276	27.2452	0.135657	0.135953	0.70523	-0.00109946	0.988543	0.99471	0.067279	0.548655	0.999976
Q96RR4	Calcium/calmodulin-dependent protein kinase kinase 2 OS=Homo sapiens OX=9606 GN=CAMKK2 PE=1 SV=2	6	0	64.7	CAMKK2	TRUE	26.2934	26.2812	26.1633	26.1921	26.2408	26.1973	26.4886	26.3473	26.3471	26.3443	26.2346	26.3198	-0.0947867	0.1835	0.738135	-0.0359031	0.486169	0.772003	-0.0653449	0.231787	0.94878
Q7Z624	Calmodulin-lysine N-methyltransferase OS=Homo sapiens OX=9606 GN=CAMKMT PE=1 SV=2	7	2	36.1	CAMKMT	NA	28.7721	28.8228	28.8086	28.9873	28.7945	28.9044	28.7376	28.8019	28.8449	28.7447	28.778	28.7194	-0.0474496	0.271282	0.775556	0.0942307	0.229077	0.587045	0.0233905	0.620396	0.999976
Q8NCB2	CaM kinase-like vesicle-associated protein OS=Homo sapiens OX=9606 GN=CAMKV PE=2 SV=2	1	0	54.3	CAMKV	TRUE	NA	NA	NA	NA	NA	NA	NA	NA	NA	NA	NA	NA	NaN	NA	NA	NaN	NA	NA	NaN
P49069	Calcium signal-modulating cyclophilin ligand OS=Homo sapiens OX=9606 GN=CAMLG PE=1 SV=1	7	7	32.9	CAMLG	NA	27.2503	27.4142	27.5227	27.773	27.5444	27.6186	27.7177	27.3066	27.7083	27.7316	27.8696	27.5967	0.155098	0.39086	0.829849	0.249567	0.0759367	0.431492	0.202333	0.0653631	0.622257
Q5T5Y3	Calmodulin-regulated spectrin-associated protein 1 OS=Homo sapiens OX=9606 GN=CAMSAP1 PE=1 SV=2	16	0	177.9	CAMSAP1	NA	26.6475	26.659	26.8046	26.9822	26.8664	26.9066	27.1671	26.8086	26.9752	27.2738	27.2986	27.2184	0.279973	0.10732	0.692593	0.214695	0.030321	0.359154	0.247334	0.0542927	0.585069
Q08AD1	Calmodulin-regulated spectrin-associated protein 2 OS=Homo sapiens OX=9606 GN=CAMSAP2 PE=1 SV=3	6	0	168	CAMSAP2	NA	21.9774	22.1338	22.5494	22.7144	22.5158	22.5539	22.4363	22.5084	22.7517	22.7844	22.8978	22.7436	0.243161	0.108971	0.692593	0.374471	0.148638	0.517508	0.308816	0.0481901	0.555842
Q9P1Y5	Calmodulin-regulated spectrin-associated protein 3 OS=Homo sapiens OX=9606 GN=CAMSAP3 PE=1 SV=2	4	1	134.7	CAMSAP3	NA	NA	NA	19.5187	NA	17.754	NA	17.8853	18.3603	16.5597	NA	15.2063	18.2027	-0.897275	0.65654	0.918403	-1.76471	NA	NA	-1.02668	0.414375	0.999976
Q86VP6	Cullin-associated NEDD8-dissociated protein 1 OS=Homo sapiens OX=9606 GN=CAND1 PE=1 SV=2	55	2	136.3	CAND1	NA	32.8449	32.7882	32.7696	32.8047	32.9219	32.8533	32.8874	32.8659	32.8329	32.8832	32.8536	32.9103	0.0203091	0.423204	0.845215	0.0590549	0.23192	0.588765	0.039682	0.150695	0.831867
Q8WVQ1	Soluble calcium-activated nucleotidase 1 OS=Homo sapiens OX=9606 GN=CANT1 PE=1 SV=1	2	0	44.8	CANT1	NA	24.0233	23.9316	23.8202	23.7503	23.5229	23.6317	24.0255	23.9296	24.035	23.952	24.082	23.8099	-0.0487414	0.612404	0.904479	-0.290106	0.0306945	0.359204	-0.169424	0.105365	0.741239
P27824	Calnexin OS=Homo sapiens OX=9606 GN=CANX PE=1 SV=2	31	0	67.5	CANX	NA	31.7719	31.9748	32.0055	32.3114	32.1439	32.268	32.1957	31.9558	32.2027	32.0792	32.4319	32.1702	0.109013	0.462128	0.852051	0.323677	0.0270294	0.355068	0.216345	0.0295876	0.436192
Q01518	Adenylyl cyclase-associated protein 1 OS=Homo sapiens OX=9606 GN=CAP1 PE=1 SV=5	26	1	51.9	CAP1	NA	34.2298	34.1898	34.097	34.1855	34.2208	34.2108	34.1042	34.0963	34.052	34.0954	34.0447	34.0957	-0.00554784	0.82463	0.961263	0.0334852	0.487698	0.77292	0.0139687	0.73701	0.999976
P40121	Macrophage-capping protein OS=Homo sapiens OX=9606 GN=CAPG PE=1 SV=2	9	0	38.5	CAPG	NA	29.7699	29.6459	29.6994	29.6361	29.7748	29.6929	27.6675	27.8529	27.7562	27.7177	27.8363	27.8773	0.0515686	0.512747	0.870458	-0.00381618	0.947046	0.978428	0.0238762	0.969452	0.999976
P07384	Calpain-1 catalytic subunit OS=Homo sapiens OX=9606 GN=CAPN1 PE=1 SV=1	35	35	81.8	CAPN1	NA	31.37	31.3862	31.4137	31.4881	31.4338	31.4284	31.0056	30.9893	31.0227	31.0555	31.0962	31.1004	0.0781978	0.0142637	0.425283	0.0601547	0.06738	0.417629	0.0691763	0.574977	0.999976
O75808	Calpain-15 OS=Homo sapiens OX=9606 GN=CAPN15 PE=1 SV=1	9	3	117.2	CAPN15	NA	25.2815	25.3678	25.331	25.3439	25.5446	25.3573	25.3915	25.2456	25.5286	25.5166	25.3737	25.4083	0.0443049	0.663965	0.922038	0.0885121	0.30493	0.643676	0.0664085	0.244556	0.96371
Q9Y6W3	Calpain-7 OS=Homo sapiens OX=9606 GN=CAPN7 PE=1 SV=1	15	15	92.6	CAPN7	NA	28.5346	28.5493	28.6016	28.6035	28.612	28.5918	28.6217	28.5512	28.6601	28.6386	28.7946	28.679	0.0930402	0.184784	0.738135	0.0405976	0.176952	0.54492	0.0668189	0.105817	0.741239
P04632	Calpain small subunit 1 OS=Homo sapiens OX=9606 GN=CAPNS1 PE=1 SV=1	11	9	28.3	CAPNS1	NA	31.4342	31.4228	31.3028	31.3424	31.4115	31.4159	31.2009	31.224	30.9973	30.9944	31.0921	31.1749	-0.0535924	0.582201	0.893477	0.00334862	0.948902	0.979366	-0.0251219	0.803428	0.999976
Q14444	Caprin-1 OS=Homo sapiens OX=9606 GN=CAPRIN1 PE=1 SV=2	17	0	78.3	CAPRIN1	NA	32.6842	32.6337	32.6658	32.525	32.5735	32.5901	33.0841	33.1053	33.0117	33.0509	33.0726	33.0375	-0.0133422	0.693032	0.93081	-0.0983534	0.0183745	0.327392	-0.0558478	0.705457	0.999976
P52907	F-actin-capping protein subunit alpha-1 OS=Homo sapiens OX=9606 GN=CAPZA1 PE=1 SV=3	13	11	32.9	CAPZA1	NA	33.175	33.1725	33.1802	33.271	33.1687	33.2259	32.9602	33.0646	32.8799	32.9284	33.0425	33.0259	0.0307156	0.661037	0.920718	0.0459529	0.260329	0.611728	0.0383342	0.620962	0.999976
P47755	F-actin-capping protein subunit alpha-2 OS=Homo sapiens OX=9606 GN=CAPZA2 PE=1 SV=3	12	6	32.9	CAPZA2	NA	30.9856	30.9933	30.9787	31.1074	31.0025	31.0223	30.7331	30.8133	30.8736	30.8204	30.8664	30.8104	0.0257032	0.605964	0.902498	0.0582258	0.2105	0.57304	0.0419645	0.543552	0.999976
P47756	F-actin-capping protein subunit beta OS=Homo sapiens OX=9606 GN=CAPZB PE=1 SV=4	17	1	31.3	CAPZB	NA	23.4545	23.5698	23.5797	23.8247	23.4595	23.5616	24.4199	24.3406	24.3423	24.4163	24.3881	24.3404	0.0139772	0.704958	0.934464	0.0805869	0.545381	0.808007	0.0472821	0.858697	0.999976
P47756-2	Isoform 2 of F-actin-capping protein subunit beta OS=Homo sapiens OX=9606 GN=CAPZB	19	2	30.6	CAPZB	NA	33.6762	33.6722	33.6542	33.6471	33.7716	33.7016	33.465	33.4939	33.5218	33.562	33.5721	33.5455	0.0662713	0.0384312	0.565782	0.0392572	0.390147	0.711095	0.0527643	0.35256	0.999976
Q9BXL7	Caspase recruitment domain-containing protein 11 OS=Homo sapiens OX=9606 GN=CARD11 PE=1 SV=3	33	32	133.2	CARD11	NA	28.3921	28.4427	28.4322	28.3683	28.4876	28.4131	28.8195	28.7834	28.8063	28.8234	28.7861	28.7841	-0.00519299	0.770519	0.947428	0.000661691	0.987311	0.994203	-0.00226565	0.985418	0.999976
Q5EG05	Caspase recruitment domain-containing protein 16 OS=Homo sapiens OX=9606 GN=CARD16 PE=1 SV=1	3	0	22.6	CARD16	NA	24.6212	24.4568	24.7126	24.7166	24.6903	24.6251	23.8563	23.8978	23.7827	23.8235	24.1042	24.1022	0.164406	0.213032	0.758438	0.0804868	0.399109	0.717059	0.122446	0.60893	0.999976
Q96LW7	Caspase recruitment domain-containing protein 19 OS=Homo sapiens OX=9606 GN=CARD19 PE=1 SV=1	3	0	25.6	CARD19	NA	26.0656	26.3269	26.1662	26.2333	26.1374	26.2956	26.1567	26.0177	26.2659	26.2889	26.3356	25.9522	0.0454709	0.765933	0.94703	0.0358768	0.711406	0.888666	0.0406738	0.600833	0.999976
Q9BX69	Caspase recruitment domain-containing protein 6 OS=Homo sapiens OX=9606 GN=CARD6 PE=1 SV=2	1	1	116.4	CARD6	NA	20.7137	20.7589	20.6094	19.9083	20.4011	20.7367	20.4327	20.715	20.339	20.8091	20.8622	20.439	0.207901	0.301203	0.787948	-0.345304	0.286116	0.629801	-0.0687016	0.684373	0.999976
Q9Y2G2-5	Isoform 5 of Caspase recruitment domain-containing protein 8 OS=Homo sapiens OX=9606 GN=CARD8	5	0	60.6	CARD8	NA	26.8448	26.9475	27.1071	27.5342	26.9636	27.005	26.8797	26.8578	26.9187	26.8114	26.8946	26.6754	-0.0916046	0.285758	0.784575	0.201115	0.394619	0.713318	0.054755	0.681079	0.999976
Q9Y2V2	Calcium-regulated heat-stable protein 1 OS=Homo sapiens OX=9606 GN=CARHSP1 PE=1 SV=2	5	5	15.9	CARHSP1	NA	31.1599	31.1394	30.87	31.063	31.2004	31.0309	31.5227	31.5529	31.4742	31.5753	31.5006	31.6327	0.0529336	0.313889	0.79206	0.0416594	0.721761	0.893345	0.0472965	0.768185	0.999976
Q86X55	Histone-arginine methyltransferase CARM1 OS=Homo sapiens OX=9606 GN=CARM1 PE=1 SV=3	14	0	65.8	CARM1	NA	32.3607	32.3862	32.3583	32.3331	32.4452	32.3664	32.3777	32.4117	32.4209	32.4495	32.4024	32.4609	0.034194	0.204574	0.752249	0.0131192	0.735566	0.8994	0.0236566	0.34662	0.999976
Q5VZK9	F-actin-uncapping protein LRRC16A OS=Homo sapiens OX=9606 GN=CARMIL1 PE=1 SV=1	9	1	151.5	CARMIL1	NA	25.2393	25.2533	25.3953	25.6487	25.4174	25.5941	25.7305	25.367	25.3907	25.5524	25.7351	25.7358	0.178378	0.270154	0.774907	0.257414	0.0453316	0.386436	0.217896	0.0353416	0.481038
Q6F5E8	Capping protein, Arp2/3 and myosin-I linker protein 2 OS=Homo sapiens OX=9606 GN=CARMIL2 PE=1 SV=2	24	0	154.6	CARMIL2	NA	27.7059	27.6947	27.8611	28.0904	27.885	28.0052	27.6101	27.226	27.3731	27.6561	27.7818	27.6659	0.298199	0.103571	0.691945	0.239666	0.040977	0.380941	0.268933	0.0517008	0.571936
Q8N4J0	Carnosine N-methyltransferase OS=Homo sapiens OX=9606 GN=CARNMT1 PE=1 SV=1	8	8	47.2	CARNMT1	NA	28.9481	28.8625	28.8695	28.9396	28.9359	29.0026	29.3246	29.3067	29.2599	29.2686	29.2693	29.3148	-0.0128318	0.630825	0.910688	0.0660012	0.13591	0.504315	0.0265847	0.825671	0.999976
P49589-3	Isoform 3 of Cysteine--tRNA ligase, cytoplasmic OS=Homo sapiens OX=9606 GN=CARS1	36	2	94.6	CARS1	NA	31.3491	31.425	31.4637	31.5908	31.5171	31.5791	31.0921	30.9027	31.0586	30.9981	31.1498	31.0704	0.0549625	0.496198	0.864406	0.149705	0.0264259	0.352146	0.102334	0.498395	0.999976
Q9HA77	Probable cysteine--tRNA ligase, mitochondrial OS=Homo sapiens OX=9606 GN=CARS2 PE=1 SV=1	16	16	62.2	CARS2	NA	29.1778	29.1458	29.1127	29.0752	29.1148	29.133	29.2799	29.4419	29.3471	29.3555	29.2034	29.3121	-0.0659479	0.369397	0.817872	-0.037735	0.211962	0.574551	-0.0518414	0.474945	0.999976
O15234	Protein CASC3 OS=Homo sapiens OX=9606 GN=CASC3 PE=1 SV=2	17	17	76.2	CASC3	NA	27.9833	27.9022	27.9024	27.9111	28.1185	28.0566	27.9498	27.9375	27.9858	28.0055	27.9814	28.0498	0.0545122	0.0987303	0.691945	0.0994055	0.243362	0.599122	0.0769589	0.0491249	0.556703
Q6P4E1	Protein CASC4 OS=Homo sapiens OX=9606 GN=CASC4 PE=1 SV=2	3	0	49.5	CASC4	NA	25.7337	25.8021	25.6894	25.8836	25.7445	25.6462	25.6621	25.7239	25.706	25.6149	25.5733	25.5623	-0.113828	0.00994061	0.376317	0.0163292	0.844851	0.944584	-0.0487495	0.398205	0.999976
O14936	Peripheral plasma membrane protein CASK OS=Homo sapiens OX=9606 GN=CASK PE=1 SV=3	8	0	105.1	CASK	TRUE	26.587	26.7001	26.7247	26.76	26.8586	26.8733	27.173	26.832	27.1175	27.2212	27.2436	27.1113	0.151212	0.287165	0.785055	0.160039	0.0461517	0.387136	0.155626	0.254908	0.970776
P29466	Caspase-1 OS=Homo sapiens OX=9606 GN=CASP1 PE=1 SV=1	16	0	45.1	CASP1	NA	28.4219	28.3351	28.435	28.4573	28.3927	28.4025	26.6837	26.8388	26.6463	26.7816	26.8857	26.8656	0.121369	0.165452	0.726933	0.020155	0.62174	0.842077	0.0707621	0.893425	0.999976
Q92851	Caspase-10 OS=Homo sapiens OX=9606 GN=CASP10 PE=1 SV=3	1	0	58.9	CASP10	NA	19.7108	19.5889	19.4432	18.9054	19.5708	19.14	NA	18.8917	18.4351	NA	NA	18.9205	0.257138	NA	NA	-0.375546	0.184523	0.551705	-0.0797446	0.788732	0.999976
P42575	Caspase-2 OS=Homo sapiens OX=9606 GN=CASP2 PE=1 SV=2	9	4	50.7	CASP2	NA	27.5882	27.5575	27.627	27.6145	27.4894	27.7192	28.0701	28.1166	28.0467	27.977	28.1212	28.0659	-0.0231207	0.655924	0.918403	0.0167322	0.828814	0.938439	-0.00319424	0.983697	0.999976
P42574	Caspase-3 OS=Homo sapiens OX=9606 GN=CASP3 PE=1 SV=2	10	10	31.6	CASP3	NA	30.6545	30.644	30.7359	30.6405	30.6228	30.7172	30.6872	30.7722	30.4057	30.4027	30.6403	30.7222	-0.033335	0.831319	0.962954	-0.0179736	0.683882	0.873973	-0.0256543	0.725488	0.999976
P49662	Caspase-4 OS=Homo sapiens OX=9606 GN=CASP4 PE=1 SV=1	3	0	43.2	CASP4	NA	23.9078	24.0255	24.2711	24.0168	24.0838	24.0292	23.4877	24.0887	23.2567	23.7015	23.5438	23.8201	0.0774465	0.790003	0.953295	-0.024859	0.839482	0.942476	0.0262937	0.888079	0.999976
P55212	Caspase-6 OS=Homo sapiens OX=9606 GN=CASP6 PE=1 SV=2	4	2	33.3	CASP6	NA	27.5432	27.5562	27.4805	27.5044	27.4508	27.5624	27.4546	27.6237	27.5106	27.5053	27.3598	27.4256	-0.0993948	0.203665	0.752249	-0.0207365	0.632478	0.849465	-0.0600656	0.146929	0.831214
P55210	Caspase-7 OS=Homo sapiens OX=9606 GN=CASP7 PE=1 SV=1	8	0	34.3	CASP7	NA	29.345	29.3946	29.4664	29.3347	29.4398	29.3841	29.7058	29.6857	29.7324	29.7227	29.6797	29.7425	0.00700603	0.776573	0.949161	-0.0157897	0.75172	0.905748	-0.00439185	0.966856	0.999976
Q14790-4	Isoform 4 of Caspase-8 OS=Homo sapiens OX=9606 GN=CASP8	16	0	57.7	CASP8	NA	29.5242	29.4814	29.5272	29.5198	29.4328	29.4753	29.3043	29.3052	29.357	29.2145	29.3709	29.2909	-0.030074	0.58466	0.893477	-0.0349795	0.310463	0.648753	-0.0325268	0.623031	0.999976
Q14790-6	Isoform 6 of Caspase-8 OS=Homo sapiens OX=9606 GN=CASP8	11	1	25.8	CASP8	NA	21.6341	21.3491	21.9135	22.2353	21.8759	21.6913	21.5793	21.8209	21.5593	21.8605	21.9937	22.0386	0.311099	0.044374	0.595291	0.301928	0.256314	0.608666	0.306513	0.0207545	0.365508
Q9UKL3	CASP8-associated protein 2 OS=Homo sapiens OX=9606 GN=CASP8AP2 PE=1 SV=1	4	4	222.5	CASP8AP2	NA	20.5074	20.1886	20.8518	20.2126	19.8995	20.0463	20.6916	20.5678	21.0265	20.5369	20.6446	20.6627	-0.1472	0.396971	0.832728	-0.463112	0.121326	0.489738	-0.305156	0.118459	0.764625
P55211	Caspase-9 OS=Homo sapiens OX=9606 GN=CASP9 PE=1 SV=3	2	0	46.3	CASP9	NA	25.4561	25.4557	25.5015	25.3314	25.4251	25.4496	25.731	25.8254	25.4513	25.3495	25.5736	25.6806	-0.134669	0.417455	0.843106	-0.0690992	0.185544	0.55235	-0.101884	0.269833	0.982995
P20810-6	Isoform 6 of Calpastatin OS=Homo sapiens OX=9606 GN=CAST	37	0	84.9	CAST	NA	30.5859	30.538	30.513	30.621	30.6629	30.6532	30.5171	30.6057	30.4888	30.5455	30.5262	30.6121	0.0240531	0.614241	0.905466	0.100101	0.0235814	0.340412	0.0620773	0.0623819	0.614452
P04040	Catalase OS=Homo sapiens OX=9606 GN=CAT PE=1 SV=3	25	25	59.7	CAT	NA	32.1471	32.1697	32.1713	32.248	32.1736	32.1764	31.5849	31.7343	31.7614	31.7585	31.7959	31.7535	0.0757716	0.299688	0.787948	0.036637	0.268131	0.617763	0.0562043	0.70649	0.999976
O43439	Protein CBFA2T2 OS=Homo sapiens OX=9606 GN=CBFA2T2 PE=1 SV=1	7	0	67.1	CBFA2T2	NA	23.9337	23.908	23.9095	24.0187	23.9883	23.9585	24.4357	24.4216	24.4966	24.5708	24.3849	24.5789	0.0602544	0.448565	0.84682	0.0714245	0.0366353	0.372932	0.0658395	0.706814	0.999976
O75081	Protein CBFA2T3 OS=Homo sapiens OX=9606 GN=CBFA2T3 PE=1 SV=2	7	0	71.1	CBFA2T3	NA	25.1527	24.9967	25.2344	25.0499	25.1544	25.0892	25.6124	25.7915	25.5718	25.7796	25.7027	25.7467	0.0844201	0.338013	0.804351	-0.0300772	0.721475	0.893345	0.0271715	0.890609	0.999976
Q13951	Core-binding factor subunit beta OS=Homo sapiens OX=9606 GN=CBFB PE=1 SV=2	14	2	21.5	CBFB	NA	31.867	31.8208	31.8354	31.8863	31.8937	31.9657	32.2421	32.3445	32.2572	32.291	32.3595	32.3225	0.0430905	0.326811	0.79856	0.0741565	0.0799028	0.435829	0.0586235	0.675686	0.999976
Q13951-2	Isoform 2 of Core-binding factor subunit beta OS=Homo sapiens OX=9606 GN=CBFB	13	1	22	CBFB	NA	26.792	26.6595	26.8068	26.7192	26.795	26.7665	27.1099	27.2824	27.1752	27.2019	26.917	27.0501	-0.132844	0.254118	0.767885	0.00748516	0.89465	0.961546	-0.0626796	0.634926	0.999976
P22681	E3 ubiquitin-protein ligase CBL OS=Homo sapiens OX=9606 GN=CBL PE=1 SV=2	19	17	99.6	CBL	NA	28.2312	28.2293	28.277	28.2665	28.3166	28.2393	28.5045	28.462	28.4005	28.4418	28.5028	28.4684	0.0153937	0.687672	0.926925	0.0282961	0.367867	0.695034	0.0218449	0.752372	0.999976
Q13191	E3 ubiquitin-protein ligase CBL-B OS=Homo sapiens OX=9606 GN=CBLB PE=1 SV=2	11	0	109.4	CBLB	NA	24.6388	24.6765	24.7563	24.6591	24.7425	24.7067	24.2949	24.0895	24.2211	24.3977	24.3457	24.0736	0.0704819	0.586429	0.893477	0.0122452	0.787828	0.921896	0.0413636	0.796165	0.999976
Q75N03	E3 ubiquitin-protein ligase Hakai OS=Homo sapiens OX=9606 GN=CBLL1 PE=1 SV=1	10	0	54.5	CBLL1	NA	28.6435	28.5994	28.6184	28.4905	28.6196	28.5576	28.84	28.9054	28.7885	28.6834	28.7158	28.7142	-0.140157	0.0433961	0.58965	-0.0645336	0.219234	0.578745	-0.102345	0.147689	0.831284
O75828	Carbonyl reductase [NADPH] 3 OS=Homo sapiens OX=9606 GN=CBR3 PE=1 SV=3	1	0	30.8	CBR3	NA	21.6631	21.0301	22.5704	20.8974	21.3013	20.8426	20.8032	21.2031	21.1784	20.7142	21.3045	21.2995	0.0444989	0.860247	0.971395	-0.740782	0.234175	0.59066	-0.348141	0.258372	0.971572
Q8N4T8	Carbonyl reductase family member 4 OS=Homo sapiens OX=9606 GN=CBR4 PE=1 SV=3	7	1	25.3	CBR4	NA	29.8039	29.837	29.956	29.8275	29.901	29.9067	29.4898	29.3464	29.3223	29.3456	29.4571	29.3784	0.00752629	0.910066	0.981508	0.0127675	0.82387	0.936203	0.0101469	0.949655	0.999976
P35520	Cystathionine beta-synthase OS=Homo sapiens OX=9606 GN=CBS PE=1 SV=2	19	0	60.5	CBS	NA	30.3455	30.3851	30.3156	30.3057	30.4216	30.35	30.4216	30.449	30.4539	30.4419	30.4279	30.4657	0.00367187	0.817855	0.960213	0.0103712	0.80774	0.9305	0.00702153	0.840449	0.999976
Q9BRT8	COBW domain-containing protein 1 OS=Homo sapiens OX=9606 GN=CBWD1 PE=1 SV=1	10	0	44	CBWD1	NA	29.9323	29.9145	29.9392	29.975	29.9263	29.9499	30.1378	30.1578	30.0098	30.1138	30.1152	30.124	0.0158667	0.765073	0.94703	0.021733	0.263611	0.613336	0.0187999	0.753232	0.999976
Q8IUF1	COBW domain-containing protein 2 OS=Homo sapiens OX=9606 GN=CBWD2 PE=2 SV=1	10	1	44	CBWD2	NA	22.9047	22.6131	22.8766	22.6568	22.7575	22.7827	22.7972	23.0802	23.1711	23.1856	23.2107	23.3671	0.238332	0.156495	0.718291	-0.0657913	0.564721	0.816733	0.0862705	0.568528	0.999976
P83916	Chromobox protein homolog 1 OS=Homo sapiens OX=9606 GN=CBX1 PE=1 SV=1	8	7	21.4	CBX1	NA	30.6644	30.6225	30.5683	30.4929	30.6561	30.5828	30.6081	30.5904	30.5457	30.6098	30.5025	30.5943	-0.0125008	0.764697	0.94703	-0.0411459	0.50349	0.783863	-0.0268233	0.411329	0.999976
Q14781	Chromobox protein homolog 2 OS=Homo sapiens OX=9606 GN=CBX2 PE=1 SV=2	5	5	56	CBX2	NA	25.5099	25.5712	25.5878	25.4329	25.4415	25.4143	25.6392	25.5934	25.6927	25.3668	25.3196	25.3348	-0.301326	0.00292238	0.264126	-0.126734	0.0237292	0.340752	-0.21403	8.15089e-05	0.0138565
Q13185	Chromobox protein homolog 3 OS=Homo sapiens OX=9606 GN=CBX3 PE=1 SV=4	9	7	20.8	CBX3	NA	32.4367	32.3612	32.4168	32.3571	32.3633	32.367	32.5304	32.6428	32.3706	32.3824	32.5862	32.6479	0.024206	0.840249	0.966088	-0.0423977	0.199524	0.564793	-0.00909583	0.898186	0.999976
O00257	E3 SUMO-protein ligase CBX4 OS=Homo sapiens OX=9606 GN=CBX4 PE=1 SV=3	5	4	61.3	CBX4	NA	24.4141	24.3897	24.5482	23.8439	24.0525	23.8214	24.229	24.1478	24.1114	23.8068	23.8047	23.734	-0.380914	0.00143171	0.219861	-0.544738	0.00546096	0.232569	-0.462826	0.000417575	0.0414096
P45973	Chromobox protein homolog 5 OS=Homo sapiens OX=9606 GN=CBX5 PE=1 SV=1	13	12	22.2	CBX5	NA	33.1632	33.1307	33.1081	33.1597	33.2641	33.1446	33.3318	33.3728	33.4342	33.3741	33.4571	33.439	0.0437774	0.325881	0.797979	0.0554543	0.276514	0.623684	0.0496159	0.548651	0.999976
O95503	Chromobox protein homolog 6 OS=Homo sapiens OX=9606 GN=CBX6 PE=1 SV=1	1	1	43.9	CBX6	NA	24.1464	23.944	23.9531	22.3517	22.6787	23.3862	24.2398	23.7252	24.0444	22.1923	22.0038	22.1041	-1.90306	0.00278905	0.264126	-1.20897	0.052557	0.394609	-1.55601	0.00036806	0.0379299
O95931	Chromobox protein homolog 7 OS=Homo sapiens OX=9606 GN=CBX7 PE=1 SV=1	2	2	28.3	CBX7	NA	24.9635	24.9393	24.9978	24.3242	24.5477	24.4436	23.8325	23.9386	23.8475	23.545	23.527	23.6641	-0.294132	0.00673127	0.344711	-0.528408	0.0106069	0.266161	-0.41127	0.220312	0.935369
Q9HC52	Chromobox protein homolog 8 OS=Homo sapiens OX=9606 GN=CBX8 PE=1 SV=3	13	13	43.4	CBX8	NA	28.955	28.84	28.8397	28.52	28.586	28.5889	28.7211	28.8533	28.7293	28.5467	28.4593	28.5532	-0.248173	0.0116572	0.400809	-0.313232	0.00460939	0.224134	-0.280703	0.000141316	0.0194051
Q6P1N0	Coiled-coil and C2 domain-containing protein 1A OS=Homo sapiens OX=9606 GN=CC2D1A PE=1 SV=1	24	0	104	CC2D1A	NA	27.7228	27.6802	27.8144	27.7713	27.7035	27.774	27.8709	27.8195	27.8552	27.9392	27.8997	27.8727	0.0553162	0.0915748	0.681346	0.0104754	0.83284	0.938979	0.0328958	0.511383	0.999976
Q5T0F9-2	Isoform 2 of Coiled-coil and C2 domain-containing protein 1B OS=Homo sapiens OX=9606 GN=CC2D1B	14	0	93.5	CC2D1B	NA	27.0528	26.9953	26.967	26.987	27.1279	26.9892	26.9798	26.9883	26.9087	26.9377	26.9678	26.9126	-0.0195742	0.554244	0.887084	0.0296581	0.613843	0.83883	0.00504194	0.892133	0.999976
Q8IX12	Cell division cycle and apoptosis regulator protein 1 OS=Homo sapiens OX=9606 GN=CCAR1 PE=1 SV=2	40	0	132.7	CCAR1	NA	30.1557	30.145	30.098	30.0572	30.1673	30.1575	30.1307	30.1003	30.0083	30.0841	30.0403	30.1101	-0.00161999	0.971593	0.992503	-0.00556808	0.896702	0.961546	-0.00359404	0.908315	0.999976
Q8N163	Cell cycle and apoptosis regulator protein 2 OS=Homo sapiens OX=9606 GN=CCAR2 PE=1 SV=2	56	1	102.8	CCAR2	NA	31.7812	31.8518	31.8003	31.8118	31.9121	31.8838	31.8535	31.8279	31.849	31.8352	31.8091	31.8574	-0.00953014	0.592091	0.8948	0.0581849	0.194432	0.561175	0.0243274	0.27189	0.985572
Q96A19	Coiled-coil domain-containing protein 102A OS=Homo sapiens OX=9606 GN=CCDC102A PE=1 SV=2	8	8	62.6	CCDC102A	NA	25.95	26.0201	26.0521	25.8834	25.8482	25.9517	26.1536	26.059	26.2127	26.1079	26.2273	26.0234	-0.0221932	0.780708	0.950732	-0.112984	0.0576127	0.40788	-0.0675885	0.360665	0.999976
Q9BWC9	Coiled-coil domain-containing protein 106 OS=Homo sapiens OX=9606 GN=CCDC106 PE=1 SV=1	2	2	32	CCDC106	NA	19.5924	NA	NA	NA	NA	NA	NA	NA	19.308	NA	NA	NA	NaN	NA	NA	NaN	NA	NA	NaN
Q96NT0	Coiled-coil domain-containing protein 115 OS=Homo sapiens OX=9606 GN=CCDC115 PE=1 SV=1	2	0	19.7	CCDC115	NA	26.257	26.1653	26.06	26.043	26.0307	26.0092	26.2584	26.2163	26.2385	26.2838	26.0564	26.2445	-0.042801	0.605897	0.902498	-0.133147	0.140399	0.506305	-0.0879738	0.166423	0.862121
Q8IWD4	Coiled-coil domain-containing protein 117 OS=Homo sapiens OX=9606 GN=CCDC117 PE=1 SV=1	5	3	30.5	CCDC117	NA	25.1501	25.2347	24.9865	25.3895	25.2152	25.1717	25.4386	25.4012	25.2859	25.3221	25.5012	25.4045	0.0340007	0.649373	0.91676	0.135091	0.243326	0.599122	0.0845458	0.34449	0.999976
Q8WUD4	Coiled-coil domain-containing protein 12 OS=Homo sapiens OX=9606 GN=CCDC12 PE=1 SV=1	9	9	19.2	CCDC12	NA	31.0126	30.8951	30.8025	30.7789	30.8935	30.8112	31.0015	31.0482	31.0598	31.1043	30.935	31.0779	0.00255182	0.96682	0.99174	-0.0755023	0.354747	0.686719	-0.0364752	0.607337	0.999976
Q5T0U0	Coiled-coil domain-containing protein 122 OS=Homo sapiens OX=9606 GN=CCDC122 PE=2 SV=1	1	0	32.2	CCDC122	NA	22.8097	22.7141	23.028	23.2959	22.9843	22.9927	22.6126	22.3487	22.1475	22.5585	22.4991	22.4401	0.129599	0.43964	0.846316	0.240401	0.157921	0.526744	0.185	0.357504	0.999976
Q96CT7	Coiled-coil domain-containing protein 124 OS=Homo sapiens OX=9606 GN=CCDC124 PE=1 SV=1	16	16	25.8	CCDC124	NA	30.7824	30.7608	30.7951	30.9028	30.8477	30.8841	31.0393	31.127	31.0653	31.0559	30.9986	31.0817	-0.0318164	0.423957	0.845215	0.0987909	0.0105664	0.266161	0.0334872	0.680778	0.999976
Q96BQ5	Coiled-coil domain-containing protein 127 OS=Homo sapiens OX=9606 GN=CCDC127 PE=1 SV=1	4	4	30.8	CCDC127	NA	28.8402	28.9397	28.7437	28.682	28.8737	28.9101	28.6841	28.4579	28.87	28.6223	28.5081	28.6845	-0.0657082	0.650876	0.91723	-0.0192615	0.842487	0.94343	-0.0424848	0.660793	0.999976
P13994	Coiled-coil domain-containing protein 130 OS=Homo sapiens OX=9606 GN=CCDC130 PE=1 SV=2	4	4	44.8	CCDC130	NA	21.1496	21.1119	21.5251	21.0922	20.8546	20.2375	20.4734	20.7381	20.2924	20.4763	20.2505	20.5408	-0.0788017	0.644434	0.914489	-0.534085	0.159506	0.529195	-0.306443	0.223036	0.939509
Q9H6E4	Coiled-coil domain-containing protein 134 OS=Homo sapiens OX=9606 GN=CCDC134 PE=1 SV=1	6	6	26.5	CCDC134	NA	29.5825	29.7403	29.7112	29.5374	29.6974	29.684	29.8395	29.7452	29.7216	29.7776	29.675	29.7101	-0.0478699	0.367099	0.817872	-0.0384412	0.614901	0.839452	-0.0431556	0.377012	0.999976
Q6PK04	Coiled-coil domain-containing protein 137 OS=Homo sapiens OX=9606 GN=CCDC137 PE=1 SV=1	9	9	33.2	CCDC137	NA	26.9219	26.9156	26.8248	26.3188	26.3613	26.3296	26.8199	26.9648	26.8659	26.2311	26.4888	26.2571	-0.557866	0.00899017	0.360635	-0.550855	0.00100496	0.174674	-0.55436	8.77169e-07	0.00166162
Q96M89	Coiled-coil domain-containing protein 138 OS=Homo sapiens OX=9606 GN=CCDC138 PE=1 SV=1	2	0	76.2	CCDC138	NA	23.5942	24.3701	23.7355	23.348	23.6175	23.1262	24.3243	24.584	24.4499	24.1365	24.5626	24.0008	-0.219448	0.327929	0.799392	-0.536051	0.141738	0.507824	-0.37775	0.200823	0.915216
Q0P6D6	Coiled-coil domain-containing protein 15 OS=Homo sapiens OX=9606 GN=CCDC15 PE=2 SV=2	3	2	110.4	CCDC15	NA	24.0621	24.1349	24.5066	24.4484	24.1749	24.1824	24.1964	23.9896	24.1324	24.1121	24.0828	23.9623	-0.0537178	0.523629	0.875129	0.0340536	0.847593	0.945382	-0.00983206	0.922618	0.999976
Q8NCX0	Coiled-coil domain-containing protein 150 OS=Homo sapiens OX=9606 GN=CCDC150 PE=1 SV=2	1	0	128.7	CCDC150	NA	22.7243	22.8467	22.8637	22.833	22.8696	22.919	23.0753	22.9742	23.0204	22.8463	23.2834	23.0041	0.0213427	0.88437	0.978041	0.0622948	0.300871	0.641	0.0418188	0.643495	0.999976
Q9P0B6	Coiled-coil domain-containing protein 167 OS=Homo sapiens OX=9606 GN=CCDC167 PE=1 SV=2	5	5	11.5	CCDC167	NA	27.6071	28.0615	28.0154	28.2249	27.941	28.0859	29.0271	28.5863	28.8964	28.8049	29.0474	28.7641	0.0355974	0.834041	0.963944	0.189292	0.333063	0.668087	0.112445	0.709643	0.999976
Q6PII3	Coiled-coil domain-containing protein 174 OS=Homo sapiens OX=9606 GN=CCDC174 PE=1 SV=3	5	5	53.9	CCDC174	NA	27.4663	27.3903	27.5755	27.3668	27.1638	27.3012	27.4449	27.3831	27.0932	26.974	27.3077	27.2726	-0.122288	0.464946	0.853336	-0.200069	0.0683124	0.418227	-0.161178	0.0977774	0.721657
Q5T9S5	Coiled-coil domain-containing protein 18 OS=Homo sapiens OX=9606 GN=CCDC18 PE=1 SV=1	3	0	168.9	CCDC18	NA	26.4885	26.3126	26.2194	26.1547	26.4827	26.2196	26.5305	26.6011	26.5125	26.4538	26.479	26.7637	0.0174885	0.878967	0.976259	-0.0545042	0.692446	0.877897	-0.0185079	0.866646	0.999976
Q9P1Z9	Coiled-coil domain-containing protein 180 OS=Homo sapiens OX=9606 GN=CCDC180 PE=2 SV=3	2	1	197.2	CCDC180	NA	24.5804	24.5601	24.6603	24.4394	24.6105	24.5274	24.4109	24.4101	24.3946	24.3983	24.1147	24.5144	-0.0627194	0.650173	0.916971	-0.0744534	0.281883	0.626585	-0.0685864	0.437119	0.999976
Q7Z3E2	Coiled-coil domain-containing protein 186 OS=Homo sapiens OX=9606 GN=CCDC186 PE=1 SV=2	12	12	103.6	CCDC186	NA	25.7955	25.7527	25.8491	25.7373	25.7518	25.6743	25.9427	26.0456	26.0366	25.9909	26.0037	25.9775	-0.0175908	0.650079	0.916971	-0.0779166	0.102485	0.466519	-0.0477537	0.561811	0.999976
A0A1B0GVG4	Coiled-coil domain-containing protein 194 OS=Homo sapiens OX=9606 GN=CCDC194 PE=3 SV=1	1	0	24.9	CCDC194	NA	24.3187	24.3574	24.5258	24.4676	24.3781	24.2857	NA	NA	NA	NA	NA	NA	NaN	NA	NA	-0.0235256	0.790005	0.922105	-0.0235256	0.790005	0.999976
O60826	Coiled-coil domain-containing protein 22 OS=Homo sapiens OX=9606 GN=CCDC22 PE=1 SV=1	21	20	70.7	CCDC22	NA	29.4151	29.4566	29.4705	29.4946	29.4567	29.434	29.2954	29.3791	29.3523	29.3661	29.327	29.335	0.000431091	0.988475	0.99665	0.0143801	0.585432	0.824689	0.00740562	0.85358	0.999976
Q86WR0	Coiled-coil domain-containing protein 25 OS=Homo sapiens OX=9606 GN=CCDC25 PE=1 SV=2	13	4	24.5	CCDC25	NA	31.8473	31.8152	31.7416	31.8555	31.8885	31.8438	31.9127	31.9298	31.7593	31.7614	31.9113	31.9245	-0.00149302	0.98514	0.996224	0.0612432	0.17948	0.546383	0.0298751	0.471347	0.999976
Q8IWP9	Coiled-coil domain-containing protein 28A OS=Homo sapiens OX=9606 GN=CCDC28A PE=1 SV=1	4	4	30.3	CCDC28A	NA	25.9107	25.8207	25.916	26.0942	25.9808	25.8403	26.0302	25.8071	25.9072	26.09	25.8792	25.7855	0.00342332	0.976965	0.993969	0.0893221	0.352347	0.68554	0.0463727	0.479194	0.999976
Q9BUN5	Coiled-coil domain-containing protein 28B OS=Homo sapiens OX=9606 GN=CCDC28B PE=1 SV=2	2	1	22	CCDC28B	NA	26.9698	27.0215	27.0244	26.9887	27.0859	26.978	25.7018	25.812	25.8497	25.855	25.7145	25.6822	-0.0372996	0.619168	0.909177	0.0123086	0.770965	0.915321	-0.0124955	0.975356	0.999976
Q9BV29	Coiled-coil domain-containing protein 32 OS=Homo sapiens OX=9606 GN=CCDC32 PE=1 SV=2	2	0	20.6	CCDC32	NA	24.751	24.7616	24.7311	24.5505	24.773	24.8928	25.011	24.9184	24.7654	24.7942	24.8858	24.869	-0.0485853	0.578677	0.892302	-0.00911491	0.93601	0.974478	-0.0288501	0.690747	0.999976
Q96HJ3	Coiled-coil domain-containing protein 34 OS=Homo sapiens OX=9606 GN=CCDC34 PE=1 SV=2	1	1	43.2	CCDC34	NA	25.0859	25.0399	25.0526	25.0349	25.2531	25.1726	25.4221	25.3026	25.3867	25.5254	25.4394	25.403	0.0854517	0.167323	0.728477	0.0940658	0.275579	0.623296	0.0897587	0.407447	0.999976
Q96MW1	Coiled-coil domain-containing protein 43 OS=Homo sapiens OX=9606 GN=CCDC43 PE=1 SV=2	9	4	25.2	CCDC43	NA	30.9555	30.9817	30.9976	31.0319	31.1183	31.0573	31.0147	31.0281	31.0189	31.0358	30.9865	30.9795	-0.0199604	0.377427	0.82334	0.0909037	0.0526144	0.394609	0.0354717	0.1714	0.872444
Q96A33	Coiled-coil domain-containing protein 47 OS=Homo sapiens OX=9606 GN=CCDC47 PE=1 SV=1	17	2	55.8	CCDC47	NA	29.0126	29.3015	29.4155	29.6007	29.3057	29.4569	29.7952	29.3703	29.617	29.5205	29.868	29.5089	0.0382884	0.833303	0.963536	0.21123	0.231614	0.588409	0.124759	0.375419	0.999976
Q8IVM0	Coiled-coil domain-containing protein 50 OS=Homo sapiens OX=9606 GN=CCDC50 PE=1 SV=1	11	1	35.8	CCDC50	NA	29.06	28.9692	28.9882	29.1338	29.2013	29.1253	28.4172	28.5078	28.4366	28.5346	28.4028	28.4775	0.017776	0.726604	0.936955	0.147672	0.0163387	0.316601	0.0827239	0.685247	0.999976
Q96ER9	Mitochondrial potassium channel OS=Homo sapiens OX=9606 GN=CCDC51 PE=1 SV=2	19	4	45.8	CCDC51	NA	30.369	30.4985	30.2788	30.353	30.3553	30.3556	30.5471	30.6172	30.6658	30.5164	30.6202	30.5087	-0.0615926	0.283909	0.783981	-0.027483	0.708399	0.886441	-0.0445378	0.571994	0.999976
Q2TAC2	Coiled-coil domain-containing protein 57 OS=Homo sapiens OX=9606 GN=CCDC57 PE=1 SV=3	1	0	103	CCDC57	NA	NA	NA	NA	NA	NA	18.1237	NA	NA	17.877	NA	NA	NA	NaN	NA	NA	NaN	NA	NA	0.246689
Q4VC31	Coiled-coil domain-containing protein 58 OS=Homo sapiens OX=9606 GN=CCDC58 PE=1 SV=1	7	7	16.6	CCDC58	NA	32.7026	32.6811	32.6621	32.6326	32.763	32.6784	32.7749	32.8492	32.7706	32.718	32.6152	32.6763	-0.128387	0.0318794	0.543991	0.00938409	0.833005	0.938979	-0.0595015	0.135396	0.811736
Q9P031	Thyroid transcription factor 1-associated protein 26 OS=Homo sapiens OX=9606 GN=CCDC59 PE=1 SV=2	5	5	28.7	CCDC59	NA	28.5269	28.4301	28.3418	27.6598	27.6736	27.9316	28.7793	28.8628	28.7777	27.9834	28.0499	27.9786	-0.802675	3.36804e-05	0.0600797	-0.677963	0.00537812	0.232569	-0.740319	7.57751e-05	0.0134299
Q16204	Coiled-coil domain-containing protein 6 OS=Homo sapiens OX=9606 GN=CCDC6 PE=1 SV=2	20	20	53.3	CCDC6	NA	30.667	30.6497	30.6262	30.7122	30.7238	30.697	30.7515	30.8447	30.8053	30.7871	30.8149	30.8085	0.00303418	0.922898	0.983124	0.0633601	0.0152963	0.306	0.0331972	0.455888	0.999976
Q9Y6R9	Coiled-coil domain-containing protein 61 OS=Homo sapiens OX=9606 GN=CCDC61 PE=1 SV=3	6	3	57.3	CCDC61	NA	25.1043	25.1416	25.1434	25.3959	25.0959	25.0359	26.3296	26.2052	26.3361	26.1881	26.3999	26.3753	0.0307575	0.721189	0.935357	0.0461737	0.719433	0.892307	0.0384656	0.919195	0.999976
A2RUB6	Coiled-coil domain-containing protein 66 OS=Homo sapiens OX=9606 GN=CCDC66 PE=1 SV=4	2	0	109.3	CCDC66	NA	24.9555	24.8048	24.8675	25.0871	25.0934	24.9468	24.7903	24.749	24.892	24.8574	24.7391	24.7825	-0.0174006	0.767195	0.94703	0.166473	0.0625331	0.411401	0.0745363	0.314323	0.999976
A6NI79	Coiled-coil domain-containing protein 69 OS=Homo sapiens OX=9606 GN=CCDC69 PE=1 SV=1	3	3	34.8	CCDC69	NA	25.5767	25.5476	25.5639	25.3939	25.5652	25.5374	25.5662	25.6091	25.5585	25.4564	25.7568	25.6076	0.0290406	0.771346	0.947428	-0.0638928	0.35134	0.685363	-0.0174261	0.751431	0.999976
Q8IV32	Coiled-coil domain-containing protein 71 OS=Homo sapiens OX=9606 GN=CCDC71 PE=1 SV=3	1	1	49.6	CCDC71	NA	21.753	21.7613	21.7074	20.3417	20.8566	20.624	21.829	21.9923	22.3862	21.3906	21.0085	21.4446	-0.787949	0.0227478	0.500704	-1.13317	0.0158796	0.31387	-0.960559	0.00147573	0.0910555
Q8N9Z2	Coiled-coil domain-containing protein 71L OS=Homo sapiens OX=9606 GN=CCDC71L PE=1 SV=2	3	2	26.2	CCDC71L	NA	26.8671	26.9612	26.7124	26.5853	26.887	26.9005	26.297	26.1551	26.2384	25.9514	26.0925	25.8883	-0.252788	0.0314915	0.540724	-0.0559945	0.6819	0.872859	-0.154391	0.53116	0.999976
Q9BR77	Coiled-coil domain-containing protein 77 OS=Homo sapiens OX=9606 GN=CCDC77 PE=1 SV=1	2	0	57.5	CCDC77	NA	24.7127	24.6537	24.9793	24.8928	24.753	24.8395	24.6739	24.701	24.7353	24.8306	24.9787	24.7783	0.159143	0.107704	0.692593	0.0465297	0.699584	0.880287	0.102836	0.116279	0.760183
Q8N4S0	Coiled-coil domain-containing protein 82 OS=Homo sapiens OX=9606 GN=CCDC82 PE=1 SV=2	6	1	64	CCDC82	NA	26.422	26.36	26.5315	26.4704	26.6194	26.4976	26.1698	26.3305	26.4334	26.2265	26.1654	26.1584	-0.127826	0.232951	0.759439	0.0912814	0.250693	0.604209	-0.0182725	0.851631	0.999976
Q86UT8	Coiled-coil domain-containing protein 84 OS=Homo sapiens OX=9606 GN=CCDC84 PE=1 SV=1	1	1	38	CCDC84	NA	23.9574	23.9137	23.8771	24.218	23.776	24.0502	24.214	24.2437	24.3604	24.1668	24.3947	24.0811	-0.0584679	0.61394	0.905291	0.0986769	0.525429	0.795857	0.0201045	0.868126	0.999976
Q15834	Coiled-coil domain-containing protein 85B OS=Homo sapiens OX=9606 GN=CCDC85B PE=1 SV=2	3	2	22.1	CCDC85B	NA	24.3671	24.1597	24.0723	24.1557	23.8689	23.8443	24.644	24.7485	24.6254	24.58	24.4846	24.3757	-0.192554	0.0616778	0.634588	-0.243396	0.141995	0.508081	-0.217975	0.232905	0.949899
A6NKD9	Coiled-coil domain-containing protein 85C OS=Homo sapiens OX=9606 GN=CCDC85C PE=1 SV=1	5	5	45.2	CCDC85C	NA	22.6217	21.6862	23.3563	22.5905	22.4676	22.1355	22.2118	22.9697	21.9028	22.936	22.3278	23.2527	0.477344	0.317839	0.794137	-0.156847	0.780663	0.918576	0.160248	0.619654	0.999976
Q9H6F5	Coiled-coil domain-containing protein 86 OS=Homo sapiens OX=9606 GN=CCDC86 PE=1 SV=1	17	14	40.2	CCDC86	NA	29.6217	29.5582	29.5441	29.3614	29.4213	29.3453	29.4139	29.5111	29.5289	29.2457	29.0916	29.2794	-0.279079	0.0213246	0.491121	-0.198716	0.00394935	0.22047	-0.238897	0.0023427	0.122217
Q3V6T2	Girdin OS=Homo sapiens OX=9606 GN=CCDC88A PE=1 SV=2	65	0	215.9	CCDC88A	NA	29.027	29.0191	29.0475	28.9706	29.0674	29.0395	29.6026	29.5358	29.5757	29.6179	29.5994	29.5803	0.0278137	0.296319	0.787948	-0.00530665	0.873655	0.954023	0.0112535	0.950545	0.999976
A6NC98	Coiled-coil domain-containing protein 88B OS=Homo sapiens OX=9606 GN=CCDC88B PE=1 SV=1	32	0	164.7	CCDC88B	NA	27.5225	27.5305	27.5574	27.5173	27.4745	27.4682	27.4128	27.3594	27.4353	27.4636	27.4688	27.4435	0.0561546	0.118136	0.692593	-0.0501557	0.0628016	0.411401	0.00299941	0.931661	0.999976
Q9P219	Protein Daple OS=Homo sapiens OX=9606 GN=CCDC88C PE=1 SV=3	23	23	228.1	CCDC88C	NA	26.9348	26.9016	26.8553	27.0806	26.8299	26.967	27.1309	27.1605	27.0592	27.1002	26.9443	27.0293	-0.0922574	0.174267	0.73569	0.0619454	0.48828	0.77292	-0.015156	0.823528	0.999976
Q9Y3X0	Coiled-coil domain-containing protein 9 OS=Homo sapiens OX=9606 GN=CCDC9 PE=1 SV=1	13	13	59.7	CCDC9	NA	27.7023	27.5561	27.5115	27.6184	27.6591	27.5814	27.4246	27.4831	27.3558	27.4713	27.4534	27.4206	0.0272688	0.547583	0.886297	0.0296586	0.669029	0.86733	0.0284637	0.661449	0.999976
Q9GZT6	Coiled-coil domain-containing protein 90B, mitochondrial OS=Homo sapiens OX=9606 GN=CCDC90B PE=1 SV=2	4	0	29.5	CCDC90B	NA	28.196	28.1926	28.3258	28.2476	28.1258	28.3327	27.5546	27.6654	27.8668	27.6403	27.8718	27.5743	-0.000141656	0.999173	0.999294	-0.00276736	0.97225	0.988522	-0.00145451	0.993833	0.999976
Q7Z6B0	Coiled-coil domain-containing protein 91 OS=Homo sapiens OX=9606 GN=CCDC91 PE=1 SV=2	10	0	49.9	CCDC91	NA	27.3639	27.2973	27.2495	27.3837	27.3897	27.4012	27.4322	27.4745	27.4169	27.4085	27.3749	27.391	-0.0497231	0.082357	0.672121	0.0880238	0.114185	0.479911	0.0191503	0.610642	0.999976
Q53HC0	Coiled-coil domain-containing protein 92 OS=Homo sapiens OX=9606 GN=CCDC92 PE=1 SV=2	1	0	36.9	CCDC92	NA	21.1017	21.2188	21.7522	21.8707	21.4321	21.9749	20.4394	21.4714	20.91	20.4777	21.428	21.0663	0.0504157	0.90743	0.981351	0.401643	0.199996	0.564793	0.22603	0.456538	0.999976
Q567U6	Coiled-coil domain-containing protein 93 OS=Homo sapiens OX=9606 GN=CCDC93 PE=1 SV=2	19	19	73.2	CCDC93	NA	29.1792	29.1982	29.2639	29.3208	29.2705	29.3402	29.1083	28.8886	28.945	29.0835	29.1399	29.031	0.104149	0.252864	0.767885	0.0967379	0.0450575	0.386436	0.100444	0.243375	0.963162
Q96F63	Coiled-coil domain-containing protein 97 OS=Homo sapiens OX=9606 GN=CCDC97 PE=1 SV=1	9	9	38.9	CCDC97	NA	26.1641	26.0913	26.0601	26.2864	26.1338	26.1106	26.3474	26.4249	26.4996	26.2592	26.3141	26.2703	-0.142714	0.068432	0.639803	0.0717664	0.335329	0.669791	-0.035474	0.681359	0.999976
Q8TD31	Coiled-coil alpha-helical rod protein 1 OS=Homo sapiens OX=9606 GN=CCHCR1 PE=1 SV=2	1	0	88.6	CCHCR1	NA	21.4237	21.5223	21.642	21.7599	21.663	21.5675	21.9453	22.0518	22.1719	22.0399	21.9343	21.6332	-0.187215	0.267005	0.772331	0.134139	0.187099	0.552782	-0.026538	0.859915	0.999976
P06307	Cholecystokinin OS=Homo sapiens OX=9606 GN=CCK PE=1 SV=1	1	1	12.7	CCK	NA	26.5183	27.0139	26.1098	25.1767	26.2531	25.7107	26.4159	27.2819	26.6201	25.8521	26.8031	26.6805	-0.327445	0.456466	0.848387	-0.833839	0.111303	0.476491	-0.580642	0.091077	0.699881
Q9BSQ5	Cerebral cavernous malformations 2 protein OS=Homo sapiens OX=9606 GN=CCM2 PE=1 SV=1	11	0	48.8	CCM2	NA	30.048	30.0341	30.1678	29.9318	30.0111	29.9653	30.1184	30.1253	30.1702	30.0882	30.1761	30.0877	-0.0206012	0.581282	0.893373	-0.113902	0.0972078	0.46082	-0.0672514	0.162588	0.853944
P20248	Cyclin-A2 OS=Homo sapiens OX=9606 GN=CCNA2 PE=1 SV=2	8	8	48.5	CCNA2	NA	27.6985	27.5845	27.8145	27.7084	27.8118	27.792	28.6505	28.5343	28.7304	28.5943	28.7352	28.785	0.0664071	0.45654	0.848387	0.071556	0.405585	0.722338	0.0689816	0.822892	0.999976
P14635	G2/mitotic-specific cyclin-B1 OS=Homo sapiens OX=9606 GN=CCNB1 PE=1 SV=1	4	0	48.3	CCNB1	NA	26.9612	26.7484	27.0951	26.7444	26.7103	26.7471	28.3587	27.8425	28.0822	28.2918	28.2287	28.1521	0.129679	0.479746	0.856502	-0.201006	0.18316	0.55028	-0.0356637	0.935642	0.999976
O95067	G2/mitotic-specific cyclin-B2 OS=Homo sapiens OX=9606 GN=CCNB2 PE=1 SV=1	10	10	45.3	CCNB2	NA	27.1577	27.3152	27.2191	27.2688	27.2411	27.2389	28.2493	27.9567	28.1244	28.2469	28.311	28.1763	0.134611	0.250581	0.767885	0.0189201	0.722606	0.893345	0.0767655	0.803671	0.999976
P24863	Cyclin-C OS=Homo sapiens OX=9606 GN=CCNC PE=1 SV=2	1	0	33.2	CCNC	NA	21.929	21.9894	22.5151	21.7561	23.1979	20.9241	22.3259	22.744	22.3338	22.1926	22.2824	22.314	-0.204887	0.273344	0.77579	-0.185096	0.810522	0.932049	-0.194991	0.574378	0.999976
P24385	G1/S-specific cyclin-D1 OS=Homo sapiens OX=9606 GN=CCND1 PE=1 SV=1	11	10	33.7	CCND1	NA	23.6126	24.7906	24.5063	24.7727	24.9706	24.5008	23.5158	24.6744	25.087	23.7426	24.2236	25.7165	0.135182	0.867528	0.973042	0.444892	0.338643	0.673712	0.290037	0.465745	0.999976
P30281	G1/S-specific cyclin-D3 OS=Homo sapiens OX=9606 GN=CCND3 PE=1 SV=2	3	0	32.5	CCND3	NA	24.3543	24.3316	24.4484	24.6269	24.4025	24.3412	24.5867	24.7574	24.6755	24.7885	25.0168	24.8237	0.203142	0.0863641	0.676096	0.0787697	0.470349	0.761518	0.140956	0.300544	0.999976
O95273	Cyclin-D1-binding protein 1 OS=Homo sapiens OX=9606 GN=CCNDBP1 PE=1 SV=2	5	0	40.2	CCNDBP1	NA	26.754	26.7208	26.6979	26.7235	26.6232	26.6456	26.1838	26.3157	26.2155	26.2301	26.1583	26.0972	-0.0764893	0.238709	0.760824	-0.0601063	0.177818	0.545132	-0.0682978	0.676559	0.999976
P41002	Cyclin-F OS=Homo sapiens OX=9606 GN=CCNF PE=1 SV=2	4	4	87.6	CCNF	NA	23.1075	23.0055	22.9444	22.557	22.4719	22.6804	23.8221	23.6611	23.7124	22.8415	22.7844	22.9523	-0.872449	0.000219951	0.139718	-0.449397	0.00507056	0.230181	-0.660923	0.00758958	0.219443
P51946	Cyclin-H OS=Homo sapiens OX=9606 GN=CCNH PE=1 SV=1	10	10	37.6	CCNH	NA	29.1391	29.1943	29.1656	29.3251	29.2082	29.3172	28.8795	28.9749	29.0947	29.0157	28.9971	28.8976	-0.0128792	0.869123	0.973154	0.117168	0.0732782	0.428541	0.0521446	0.573826	0.999976
Q14094	Cyclin-I OS=Homo sapiens OX=9606 GN=CCNI PE=1 SV=1	3	1	42.5	CCNI	NA	21.4731	21.6106	20.7088	21.5415	21.5322	21.5816	20.6032	20.7678	20.8609	20.9259	20.8484	20.7717	0.104699	0.311552	0.791486	0.287619	0.413005	0.726039	0.196159	0.424885	0.999976
O75909	Cyclin-K OS=Homo sapiens OX=9606 GN=CCNK PE=1 SV=2	8	0	64.2	CCNK	NA	28.8182	28.8021	28.8443	28.5001	28.5053	28.4012	28.8832	28.8866	28.9353	28.1172	28.1462	28.1636	-0.759379	5.99508e-06	0.0184738	-0.352674	0.00453421	0.224134	-0.556026	0.000456199	0.0435832
Q9UK58	Cyclin-L1 OS=Homo sapiens OX=9606 GN=CCNL1 PE=1 SV=1	7	0	59.6	CCNL1	NA	28.7255	28.8747	28.6913	28.6762	28.6666	28.6815	28.6646	28.5475	28.7533	28.5907	28.639	28.5308	-0.0683095	0.384522	0.828698	-0.0890981	0.253855	0.60697	-0.0787038	0.156755	0.840261
Q96S94	Cyclin-L2 OS=Homo sapiens OX=9606 GN=CCNL2 PE=1 SV=1	6	0	58.1	CCNL2	NA	27.9598	27.9787	27.9879	27.8	28.0503	27.8776	28.5179	28.3332	28.4659	28.3802	28.4016	28.3879	-0.0491179	0.466313	0.853921	-0.066164	0.465884	0.759301	-0.0576409	0.717696	0.999976
Q8N1B3	Cyclin-Q OS=Homo sapiens OX=9606 GN=CCNQ PE=1 SV=2	2	0	28.4	CCNQ	NA	23.8711	23.5011	23.3917	23.4858	23.5864	23.6516	23.5185	23.6429	23.5516	23.7355	23.4027	23.3729	-0.0673121	0.628235	0.910688	-0.0133981	0.936844	0.974831	-0.0403551	0.660024	0.999976
O60563	Cyclin-T1 OS=Homo sapiens OX=9606 GN=CCNT1 PE=1 SV=1	14	9	80.6	CCNT1	NA	28.5435	28.4855	28.5248	28.4693	28.5835	28.4359	28.6555	28.6439	28.6431	28.5273	28.4228	28.5534	-0.146352	0.0655092	0.635268	-0.0217484	0.685009	0.874338	-0.0840502	0.0636656	0.616421
O60583	Cyclin-T2 OS=Homo sapiens OX=9606 GN=CCNT2 PE=1 SV=2	6	0	81	CCNT2	NA	23.7431	23.8512	23.7303	23.4493	23.5656	23.3502	23.3532	23.256	23.4096	23.1279	23.096	23.0442	-0.250243	0.0152108	0.436202	-0.319809	0.0178159	0.326407	-0.285026	0.0586515	0.600183
Q8ND76	Cyclin-Y OS=Homo sapiens OX=9606 GN=CCNY PE=1 SV=2	2	0	39.3	CCNY	NA	24.5469	24.6294	24.4412	24.908	24.401	24.5788	24.1631	24.2074	24.2675	24.4621	24.1584	24.2444	0.075632	0.497147	0.864568	0.0900821	0.615609	0.839633	0.0828571	0.551622	0.999976
Q8N7R7	Cyclin-Y-like protein 1 OS=Homo sapiens OX=9606 GN=CCNYL1 PE=1 SV=2	2	0	40.7	CCNYL1	NA	26.4028	26.4923	26.5677	26.8737	26.3276	26.6186	26.1483	25.9436	26.1321	26.2555	26.1415	26.2017	0.12494	0.189327	0.738267	0.119011	0.535045	0.801984	0.121975	0.443466	0.999976
O43303	Centriolar coiled-coil protein of 110 kDa OS=Homo sapiens OX=9606 GN=CCP110 PE=1 SV=3	10	0	113.4	CCP110	NA	25.7761	25.7331	25.8953	25.7698	25.8979	25.9084	26.2251	25.9587	26.1837	26.2724	26.2921	26.1753	0.124128	0.271041	0.775556	0.0572092	0.43443	0.738531	0.0906688	0.478668	0.999976
Q9ULG6	Cell cycle progression protein 1 OS=Homo sapiens OX=9606 GN=CCPG1 PE=1 SV=3	1	0	87.3	CCPG1	NA	23.1764	23.3121	23.6466	23.3375	22.9827	23.1615	23.3656	22.8703	24.1326	22.8986	23.08	22.8201	-0.523306	0.288417	0.785464	-0.217811	0.282702	0.627199	-0.370559	0.0966922	0.721657
P32248	C-C chemokine receptor type 7 OS=Homo sapiens OX=9606 GN=CCR7 PE=1 SV=2	2	2	42.8	CCR7	NA	26.7248	26.8153	26.8961	26.8848	26.7278	26.8694	25.263	25.3384	25.5163	24.972	25.5291	25.3396	-0.0923465	0.645468	0.914523	0.0152313	0.839158	0.942476	-0.0385576	0.93762	0.999976
O14618	Copper chaperone for superoxide dismutase OS=Homo sapiens OX=9606 GN=CCS PE=1 SV=1	11	11	29	CCS	NA	30.2488	30.2139	30.2398	30.1224	30.2616	30.2643	30.0915	30.1405	30.1107	30.0504	30.1448	30.1516	0.00139612	0.971416	0.992444	-0.0180419	0.740248	0.901889	-0.00832287	0.853993	0.999976
Q9H7U1	Serine-rich coiled-coil domain-containing protein 2 OS=Homo sapiens OX=9606 GN=CCSER2 PE=1 SV=2	1	0	93.5	CCSER2	NA	23.8159	23.8245	24.0015	23.428	23.8837	23.8045	24.0805	23.8125	24.0741	24.1318	24.0881	23.9003	0.0510358	0.676727	0.924964	-0.175255	0.342965	0.678024	-0.0621097	0.607582	0.999976
Q4G0I0	Protein CCSMST1 OS=Homo sapiens OX=9606 GN=CCSMST1 PE=2 SV=1	3	3	15	CCSMST1	NA	25.8782	26.1214	25.933	26.118	26.083	26.1396	25.7872	25.9259	26.0199	25.9455	25.7475	25.3837	-0.218772	0.316378	0.79349	0.136045	0.201619	0.564793	-0.0413636	0.757966	0.999976
P78371	T-complex protein 1 subunit beta OS=Homo sapiens OX=9606 GN=CCT2 PE=1 SV=4	39	2	57.5	CCT2	NA	34.7142	34.6894	34.6172	34.7076	34.7429	34.7427	34.6667	34.7184	34.4597	34.4767	34.673	34.7396	0.0148569	0.900611	0.980639	0.057513	0.176874	0.54492	0.0361849	0.54753	0.999976
P49368	T-complex protein 1 subunit gamma OS=Homo sapiens OX=9606 GN=CCT3 PE=1 SV=4	40	3	60.5	CCT3	NA	34.5793	34.6197	34.581	34.6435	34.6115	34.6126	34.4941	34.54	34.4133	34.4432	34.5097	34.5422	0.0159154	0.753389	0.945387	0.0292116	0.16191	0.530392	0.0225635	0.614698	0.999976
P49368-2	Isoform 2 of T-complex protein 1 subunit gamma OS=Homo sapiens OX=9606 GN=CCT3	38	1	56.4	CCT3	NA	25.812	25.668	26.1764	25.8181	25.9516	25.7965	26.0446	25.9941	26.201	26.0856	26.23	26.0856	0.0537981	0.534047	0.880606	-0.0300826	0.864616	0.949992	0.0118578	0.916202	0.999976
P50991	T-complex protein 1 subunit delta OS=Homo sapiens OX=9606 GN=CCT4 PE=1 SV=4	34	3	57.9	CCT4	NA	33.4829	33.5816	33.4783	33.555	33.6027	33.5638	33.4814	33.52	33.385	33.4407	33.4167	33.5285	-0.000152914	0.997823	0.999294	0.0595721	0.212085	0.574584	0.0297096	0.472906	0.999976
P48643	T-complex protein 1 subunit epsilon OS=Homo sapiens OX=9606 GN=CCT5 PE=1 SV=1	39	6	59.6	CCT5	NA	34.6998	34.7094	34.6326	34.687	34.8102	34.7354	34.6932	34.7541	34.6404	34.5616	34.6585	34.7316	-0.0453201	0.492368	0.862242	0.0635591	0.225013	0.582594	0.00911953	0.821387	0.999976
P40227	T-complex protein 1 subunit zeta OS=Homo sapiens OX=9606 GN=CCT6A PE=1 SV=3	32	1	58	CCT6A	NA	34.0696	34.0513	34.0005	34.1258	34.105	34.0878	34.0177	34.1194	33.9771	34.0551	34.0639	34.0941	0.0329819	0.522032	0.874181	0.0657003	0.0662527	0.416425	0.0493411	0.0729466	0.650133
Q92526	T-complex protein 1 subunit zeta-2 OS=Homo sapiens OX=9606 GN=CCT6B PE=1 SV=5	12	0	57.8	CCT6B	NA	29.2187	29.2652	29.288	29.3486	29.2678	29.3042	27.9254	28.085	28.1046	27.9947	28.1024	28.0227	0.00160205	0.981882	0.9958	0.0495706	0.186522	0.552462	0.0255863	0.949561	0.999976
Q99832	T-complex protein 1 subunit eta OS=Homo sapiens OX=9606 GN=CCT7 PE=1 SV=2	41	3	59.3	CCT7	NA	34.438	34.4567	34.3593	34.3793	34.52	34.4993	34.409	34.4376	34.2804	34.3154	34.3663	34.4597	0.00477778	0.944306	0.988846	0.0481822	0.421511	0.729518	0.02648	0.5518	0.999976
P50990	T-complex protein 1 subunit theta OS=Homo sapiens OX=9606 GN=CCT8 PE=1 SV=4	39	1	59.6	CCT8	NA	34.993	34.9946	34.8908	35.0118	35.0312	35.0188	34.9437	35.0052	34.829	34.8341	34.935	35.0095	0.000255336	0.997357	0.999294	0.061123	0.214499	0.576108	0.0306892	0.485383	0.999976
P86791	Vacuolar fusion protein CCZ1 homolog OS=Homo sapiens OX=9606 GN=CCZ1 PE=1 SV=1	16	16	55.8	CCZ1	NA	29.4772	29.4815	29.6139	29.3835	29.4805	29.4473	29.2758	29.2583	29.2805	29.1844	29.2732	29.2363	-0.0402042	0.255621	0.768331	-0.0870963	0.189365	0.55338	-0.0636503	0.431751	0.999976
P48509	CD151 antigen OS=Homo sapiens OX=9606 GN=CD151 PE=1 SV=3	2	2	28.3	CD151	NA	29.038	28.9476	28.7568	28.9872	28.9241	28.9127	29.3355	29.304	29.4083	29.3598	29.4308	29.4458	0.0628753	0.198933	0.748322	0.0271766	0.778447	0.91791	0.0450259	0.76951	0.999976
Q9NR16	Scavenger receptor cysteine-rich type 1 protein M160 OS=Homo sapiens OX=9606 GN=CD163L1 PE=1 SV=2	2	0	159.1	CD163L1	NA	19.6591	19.5394	19.9046	20.637	19.3296	20.2041	19.3524	19.9822	19.4818	19.3273	20.1588	20.0847	0.25145	0.48973	0.861042	0.355878	0.455705	0.75198	0.303664	0.238985	0.959394
Q99467	CD180 antigen OS=Homo sapiens OX=9606 GN=CD180 PE=1 SV=2	5	5	74.1	CD180	NA	27.579	27.5193	27.4372	27.5129	27.4761	27.4986	27.0356	27.0325	27.2815	27.035	27.0851	27.081	-0.0494991	0.611781	0.904171	-0.0159803	0.739209	0.901453	-0.0327397	0.816005	0.999976
P15391	B-lymphocyte antigen CD19 OS=Homo sapiens OX=9606 GN=CD19 PE=1 SV=6	8	1	61.1	CD19	NA	29.213	29.2433	29.122	29.2395	29.2794	29.2772	28.8262	28.8241	28.9685	28.8928	29.0092	28.9891	0.0907987	0.208821	0.755783	0.0725828	0.175406	0.54492	0.0816907	0.447748	0.999976
P20273	B-cell receptor CD22 OS=Homo sapiens OX=9606 GN=CD22 PE=1 SV=2	14	0	95.3	CD22	NA	29.2676	29.2457	29.1791	29.2548	29.2272	29.3095	29.1572	29.2657	29.3111	29.2987	29.409	29.2824	0.0853735	0.232637	0.759439	0.0330191	0.410925	0.725461	0.0591963	0.121221	0.776151
P26842	CD27 antigen OS=Homo sapiens OX=9606 GN=CD27 PE=1 SV=2	2	2	29.1	CD27	NA	23.4757	23.6529	23.9524	24.1436	23.2688	23.9576	24.0807	23.9563	24.4555	24.0769	24.5814	24.0594	0.0750791	0.758345	0.945387	0.0962908	0.769348	0.914533	0.0856849	0.708712	0.999976
Q9Y5K6	CD2-associated protein OS=Homo sapiens OX=9606 GN=CD2AP PE=1 SV=1	27	27	71.4	CD2AP	NA	30.7144	30.6232	30.6745	30.6524	30.6253	30.6808	30.644	30.6727	30.6426	30.6685	30.6097	30.6835	0.000780922	0.976813	0.993969	-0.0178578	0.600184	0.832978	-0.00853846	0.646917	0.999976
O95400	CD2 antigen cytoplasmic tail-binding protein 2 OS=Homo sapiens OX=9606 GN=CD2BP2 PE=1 SV=1	14	14	37.6	CD2BP2	NA	29.6288	29.596	29.632	29.6745	29.5409	29.7724	29.753	29.8656	29.6662	29.6696	29.7627	29.7775	-0.0249678	0.732107	0.938777	0.0436459	0.583887	0.824225	0.00933907	0.870427	0.999976
Q9NPF0	CD320 antigen OS=Homo sapiens OX=9606 GN=CD320 PE=1 SV=1	2	1	29	CD320	NA	25.5327	25.623	25.6365	25.9196	25.9331	25.6221	25.5854	25.5313	25.4901	25.6371	25.8837	25.334	0.0826636	0.656817	0.918403	0.227556	0.144411	0.512512	0.15511	0.171822	0.872444
P11049	Leukocyte antigen CD37 OS=Homo sapiens OX=9606 GN=CD37 PE=1 SV=2	6	0	31.7	CD37	NA	30.4662	30.3806	30.2452	30.4014	30.4993	30.4113	29.79	29.8172	29.9219	29.9105	29.9697	29.9932	0.114799	0.0847453	0.674799	0.0732921	0.383231	0.705645	0.0940458	0.576618	0.999976
P28907	ADP-ribosyl cyclase/cyclic ADP-ribose hydrolase 1 OS=Homo sapiens OX=9606 GN=CD38 PE=1 SV=2	13	10	34.3	CD38	NA	32.1529	32.129	31.9313	32.1169	32.2101	32.1038	31.6106	31.6004	31.6695	31.6241	31.7277	31.7053	0.0588605	0.206567	0.754551	0.072517	0.422939	0.729961	0.0656887	0.666252	0.999976
O15446	DNA-directed RNA polymerase I subunit RPA34 OS=Homo sapiens OX=9606 GN=CD3EAP PE=1 SV=1	16	1	55	CD3EAP	NA	29.9071	29.7805	29.7433	29.7695	29.7857	29.7836	29.9998	29.9323	30.023	30.059	29.9602	30.0387	0.0342693	0.44625	0.846482	-0.0306972	0.599749	0.832903	0.00178603	0.980789	0.999976
P25942	Tumor necrosis factor receptor superfamily member 5 OS=Homo sapiens OX=9606 GN=CD40 PE=1 SV=1	5	2	30.6	CD40	NA	29.5887	29.6585	29.5475	29.4946	29.7405	29.5858	28.5291	28.6398	28.8334	28.5992	28.8201	28.6803	0.0323978	0.78409	0.951604	0.00868014	0.919683	0.967045	0.020539	0.946201	0.999976
P16070	CD44 antigen OS=Homo sapiens OX=9606 GN=CD44 PE=1 SV=3	1	0	81.5	CD44	NA	19.8345	18.9381	21.0046	19.7266	18.8491	NA	19.5435	19.5225	16.2585	20.7662	18.8673	19.1564	1.15513	0.419048	0.844205	-0.6379	0.453195	0.750587	0.289492	0.706835	0.999976
P15529-2	Isoform B of Membrane cofactor protein OS=Homo sapiens OX=9606 GN=CD46	5	0	44.2	CD46	NA	27.0426	27.0104	27.016	27.0768	26.8727	26.9958	26.4814	26.5283	26.5322	26.4358	26.7277	26.6341	0.085216	0.427252	0.845215	-0.0412789	0.560183	0.815496	0.0219686	0.886624	0.999976
Q08722	Leukocyte surface antigen CD47 OS=Homo sapiens OX=9606 GN=CD47 PE=1 SV=1	4	1	35.2	CD47	NA	30.2676	30.3603	30.2162	30.2268	30.309	30.3014	29.6372	29.706	29.7709	29.6492	29.8998	29.9437	0.126184	0.303661	0.787948	-0.00230192	0.965639	0.985858	0.0619411	0.724533	0.999976
P09326	CD48 antigen OS=Homo sapiens OX=9606 GN=CD48 PE=1 SV=2	4	2	27.7	CD48	NA	30.3233	30.3032	30.2223	30.5534	30.4381	30.5014	29.3302	29.4122	29.3573	29.6546	29.5986	29.6916	0.281689	0.00155446	0.219861	0.214743	0.00926349	0.263983	0.248216	0.397261	0.999976
P19397	Leukocyte surface antigen CD53 OS=Homo sapiens OX=9606 GN=CD53 PE=1 SV=1	2	2	24.3	CD53	NA	29.9468	30.0517	29.8607	30.333	29.9119	30.2042	29.2679	29.3057	29.4388	29.7011	29.7751	29.6808	0.381552	0.00673567	0.344711	0.196611	0.252317	0.604597	0.289082	0.142291	0.819129
P08174	Complement decay-accelerating factor OS=Homo sapiens OX=9606 GN=CD55 PE=1 SV=4	4	0	41.4	CD55	NA	27.201	27.2784	27.3068	27.3491	27.3339	27.3247	26.6051	26.5841	26.7367	26.7523	26.9087	26.8916	0.208902	0.038606	0.566336	0.0738423	0.138651	0.506166	0.141372	0.449723	0.999976
P19256	Lymphocyte function-associated antigen 3 OS=Homo sapiens OX=9606 GN=CD58 PE=1 SV=1	1	0	28.1	CD58	NA	26.1402	26.3016	25.3619	25.8624	25.7655	25.9583	24.7725	24.9729	25.0747	25.1628	25.1279	24.9588	0.143154	0.265842	0.772122	-0.0725095	0.827586	0.938062	0.0353224	0.91339	0.999976
P08962	CD63 antigen OS=Homo sapiens OX=9606 GN=CD63 PE=1 SV=2	1	0	25.6	CD63	NA	25.8633	25.8573	25.7557	26.0453	25.8028	25.5862	25.6928	25.9436	25.8037	25.6558	26.2216	25.9087	0.115322	0.568944	0.890068	-0.013988	0.927032	0.970274	0.0506672	0.643207	0.999976
Q07108	Early activation antigen CD69 OS=Homo sapiens OX=9606 GN=CD69 PE=1 SV=1	2	2	22.5	CD69	NA	27.3403	27.236	27.2412	27.2306	27.0499	27.0426	26.8876	26.6427	27.0857	26.1496	26.6507	26.325	-0.496891	0.0644204	0.634588	-0.164796	0.0974073	0.46082	-0.330843	0.150164	0.831867
P32970	CD70 antigen OS=Homo sapiens OX=9606 GN=CD70 PE=1 SV=2	6	2	21.1	CD70	NA	28.6743	28.7137	28.752	28.6935	28.777	28.7265	28.3897	28.4916	28.4553	28.5046	28.584	28.4547	0.0688718	0.228299	0.759439	0.0189883	0.596603	0.8317	0.04393	0.60192	0.999976
P21854	B-cell differentiation antigen CD72 OS=Homo sapiens OX=9606 GN=CD72 PE=1 SV=1	6	6	40.2	CD72	NA	24.6617	24.5692	24.7434	24.7553	24.7129	24.7857	25.0069	24.9925	25.0952	25.0712	25.197	25.1606	0.111387	0.0881362	0.677132	0.0931718	0.197042	0.56448	0.10228	0.433684	0.999976
P04233-2	Isoform 2 of HLA class II histocompatibility antigen gamma chain OS=Homo sapiens OX=9606 GN=CD74	8	1	26.4	CD74	NA	31.4938	31.6416	31.819	31.9441	31.8057	31.8476	31.889	31.8087	31.9075	31.887	32.034	31.8056	0.0404319	0.622724	0.910688	0.214328	0.136598	0.504599	0.12738	0.128842	0.793239
P11912	B-cell antigen receptor complex-associated protein alpha chain OS=Homo sapiens OX=9606 GN=CD79A PE=1 SV=2	5	4	25	CD79A	NA	28.9744	29.0547	29.0453	29.1881	28.8373	28.9507	29.2243	29.1245	29.0927	29.1213	29.1517	29.0352	-0.0443965	0.448681	0.84682	-0.032799	0.784271	0.920058	-0.0385977	0.566379	0.999976
P40259	B-cell antigen receptor complex-associated protein beta chain OS=Homo sapiens OX=9606 GN=CD79B PE=1 SV=1	4	0	26	CD79B	NA	30.6369	30.7863	30.7192	30.7066	30.7463	30.7429	31.1907	31.0742	31.099	30.9698	31.3742	31.2778	0.0859793	0.559241	0.88717	0.0177856	0.72608	0.894635	0.0518824	0.740891	0.999976
P33681	T-lymphocyte activation antigen CD80 OS=Homo sapiens OX=9606 GN=CD80 PE=1 SV=1	2	0	33	CD80	NA	28.9869	28.9474	28.8063	28.9082	28.8749	29.1025	27.4962	27.7348	27.7757	27.6867	27.8137	27.899	0.130916	0.294151	0.787668	0.0483218	0.620248	0.841158	0.0896187	0.821029	0.999976
P60033	CD81 antigen OS=Homo sapiens OX=9606 GN=CD81 PE=1 SV=1	2	2	25.8	CD81	NA	28.2082	28.3424	28.3265	28.2388	28.3734	28.3045	28.0556	28.0313	28.2461	28.2846	28.3478	28.1223	0.140572	0.215039	0.758438	0.013233	0.829269	0.938439	0.0769024	0.270394	0.982995
P27701	CD82 antigen OS=Homo sapiens OX=9606 GN=CD82 PE=1 SV=1	5	1	29.6	CD82	NA	28.8535	28.7874	28.6932	28.9299	28.9691	28.874	27.5863	27.731	27.7444	27.6242	28.1518	28.0466	0.253645	0.252207	0.767885	0.146292	0.0673217	0.417629	0.199969	0.567121	0.999976
Q01151	CD83 antigen OS=Homo sapiens OX=9606 GN=CD83 PE=1 SV=1	3	3	23	CD83	NA	25.9518	25.9716	25.8839	24.6633	25.0767	25.0369	26.8038	26.7008	26.6305	25.3799	25.7153	25.5507	-1.1631	0.00174668	0.230143	-1.01012	0.0137968	0.295982	-1.08661	0.0009915	0.0712
Q9UIB8	SLAM family member 5 OS=Homo sapiens OX=9606 GN=CD84 PE=1 SV=1	9	0	38.8	CD84	NA	29.7271	29.5849	29.5027	29.6097	29.5288	29.5383	28.6262	28.7355	28.6856	28.799	28.768	28.8994	0.139757	0.0538833	0.621924	-0.0459696	0.566735	0.817259	0.0468935	0.864176	0.999976
P42081	T-lymphocyte activation antigen CD86 OS=Homo sapiens OX=9606 GN=CD86 PE=1 SV=2	4	0	37.7	CD86	NA	29.3544	29.3646	29.2879	29.4761	29.2849	29.423	27.7695	27.7759	27.8295	27.6977	27.8871	27.7705	-0.0065248	0.919401	0.983124	0.0590485	0.417418	0.727096	0.0262619	0.959163	0.999976
P21926	CD9 antigen OS=Homo sapiens OX=9606 GN=CD9 PE=1 SV=4	2	2	25.4	CD9	NA	24.8281	21.9244	25.9738	21.4254	23.5665	23.2988	21.5615	22.7676	21.737	22.3995	22.5395	25.0563	1.30971	0.266685	0.772331	-1.47855	0.359548	0.688571	-0.0844197	0.927871	0.999976
P14209	CD99 antigen OS=Homo sapiens OX=9606 GN=CD99 PE=1 SV=1	2	0	18.8	CD99	NA	24.716	24.9744	24.7645	24.7424	25.1338	24.7051	25.0349	25.2171	25.0568	25.0831	25.0419	25.172	-0.00395511	0.95747	0.991248	0.0421679	0.806275	0.929979	0.0191064	0.869619	0.999976
Q9BWV3	Cytidine and dCMP deaminase domain-containing protein 1 OS=Homo sapiens OX=9606 GN=CDADC1 PE=2 SV=1	1	0	58.4	CDADC1	NA	22.651	22.8461	22.7458	22.5431	22.6833	22.2019	22.4253	22.2018	22.4515	22.7982	22.1401	22.4595	0.106411	0.644861	0.914489	-0.271532	0.189033	0.553039	-0.0825604	0.579162	0.999976
Q8IWY9	Codanin-1 OS=Homo sapiens OX=9606 GN=CDAN1 PE=1 SV=4	8	0	134	CDAN1	NA	24.1081	24.2298	24.2732	24.4361	24.2584	24.2357	24.3401	24.143	24.1301	24.2694	24.287	24.2194	0.0542113	0.513875	0.870458	0.106349	0.260013	0.611619	0.08028	0.135195	0.811461
O75794	Cell division cycle protein 123 homolog OS=Homo sapiens OX=9606 GN=CDC123 PE=1 SV=1	9	9	39.1	CDC123	NA	30.2837	30.275	30.2216	30.1233	30.2144	30.0704	30.3119	30.3549	30.4059	30.2745	30.3015	30.2894	-0.0691146	0.116617	0.692593	-0.124083	0.0803359	0.436381	-0.0965988	0.0716667	0.644779
Q13042	Cell division cycle protein 16 homolog OS=Homo sapiens OX=9606 GN=CDC16 PE=1 SV=2	19	0	71.6	CDC16	NA	30.605	30.6435	30.5962	30.7295	30.5607	30.6324	30.51	30.5495	30.5791	30.487	30.6059	30.5473	0.000569467	0.989404	0.99684	0.0260008	0.654275	0.860146	0.0132851	0.741875	0.999976
Q12834	Cell division cycle protein 20 homolog OS=Homo sapiens OX=9606 GN=CDC20 PE=1 SV=2	6	6	54.7	CDC20	NA	26.7161	26.645	26.889	26.5709	26.34	26.4076	27.2103	27.0686	27.1494	26.9531	26.992	26.9362	-0.182351	0.0332034	0.549552	-0.310531	0.0358802	0.370175	-0.246441	0.141831	0.819129
Q9UJX2	Cell division cycle protein 23 homolog OS=Homo sapiens OX=9606 GN=CDC23 PE=1 SV=3	13	0	68.8	CDC23	NA	28.9239	28.9585	28.9876	28.9584	28.9605	28.97	28.8808	28.8481	28.7661	28.7695	28.9089	28.8839	0.0224479	0.7041	0.934098	0.00628968	0.767197	0.913361	0.0143688	0.757217	0.999976
P30305	M-phase inducer phosphatase 2 OS=Homo sapiens OX=9606 GN=CDC25B PE=1 SV=2	4	0	64.9	CDC25B	NA	26.7969	26.6888	26.8213	26.3409	26.2839	26.3766	26.9249	27.0368	27.0609	26.6132	26.5214	26.5453	-0.447566	0.00166526	0.225465	-0.435187	0.00163854	0.201373	-0.441376	0.000263266	0.0308874
P30307	M-phase inducer phosphatase 3 OS=Homo sapiens OX=9606 GN=CDC25C PE=1 SV=2	3	0	53.3	CDC25C	NA	22.5794	22.323	22.664	22.6203	22.389	22.3555	23.0985	22.8093	23.3617	22.9872	23.0992	22.773	-0.136754	0.511386	0.870458	-0.0672377	0.638537	0.85224	-0.101996	0.616889	0.999976
Q8NHZ8	Anaphase-promoting complex subunit CDC26 OS=Homo sapiens OX=9606 GN=CDC26 PE=1 SV=1	5	5	9.8	CDC26	NA	32.0277	31.9209	32.1698	32.0878	32.0535	32.0564	32.1687	32.1935	32.3203	32.1973	32.1069	32.1848	-0.0645539	0.317182	0.794137	0.0264508	0.750215	0.90499	-0.0190515	0.769364	0.999976
P30260	Cell division cycle protein 27 homolog OS=Homo sapiens OX=9606 GN=CDC27 PE=1 SV=2	21	0	91.8	CDC27	NA	30.2421	30.255	30.3029	30.3745	30.3888	30.3745	30.4532	30.2567	30.4491	30.486	30.4464	30.4449	0.072801	0.378385	0.824126	0.112599	0.0203817	0.332223	0.0927002	0.0753506	0.659712
P49427	Ubiquitin-conjugating enzyme E2 R1 OS=Homo sapiens OX=9606 GN=CDC34 PE=1 SV=2	2	2	26.7	CDC34	NA	27.711	27.6857	27.6795	27.5876	27.5298	27.4672	27.678	27.5743	27.8809	27.6082	27.6204	27.5379	-0.122197	0.306091	0.789439	-0.163873	0.034427	0.370175	-0.143035	0.0160412	0.330102
Q16543	Hsp90 co-chaperone Cdc37 OS=Homo sapiens OX=9606 GN=CDC37 PE=1 SV=1	19	19	44.4	CDC37	NA	32.4163	32.3978	32.3175	32.383	32.4838	32.4121	32.4419	32.4784	32.247	32.313	32.3828	32.4777	0.00209247	0.981966	0.9958	0.0490768	0.313758	0.650833	0.0255846	0.573082	0.999976
Q7L3B6	Hsp90 co-chaperone Cdc37-like 1 OS=Homo sapiens OX=9606 GN=CDC37L1 PE=1 SV=1	8	8	38.8	CDC37L1	NA	28.4231	28.4362	28.3597	28.318	28.3296	28.4232	28.6079	28.6459	28.4694	28.5478	28.508	28.4534	-0.0713668	0.321944	0.796078	-0.0494263	0.299323	0.639089	-0.0603966	0.334744	0.999976
O60508	Pre-mRNA-processing factor 17 OS=Homo sapiens OX=9606 GN=CDC40 PE=1 SV=1	21	21	65.5	CDC40	NA	29.6708	29.6728	29.574	29.4698	29.6055	29.541	29.739	29.7849	29.7531	29.6888	29.5839	29.71	-0.0980933	0.116109	0.692593	-0.10046	0.122431	0.489738	-0.0992767	0.0672506	0.629354
P60953	Cell division control protein 42 homolog OS=Homo sapiens OX=9606 GN=CDC42 PE=1 SV=2	9	2	21.2	CDC42	NA	33.0095	33.0589	32.8853	32.9677	33.071	32.9751	32.6403	32.4972	32.7116	32.6114	32.6623	32.6069	0.0105243	0.885279	0.97831	0.0200475	0.763128	0.91117	0.0152859	0.904796	0.999976
P60953-1	Isoform 1 of Cell division control protein 42 homolog OS=Homo sapiens OX=9606 GN=CDC42	8	1	21.3	CDC42	NA	25.0333	25.0614	25.0191	24.8094	24.7833	24.7543	24.939	24.8026	24.8234	24.8069	24.7305	24.8689	-0.0528729	0.416045	0.843106	-0.255631	0.000313562	0.170966	-0.154252	0.0175648	0.338618
Q6DT37	Serine/threonine-protein kinase MRCK gamma OS=Homo sapiens OX=9606 GN=CDC42BPG PE=1 SV=2	5	5	172.4	CDC42BPG	TRUE	21.0153	21.1657	21.262	21.1748	21.1671	21.0644	21.5888	21.4134	21.7172	21.472	21.6424	21.3793	-0.0752806	0.555539	0.887084	-0.012224	0.888657	0.958747	-0.0437523	0.761526	0.999976
Q9NRR3	CDC42 small effector protein 2 OS=Homo sapiens OX=9606 GN=CDC42SE2 PE=1 SV=1	1	1	9.2	CDC42SE2	NA	29.3293	29.3287	29.3394	29.4603	29.165	29.3651	29.1169	29.342	28.9207	28.6205	29.2773	29.1791	-0.100965	0.697875	0.932419	-0.00232297	0.981131	0.990926	-0.0516441	0.721658	0.999976
O75419	Cell division control protein 45 homolog OS=Homo sapiens OX=9606 GN=CDC45 PE=1 SV=1	5	0	65.5	CDC45	NA	26.3888	26.4017	26.3249	26.4677	26.2215	26.4194	26.7135	26.7762	27.034	26.8821	26.931	26.896	0.0618336	0.594137	0.895597	-0.00226672	0.979314	0.990778	0.0297835	0.863415	0.999976
Q99459	Cell division cycle 5-like protein OS=Homo sapiens OX=9606 GN=CDC5L PE=1 SV=2	34	34	92.2	CDC5L	NA	30.4582	30.3953	30.4654	30.4983	30.5662	30.5339	30.6401	30.5362	30.4551	30.6131	30.6148	30.6409	0.079122	0.276033	0.777686	0.0931692	0.0356338	0.370175	0.0861456	0.0689844	0.635895
Q99741	Cell division control protein 6 homolog OS=Homo sapiens OX=9606 GN=CDC6 PE=1 SV=1	1	1	62.7	CDC6	NA	NA	NA	NA	NA	NA	NA	19.2447	NA	19.0162	NA	NA	NA	NaN	NA	NA	NaN	NA	NA	NaN
O00311	Cell division cycle 7-related protein kinase OS=Homo sapiens OX=9606 GN=CDC7 PE=1 SV=1	8	8	63.8	CDC7	TRUE	26.7547	26.7149	26.9118	26.9178	26.6816	26.8129	27.536	27.4753	27.606	27.5786	27.6153	27.5515	0.0427273	0.386354	0.829306	0.0102766	0.915598	0.965897	0.026502	0.916001	0.999976
Q6P1J9	Parafibromin OS=Homo sapiens OX=9606 GN=CDC73 PE=1 SV=1	21	21	60.5	CDC73	NA	30.241	30.2546	30.1461	30.0766	30.2735	30.2295	30.3499	30.3888	30.3533	30.2973	30.2507	30.3208	-0.0744603	0.0474082	0.607931	-0.0207256	0.781704	0.919089	-0.0475929	0.377257	0.999976
Q69YH5	Cell division cycle-associated protein 2 OS=Homo sapiens OX=9606 GN=CDCA2 PE=1 SV=2	12	12	112.6	CDCA2	NA	25.5828	25.3686	25.5254	25.3869	25.2295	25.4554	26.4656	26.6564	26.5082	26.3264	26.1254	26.3579	-0.273492	0.0450551	0.596151	-0.135032	0.218561	0.578317	-0.204262	0.533766	0.999976
Q99618	Cell division cycle-associated protein 3 OS=Homo sapiens OX=9606 GN=CDCA3 PE=1 SV=1	9	9	29	CDCA3	NA	28.9391	28.9483	28.7639	29.0483	28.8375	28.9191	29.7304	29.5842	29.7335	29.766	29.7032	29.7119	0.0443388	0.472369	0.854994	0.0512223	0.582816	0.823797	0.0477806	0.855436	0.999976
Q9BXL8	Cell division cycle-associated protein 4 OS=Homo sapiens OX=9606 GN=CDCA4 PE=1 SV=1	2	2	26.1	CDCA4	NA	23.4237	23.234	23.2969	22.0625	22.1314	22.164	24.0784	23.9325	23.2334	22.7261	23.2028	22.8428	-0.824213	0.0668706	0.638321	-1.19892	0.000284084	0.170966	-1.01157	0.00227626	0.122217
Q96FF9	Sororin OS=Homo sapiens OX=9606 GN=CDCA5 PE=1 SV=1	5	5	27.6	CDCA5	NA	27.3302	27.1601	27.2457	27.3186	27.1967	27.1812	27.5207	27.7149	27.6423	27.4277	27.3947	27.467	-0.196217	0.0601867	0.634588	-0.0131913	0.850497	0.945607	-0.104704	0.34411	0.999976
Q9BWT1	Cell division cycle-associated protein 7 OS=Homo sapiens OX=9606 GN=CDCA7 PE=1 SV=1	4	0	42.5	CDCA7	NA	21.6608	21.0659	21.8478	20.0181	21.9249	21.1761	23.6132	23.7778	23.8134	23.5682	23.2136	23.5728	-0.28326	0.124824	0.701306	-0.485146	0.485613	0.771461	-0.384203	0.634015	0.999976
Q96GN5	Cell division cycle-associated 7-like protein OS=Homo sapiens OX=9606 GN=CDCA7L PE=1 SV=2	12	0	52.2	CDCA7L	NA	25.2949	25.3386	25.2835	25.4397	25.2493	25.2065	26.3161	26.4008	26.3834	26.4454	26.4031	26.402	0.0500631	0.185152	0.738135	-0.00714332	0.930778	0.972567	0.0214599	0.951846	0.999976
Q53HL2	Borealin OS=Homo sapiens OX=9606 GN=CDCA8 PE=1 SV=2	9	9	31.3	CDCA8	NA	29.736	29.5811	29.6299	29.0393	29.0107	28.8913	30.3742	30.7857	30.4639	30.0481	29.7574	30.1708	-0.549146	0.0349531	0.554085	-0.668555	0.000485487	0.173094	-0.608851	0.0807251	0.673761
P55285	Cadherin-6 OS=Homo sapiens OX=9606 GN=CDH6 PE=1 SV=1	1	0	88.3	CDH6	NA	20.678	20.3173	20.8257	20.9178	21.1256	20.7931	21.7912	21.3613	20.0432	21.3427	21.1127	21.6609	0.306891	0.624882	0.910688	0.338459	0.144594	0.512599	0.322675	0.307812	0.999976
O14735	CDP-diacylglycerol--inositol 3-phosphatidyltransferase OS=Homo sapiens OX=9606 GN=CDIPT PE=1 SV=1	2	0	23.5	CDIPT	NA	23.2367	22.9871	23.6801	23.7865	23.4577	23.5322	23.1259	22.8747	23.0093	22.9408	23.2073	23.0081	0.0487866	0.675218	0.924964	0.290799	0.290543	0.631993	0.169793	0.362041	0.999976
P06493	Cyclin-dependent kinase 1 OS=Homo sapiens OX=9606 GN=CDK1 PE=1 SV=3	13	2	34.1	CDK1	TRUE	31.0747	31.0457	31.0527	31.0593	31.068	31.0989	31.9709	31.8496	31.9053	31.9191	31.9572	31.9975	0.0493852	0.312374	0.79206	0.0177087	0.305189	0.643676	0.033547	0.905272	0.999976
Q9UQ88	Cyclin-dependent kinase 11A OS=Homo sapiens OX=9606 GN=CDK11A PE=1 SV=4	27	0	91.3	CDK11A	TRUE	24.4985	24.5589	24.1178	24.4154	24.6135	24.5266	24.3155	24.2561	24.2447	24.217	24.1648	24.2182	-0.0720612	0.0655502	0.635268	0.126783	0.465699	0.759301	0.0273609	0.794159	0.999976
P21127-3	Isoform 2 of Cyclin-dependent kinase 11B OS=Homo sapiens OX=9606 GN=CDK11B	29	1	91.1	CDK11B	TRUE	31.1047	31.0424	30.9679	31.0404	31.0618	31.1092	30.9114	30.9803	30.8594	30.8682	30.929	30.917	-0.0122297	0.77766	0.949161	0.0321401	0.522259	0.794098	0.00995523	0.855055	0.999976
Q9NYV4	Cyclin-dependent kinase 12 OS=Homo sapiens OX=9606 GN=CDK12 PE=1 SV=2	18	0	164.1	CDK12	TRUE	26.8046	26.8545	26.811	26.7137	26.8706	26.658	27.0889	27.0445	27.0589	26.6894	26.5423	26.5996	-0.453691	0.00527112	0.319459	-0.0759417	0.355078	0.686829	-0.264816	0.004245	0.168079
Q14004	Cyclin-dependent kinase 13 OS=Homo sapiens OX=9606 GN=CDK13 PE=1 SV=2	21	1	164.8	CDK13	TRUE	28.0105	28.0429	28.0885	27.939	27.9684	27.976	28.1081	28.1711	28.1849	28.0728	27.9915	27.996	-0.13461	0.0195183	0.474937	-0.0861655	0.0435253	0.381747	-0.110388	0.0100392	0.256523
Q14004-2	Isoform 2 of Cyclin-dependent kinase 13 OS=Homo sapiens OX=9606 GN=CDK13	21	1	158.3	CDK13	TRUE	24.309	24.1997	24.1383	23.8874	24.4489	24.1713	24.3682	24.3055	24.2857	24.4203	24.2267	24.4086	0.0320561	0.671372	0.923836	-0.0464503	0.806202	0.929979	-0.00719709	0.941403	0.999976
O94921	Cyclin-dependent kinase 14 OS=Homo sapiens OX=9606 GN=CDK14 PE=1 SV=3	4	0	53	CDK14	TRUE	26.4048	26.3649	26.323	26.6275	26.6205	26.5877	26.534	26.2944	26.6216	26.3136	26.7178	26.5791	0.0534658	0.7461	0.943651	0.247687	0.00261558	0.208134	0.150577	0.0776289	0.665118
Q00536	Cyclin-dependent kinase 16 OS=Homo sapiens OX=9606 GN=CDK16 PE=1 SV=1	6	0	55.7	CDK16	TRUE	27.0843	27.1322	27.2037	27.413	27.1265	27.3875	26.92	26.9252	26.9358	26.9811	26.9554	26.9362	0.0305515	0.13137	0.702228	0.168905	0.198338	0.564793	0.0997284	0.357131	0.999976
Q07002	Cyclin-dependent kinase 18 OS=Homo sapiens OX=9606 GN=CDK18 PE=1 SV=4	5	0	54.4	CDK18	TRUE	26.2434	26.2503	26.2064	26.0979	26.1298	26.2166	26.3317	26.306	26.4037	26.441	26.3766	26.3821	0.0527374	0.222256	0.759439	-0.0852483	0.124981	0.493425	-0.0162554	0.812343	0.999976
Q9BWU1	Cyclin-dependent kinase 19 OS=Homo sapiens OX=9606 GN=CDK19 PE=1 SV=1	5	0	56.8	CDK19	TRUE	25.9685	25.8075	25.9318	25.9498	26.082	25.9725	26.0572	25.7944	25.9002	25.9258	26.2063	26.0747	0.151674	0.24502	0.765075	0.0988243	0.197012	0.56448	0.125249	0.0612138	0.611404
P24941	Cyclin-dependent kinase 2 OS=Homo sapiens OX=9606 GN=CDK2 PE=1 SV=2	10	1	33.9	CDK2	TRUE	29.6467	29.6455	29.7584	29.8391	29.681	29.7574	30.3344	30.2504	30.4164	30.43	30.4404	30.4602	0.109811	0.144768	0.715073	0.0756409	0.271832	0.621451	0.0927258	0.673786	0.999976
O75956	Cyclin-dependent kinase 2-associated protein 2 OS=Homo sapiens OX=9606 GN=CDK2AP2 PE=1 SV=1	2	0	13.1	CDK2AP2	NA	29.923	29.9608	29.8545	29.9697	29.662	29.8194	30.1036	30.2729	30.2403	30.423	30.3078	30.4065	0.173518	0.0584541	0.631119	-0.0957164	0.397738	0.715932	0.0389007	0.802872	0.999976
P11802	Cyclin-dependent kinase 4 OS=Homo sapiens OX=9606 GN=CDK4 PE=1 SV=2	10	6	33.7	CDK4	TRUE	29.0801	29.053	29.1765	29.2231	29.2459	29.1948	28.7388	28.5666	28.7135	28.7805	28.4238	29.0254	0.0703025	0.732213	0.938777	0.118055	0.0723241	0.427693	0.0941789	0.584728	0.999976
Q00535	Cyclin-dependent-like kinase 5 OS=Homo sapiens OX=9606 GN=CDK5 PE=1 SV=3	14	3	33.3	CDK5	TRUE	30.1971	30.1728	30.133	30.1774	30.221	30.1716	29.9944	30.0124	29.9871	30.0023	30.0253	30.0769	0.0368883	0.23099	0.759439	0.0223741	0.411112	0.725461	0.0296312	0.592291	0.999976
Q96SZ6	Mitochondrial tRNA methylthiotransferase CDK5RAP1 OS=Homo sapiens OX=9606 GN=CDK5RAP1 PE=1 SV=2	16	0	67.6	CDK5RAP1	NA	28.56	28.5262	28.5474	28.4302	28.4073	28.4672	29.1612	29.2177	29.2298	29.1368	29.0822	29.0656	-0.108004	0.0232013	0.500704	-0.109625	0.0104796	0.266161	-0.108814	0.614079	0.999976
Q96SN8	CDK5 regulatory subunit-associated protein 2 OS=Homo sapiens OX=9606 GN=CDK5RAP2 PE=1 SV=5	21	0	214.9	CDK5RAP2	NA	25.9402	25.883	26.0849	26.0178	25.9852	25.9788	26.2221	26.2239	26.2126	26.2181	26.2147	26.1629	-0.0210164	0.360087	0.814382	0.0245695	0.724699	0.894052	0.00177656	0.982246	0.999976
Q96JB5	CDK5 regulatory subunit-associated protein 3 OS=Homo sapiens OX=9606 GN=CDK5RAP3 PE=1 SV=2	20	0	56.9	CDK5RAP3	NA	31.887	31.8669	31.8334	31.8383	31.9259	31.8839	31.7216	31.7419	31.8322	31.8398	31.8391	31.794	0.0590745	0.218141	0.759439	0.020286	0.539395	0.804129	0.0396802	0.262173	0.972351
Q00534	Cyclin-dependent kinase 6 OS=Homo sapiens OX=9606 GN=CDK6 PE=1 SV=1	11	11	36.9	CDK6	TRUE	31.6129	31.6341	31.6079	31.7259	31.7281	31.7516	31.4051	31.4314	31.44	31.4164	31.4444	31.4988	0.0276806	0.378021	0.823734	0.116912	0.000530201	0.173094	0.0722965	0.3756	0.999976
P50613	Cyclin-dependent kinase 7 OS=Homo sapiens OX=9606 GN=CDK7 PE=1 SV=1	11	11	39	CDK7	TRUE	29.0112	29.0372	29.129	29.1511	29.0284	29.1491	29.1079	29.0354	29.1213	29.1676	29.0468	29.0065	-0.0145418	0.80895	0.958796	0.0504071	0.404647	0.721604	0.0179327	0.63106	0.999976
P49336	Cyclin-dependent kinase 8 OS=Homo sapiens OX=9606 GN=CDK8 PE=1 SV=1	6	0	53.3	CDK8	TRUE	27.3202	27.1705	27.2379	27.2212	27.2641	27.2499	27.3917	27.2995	27.0051	27.1744	27.4195	27.3989	0.0988139	0.525827	0.877157	0.00219197	0.965083	0.985858	0.0505029	0.481234	0.999976
P50750	Cyclin-dependent kinase 9 OS=Homo sapiens OX=9606 GN=CDK9 PE=1 SV=3	11	0	42.8	CDK9	TRUE	29.6336	29.5839	29.7311	29.4899	29.6112	29.4816	29.6998	29.5421	29.7151	29.6191	29.6064	29.5687	-0.0542659	0.432577	0.845215	-0.121961	0.112755	0.478226	-0.0881133	0.0552454	0.586982
Q5VV42	Threonylcarbamoyladenosine tRNA methylthiotransferase OS=Homo sapiens OX=9606 GN=CDKAL1 PE=1 SV=1	8	0	65.1	CDKAL1	NA	26.7499	26.7824	26.9334	27.1316	26.9966	27.0546	27.7609	27.473	27.574	27.6456	27.6716	27.4979	0.00236712	0.982467	0.9958	0.239066	0.0306721	0.359204	0.120717	0.596059	0.999976
O76039	Cyclin-dependent kinase-like 5 OS=Homo sapiens OX=9606 GN=CDKL5 PE=1 SV=1	2	0	115.5	CDKL5	TRUE	18.8286	NA	18.6194	NA	18.624	17.9688	NA	NA	NA	17.9062	18.1537	17.7511	NaN	NA	NA	-0.427585	0.403636	0.720579	-0.643221	0.0199594	0.357628
P38936	Cyclin-dependent kinase inhibitor 1 OS=Homo sapiens OX=9606 GN=CDKN1A PE=1 SV=3	4	4	18.1	CDKN1A	NA	25.2077	25.1916	24.978	24.1391	24.31	24.0056	24.518	24.3107	24.5778	23.8636	24.1018	23.7828	-0.552774	0.0123448	0.400809	-0.974207	0.00121203	0.183297	-0.763491	0.00276098	0.131423
P46527	Cyclin-dependent kinase inhibitor 1B OS=Homo sapiens OX=9606 GN=CDKN1B PE=1 SV=1	8	8	22.1	CDKN1B	NA	28.1449	28.2712	28.0696	27.9794	28.2339	28.1032	27.7493	27.7208	27.8826	27.8448	27.8446	27.9177	0.0847879	0.226951	0.759439	-0.0564201	0.582581	0.823797	0.0141839	0.901133	0.999976
P49918	Cyclin-dependent kinase inhibitor 1C OS=Homo sapiens OX=9606 GN=CDKN1C PE=1 SV=1	2	0	32.2	CDKN1C	NA	NA	NA	19.9606	NA	NA	NA	NA	NA	NA	NA	18.142	18.1212	NaN	NA	NA	NaN	NA	NA	-1.829
P42771	Cyclin-dependent kinase inhibitor 2A OS=Homo sapiens OX=9606 GN=CDKN2A PE=1 SV=2	4	0	16.5	CDKN2A	NA	26.576	26.3337	27.2103	26.6011	26.6195	26.576	26.3449	25.9024	25.1709	26.2711	26.6272	26.3242	0.601441	0.214743	0.758438	-0.107803	0.720144	0.892698	0.246819	0.424297	0.999976
Q8N726	Tumor suppressor ARF OS=Homo sapiens OX=9606 GN=CDKN2A PE=1 SV=2	5	1	13.9	CDKN2A	NA	28.451	28.3887	28.448	28.4253	28.3897	28.2969	27.1309	27.3617	27.457	27.2364	27.0835	27.2613	-0.122786	0.347349	0.808322	-0.0585862	0.267891	0.617763	-0.0906861	0.809378	0.999976
Q9NXV6	CDKN2A-interacting protein OS=Homo sapiens OX=9606 GN=CDKN2AIP PE=1 SV=3	28	28	61.1	CDKN2AIP	NA	31.1624	31.163	31.1267	31.0011	31.1863	31.0919	31.3405	31.3068	31.2491	31.2784	31.1996	31.2793	-0.04637	0.28424	0.783981	-0.0575809	0.394821	0.713318	-0.0519755	0.384277	0.999976
Q96HQ2	CDKN2AIP N-terminal-like protein OS=Homo sapiens OX=9606 GN=CDKN2AIPNL PE=1 SV=1	4	1	13.2	CDKN2AIPNL	NA	27.1784	27.2323	27.1165	27.1586	27.0084	27.1084	27.5267	27.6323	27.5667	27.3246	27.6184	27.7741	-0.00286935	0.98484	0.996178	-0.0839489	0.209384	0.572976	-0.0434091	0.784647	0.999976
P42773	Cyclin-dependent kinase 4 inhibitor C OS=Homo sapiens OX=9606 GN=CDKN2C PE=1 SV=1	9	9	18.1	CDKN2C	NA	31.0227	30.9742	30.9089	30.8711	31.1138	31.0399	30.5193	30.5056	30.5107	30.5727	30.5446	30.608	0.0632375	0.0687069	0.639803	0.0396611	0.652478	0.859174	0.0514493	0.730738	0.999976
P55273	Cyclin-dependent kinase 4 inhibitor D OS=Homo sapiens OX=9606 GN=CDKN2D PE=1 SV=1	3	3	17.7	CDKN2D	NA	27.3268	27.3303	27.4912	26.5972	26.4324	26.6594	26.6257	26.8377	26.6232	26.2807	26.2499	26.2999	-0.418623	0.0238257	0.500704	-0.819735	0.000874017	0.173094	-0.619179	0.00939464	0.242283
Q16667	Cyclin-dependent kinase inhibitor 3 OS=Homo sapiens OX=9606 GN=CDKN3 PE=1 SV=1	3	1	23.8	CDKN3	NA	28.3932	28.3474	28.329	28.1958	28.2811	28.3414	28.3653	28.4404	28.3646	28.2756	28.2647	28.2242	-0.13524	0.0154679	0.440516	-0.0837482	0.175736	0.54492	-0.109494	0.00206159	0.114487
Q6NVV7	Cysteine-rich DPF motif domain-containing protein 1 OS=Homo sapiens OX=9606 GN=CDPF1 PE=1 SV=1	2	2	13.9	CDPF1	NA	27.371	27.2844	27.2936	27.383	27.2884	27.3961	27.5237	27.5207	27.5668	27.559	27.6363	27.6549	0.0796384	0.0952231	0.68702	0.0395439	0.418142	0.727344	0.0595911	0.475336	0.999976
Q01850	Cerebellar degeneration-related protein 2 OS=Homo sapiens OX=9606 GN=CDR2 PE=1 SV=2	8	8	51.8	CDR2	NA	26.9009	26.8892	26.7975	26.4047	26.4016	26.5479	27.008	27.0997	27.1879	26.9658	26.8694	26.804	-0.218811	0.035845	0.557521	-0.411169	0.00340671	0.210046	-0.31499	0.026744	0.417217
O95674	Phosphatidate cytidylyltransferase 2 OS=Homo sapiens OX=9606 GN=CDS2 PE=1 SV=1	6	6	51.4	CDS2	NA	26.1235	26.3897	26.3466	26.7463	26.4776	26.5942	26.2959	26.0635	26.4525	26.2695	26.5556	26.2723	0.0951603	0.555144	0.887084	0.319443	0.0481334	0.388951	0.207302	0.064069	0.619135
Q9H211	DNA replication factor Cdt1 OS=Homo sapiens OX=9606 GN=CDT1 PE=1 SV=3	1	1	60.4	CDT1	NA	21.0241	21.1943	21.1274	20.3776	19.7074	20.2637	21.7266	21.7488	21.6713	21.8996	21.6048	21.8419	0.0665482	0.541375	0.883218	-0.999023	0.0343917	0.370175	-0.466237	0.296603	0.999976
Q9UKY7	Protein CDV3 homolog OS=Homo sapiens OX=9606 GN=CDV3 PE=1 SV=1	14	1	27.3	CDV3	NA	32.2926	32.2365	32.1605	32.153	32.246	32.1973	32.4283	32.4281	32.1983	32.2633	32.2735	32.3686	-0.0497308	0.597682	0.897433	-0.0310855	0.546672	0.809017	-0.0404081	0.488058	0.999976
Q9Y232	Chromodomain Y-like protein OS=Homo sapiens OX=9606 GN=CDYL PE=1 SV=2	4	0	66.4	CDYL	NA	25.5896	25.7306	25.7243	25.3564	25.8112	25.5817	25.6841	25.6398	25.6557	25.6731	25.5475	25.3122	-0.148918	0.293711	0.787668	-0.0984149	0.539822	0.804331	-0.123666	0.175471	0.875779
P17676	CCAAT/enhancer-binding protein beta OS=Homo sapiens OX=9606 GN=CEBPB PE=1 SV=2	2	0	36.1	CEBPB	NA	25.9965	25.9618	26.01	25.3683	25.603	25.5771	26.1927	26.0649	25.9296	25.5996	25.5665	25.6236	-0.465828	0.0214918	0.491121	-0.473314	0.0206038	0.332223	-0.469571	5.88086e-06	0.00312632
P53567	CCAAT/enhancer-binding protein gamma OS=Homo sapiens OX=9606 GN=CEBPG PE=1 SV=1	1	1	16.4	CEBPG	NA	25.7334	25.6847	25.4286	25.0686	25.0951	25.0705	25.584	25.9161	25.5762	25.3698	25.2924	25.3737	-0.34682	0.0832756	0.673521	-0.537538	0.0287395	0.356088	-0.442179	0.00069389	0.0581303
Q03701	CCAAT/enhancer-binding protein zeta OS=Homo sapiens OX=9606 GN=CEBPZ PE=1 SV=3	32	32	120.9	CEBPZ	NA	30.8139	30.7941	30.6348	30.5461	30.6707	30.6021	30.8918	30.9564	30.9384	30.7843	30.7142	30.8066	-0.160525	0.0119819	0.400809	-0.141278	0.115658	0.482253	-0.150902	0.0404817	0.514828
Q9BXF3	Cat eye syndrome critical region protein 2 OS=Homo sapiens OX=9606 GN=CECR2 PE=1 SV=2	2	0	164.1	CECR2	NA	NA	NA	NA	NA	17.1698	17.0954	NA	NA	16.7146	NA	17.0421	16.6713	0.142077	NA	NA	NaN	NA	NA	0.280018
Q711Q0	Cardiac-enriched FHL2-interacting protein OS=Homo sapiens OX=9606 GN=CEFIP PE=1 SV=2	5	2	156.4	CEFIP	NA	20.1981	20.4555	20.8053	20.473	20.4918	20.7528	20.6136	20.2453	20.0753	20.1744	20.1052	20.1431	-0.1705	0.395562	0.832313	0.0862178	0.692478	0.877897	-0.0421409	0.790301	0.999976
Q92879	CUGBP Elav-like family member 1 OS=Homo sapiens OX=9606 GN=CELF1 PE=1 SV=2	19	0	52	CELF1	NA	31.4148	31.4324	31.349	31.3934	31.38	31.3793	31.6201	31.6944	31.4108	31.3626	31.6039	31.6117	-0.0490495	0.698755	0.932419	-0.0145058	0.627213	0.845632	-0.0317777	0.676839	0.999976
O95319	CUGBP Elav-like family member 2 OS=Homo sapiens OX=9606 GN=CELF2 PE=1 SV=1	13	0	54.3	CELF2	NA	25.761	25.6357	26.0052	26.3188	25.4954	26.0379	24.3609	25.0227	23.3274	24.4686	24.5399	25.0344	0.443955	0.470213	0.854641	0.150009	0.613746	0.83883	0.296982	0.582478	0.999976
Q8N111	Cell cycle exit and neuronal differentiation protein 1 OS=Homo sapiens OX=9606 GN=CEND1 PE=1 SV=1	4	4	14.9	CEND1	NA	31.1591	31.233	31.1129	31.0025	31.1724	31.153	30.451	30.631	30.7449	30.6441	30.6737	30.5603	0.0170581	0.866368	0.972721	-0.059032	0.41684	0.727039	-0.0209869	0.905762	0.999976
P07199	Major centromere autoantigen B OS=Homo sapiens OX=9606 GN=CENPB PE=1 SV=2	9	9	65.1	CENPB	NA	27.8174	27.6848	27.5664	27.4261	27.3134	27.4408	27.5473	27.8418	27.7472	27.6533	27.4603	27.6567	-0.121987	0.328018	0.799392	-0.296095	0.0350842	0.370175	-0.209041	0.0198405	0.357628
Q03188	Centromere protein C OS=Homo sapiens OX=9606 GN=CENPC PE=1 SV=2	12	3	106.8	CENPC	NA	26.5698	26.4084	26.6002	26.3607	26.3431	26.2533	26.6119	26.8809	26.6381	26.3767	26.2816	26.4459	-0.342202	0.0371633	0.564213	-0.207102	0.0528084	0.394609	-0.274652	0.00510029	0.183127
Q02224	Centromere-associated protein E OS=Homo sapiens OX=9606 GN=CENPE PE=1 SV=2	40	0	316.2	CENPE	NA	27.9562	27.859	28.0082	27.7743	27.7526	27.7282	27.4616	27.514	27.5644	27.2723	27.2959	27.2124	-0.253128	0.00314025	0.264126	-0.189389	0.0398069	0.379501	-0.221259	0.166543	0.862121
P49454	Centromere protein F OS=Homo sapiens OX=9606 GN=CENPF PE=1 SV=3	78	77	357.3	CENPF	NA	28.509	28.4347	28.5112	28.2892	28.2962	28.2363	29.0881	29.2121	29.143	28.9558	28.9618	28.9666	-0.186362	0.0342771	0.550023	-0.211108	0.00332672	0.209179	-0.198735	0.376239	0.999976
Q9H3R5	Centromere protein H OS=Homo sapiens OX=9606 GN=CENPH PE=1 SV=1	8	8	28.5	CENPH	NA	28.4068	28.2886	28.3229	28.279	28.275	28.2352	29.2514	29.3959	29.3414	29.3512	29.2611	29.3474	-0.00964006	0.861368	0.971957	-0.0763024	0.149915	0.518893	-0.0429713	0.89747	0.999976
Q92674	Centromere protein I OS=Homo sapiens OX=9606 GN=CENPI PE=1 SV=2	1	1	86.7	CENPI	NA	24.4553	24.6745	24.8362	24.4201	24.5403	24.4767	24.7286	24.8676	24.7267	24.7078	24.689	24.8291	-0.0323323	0.640316	0.913549	-0.17631	0.246902	0.601919	-0.104321	0.26096	0.972351
Q9HC77	Centromere protein J OS=Homo sapiens OX=9606 GN=CENPJ PE=1 SV=2	6	1	152.9	CENPJ	NA	23.5477	23.3685	23.5465	23.4942	23.2002	23.4653	24.2495	24.1087	24.1835	24.2736	24.2247	24.2087	0.0550677	0.312712	0.79206	-0.101047	0.422261	0.729552	-0.0229897	0.928864	0.999976
Q9BS16	Centromere protein K OS=Homo sapiens OX=9606 GN=CENPK PE=1 SV=1	5	5	31.6	CENPK	NA	28.2777	28.1138	28.2068	28.3344	27.9252	28.0437	28.4806	28.7055	28.5963	28.4961	28.6658	28.6167	-0.001332	0.987893	0.996565	-0.0983585	0.513447	0.788501	-0.0498452	0.757799	0.999976
Q8N0S6	Centromere protein L OS=Homo sapiens OX=9606 GN=CENPL PE=1 SV=2	4	1	39	CENPL	NA	28.3192	28.2967	28.3502	28.313	28.2323	28.3048	28.4462	28.6034	28.4664	28.4943	28.4522	28.3879	-0.0604963	0.368003	0.817872	-0.0386709	0.280209	0.626345	-0.0495836	0.442787	0.999976
Q9NSP4	Centromere protein M OS=Homo sapiens OX=9606 GN=CENPM PE=1 SV=1	2	1	19.7	CENPM	NA	24.2011	24.5291	24.5952	25.0042	24.4439	24.8408	24.4575	24.1858	24.7498	24.6067	24.6585	24.6605	0.17757	0.389385	0.829377	0.321175	0.200709	0.564793	0.249372	0.0666897	0.628423
Q9BU64	Centromere protein O OS=Homo sapiens OX=9606 GN=CENPO PE=1 SV=1	2	1	33.8	CENPO	NA	25.2481	25.4551	25.3367	25.2559	25.3165	25.1627	25.3241	25.4859	25.3663	25.3373	25.2348	25.3502	-0.084685	0.240329	0.761801	-0.101613	0.251359	0.604476	-0.0931491	0.0736566	0.655064
Q6IPU0	Centromere protein P OS=Homo sapiens OX=9606 GN=CENPP PE=1 SV=1	5	3	33.1	CENPP	NA	26.9371	26.9357	26.8872	27.026	26.988	27.0229	26.9598	26.9676	27.0652	27.0136	26.8589	27.0091	-0.0370003	0.581991	0.893477	0.0923009	0.0128168	0.289965	0.0276503	0.454955	0.999976
Q7L2Z9	Centromere protein Q OS=Homo sapiens OX=9606 GN=CENPQ PE=1 SV=1	3	3	30.6	CENPQ	NA	26.9434	26.8312	27.0236	26.8699	26.7314	26.6857	26.7301	26.9626	26.9003	26.7171	26.5602	26.5977	-0.239331	0.0539571	0.621924	-0.170424	0.0960429	0.459576	-0.204878	0.00787404	0.22228
Q8N2Z9	Centromere protein S OS=Homo sapiens OX=9606 GN=CENPS PE=1 SV=1	4	3	15.9	CENPS	NA	27.9476	27.7647	27.7555	27.761	27.6801	27.6694	28.0906	28.1728	28.2209	28.1931	28.0736	28.087	-0.0435601	0.462134	0.852051	-0.119107	0.188154	0.553039	-0.0813338	0.533088	0.999976
Q96BT3	Centromere protein T OS=Homo sapiens OX=9606 GN=CENPT PE=1 SV=2	3	1	60.4	CENPT	NA	24.4278	24.2116	24.6776	23.7549	24.0927	23.6212	24.4843	24.5864	24.6242	24.2884	24.2786	24.0915	-0.345454	0.0150214	0.434756	-0.616071	0.0339792	0.370175	-0.480763	0.00612617	0.200529
Q71F23	Centromere protein U OS=Homo sapiens OX=9606 GN=CENPU PE=1 SV=1	7	0	47.5	CENPU	NA	26.2673	26.1167	25.9654	25.7476	25.989	25.712	26.1916	26.236	26.0848	26.1402	25.993	26.084	-0.09838	0.188267	0.73823	-0.300303	0.0713076	0.424149	-0.199342	0.0454947	0.539077
Q7Z7K6	Centromere protein V OS=Homo sapiens OX=9606 GN=CENPV PE=1 SV=1	7	1	29.9	CENPV	NA	29.3003	29.1356	29.1134	28.7029	28.984	28.6416	29.2195	29.4586	29.245	29.0549	28.7083	29.0774	-0.360792	0.0744944	0.652882	-0.40694	0.0405885	0.380941	-0.383866	0.00347087	0.147841
Q5EE01	Centromere protein W OS=Homo sapiens OX=9606 GN=CENPW PE=1 SV=1	1	0	10.1	CENPW	NA	30.2811	29.9973	30.2667	29.4964	29.637	29.5945	30.2181	30.6907	30.7275	30.105	30.0417	30.2673	-0.407437	0.116564	0.692593	-0.605774	0.0115403	0.273984	-0.506606	0.0163083	0.331026
A8MT69	Centromere protein X OS=Homo sapiens OX=9606 GN=CENPX PE=1 SV=1	1	1	9	CENPX	NA	26.5343	26.7491	26.4989	26.7116	26.763	26.5428	26.8078	27.2843	27.0795	26.8832	26.8225	27.1136	-0.117443	0.519958	0.872236	0.0783657	0.488806	0.77307	-0.0195385	0.89782	0.999976
O60308	Centrosomal protein of 104 kDa OS=Homo sapiens OX=9606 GN=CEP104 PE=1 SV=1	4	3	104.4	CEP104	NA	25.8536	25.7981	25.7936	25.8999	25.6809	25.8087	25.5981	25.6747	25.4116	25.4818	25.6562	25.7074	0.0536701	0.632707	0.910688	-0.0186215	0.801754	0.929045	0.0175243	0.847685	0.999976
Q8N8E3	Centrosomal protein of 112 kDa OS=Homo sapiens OX=9606 GN=CEP112 PE=1 SV=2	4	3	112.7	CEP112	NA	22.3205	22.359	22.3914	22.3268	22.3774	22.7176	23.1308	23.1296	23.1027	23.178	23.0499	22.9833	-0.0506195	0.469842	0.854381	0.11699	0.441747	0.742868	0.0331854	0.885874	0.999976
Q8N960	Centrosomal protein of 120 kDa OS=Homo sapiens OX=9606 GN=CEP120 PE=1 SV=2	9	0	112.6	CEP120	NA	25.7381	25.8998	25.773	25.7097	25.8429	25.8123	25.8348	25.7106	25.9258	26.0164	25.9792	25.8267	0.117078	0.241645	0.761801	-0.0153612	0.821258	0.935577	0.0508582	0.407604	0.999976
Q6ZU80-1	Isoform 1 of Centrosomal protein of 128 kDa OS=Homo sapiens OX=9606 GN=CEP128	19	0	115.7	CEP128	NA	28.1271	28.1116	28.1759	28.1319	28.1106	28.1891	28.4372	28.4114	28.4776	28.402	28.3138	28.3255	-0.094981	0.0545618	0.621924	0.00566946	0.861514	0.948208	-0.0446558	0.608873	0.999976
Q9UPN4	Centrosomal protein of 131 kDa OS=Homo sapiens OX=9606 GN=CEP131 PE=1 SV=3	18	0	122.1	CEP131	NA	24.3608	24.5153	24.5175	24.6316	24.4961	24.5626	25.2912	25.082	25.1868	25.3896	25.5025	25.3905	0.240871	0.0363629	0.563078	0.0988597	0.207989	0.571279	0.169865	0.521519	0.999976
Q66GS9	Centrosomal protein of 135 kDa OS=Homo sapiens OX=9606 GN=CEP135 PE=1 SV=2	25	23	133.4	CEP135	NA	28.3525	28.3142	28.3851	28.3966	28.3689	28.3821	28.3955	28.3713	28.3878	28.3634	28.3566	28.3514	-0.0277229	0.0418602	0.586553	0.0319428	0.255922	0.608229	0.00210997	0.88529	0.999976
O94986	Centrosomal protein of 152 kDa OS=Homo sapiens OX=9606 GN=CEP152 PE=1 SV=4	16	0	195.5	CEP152	NA	25.9094	25.8046	25.9593	25.8502	25.8245	25.819	26.2405	26.2418	26.3566	26.2427	26.2664	26.199	-0.0436085	0.387845	0.829377	-0.0598393	0.318695	0.656394	-0.0517239	0.696093	0.999976
Q5TB80	Centrosomal protein of 162 kDa OS=Homo sapiens OX=9606 GN=CEP162 PE=1 SV=2	1	0	161.8	CEP162	NA	17.6709	17.7677	17.1845	18.2449	18.7311	17.4841	18.9988	18.0074	18.8214	17.2623	19.3345	18.6507	-0.193397	0.795436	0.953295	0.612332	0.229996	0.587449	0.209467	0.638058	0.999976
Q9UPV0	Centrosomal protein of 164 kDa OS=Homo sapiens OX=9606 GN=CEP164 PE=1 SV=3	5	0	164.2	CEP164	NA	23.2492	23.1366	23.1537	23.2656	23.0252	23.2068	23.4081	23.4789	23.1696	23.1363	23.5198	23.5204	0.0399737	0.814381	0.960048	-0.0139343	0.873815	0.954071	0.0130197	0.901032	0.999976
Q5SW79	Centrosomal protein of 170 kDa OS=Homo sapiens OX=9606 GN=CEP170 PE=1 SV=1	46	3	175.2	CEP170	NA	28.4	28.3303	28.4404	28.5109	28.4842	28.5192	28.6597	28.485	28.5451	28.7874	28.7855	28.7556	0.212912	0.0484415	0.608022	0.114528	0.0587672	0.408273	0.16372	0.0615801	0.612858
Q5SW79-2	Isoform 2 of Centrosomal protein of 170 kDa OS=Homo sapiens OX=9606 GN=CEP170	43	1	161.3	CEP170	NA	20.3696	20.7215	20.6803	20.9717	20.6929	20.8483	21.0306	20.9704	21.0598	20.866	21.4269	21.2897	0.173902	0.411579	0.841688	0.247239	0.152884	0.521217	0.21057	0.214286	0.934194
Q96L14	Cep170-like protein OS=Homo sapiens OX=9606 GN=CEP170P1 PE=5 SV=2	7	1	32.6	CEP170P1	NA	23.878	23.9933	24.0136	24.4144	24.4407	23.8956	24.3271	24.0944	24.3415	24.3976	24.4312	24.4632	0.176357	0.152417	0.716828	0.288637	0.241889	0.597991	0.232497	0.0777161	0.665118
Q8TEP8	Centrosomal protein of 192 kDa OS=Homo sapiens OX=9606 GN=CEP192 PE=1 SV=3	18	6	278.9	CEP192	NA	25.2755	25.245	25.371	25.3846	25.2615	25.2982	25.2526	25.3021	25.3542	25.2564	25.3184	25.2141	-0.0400007	0.396354	0.832313	0.017621	0.754603	0.907805	-0.0111898	0.736513	0.999976
Q9BV73	Centrosome-associated protein CEP250 OS=Homo sapiens OX=9606 GN=CEP250 PE=1 SV=2	44	0	281	CEP250	NA	27.1785	27.1631	27.1912	27.2258	27.1465	27.1961	27.4455	27.448	27.4201	27.37	27.3956	27.3773	-0.0569006	0.00878942	0.360635	0.0118439	0.668485	0.867162	-0.0225283	0.765247	0.999976
O15078	Centrosomal protein of 290 kDa OS=Homo sapiens OX=9606 GN=CEP290 PE=1 SV=2	11	5	290.2	CEP290	NA	24.5276	24.4446	24.4666	24.6099	24.58	24.4598	24.566	24.5851	24.6297	24.675	24.5493	24.62	0.0211607	0.641276	0.913628	0.0703298	0.268131	0.617763	0.0457453	0.298575	0.999976
Q9C0D2	Centrosomal protein of 295 kDa OS=Homo sapiens OX=9606 GN=CEP295 PE=1 SV=4	3	0	295	CEP295	NA	17.5337	17.6335	17.9097	18.2732	16.9064	17.8099	17.5885	17.723	17.4181	17.1505	17.5404	18.2165	0.0593029	0.869424	0.973154	-0.0291841	0.94977	0.979895	0.0150594	0.951528	0.999976
Q5VT06	Centrosome-associated protein 350 OS=Homo sapiens OX=9606 GN=CEP350 PE=1 SV=1	14	14	350.7	CEP350	NA	24.3971	24.3108	24.5706	24.5737	24.5062	24.5492	24.8065	24.4485	24.6277	24.838	24.9035	24.823	0.227265	0.152663	0.716828	0.116892	0.26243	0.613064	0.172079	0.12229	0.780817
Q9BYV8	Centrosomal protein of 41 kDa OS=Homo sapiens OX=9606 GN=CEP41 PE=1 SV=1	12	0	41.3	CEP41	NA	26.8944	26.9386	26.9074	26.9462	27.0196	26.9533	27.695	27.5541	27.4958	27.5866	27.6695	27.6905	0.0672678	0.388589	0.829377	0.0595445	0.10867	0.473778	0.0634061	0.774051	0.999976
Q9C0F1	Centrosomal protein of 44 kDa OS=Homo sapiens OX=9606 GN=CEP44 PE=1 SV=2	8	1	44.1	CEP44	NA	27.7709	27.7917	27.9265	28.062	27.8085	27.9001	27.9918	27.7998	27.8862	27.9824	28.083	27.9896	0.125748	0.139068	0.708584	0.0938314	0.358427	0.688554	0.10979	0.0754748	0.659712
Q53EZ4	Centrosomal protein of 55 kDa OS=Homo sapiens OX=9606 GN=CEP55 PE=1 SV=3	18	4	54.1	CEP55	NA	27.7983	27.6836	27.6576	27.7028	27.7665	27.7265	28.5647	28.5279	28.8739	28.6135	28.6329	28.5984	-0.0405326	0.747689	0.944562	0.0187487	0.719578	0.892307	-0.0108919	0.971152	0.999976
Q86XR8	Centrosomal protein of 57 kDa OS=Homo sapiens OX=9606 GN=CEP57 PE=1 SV=2	5	0	57.1	CEP57	NA	24.1096	24.1201	24.3632	24.3601	24.1915	24.2432	23.4873	23.5051	23.5157	23.8772	23.972	23.7379	0.359627	0.0323066	0.544531	0.067267	0.532747	0.800826	0.213447	0.286224	0.999976
Q8IYX8	Centrosomal protein CEP57L1 OS=Homo sapiens OX=9606 GN=CEP57L1 PE=1 SV=1	1	0	53.6	CEP57L1	NA	NA	NA	NA	NA	19.112	NA	NA	19.6733	NA	19.0044	NA	NA	-0.668861	NA	NA	NaN	NA	NA	-0.615073
Q96MT8	Centrosomal protein of 63 kDa OS=Homo sapiens OX=9606 GN=CEP63 PE=1 SV=1	4	0	81.3	CEP63	NA	27.0391	27.1072	27.1116	27.0439	26.9945	27.0229	27.2725	27.2851	27.2748	27.2024	27.2939	27.237	-0.0330645	0.340365	0.804773	-0.0655459	0.0891855	0.451328	-0.0493052	0.4861	0.999976
Q76N32	Centrosomal protein of 68 kDa OS=Homo sapiens OX=9606 GN=CEP68 PE=1 SV=2	2	0	81.1	CEP68	NA	21.0279	20.8231	21.0883	21.073	20.9794	21.0589	20.4745	20.6556	21.1677	20.4795	20.2489	20.959	-0.203436	0.527904	0.87819	0.0573278	0.558321	0.814479	-0.0730543	0.693774	0.999976
Q9P209	Centrosomal protein of 72 kDa OS=Homo sapiens OX=9606 GN=CEP72 PE=1 SV=2	7	4	71.7	CEP72	NA	24.968	24.9017	24.9797	24.8205	24.9255	24.7752	26.2336	26.3255	26.1988	26.2591	26.1406	26.2572	-0.0336358	0.570114	0.890295	-0.109414	0.117107	0.484216	-0.0715251	0.869853	0.999976
Q8TAP6	Centrosomal protein of 76 kDa OS=Homo sapiens OX=9606 GN=CEP76 PE=1 SV=1	5	0	74.4	CEP76	NA	25.7139	25.8586	25.9102	25.916	25.5756	25.8013	25.8978	25.8507	25.9572	26.0278	26.0972	25.8595	0.0928862	0.32165	0.796075	-0.0632516	0.620887	0.841498	0.0148173	0.862607	0.999976
Q5JTW2	Centrosomal protein of 78 kDa OS=Homo sapiens OX=9606 GN=CEP78 PE=1 SV=1	3	0	76.3	CEP78	NA	26.533	26.4814	26.6196	26.4118	26.5435	26.482	26.5743	26.4966	26.7976	26.5874	26.4509	26.448	-0.127392	0.298032	0.787948	-0.0655718	0.302698	0.641737	-0.096482	0.115742	0.760183
Q9Y592	Centrosomal protein of 83 kDa OS=Homo sapiens OX=9606 GN=CEP83 PE=1 SV=3	7	1	82.9	CEP83	NA	24.4931	24.4603	24.4085	24.5766	24.156	24.4847	24.5447	24.6752	24.5833	24.5886	24.7051	24.6057	0.0321089	0.578054	0.892302	-0.0481912	0.74432	0.902556	-0.00804113	0.929046	0.999976
Q6P2H3	Centrosomal protein of 85 kDa OS=Homo sapiens OX=9606 GN=CEP85 PE=1 SV=1	7	0	85.6	CEP85	NA	27.1518	27.1186	27.1324	26.8795	27.1383	26.9751	27.4764	27.4172	27.5409	27.5156	27.4529	27.3635	-0.0341744	0.581145	0.893373	-0.136623	0.210719	0.57325	-0.0853985	0.536442	0.999976
Q5SZL2	Centrosomal protein of 85 kDa-like OS=Homo sapiens OX=9606 GN=CEP85L PE=1 SV=1	4	0	91.8	CEP85L	NA	18.6064	18.7124	19.2755	NA	NA	18.2259	NA	NA	NA	NA	NA	NA	NaN	NA	NA	-0.638884	NA	NA	-0.638884
Q96ST8	Centrosomal protein of 89 kDa OS=Homo sapiens OX=9606 GN=CEP89 PE=1 SV=3	2	0	89.5	CEP89	NA	18.6494	18.3226	18.8094	19.1432	19.0929	17.5329	19.4266	NA	NA	18.6971	NA	NA	-0.729433	NA	NA	-0.00412847	0.994591	0.997196	-0.185455	0.691221	0.999976
Q8IW35	Centrosomal protein of 97 kDa OS=Homo sapiens OX=9606 GN=CEP97 PE=1 SV=1	22	1	96.9	CEP97	NA	28.7399	28.7717	28.8023	28.7715	28.8314	28.7876	28.8823	28.8392	28.905	28.8442	28.8319	28.8458	-0.0348417	0.208024	0.755027	0.0255423	0.371509	0.698864	-0.00464966	0.877366	0.999976
Q9Y6K0	Choline/ethanolaminephosphotransferase 1 OS=Homo sapiens OX=9606 GN=CEPT1 PE=1 SV=1	3	3	46.5	CEPT1	NA	28.0943	28.3382	28.451	28.6233	28.4058	28.5008	28.0823	27.6868	28.0056	27.9917	28.1779	27.8803	0.0917011	0.574729	0.892302	0.215489	0.169583	0.537731	0.153595	0.367377	0.999976
Q8TCT0	Ceramide kinase OS=Homo sapiens OX=9606 GN=CERK PE=1 SV=1	1	0	59.9	CERK	NA	22.6092	22.2982	22.3073	22.3189	22.1914	22.1427	20.9145	21.4961	21.487	21.4818	21.3873	21.1086	0.0267223	0.911565	0.98162	-0.187196	0.202184	0.565393	-0.0802371	0.8168	0.999976
Q96G23	Ceramide synthase 2 OS=Homo sapiens OX=9606 GN=CERS2 PE=1 SV=1	3	3	44.8	CERS2	NA	25.8655	26.0395	25.9817	26.2353	26.0093	26.1767	26.6394	25.9317	26.7444	26.632	26.621	26.5295	0.155662	0.604964	0.902498	0.178235	0.108824	0.473778	0.166949	0.404294	0.999976
Q9HA82	Ceramide synthase 4 OS=Homo sapiens OX=9606 GN=CERS4 PE=1 SV=2	2	2	46.4	CERS4	NA	24.4053	24.6925	24.6564	24.9267	24.9	24.9882	25.0656	24.919	24.9663	24.9147	24.9451	25.1235	0.01081	0.897639	0.979686	0.353578	0.0501083	0.389614	0.182194	0.133456	0.806776
Q9Y5P4	Ceramide transfer protein OS=Homo sapiens OX=9606 GN=CERT1 PE=1 SV=1	26	0	70.8	CERT1	NA	29.878	29.7466	29.8519	29.8793	29.8105	29.8289	30.0335	30.0592	30.0628	30.0921	30.0487	29.9738	-0.0136033	0.73622	0.940824	0.0140472	0.776044	0.917011	0.00022194	0.997605	0.999976
O00748	Cocaine esterase OS=Homo sapiens OX=9606 GN=CES2 PE=1 SV=1	1	0	61.8	CES2	NA	20.8042	21.1836	20.6258	20.7419	20.6321	20.7969	20.6516	19.809	20.461	20.12	20.8903	20.5036	0.197445	0.591457	0.894687	-0.147533	0.468512	0.760266	0.0249558	0.911186	0.999976
Q6UWW8	Carboxylesterase 3 OS=Homo sapiens OX=9606 GN=CES3 PE=1 SV=1	1	0	62.2	CES3	NA	25.5453	25.6134	25.8713	25.4381	25.6293	25.6774	25.2972	25.5221	25.5582	25.8573	25.5206	25.5016	0.167358	0.309092	0.790487	-0.0950829	0.487132	0.772515	0.0361373	0.718978	0.999976
P41208	Centrin-2 OS=Homo sapiens OX=9606 GN=CETN2 PE=1 SV=1	4	3	19.7	CETN2	NA	29.8656	29.8467	29.9469	29.9957	29.7069	29.9802	30.4194	30.2533	30.4074	30.4413	30.347	30.3887	0.0322935	0.628353	0.910688	0.00788345	0.94246	0.976255	0.0200885	0.903869	0.999976
O15182	Centrin-3 OS=Homo sapiens OX=9606 GN=CETN3 PE=1 SV=2	9	9	19.5	CETN3	NA	30.2291	30.1513	30.1597	30.4112	30.2967	30.3677	30.318	30.3645	30.4343	30.3846	30.4787	30.5482	0.0982241	0.174481	0.73569	0.178463	0.0151179	0.305789	0.138344	0.0429887	0.52696
Q494V2	Cilia- and flagella-associated protein 100 OS=Homo sapiens OX=9606 GN=CFAP100 PE=1 SV=1	1	0	71.1	CFAP100	NA	24.996	23.9768	24.4634	23.7592	24.5059	24.0644	25.5705	24.4146	24.1438	25.3956	24.2173	24.8039	0.0959697	0.871399	0.973771	-0.368864	0.374617	0.699928	-0.136447	0.695886	0.999976
Q9Y6A4	Cilia- and flagella-associated protein 20 OS=Homo sapiens OX=9606 GN=CFAP20 PE=1 SV=1	6	6	22.8	CFAP20	NA	29.647	29.6797	29.7004	29.6833	29.6869	29.7592	29.6721	29.5275	29.4797	29.658	29.7079	29.649	0.111844	0.185209	0.738135	0.0341157	0.318525	0.656394	0.07298	0.116718	0.760554
P57076	Cilia- and flagella-associated protein 298 OS=Homo sapiens OX=9606 GN=CFAP298 PE=1 SV=1	9	9	33.2	CFAP298	NA	29.8508	29.8175	29.799	30.0628	29.8801	29.9136	30.2424	30.2751	30.2842	30.3038	30.3695	30.3223	0.0646899	0.059488	0.634588	0.129744	0.13925	0.506305	0.097217	0.484176	0.999976
Q96G28	Cilia- and flagella-associated protein 36 OS=Homo sapiens OX=9606 GN=CFAP36 PE=1 SV=2	7	1	39.4	CFAP36	NA	27.3512	27.3323	27.3556	27.4164	27.2497	27.3073	27.6823	27.6653	27.6807	27.764	27.6814	27.8025	0.0732128	0.174317	0.73569	-0.0219016	0.699389	0.880256	0.0256556	0.839717	0.999976
O43822	Cilia- and flagella-associated protein 410 OS=Homo sapiens OX=9606 GN=CFAP410 PE=1 SV=1	5	0	28.3	CFAP410	NA	24.9672	25.1973	25.2768	25.4309	25.3393	25.4177	25.1865	24.9762	25.1382	25.3768	25.531	25.3828	0.329902	0.0169205	0.45757	0.248855	0.104965	0.468925	0.289378	0.00126888	0.0838872
Q96N23	Cilia- and flagella-associated protein 54 OS=Homo sapiens OX=9606 GN=CFAP54 PE=2 SV=3	2	0	351.7	CFAP54	NA	23.5902	23.7214	23.422	23.7545	23.4092	23.6421	23.7322	23.6185	23.5817	23.8236	23.3313	23.48	-0.0991551	0.573085	0.892044	0.024059	0.866042	0.950609	-0.037548	0.696415	0.999976
Q9P2B7	Cilia- and flagella-associated protein 97 OS=Homo sapiens OX=9606 GN=CFAP97 PE=1 SV=2	7	3	59.4	CFAP97	NA	26.041	25.9963	26.0878	26.0454	26.0304	26.0529	26.0471	26.1225	26.0224	26.1721	26.015	26.11	0.0350312	0.561824	0.887888	0.00121521	0.968068	0.98682	0.0181232	0.566212	0.999976
Q9UEE9	Craniofacial development protein 1 OS=Homo sapiens OX=9606 GN=CFDP1 PE=1 SV=1	16	2	33.6	CFDP1	NA	30.6266	30.6736	30.5441	30.7289	30.718	30.659	31.28	31.3633	31.261	31.4031	31.1853	31.2878	-0.00934249	0.90289	0.980648	0.0872224	0.134156	0.504315	0.03894	0.853782	0.999976
P05156	Complement factor I OS=Homo sapiens OX=9606 GN=CFI PE=1 SV=2	1	1	65.7	CFI	NA	21.4416	20.5303	21.5987	21.019	20.9055	20.9979	21.6584	21.4925	19.9825	21.9363	21.5123	21.5253	0.613492	0.369414	0.817872	-0.216103	0.583618	0.824135	0.198695	0.561331	0.999976
P23528	Cofilin-1 OS=Homo sapiens OX=9606 GN=CFL1 PE=1 SV=3	17	12	18.5	CFL1	NA	36.6914	36.7445	36.6738	36.5781	36.6904	36.6984	36.7896	36.6772	36.6993	36.6496	36.7992	36.6419	-0.0251382	0.707268	0.935126	-0.0475948	0.359057	0.688554	-0.0363665	0.333777	0.999976
Q9Y281	Cofilin-2 OS=Homo sapiens OX=9606 GN=CFL2 PE=1 SV=1	11	0	18.7	CFL2	NA	31.6936	31.6809	31.6037	31.6536	31.7504	31.7235	31.9476	32.013	31.9981	32.0058	31.8915	31.9899	-0.0237897	0.59983	0.898603	0.0497573	0.284397	0.628543	0.0129838	0.895157	0.999976
Q9UFW8	CGG triplet repeat-binding protein 1 OS=Homo sapiens OX=9606 GN=CGGBP1 PE=1 SV=2	10	10	18.8	CGGBP1	NA	30.0449	30.0188	30.0217	30.0021	30.0791	30.0511	30.4131	30.2508	30.2783	30.2447	30.3831	30.3249	0.00348786	0.959396	0.99174	0.0156256	0.569038	0.818313	0.00955672	0.920679	0.999976
Q9P2M7	Cingulin OS=Homo sapiens OX=9606 GN=CGN PE=1 SV=2	22	13	136.3	CGN	NA	25.372	25.4437	25.3457	25.4398	25.3236	25.3224	25.1279	25.2086	25.1788	25.0309	25.1779	25.1371	-0.0564752	0.337125	0.804018	-0.0251963	0.634122	0.849954	-0.0408358	0.619271	0.999976
Q8WUX2	Glutathione-specific gamma-glutamylcyclotransferase 2 OS=Homo sapiens OX=9606 GN=CHAC2 PE=1 SV=1	4	4	20.9	CHAC2	NA	29.2025	29.2551	29.1679	29.1865	29.2511	29.2799	29.5099	29.6239	29.6833	29.6661	29.6019	29.6815	0.0441594	0.493049	0.862242	0.0306399	0.45991	0.754388	0.0373996	0.781569	0.999976
Q13111	Chromatin assembly factor 1 subunit A OS=Homo sapiens OX=9606 GN=CHAF1A PE=1 SV=3	26	2	106.8	CHAF1A	NA	27.3416	27.2078	27.2587	27.2902	27.1701	27.2683	28.3206	28.3385	28.273	28.2775	28.1738	28.3044	-0.0587746	0.279671	0.779488	-0.0264874	0.647795	0.856607	-0.042631	0.898468	0.999976
Q13112	Chromatin assembly factor 1 subunit B OS=Homo sapiens OX=9606 GN=CHAF1B PE=1 SV=1	16	16	61.5	CHAF1B	NA	30.0022	29.967	29.9472	29.837	29.9298	29.9471	30.7472	30.8026	30.8455	30.7857	30.761	30.7572	-0.0304923	0.39866	0.833784	-0.0675135	0.176805	0.54492	-0.0490029	0.858623	0.999976
Q96JM3	Chromosome alignment-maintaining phosphoprotein 1 OS=Homo sapiens OX=9606 GN=CHAMP1 PE=1 SV=2	35	35	89	CHAMP1	NA	31.0983	31.0316	31.0124	30.8096	31.0152	30.8636	31.2549	31.3566	31.2261	31.1745	31.0506	31.1997	-0.137575	0.0876743	0.676731	-0.151312	0.118519	0.484541	-0.144443	0.123107	0.781037
Q96BP2	Coiled-coil-helix-coiled-coil-helix domain-containing protein 1 OS=Homo sapiens OX=9606 GN=CHCHD1 PE=1 SV=1	1	1	13.5	CHCHD1	NA	26.2646	26.4222	26.2153	26.4282	25.8797	26.5751	25.7656	26.1268	25.899	25.4317	25.9471	25.9187	-0.164661	0.45989	0.85151	-0.00633852	0.97934	0.990778	-0.0854997	0.673917	0.999976
Q8WYQ3	Coiled-coil-helix-coiled-coil-helix domain-containing protein 10, mitochondrial OS=Homo sapiens OX=9606 GN=CHCHD10 PE=1 SV=1	1	1	14.1	CHCHD10	NA	28.1025	28.0121	28.2465	27.9976	28.2158	27.9859	28.234	28.4762	28.357	28.392	28.3484	28.3014	-0.00846692	0.918026	0.982885	-0.0538978	0.622822	0.842925	-0.0311823	0.760156	0.999976
Q9Y6H1	Coiled-coil-helix-coiled-coil-helix domain-containing protein 2 OS=Homo sapiens OX=9606 GN=CHCHD2 PE=1 SV=1	4	1	15.5	CHCHD2	NA	32.4443	32.4399	32.4493	32.3575	32.3287	32.4228	33.705	33.7503	33.7274	33.7516	33.7228	33.7822	0.0245983	0.321803	0.796078	-0.0748294	0.11357	0.479444	-0.0251155	0.953727	0.999976
Q9NX63	MICOS complex subunit MIC19 OS=Homo sapiens OX=9606 GN=CHCHD3 PE=1 SV=1	16	16	26.1	CHCHD3	NA	32.3214	32.3845	32.3232	32.4509	32.2432	32.4148	32.1859	32.2319	32.2104	32.2484	32.1893	32.1228	-0.0225666	0.607105	0.902498	0.0265816	0.725223	0.894297	0.00200751	0.97469	0.999976
Q8N4Q1	Mitochondrial intermembrane space import and assembly protein 40 OS=Homo sapiens OX=9606 GN=CHCHD4 PE=1 SV=1	6	0	16	CHCHD4	NA	30.4205	30.5237	30.374	30.468	30.4603	30.43	30.5589	30.6225	30.3208	30.2572	30.5192	30.5462	-0.0598775	0.669179	0.923529	0.0133956	0.794195	0.92355	-0.0232409	0.720962	0.999976
Q9BSY4	Coiled-coil-helix-coiled-coil-helix domain-containing protein 5 OS=Homo sapiens OX=9606 GN=CHCHD5 PE=1 SV=1	3	0	12.4	CHCHD5	NA	28.8053	29.0766	29.0599	28.8794	28.9492	29.0093	28.6288	28.8082	28.8458	28.5739	28.9045	28.7402	-0.0213966	0.864284	0.972209	-0.0346416	0.743107	0.902211	-0.0280191	0.774802	0.999976
Q9BRQ6	MICOS complex subunit MIC25 OS=Homo sapiens OX=9606 GN=CHCHD6 PE=1 SV=1	7	7	26.4	CHCHD6	NA	27.28	27.3591	27.1925	27.2471	27.4429	27.3716	27.481	27.4234	27.4657	27.3731	27.4715	27.358	-0.0558151	0.256239	0.768437	0.0766584	0.364737	0.693244	0.0104217	0.856892	0.999976
Q9BUK0	Coiled-coil-helix-coiled-coil-helix domain-containing protein 7 OS=Homo sapiens OX=9606 GN=CHCHD7 PE=1 SV=1	2	0	10.1	CHCHD7	NA	28.0928	28.006	27.9379	27.622	27.7821	27.7326	27.7952	27.7094	27.7331	27.8943	27.6675	27.6735	-0.000776429	0.992886	0.997902	-0.29999	0.0100837	0.266161	-0.150383	0.0796473	0.670931
O14646	Chromodomain-helicase-DNA-binding protein 1 OS=Homo sapiens OX=9606 GN=CHD1 PE=1 SV=2	31	0	196.6	CHD1	NA	27.4052	27.3387	27.3524	27.2705	27.3253	27.1546	27.6122	27.5021	27.5235	27.5831	27.4342	27.5202	-0.0334617	0.576068	0.892302	-0.1153	0.136157	0.504391	-0.0743811	0.372358	0.999976
Q86WJ1	Chromodomain-helicase-DNA-binding protein 1-like OS=Homo sapiens OX=9606 GN=CHD1L PE=1 SV=3	23	0	100.9	CHD1L	NA	28.4135	28.4499	28.4604	28.6187	28.4872	28.644	28.7754	28.643	28.7077	28.7874	28.8811	28.7902	0.11085	0.0898234	0.681346	0.142017	0.0898741	0.451436	0.126433	0.171514	0.872444
O14647	Chromodomain-helicase-DNA-binding protein 2 OS=Homo sapiens OX=9606 GN=CHD2 PE=1 SV=2	26	0	211.2	CHD2	NA	26.1848	26.1792	26.2064	25.8947	25.9941	25.8478	25.3738	25.4215	25.3922	25.2126	25.1673	25.1776	-0.210073	0.000422927	0.139718	-0.277933	0.0201318	0.332223	-0.244003	0.336559	0.999976
Q12873	Chromodomain-helicase-DNA-binding protein 3 OS=Homo sapiens OX=9606 GN=CHD3 PE=1 SV=3	49	0	226.5	CHD3	NA	29.4374	29.4038	29.3499	29.3869	29.3678	29.4061	29.7063	29.5686	29.6771	29.7186	29.6156	29.6899	0.0239901	0.670165	0.923529	-0.0100834	0.742838	0.902211	0.00695336	0.939768	0.999976
Q14839	Chromodomain-helicase-DNA-binding protein 4 OS=Homo sapiens OX=9606 GN=CHD4 PE=1 SV=2	74	0	217.9	CHD4	NA	30.1959	30.125	30.226	30.4369	30.2608	30.3866	30.9078	30.2285	30.4377	30.813	30.8576	30.9105	0.335669	0.235077	0.759439	0.179172	0.0549003	0.401141	0.25742	0.150094	0.831867
Q8TD26	Chromodomain-helicase-DNA-binding protein 6 OS=Homo sapiens OX=9606 GN=CHD6 PE=1 SV=4	9	4	305.2	CHD6	NA	23.0978	23.1957	23.357	23.7762	23.4148	23.6895	23.1905	22.4608	22.9258	23.3517	23.4323	23.2291	0.478674	0.145931	0.716057	0.410029	0.0425868	0.380941	0.444352	0.0190447	0.354904
Q9P2D1	Chromodomain-helicase-DNA-binding protein 7 OS=Homo sapiens OX=9606 GN=CHD7 PE=1 SV=3	13	4	335.7	CHD7	NA	23.4019	23.2851	23.5871	23.6103	23.3861	23.5611	24.1177	23.4026	23.8927	24.1935	24.1828	24.1781	0.380473	0.213238	0.758438	0.0944892	0.44603	0.74567	0.237481	0.267124	0.980669
Q9HCK8	Chromodomain-helicase-DNA-binding protein 8 OS=Homo sapiens OX=9606 GN=CHD8 PE=1 SV=5	32	2	290.3	CHD8	NA	26.5453	26.5222	26.7393	26.8396	26.6139	26.8173	27.3859	26.552	26.9748	27.3669	27.387	27.3271	0.389421	0.246724	0.76537	0.154676	0.195119	0.561895	0.272048	0.196414	0.907789
Q3L8U1	Chromodomain-helicase-DNA-binding protein 9 OS=Homo sapiens OX=9606 GN=CHD9 PE=1 SV=2	11	0	325.8	CHD9	NA	21.2935	21.2145	21.4036	21.5598	21.3278	21.3067	22.3537	21.962	22.0656	22.2804	22.3114	22.2705	0.160384	0.30415	0.787948	0.0942089	0.397304	0.715771	0.127297	0.658562	0.999976
O14757	Serine/threonine-protein kinase Chk1 OS=Homo sapiens OX=9606 GN=CHEK1 PE=1 SV=2	9	0	54.4	CHEK1	TRUE	27.3508	27.411	27.4653	27.409	27.3739	27.3886	28.2742	28.233	28.1611	28.1853	28.4	28.2645	0.0605054	0.455299	0.848387	-0.0185055	0.638757	0.85224	0.0209999	0.940084	0.999976
O96017	Serine/threonine-protein kinase Chk2 OS=Homo sapiens OX=9606 GN=CHEK2 PE=1 SV=1	13	0	60.9	CHEK2	TRUE	30.1429	30.187	30.1742	30.2978	30.2854	30.3134	30.1558	30.0537	30.0313	30.1328	30.1388	30.1301	0.0536613	0.296252	0.787948	0.130842	0.00225412	0.201373	0.0922514	0.0739345	0.655186
Q8IWX8	Calcium homeostasis endoplasmic reticulum protein OS=Homo sapiens OX=9606 GN=CHERP PE=1 SV=3	23	23	103.6	CHERP	NA	31.331	31.3122	31.2888	31.2916	31.3715	31.3152	31.3972	31.4336	31.4215	31.3486	31.36	31.424	-0.0398773	0.226167	0.759439	0.0154207	0.603422	0.8345	-0.0122283	0.704522	0.999976
Q96EP1	E3 ubiquitin-protein ligase CHFR OS=Homo sapiens OX=9606 GN=CHFR PE=1 SV=2	2	0	73.3	CHFR	NA	NA	NA	NA	NA	NA	NA	NA	NA	NA	NA	NA	NA	NaN	NA	NA	NaN	NA	NA	NaN
Q15782-5	Isoform 2 of Chitinase-3-like protein 2 OS=Homo sapiens OX=9606 GN=CHI3L2	9	1	34.6	CHI3L2	NA	30.4765	30.5507	30.4757	30.4846	30.5501	30.5592	30.1911	30.2487	30.1063	30.1439	30.0636	30.1296	-0.069691	0.236833	0.76041	0.030344	0.425146	0.731002	-0.0196735	0.873909	0.999976
Q9BZP6	Acidic mammalian chitinase OS=Homo sapiens OX=9606 GN=CHIA PE=1 SV=1	1	0	52.2	CHIA	NA	23.5504	23.2584	23.6478	23.8353	23.4044	23.6095	23.8396	23.478	23.175	23.7031	23.4039	23.5003	0.0382088	0.868804	0.973154	0.130855	0.486411	0.772238	0.0845321	0.508937	0.999976
Q9BWS9	Chitinase domain-containing protein 1 OS=Homo sapiens OX=9606 GN=CHID1 PE=1 SV=1	5	0	44.9	CHID1	NA	28.09	28.191	27.9855	28.1947	28.2455	28.1793	27.8589	27.6839	27.8067	27.8404	27.7837	27.8354	0.0366433	0.561407	0.88782	0.117677	0.177105	0.54492	0.0771599	0.522428	0.999976
P35790	Choline kinase alpha OS=Homo sapiens OX=9606 GN=CHKA PE=1 SV=3	3	0	52.2	CHKA	NA	25.7472	25.6548	25.86	25.5302	25.5352	25.7449	25.6993	25.6328	25.7304	25.4789	25.4635	25.4818	-0.212765	0.0150551	0.434756	-0.150541	0.180492	0.547237	-0.181653	0.00792522	0.22228
Q9Y259	Choline/ethanolamine kinase OS=Homo sapiens OX=9606 GN=CHKB PE=1 SV=3	9	6	45.2	CHKB	NA	26.458	26.519	26.3907	26.4594	26.4081	26.3654	26.2142	26.1995	26.2029	26.229	26.2537	26.2473	0.0377882	0.0183766	0.465558	-0.0449123	0.38809	0.709224	-0.00356205	0.96086	0.999976
P24386	Rab proteins geranylgeranyltransferase component A 1 OS=Homo sapiens OX=9606 GN=CHM PE=1 SV=3	6	5	73.4	CHM	NA	28.3919	28.4017	28.4354	28.4501	28.4451	28.4883	28.2718	28.1957	28.3121	28.3534	28.3363	28.338	0.082681	0.133182	0.70523	0.0514905	0.0534775	0.396974	0.0670857	0.180027	0.882378
P26374	Rab proteins geranylgeranyltransferase component A 2 OS=Homo sapiens OX=9606 GN=CHML PE=1 SV=2	3	2	74	CHML	NA	NA	18.6038	NA	19.204	NA	NA	18.5178	18.4829	NA	NA	NA	18.2351	-0.265216	NA	NA	0.600163	NA	NA	0.184721	0.768123	0.999976
Q9HD42	Charged multivesicular body protein 1a OS=Homo sapiens OX=9606 GN=CHMP1A PE=1 SV=1	8	6	21.7	CHMP1A	NA	31.9343	31.9229	31.9443	31.9855	31.8253	31.9408	32.1167	32.0891	31.7825	31.7527	32.0018	32.0398	-0.0646617	0.668657	0.923485	-0.0166283	0.761671	0.910698	-0.040645	0.561674	0.999976
Q7LBR1	Charged multivesicular body protein 1b OS=Homo sapiens OX=9606 GN=CHMP1B PE=1 SV=1	6	6	22.1	CHMP1B	NA	28.6826	28.7318	28.7857	28.5016	28.7345	28.6423	28.6806	28.5764	28.5932	28.4361	28.645	28.5837	-0.0618273	0.44144	0.846316	-0.10721	0.251015	0.604382	-0.0845187	0.156714	0.840261
O43633	Charged multivesicular body protein 2a OS=Homo sapiens OX=9606 GN=CHMP2A PE=1 SV=1	10	10	25.1	CHMP2A	NA	31.1344	31.163	31.1391	31.1799	31.2516	31.1768	31.177	31.2415	31.1244	31.1448	31.1713	31.2472	0.00679403	0.88911	0.979479	0.0572562	0.131845	0.503029	0.0320251	0.229833	0.947543
Q9UQN3	Charged multivesicular body protein 2b OS=Homo sapiens OX=9606 GN=CHMP2B PE=1 SV=1	9	1	23.9	CHMP2B	NA	29.7617	29.6582	29.5628	29.4008	29.6921	29.5329	29.981	29.9267	29.8991	29.9504	29.961	29.9045	0.00306363	0.92313	0.983124	-0.118983	0.31589	0.653452	-0.0579599	0.634813	0.999976
Q9Y3E7	Charged multivesicular body protein 3 OS=Homo sapiens OX=9606 GN=CHMP3 PE=1 SV=3	6	0	25.1	CHMP3	NA	29.547	29.5104	29.5447	29.5996	29.4669	29.6159	29.3758	29.3763	29.3641	29.4077	29.2954	29.3598	-0.0177435	0.641	0.913549	0.0267852	0.631715	0.849196	0.00452085	0.945487	0.999976
Q9BY43	Charged multivesicular body protein 4a OS=Homo sapiens OX=9606 GN=CHMP4A PE=1 SV=3	13	0	25.1	CHMP4A	NA	30.0551	29.989	29.9752	30.0188	30.0838	30.0506	29.9197	29.8521	29.8161	29.7752	29.9313	29.9611	0.0265682	0.710512	0.935126	0.0446258	0.227946	0.585418	0.035597	0.554846	0.999976
Q9H444	Charged multivesicular body protein 4b OS=Homo sapiens OX=9606 GN=CHMP4B PE=1 SV=1	16	13	24.9	CHMP4B	NA	31.7348	31.7611	31.6539	31.7958	31.8764	31.7511	31.4125	31.5676	31.2846	31.3298	31.5257	31.5953	0.0620475	0.615396	0.905982	0.0911798	0.136386	0.504599	0.0766137	0.511867	0.999976
Q9NZZ3	Charged multivesicular body protein 5 OS=Homo sapiens OX=9606 GN=CHMP5 PE=1 SV=1	4	0	24.6	CHMP5	NA	29.341	29.2501	29.3045	29.3203	29.3155	29.317	29.3773	29.4201	29.0958	29.1797	29.3507	29.4792	0.0388095	0.786349	0.95168	0.0190865	0.545139	0.807881	0.028948	0.646121	0.999976
Q96FZ7	Charged multivesicular body protein 6 OS=Homo sapiens OX=9606 GN=CHMP6 PE=1 SV=3	4	4	23.5	CHMP6	NA	28.5445	28.5344	28.5406	28.6673	28.5472	28.5899	28.3234	28.2844	28.4196	28.4153	28.5713	28.2853	0.0815015	0.442732	0.846316	0.0616489	0.220889	0.57936	0.0715752	0.356279	0.999976
Q8WUX9	Charged multivesicular body protein 7 OS=Homo sapiens OX=9606 GN=CHMP7 PE=1 SV=1	19	12	50.9	CHMP7	NA	29.2172	29.1844	29.2655	29.2695	29.2569	29.2125	29.2274	29.2269	29.2804	29.2814	29.3585	29.3169	0.0740454	0.0631227	0.634588	0.0239484	0.46214	0.756074	0.0489969	0.0816105	0.673761
P15882	N-chimaerin OS=Homo sapiens OX=9606 GN=CHN1 PE=1 SV=3	1	0	53.1	CHN1	NA	25.2276	25.0754	25.0003	25.3642	25.2003	25.3038	25.0334	24.7131	24.8244	25.166	25.3672	25.2728	0.411734	0.0279936	0.52665	0.188342	0.0906966	0.45176	0.300038	0.0083508	0.228823
Q9UHD1	Cysteine and histidine-rich domain-containing protein 1 OS=Homo sapiens OX=9606 GN=CHORDC1 PE=1 SV=2	18	0	37.5	CHORDC1	NA	32.0576	32.0754	31.985	32.0463	32.1187	32.0895	32.4394	32.4868	32.3375	32.3647	32.4062	32.4969	0.00131935	0.983205	0.995974	0.0454678	0.265432	0.615319	0.0233936	0.846922	0.999976
Q99653	Calcineurin B homologous protein 1 OS=Homo sapiens OX=9606 GN=CHP1 PE=1 SV=3	8	8	22.4	CHP1	NA	28.6873	28.7044	28.7208	28.7393	28.7141	28.7571	28.8268	28.7894	28.9588	28.9295	28.9135	28.7946	0.0208786	0.770464	0.947428	0.0327203	0.111481	0.476491	0.0267994	0.642984	0.999976
Q9NRG0	Chromatin accessibility complex protein 1 OS=Homo sapiens OX=9606 GN=CHRAC1 PE=1 SV=1	3	3	14.7	CHRAC1	NA	30.803	30.7886	30.6975	30.8178	30.667	30.7853	30.9053	31.0519	30.9688	31.0724	31.0806	31.1068	0.111288	0.112512	0.692593	-0.00634149	0.916534	0.966125	0.0524732	0.587939	0.999976
Q9NRB3	Carbohydrate sulfotransferase 12 OS=Homo sapiens OX=9606 GN=CHST12 PE=2 SV=2	1	1	48.4	CHST12	NA	22.5231	22.0632	22.2608	22.0503	22.1835	22.0655	22.9605	23.0129	22.9868	22.8764	22.946	22.4043	-0.244472	0.286876	0.785055	-0.182585	0.302491	0.641737	-0.213529	0.384751	0.999976
Q8NCH0	Carbohydrate sulfotransferase 14 OS=Homo sapiens OX=9606 GN=CHST14 PE=1 SV=2	1	1	43	CHST14	NA	20.8416	20.8154	20.8312	20.6141	19.8014	20.5374	20.7786	20.1414	20.6607	20.4707	20.094	20.5933	-0.14092	0.600366	0.899243	-0.511752	0.186809	0.552462	-0.326336	0.0919666	0.704392
Q9Y4C5	Carbohydrate sulfotransferase 2 OS=Homo sapiens OX=9606 GN=CHST2 PE=1 SV=2	1	0	57.8	CHST2	NA	22.8476	22.9275	23.0648	22.5554	22.9491	22.4649	22.9401	22.781	23.1484	22.5547	22.8885	22.7175	-0.236268	0.175815	0.73569	-0.2902	0.180345	0.547202	-0.263234	0.0249724	0.404709
Q8WVB6	Chromosome transmission fidelity protein 18 homolog OS=Homo sapiens OX=9606 GN=CHTF18 PE=1 SV=1	19	2	107.3	CHTF18	NA	28.381	28.3024	28.4199	28.5874	28.4646	28.3444	28.8975	28.8919	28.749	28.9279	28.8752	28.8483	0.0376625	0.537194	0.88222	0.0977407	0.302248	0.641737	0.0677016	0.657901	0.999976
P0CG13	Chromosome transmission fidelity protein 8 homolog OS=Homo sapiens OX=9606 GN=CHTF8 PE=1 SV=1	4	4	13.3	CHTF8	NA	27.8871	28.0021	27.9066	27.773	28.092	28.038	28.1213	28.1073	28.269	28.2865	28.3436	28.2975	0.143301	0.0970746	0.689371	0.0357526	0.759424	0.909531	0.089527	0.423321	0.999976
Q9Y3Y2	Chromatin target of PRMT1 protein OS=Homo sapiens OX=9606 GN=CHTOP PE=1 SV=2	5	0	26.4	CHTOP	NA	30.0001	30.1574	30.0474	29.5726	29.4558	29.5749	29.7588	29.9436	29.535	28.6425	28.8837	28.9006	-0.936873	0.00419413	0.292828	-0.533853	0.0010618	0.174674	-0.735363	0.00515544	0.184313
O15111	Inhibitor of nuclear factor kappa-B kinase subunit alpha OS=Homo sapiens OX=9606 GN=CHUK PE=1 SV=2	14	13	84.6	CHUK	TRUE	29.8712	29.8324	29.8867	29.9406	29.8513	29.8913	29.6722	29.67	29.6875	29.569	29.6856	29.6365	-0.0462149	0.304086	0.787948	0.0309475	0.377043	0.702668	-0.0076337	0.921394	0.999976
Q8WUH1	Protein Churchill OS=Homo sapiens OX=9606 GN=CHURC1 PE=1 SV=2	4	1	16.1	CHURC1	NA	28.8114	28.7189	29.0026	28.918	28.6031	28.6916	29.2277	29.3083	29.446	29.1063	29.296	29.2491	-0.110175	0.267996	0.772828	-0.106715	0.443844	0.744347	-0.108445	0.52996	0.999976
O76071	Probable cytosolic iron-sulfur protein assembly protein CIAO1 OS=Homo sapiens OX=9606 GN=CIAO1 PE=1 SV=1	12	12	37.8	CIAO1	NA	29.0663	29.0415	29.0938	29.1891	29.0488	29.1493	29.1296	29.2141	29.2058	29.1097	29.1534	29.125	-0.0538112	0.173077	0.73569	0.0618216	0.274033	0.622739	0.00400517	0.912171	0.999976
Q9H5X1	Cytosolic iron-sulfur assembly component 2A OS=Homo sapiens OX=9606 GN=CIAO2A PE=1 SV=1	6	3	18.3	CIAO2A	NA	29.4519	29.5139	29.5931	29.5533	29.6061	29.5402	29.2059	29.3126	29.249	29.3237	29.3458	29.2334	0.0451529	0.385193	0.828698	0.0468989	0.380865	0.703647	0.0460259	0.614706	0.999976
Q9Y3D0	Cytosolic iron-sulfur assembly component 2B OS=Homo sapiens OX=9606 GN=CIAO2B PE=1 SV=1	5	5	17.7	CIAO2B	NA	29.9774	29.9467	29.8669	29.9159	29.9453	29.9737	30.0409	30.0864	30.1047	30.0206	30.1511	30.0799	0.00648241	0.887895	0.979194	0.0145792	0.719542	0.892307	0.0105308	0.842716	0.999976
Q9H6Q4	Cytosolic iron-sulfur assembly component 3 OS=Homo sapiens OX=9606 GN=CIAO3 PE=1 SV=1	11	2	53	CIAO3	NA	29.0823	29.1669	29.0983	29.2353	29.072	29.2252	29.1757	29.1864	29.2746	29.2182	29.2009	29.1972	-0.00686128	0.848691	0.967207	0.061638	0.374093	0.699431	0.0273884	0.481539	0.999976
Q6FI81	Anamorsin OS=Homo sapiens OX=9606 GN=CIAPIN1 PE=1 SV=2	17	0	33.6	CIAPIN1	NA	31.2423	31.2375	31.2638	31.2739	31.4221	31.2123	31.5948	31.615	31.5985	31.6121	31.4936	31.4862	-0.0721402	0.216803	0.759439	0.0549168	0.471371	0.762723	-0.0086117	0.933259	0.999976
Q99828	Calcium and integrin-binding protein 1 OS=Homo sapiens OX=9606 GN=CIB1 PE=1 SV=4	7	1	21.7	CIB1	NA	29.7562	29.7751	29.7504	29.8061	29.7928	29.8917	29.3165	29.4186	29.396	29.4784	29.4967	29.5195	0.121162	0.0453841	0.596151	0.0696657	0.147195	0.516181	0.0954138	0.427511	0.999976
Q96RK0	Protein capicua homolog OS=Homo sapiens OX=9606 GN=CIC PE=1 SV=2	5	5	163.7	CIC	NA	21.5576	21.6073	21.613	21.7364	21.3952	21.7528	21.2169	21.6529	21.6032	21.2065	21.1341	21.4531	-0.226437	0.257212	0.770237	0.0355225	0.790519	0.922105	-0.0954573	0.465214	0.999976
Q8IUL8	Cartilage intermediate layer protein 2 OS=Homo sapiens OX=9606 GN=CILP2 PE=2 SV=2	1	1	126.2	CILP2	NA	NA	NA	NA	NA	NA	NA	NA	NA	NA	NA	NA	17.1143	NaN	NA	NA	NaN	NA	NA	NaN
Q9BW66	Cyclin-dependent kinase 2-interacting protein OS=Homo sapiens OX=9606 GN=CINP PE=1 SV=1	3	0	24.3	CINP	NA	29.0081	29.037	29.0407	29.0742	29.0302	29.0828	29.0019	29.1012	28.888	28.96	29.1161	28.9344	0.00650038	0.9419	0.987829	0.0337862	0.167622	0.536779	0.0201433	0.635838	0.999976
Q8TCG1	Protein CIP2A OS=Homo sapiens OX=9606 GN=CIP2A PE=1 SV=2	29	3	102.1	CIP2A	NA	29.7038	29.7271	29.7403	29.8068	29.8188	29.8088	30.2523	30.244	30.2435	30.266	30.2563	30.2938	0.0253948	0.145023	0.715073	0.087751	0.00844399	0.256486	0.0565729	0.724493	0.999976
Q86X95	Corepressor interacting with RBPJ 1 OS=Homo sapiens OX=9606 GN=CIR1 PE=1 SV=1	6	2	52.3	CIR1	NA	26.1041	26.111	26.0846	25.9732	25.9849	25.9336	25.9657	25.8953	25.8036	25.6925	25.9628	25.9387	-0.0235043	0.826015	0.961263	-0.13601	0.00452542	0.224134	-0.079757	0.273482	0.98752
Q14011	Cold-inducible RNA-binding protein OS=Homo sapiens OX=9606 GN=CIRBP PE=1 SV=1	9	1	18.6	CIRBP	NA	32.7706	32.6798	32.6002	32.4675	32.5586	32.4941	32.4581	32.6006	32.5262	32.5147	32.4253	32.444	-0.066983	0.256174	0.768437	-0.17681	0.0489835	0.389359	-0.121897	0.0430804	0.52696
Q14011-2	Isoform 2 of Cold-inducible RNA-binding protein OS=Homo sapiens OX=9606 GN=CIRBP	8	0	28.3	CIRBP	NA	23.1348	22.8727	23.1986	23.2181	23.3107	23.3201	23.879	24.35	24.3355	24.186	24.1744	23.9297	-0.0914982	0.637875	0.91268	0.214217	0.155219	0.52241	0.0613592	0.853425	0.999976
Q9NZ45	CDGSH iron-sulfur domain-containing protein 1 OS=Homo sapiens OX=9606 GN=CISD1 PE=1 SV=1	5	5	12.2	CISD1	NA	33.4754	33.6351	33.3531	33.5695	33.5374	33.6271	32.97	33.0207	32.8727	32.605	33.0448	32.932	-0.0938477	0.557771	0.887084	0.0901388	0.387097	0.708711	-0.00185441	0.993233	0.999976
Q8N5K1	CDGSH iron-sulfur domain-containing protein 2 OS=Homo sapiens OX=9606 GN=CISD2 PE=1 SV=1	5	5	15.3	CISD2	NA	31.497	31.7339	31.7852	32.0229	31.8072	31.9226	31.6951	31.4367	31.7331	31.6715	31.7609	31.5137	0.0270613	0.830302	0.962587	0.245532	0.0939458	0.456577	0.136297	0.179973	0.882378
P0C7P0	CDGSH iron-sulfur domain-containing protein 3, mitochondrial OS=Homo sapiens OX=9606 GN=CISD3 PE=1 SV=1	5	5	14.2	CISD3	NA	30.1579	30.1183	30.0247	30.119	30.0876	30.1851	29.7737	29.8498	29.7221	29.7058	29.7489	29.5909	-0.0999637	0.17495	0.73569	0.0302318	0.572247	0.818675	-0.034866	0.791055	0.999976
O14578-3	Isoform 3 of Citron Rho-interacting kinase OS=Homo sapiens OX=9606 GN=CIT	27	1	176.9	CIT	TRUE	22.0359	22.0798	21.8912	22.0722	22.0658	21.732	22.2108	22.1398	22.3972	22.406	21.9606	22.3242	-0.0190272	0.910842	0.981555	-0.0456044	0.741577	0.90221	-0.0323158	0.797161	0.999976
O14578-4	Isoform 4 of Citron Rho-interacting kinase OS=Homo sapiens OX=9606 GN=CIT	35	1	236.5	CIT	TRUE	27.2692	27.2742	27.2493	27.3533	27.3632	27.3344	27.9143	27.8856	27.924	27.9768	27.9452	27.9414	0.046522	0.0445217	0.595291	0.0860315	0.00170587	0.201373	0.0662767	0.744287	0.999976
Q9ULV3	Cip1-interacting zinc finger protein OS=Homo sapiens OX=9606 GN=CIZ1 PE=1 SV=2	15	0	100	CIZ1	NA	27.134	27.0511	27.1173	27.1029	27.1583	27.1122	27.2732	27.2845	27.3054	27.2794	27.2523	27.2262	-0.0350617	0.138095	0.707521	0.0236572	0.487852	0.77292	-0.00570228	0.916855	0.999976
Q8WWK9-5	Isoform 3 of Cytoskeleton-associated protein 2 OS=Homo sapiens OX=9606 GN=CKAP2	15	0	76.9	CKAP2	NA	27.985	27.8646	27.9747	27.803	27.8662	27.7443	28.5085	28.6129	28.3637	28.2413	28.3349	28.3434	-0.188509	0.104528	0.691945	-0.136942	0.0590564	0.408273	-0.162726	0.367858	0.999976
Q8IYA6	Cytoskeleton-associated protein 2-like OS=Homo sapiens OX=9606 GN=CKAP2L PE=1 SV=4	3	0	83.5	CKAP2L	NA	24.213	24.1146	24.107	23.4564	23.6337	23.6529	24.3244	24.3232	24.3587	24.0857	23.9241	23.9753	-0.340361	0.0148749	0.432576	-0.563902	0.003764	0.215489	-0.452131	0.00427765	0.168079
Q07065	Cytoskeleton-associated protein 4 OS=Homo sapiens OX=9606 GN=CKAP4 PE=1 SV=2	12	12	66	CKAP4	NA	25.0841	24.2977	25.9513	23.9877	24.5411	23.9883	23.6569	23.9188	23.9144	24.6116	23.8872	24.5724	0.527049	0.142791	0.713162	-0.93866	0.178711	0.546045	-0.205805	0.611381	0.999976
Q14008	Cytoskeleton-associated protein 5 OS=Homo sapiens OX=9606 GN=CKAP5 PE=1 SV=3	80	0	225.4	CKAP5	NA	30.895	30.8323	31.0574	31.287	31.107	31.2923	31.5643	30.8264	31.1151	31.6655	31.7493	31.7076	0.538894	0.127014	0.70149	0.300499	0.0298816	0.358592	0.419697	0.0248643	0.404709
P06732	Creatine kinase M-type OS=Homo sapiens OX=9606 GN=CKM PE=1 SV=2	2	1	43.1	CKM	NA	24.7232	24.8025	25.1051	24.9376	24.7572	24.7828	24.1736	24.3842	24.0982	24.2253	24.0616	24.3649	-0.00139207	0.991479	0.996961	-0.0510943	0.720075	0.892698	-0.0262432	0.905611	0.999976
P61024	Cyclin-dependent kinases regulatory subunit 1 OS=Homo sapiens OX=9606 GN=CKS1B PE=1 SV=1	4	3	9.7	CKS1B	NA	27.7851	27.8143	27.661	27.7295	27.5698	27.4907	28.2845	28.4253	28.4426	28.3626	28.3643	28.3653	-0.0200992	0.726945	0.936955	-0.156815	0.147397	0.516671	-0.0884569	0.704503	0.999976
P33552	Cyclin-dependent kinases regulatory subunit 2 OS=Homo sapiens OX=9606 GN=CKS2 PE=1 SV=1	4	3	9.9	CKS2	NA	29.175	29.0831	29.0194	28.7709	28.3636	28.4972	29.8836	30.1358	29.9275	29.5979	29.7022	29.709	-0.312568	0.0394252	0.568046	-0.548583	0.032059	0.363834	-0.430575	0.220429	0.935369
Q7Z460-4	Isoform 4 of CLIP-associating protein 1 OS=Homo sapiens OX=9606 GN=CLASP1	42	2	163	CLASP1	NA	28.6827	28.56	28.6051	28.5911	28.6027	28.6156	28.7566	28.7147	28.7517	28.7815	28.7934	28.81	0.0539563	0.0341052	0.550023	-0.0128223	0.757003	0.908667	0.020567	0.712862	0.999976
O75122	CLIP-associating protein 2 OS=Homo sapiens OX=9606 GN=CLASP2 PE=1 SV=3	42	1	141	CLASP2	NA	23.687	23.5607	23.7398	23.6786	23.5612	23.7169	23.8463	23.6941	23.738	23.792	24.0033	24.0138	0.176914	0.119861	0.692593	-0.0102294	0.892263	0.960471	0.0833426	0.349265	0.999976
O75122-3	Isoform 3 of CLIP-associating protein 2 OS=Homo sapiens OX=9606 GN=CLASP2	44	3	165.8	CLASP2	NA	29.3884	29.3064	29.347	29.3717	29.3625	29.341	29.5997	29.5571	29.563	29.6307	29.6567	29.6672	0.0782994	0.0113659	0.398151	0.0111623	0.693929	0.878308	0.0447308	0.606184	0.999976
Q8N2M8	CLK4-associating serine/arginine rich protein OS=Homo sapiens OX=9606 GN=CLASRP PE=1 SV=4	6	0	77.1	CLASRP	NA	26.6686	26.5504	26.5346	26.6067	26.6513	26.5334	26.7713	26.7638	26.6202	26.6768	26.7788	26.895	0.065126	0.463433	0.852639	0.0126359	0.828482	0.938439	0.038881	0.575922	0.999976
Q96S66	Chloride channel CLIC-like protein 1 OS=Homo sapiens OX=9606 GN=CLCC1 PE=1 SV=1	4	0	62	CLCC1	NA	26.0232	26.2318	26.2808	26.5446	26.3922	26.5082	26.7818	26.4161	26.6526	26.7293	26.782	26.5426	0.0677873	0.631543	0.910688	0.303086	0.0408073	0.380941	0.185437	0.191386	0.898984
P51790	H(+)/Cl(-) exchange transporter 3 OS=Homo sapiens OX=9606 GN=CLCN3 PE=1 SV=2	10	0	90.9	CLCN3	NA	23.2396	22.9941	22.9316	22.7953	22.9791	22.8878	22.7851	22.7724	22.4957	22.8649	22.4699	22.568	-0.0501572	0.758308	0.945387	-0.167697	0.213601	0.575742	-0.108927	0.424029	0.999976
P51790-2	Isoform 2 of H(+)/Cl(-) exchange transporter 3 OS=Homo sapiens OX=9606 GN=CLCN3	10	1	96.7	CLCN3	NA	26.7955	26.8267	26.6729	26.7956	26.7342	26.7781	26.7151	26.7518	26.859	26.8661	26.8051	26.8445	0.063266	0.278907	0.779142	0.00427791	0.938441	0.974988	0.0337719	0.353591	0.999976
P51793	H(+)/Cl(-) exchange transporter 4 OS=Homo sapiens OX=9606 GN=CLCN4 PE=1 SV=2	2	0	84.9	CLCN4	NA	23.5293	23.3181	23.369	23.5594	23.4916	23.5165	23.4455	23.4275	23.2117	23.2971	23.3346	23.3098	-0.0477598	0.591198	0.894687	0.117045	0.200366	0.564793	0.0346428	0.609431	0.999976
P51797	Chloride transport protein 6 OS=Homo sapiens OX=9606 GN=CLCN6 PE=1 SV=2	1	0	97.2	CLCN6	NA	NA	NA	NA	NA	NA	NA	NA	NA	NA	NA	NA	NA	NaN	NA	NA	NaN	NA	NA	NaN
P51798	H(+)/Cl(-) exchange transporter 7 OS=Homo sapiens OX=9606 GN=CLCN7 PE=1 SV=2	10	0	88.6	CLCN7	NA	27.9585	28.0173	27.868	28.0237	28.0238	27.9244	27.6016	27.6405	27.6281	27.5681	27.7131	27.6724	0.0278314	0.589964	0.894687	0.0427063	0.480762	0.768735	0.0352688	0.754337	0.999976
Q9NY35	Claudin domain-containing protein 1 OS=Homo sapiens OX=9606 GN=CLDND1 PE=1 SV=1	1	0	28.6	CLDND1	NA	26.6073	26.5357	26.598	26.5195	26.4971	26.4207	26.1955	25.9487	26.2454	26.3777	26.2986	26.4172	0.234618	0.111269	0.692593	-0.101245	0.0582264	0.408273	0.0666866	0.580444	0.999976
Q9Y240	C-type lectin domain family 11 member A OS=Homo sapiens OX=9606 GN=CLEC11A PE=1 SV=1	1	1	35.7	CLEC11A	NA	23.4073	23.1161	23.0882	23.0168	23.144	23.0264	23.0441	22.4294	22.4587	22.6834	22.8303	22.9008	0.160762	0.512337	0.870458	-0.141446	0.299879	0.63967	0.00965779	0.957333	0.999976
Q2KHT3-2	Isoform 2 of Protein CLEC16A OS=Homo sapiens OX=9606 GN=CLEC16A	8	1	103.5	CLEC16A	NA	26.7933	26.7931	26.8595	26.8673	26.7634	26.7007	26.5759	26.6476	26.7447	26.7358	26.6095	26.6511	0.00939128	0.886365	0.978808	-0.0382077	0.529302	0.798638	-0.0144082	0.804676	0.999976
Q92478	C-type lectin domain family 2 member B OS=Homo sapiens OX=9606 GN=CLEC2B PE=1 SV=2	1	1	17.3	CLEC2B	NA	NA	NA	NA	NA	NA	NA	21.0762	21.3293	21.1738	20.5138	NA	NA	-0.679271	NA	NA	NaN	NA	NA	-0.679271
P05452	Tetranectin OS=Homo sapiens OX=9606 GN=CLEC3B PE=1 SV=3	3	3	22.5	CLEC3B	NA	26.5405	26.3113	26.9136	26.2367	26.6009	25.9588	27.0374	26.5599	26.2858	27.0147	27.0713	26.9547	0.385899	0.218907	0.759439	-0.322973	0.275367	0.623296	0.0314631	0.892358	0.999976
O14967	Calmegin OS=Homo sapiens OX=9606 GN=CLGN PE=1 SV=1	3	0	70	CLGN	NA	21.4385	18.6844	22.6795	19.9178	20.4128	20.6172	19.6308	20.4455	19.9572	19.6976	18.844	20.9179	-0.191328	0.789321	0.953073	-0.618239	0.654714	0.860377	-0.404784	0.55322	0.999976
O00299	Chloride intracellular channel protein 1 OS=Homo sapiens OX=9606 GN=CLIC1 PE=1 SV=4	17	17	26.9	CLIC1	NA	33.4794	33.4051	33.3172	33.3693	33.5302	33.5101	33.553	33.5842	33.597	33.5697	33.4958	33.5336	-0.0450132	0.161167	0.72434	0.0693016	0.372334	0.699224	0.0121442	0.825538	0.999976
O15247	Chloride intracellular channel protein 2 OS=Homo sapiens OX=9606 GN=CLIC2 PE=1 SV=3	1	1	28.3	CLIC2	NA	26.0035	26.0185	25.834	25.9359	25.9643	25.8938	23.8432	24.1289	24.0527	23.8022	23.9328	24.0427	-0.0823614	0.497688	0.864568	-0.0206926	0.766976	0.913341	-0.051527	0.936132	0.999976
Q9Y696	Chloride intracellular channel protein 4 OS=Homo sapiens OX=9606 GN=CLIC4 PE=1 SV=4	12	12	28.8	CLIC4	NA	34.9378	34.9578	34.9655	35.0956	34.9745	35.0882	34.6925	34.7783	34.7636	34.7444	34.8573	34.8268	0.0646936	0.209695	0.755783	0.0990789	0.121596	0.489738	0.0818862	0.309583	0.999976
[truncated: 7,053 more rows]

## Sheet: Signifiantly Depleted
Accession	Description	# Peptides	# Protein Unique Peptides	MW [kDa]	Gene	IsKinase	NormpCN_F2_126_Sample_Val_DMSO_1	NormpCN_F2_127N_Sample_Val_DMSO_2	NormpCN_F2_128N_Sample_Val_DMSO_3	NormpCN_F2_127C_Sample_Val_AZD4573_1	NormpCN_F2_128C_Sample_Val_AZD4573_2	NormpCN_F2_129C_Sample_Val_AZD4573_3	NormpCN_F2_129N_Sample_OCI.Ly3_DMSO_1	NormpCN_F2_130N_Sample_OCI.Ly3_DMSO_2	NormpCN_F2_131N_Sample_OCI.Ly3_DMSO_3	NormpCN_F2_130C_Sample_OCI.Ly3_AZD4573_1	NormpCN_F2_131C_Sample_OCI.Ly3_AZD4573_2	NormpCN_F2_132C_Sample_OCI.Ly3_AZD4573_3	Log2Ratios.Ly3	pVal.Ly3	pAdj.Ly3	Log2Ratios.Val	pVal.Val	pAdj.Val	Log2Ratios.Val.and.LY3	pVal.Val.and.LY3	pAdj.Val.and.LY3
[truncated: 83 more rows]

[truncated: 1 more sheets: Significantly Enriched]
