# Supplementary material for: CDK9 inhibition induces epigenetic reprogramming revealing strategies to circumvent resistance in lymphoma
Source: Mol Cancer. 2023 Mar 30;22:64. doi: 10.1186/s12943-023-01762-6 (PMC10061728; doi:10.1186/s12943-023-01762-6)
Supplement: Supplementary file 3 — Additional file 3. [file 12943_2023_1762_MOESM3_ESM.xlsx]

## Sheet: Metadata
DECREASED PROTEIN ABUNDANCE
	Description	OCI-LY3 and VAL cells were treated with 30 nM AZD4573 or DMSO for 3 hours and subjected to LC-MS proteomic analysis. Raw spectra from deep expression proteomics were searched against a human protein database (Swissprot/UniprotKB, 2020) using Mascot v2.6 (Matrix Science Ltd) [PMID: 10612281] run through Proteome Discoverer v2.4 (Thermo Fisher Scientific, Waltham, MA). Trypsin enzymatic digestion w…
Genes	82
number of nodes	82
number of edges	66
average node degree	1.61
avg. local clustering coefficient	0.371
expected number of edges:	29
PPI enrichment p-value:	3.15e-09
STRING db version	11.5

## Sheet: Genelist
KRT6A
FYTTD1
DSP
AEN
RNF6
MDM2
KRT5
GFAP
ID3
PIM3
CBX6
C16orf72
KLHL21
TOB2
NQO1
ZFP36
BRF2
PABPC4
ZNF296
TXNIP
JUNB
FEM1A
CD83
ZBTB9
LDLR
OSER1
CDCA4
MYC
MCL1
ZSCAN25
CCDC71
PER2
TOB1
NSA2
PPM1D
PPP1R15B
ZNF518A
AMD1
DDX56
ZFP36L1
ASH1L
ZFAND5
ARG1
H2AC21
PNRC1
SRXN1
TNFSF9
ZC3H3
KIF18B
IRF1
AKIRIN1
RLIM
ETV3
CDKN1A
MARCHF7
CCDC59
CHTOP
SERTAD2
ZNF274
ZRANB1
UTP11
PIM2
RPF1
ZNF3
BACH1
ARMC5
PPRC1
CSRNP1
CCNF
PDE4B
CDKL5
RUNDC1
ZNF800
FOSB
GGNBP2
MMADHC
MID1IP1
CDKN2D
SYCE2
KLHL15
MFAP3
FAM78B

## Sheet: Clustering
#clustering method	cluster number	cluster color	gene count	protein name	protein identifier	protein description
MCL	1	Red	9	CDKN1A	9606.ENSP00000384849	Cyclin-dependent kinase inhibitor 1; May be involved in p53/TP53 mediated inhibition of cellular proliferation in response to DNA damage. Binds to and inhibits cyclin-dependent kinase activity, preventing phosphorylation of critical cyclin-dependent kinase substrates and blocking cell cycle progression. Functions in the nuclear localization and assembly of cyclin D-CDK4 complex and promotes its k…
MCL	1	Red	9	CDKN2D	9606.ENSP00000377224	Cyclin-dependent kinase 4 inhibitor D; Interacts strongly with CDK4 and CDK6 and inhibits them; Belongs to the CDKN2 cyclin-dependent kinase inhibitor family
MCL	1	Red	9	IRF1	9606.ENSP00000245414	Interferon regulatory factor 1; Transcriptional regulator which displays a remarkable functional diversity in the regulation of cellular responses. These include the regulation of IFN and IFN-inducible genes, host response to viral and bacterial infections, regulation of many genes expressed during hematopoiesis, inflammation, immune responses and cell proliferation and differentiation, regulatio…
MCL	1	Red	9	MCL1	9606.ENSP00000358022	Induced myeloid leukemia cell differentiation protein Mcl-1; Involved in the regulation of apoptosis versus cell survival, and in the maintenance of viability but not of proliferation. Mediates its effects by interactions with a number of other regulators of apoptosis. Isoform 1 inhibits apoptosis. Isoform 2 promotes apoptosis; Belongs to the Bcl-2 family
MCL	1	Red	9	MDM2	9606.ENSP00000258149	E3 ubiquitin-protein ligase Mdm2; E3 ubiquitin-protein ligase that mediates ubiquitination of p53/TP53, leading to its degradation by the proteasome. Inhibits p53/TP53- and p73/TP73-mediated cell cycle arrest and apoptosis by binding its transcriptional activation domain. Also acts as a ubiquitin ligase E3 toward itself and ARRB1. Permits the nuclear export of p53/TP53. Promotes proteasome-depend…
MCL	1	Red	9	PER2	9606.ENSP00000254657	Period circadian protein homolog 2; Transcriptional repressor which forms a core component of the circadian clock. The circadian clock, an internal time- keeping system, regulates various physiological processes through the generation of approximately 24 hour circadian rhythms in gene expression, which are translated into rhythms in metabolism and behavior. It is derived from the Latin roots 'cir…
MCL	1	Red	9	PIM2	9606.ENSP00000365692	Serine/threonine-protein kinase pim-2; Proto-oncogene with serine/threonine kinase activity involved in cell survival and cell proliferation. Exerts its oncogenic activity through: the regulation of MYC transcriptional activity, the regulation of cell cycle progression, the regulation of cap-dependent protein translation and through survival signaling by phosphorylation of a pro-apoptotic protein…
MCL	1	Red	9	PPM1D	9606.ENSP00000306682	Protein phosphatase, mg2+/mn2+ dependent 1d; Protein phosphatase 1D; Required for the relief of p53-dependent checkpoint mediated cell cycle arrest. Binds to and dephosphorylates 'Ser-15' of TP53 and 'Ser-345' of CHEK1 which contributes to the functional inactivation of these proteins. Mediates MAPK14 dephosphorylation and inactivation
MCL	1	Red	9	RNF6	9606.ENSP00000371000	E3 ubiquitin-protein ligase RNF6; E3 ubiquitin-protein ligase mediating 'Lys-48'-linked polyubiquitination of LIMK1 and its subsequent targeting to the proteasome for degradation. Negatively regulates axonal outgrowth through regulation of the LIMK1 turnover. Mediates 'Lys-6' and 'Lys-27'-linked polyubiquitination of AR/androgen receptor thereby modulating its transcriptional activity. May also b…
MCL	2	Brown	7	CSRNP1	9606.ENSP00000273153	Cysteine/serine-rich nuclear protein 1; Binds to the consensus sequence 5'-AGAGTG-3' and has transcriptional activator activity (By similarity). May have a tumor-suppressor function. May play a role in apoptosis; Belongs to the AXUD1 family
MCL	2	Brown	7	FOSB	9606.ENSP00000245919	Fosb proto-oncogene, ap-1 transcription factor subunit; Protein fosB; FosB interacts with Jun proteins enhancing their DNA binding activity; Belongs to the bZIP family. Fos subfamily
MCL	2	Brown	7	JUNB	9606.ENSP00000303315	Transcription factor jun-B; Transcription factor involved in regulating gene activity following the primary growth factor response. Binds to the DNA sequence 5'-TGA[CG]TCA-3'; Belongs to the bZIP family. Jun subfamily
MCL	2	Brown	7	MYC	9606.ENSP00000479618	Myc proto-oncogene protein; Transcription factor that binds DNA in a non-specific manner, yet also specifically recognizes the core sequence 5'- CAC[GA]TG-3'. Activates the transcription of growth-related genes. Binds to the VEGFA promoter, promoting VEGFA production and subsequent sprouting angiogenesis; Basic helix-loop-helix proteins
MCL	2	Brown	7	PIM3	9606.ENSP00000353824	Serine/threonine-protein kinase pim-3; Proto-oncogene with serine/threonine kinase activity that can prevent apoptosis, promote cell survival and protein translation. May contribute to tumorigenesis through: the delivery of survival signaling through phosphorylation of BAD which induces release of the anti-apoptotic protein Bcl-X(L), the regulation of cell cycle progression, protein synthesis and…
MCL	2	Brown	7	PPRC1	9606.ENSP00000278070	Peroxisome proliferator-activated receptor gamma coactivator-related protein 1; Acts as a coactivator during transcriptional activation of nuclear genes related to mitochondrial biogenesis and cell growth. Involved in the transcription coactivation of CREB and NRF1 target genes; RNA binding motif containing
MCL	2	Brown	7	ZFP36	9606.ENSP00000469647	mRNA decay activator protein ZFP36; Zinc-finger RNA-binding protein that destabilizes several cytoplasmic AU-rich element (ARE)-containing mRNA transcripts by promoting their poly(A) tail removal or deadenylation, and hence provide a mechanism for attenuating protein synthesis. Acts as an 3'-untranslated region (UTR) ARE mRNA-binding adapter protein to communicate signaling events to the mRNA dec…
MCL	3	Dark Golden Rod	6	AEN	9606.ENSP00000331944	Apoptosis-enhancing nuclease; Exonuclease with activity against single- and double- stranded DNA and RNA. Mediates p53-induced apoptosis. When induced by p53 following DNA damage, digests double-stranded DNA to form single-stranded DNA and amplifies DNA damage signals, leading to enhancement of apoptosis; Exonucleases
MCL	3	Dark Golden Rod	6	DDX56	9606.ENSP00000258772	Probable ATP-dependent RNA helicase DDX56; May play a role in later stages of the processing of the pre-ribosomal particles leading to mature 60S ribosomal subunits. Has intrinsic ATPase activity; Belongs to the DEAD box helicase family. DDX56/DBP9 subfamily
MCL	3	Dark Golden Rod	6	NSA2	9606.ENSP00000483484	Ribosome biogenesis protein NSA2 homolog; Involved in the biogenesis of the 60S ribosomal subunit. May play a part in the quality control of pre-60S particles (By similarity)
MCL	3	Dark Golden Rod	6	PABPC4	9606.ENSP00000361949	Polyadenylate-binding protein 4; Binds the poly(A) tail of mRNA. May be involved in cytoplasmic regulatory processes of mRNA metabolism. Can probably bind to cytoplasmic RNA sequences other than poly(A) in vivo (By similarity); RNA binding motif containing
MCL	3	Dark Golden Rod	6	RPF1	9606.ENSP00000359688	Ribosome production factor 1; May be required for ribosome biogenesis
MCL	3	Dark Golden Rod	6	UTP11L	9606.ENSP00000362105	Probable U3 small nucleolar RNA-associated protein 11; Involved in nucleolar processing of pre-18S ribosomal RNA
MCL	4	Yellow	5	CHTOP	9606.ENSP00000357679	Chromatin target of PRMT1 protein; Plays an important role in the ligand-dependent activation of estrogen receptor target genes. May play a role in the silencing of fetal globin genes. Recruits the 5FMC complex to ZNF148, leading to desumoylation of ZNF148 and subsequent transactivation of ZNF148 target genes (By similarity). Plays an important role in the tumorigenicity of glioblastoma cells. Bi…
MCL	4	Yellow	5	FYTTD1	9606.ENSP00000241502	Forty-two-three domain containing 1; UAP56-interacting factor; Required for mRNA export from the nucleus to the cytoplasm. Acts as an adapter that uses the DDX39B/UAP56-NFX1 pathway to ensure efficient mRNA export and delivering to the nuclear pore. Associates with spliced and unspliced mRNAs simultaneously with ALYREF/THOC4
MCL	4	Yellow	5	2022-03-07	9606.ENSP00000259050	E3 ubiquitin-protein ligase MARCH7; E3 ubiquitin-protein ligase which may specifically enhance the E2 activity of HIP2. E3 ubiquitin ligases accept ubiquitin from an E2 ubiquitin-conjugating enzyme in the form of a thioester and then directly transfer the ubiquitin to targeted substrates; Membrane associated ring-CH-type fingers
MCL	4	Yellow	5	MMADHC	9606.ENSP00000389060	Methylmalonic aciduria and homocystinuria type D protein, mitochondrial; Involved in cobalamin metabolism. Plays a role in regulating the biosynthesis of two coenzymes, methylcobalamin and adenosylcobalamin. Plays a role in regulating the proportion of methylcobalamin and adenosylcobalamin. Promotes oxidation of cob(II)alamin bound to MMACHC
MCL	4	Yellow	5	ZC3H3	9606.ENSP00000262577	Zinc finger CCCH domain-containing protein 3; Required for the export of polyadenylated mRNAs from the nucleus. Enhances ACVR1B-induced SMAD-dependent transcription. Binds to single-stranded DNA but not to double- stranded DNA in vitro. Involved in RNA cleavage (By similarity); Zinc fingers CCCH-type
MCL	5	Green	3	DSP	9606.ENSP00000369129	Desmoplakin; Major high molecular weight protein of desmosomes. Involved in the organization of the desmosomal cadherin- plakoglobin complexes into discrete plasma membrane domains and in the anchoring of intermediate filaments to the desmosomes; Belongs to the plakin or cytolinker family
MCL	5	Green	3	KRT5	9606.ENSP00000252242	Keratin, type II cytoskeletal 5; Keratins, type II
MCL	5	Green	3	KRT6A	9606.ENSP00000369317	Keratin, type II cytoskeletal 6A; Epidermis-specific type I keratin involved in wound healing. Involved in the activation of follicular keratinocytes after wounding, while it does not play a major role in keratinocyte proliferation or migration. Participates in the regulation of epithelial migration by inhibiting the activity of SRC during wound repair; Belongs to the intermediate filament family
MCL	6	Light Green	3	KLHL15	9606.ENSP00000332791	Kelch-like protein 15; Substrate-specific adapter for CUL3 E3 ubiquitin-protein ligase complex. Acts as an adapter for CUL3 to target the serine/threonine-protein phosphatase 2A (PP2A) subunit PPP2R5B for ubiquitination and subsequent proteasomal degradation, thus promoting exchange with other regulatory subunits. Acts as an adapter for CUL3 to target the DNA- end resection factor RBBP8/CtIP for …
MCL	6	Light Green	3	KLHL21	9606.ENSP00000366886	Kelch-like protein 21; Substrate-specific adapter of a BCR (BTB-CUL3-RBX1) E3 ubiquitin-protein ligase complex required for efficient chromosome alignment and cytokinesis. The BCR(KLHL21) E3 ubiquitin ligase complex regulates localization of the chromosomal passenger complex (CPC) from chromosomes to the spindle midzone in anaphase and mediates the ubiquitination of AURKB. Ubiquitination of AURKB…
MCL	6	Light Green	3	RLIM	9606.ENSP00000328059	E3 ubiquitin-protein ligase RLIM; E3 ubiquitin-protein ligase. Acts as a negative coregulator for LIM homeodomain transcription factors by mediating the ubiquitination and subsequent degradation of LIM cofactors LDB1 and LDB2 and by mediating the recruitment the SIN3a/histone deacetylase corepressor complex. Ubiquitination and degradation of LIM cofactors LDB1 and LDB2 allows DNA-bound LIM homeod…
MCL	7	Lime Green	3	AMD 1.00	9606.ENSP00000357880	S-adenosylmethionine decarboxylase proenzyme; Essential for biosynthesis of the polyamines spermidine and spermine. Promotes maintenance and self-renewal of embryonic stem cells, by maintaining spermine levels; Belongs to the eukaryotic AdoMetDC family
MCL	7	Lime Green	3	ARG1	9606.ENSP00000349446	Arginase-1; Key element of the urea cycle converting L-arginine to urea and L-ornithine, which is further metabolized into metabolites proline and polyamides that drive collagen synthesis and bioenergetic pathways critical for cell proliferation, respectively; the urea cycle takes place primarily in the liver and, to a lesser extent, in the kidneys
MCL	7	Lime Green	3	GFAP	9606.ENSP00000468500	Glial fibrillary acidic protein; GFAP, a class-III intermediate filament, is a cell- specific marker that, during the development of the central nervous system, distinguishes astrocytes from other glial cells
MCL	8	Cyan	2	CD83	9606.ENSP00000368450	CD83 antigen; May play a significant role in antigen presentation or the cellular interactions that follow lymphocyte activation; CD molecules
MCL	8	Cyan	2	TNFSF9	9606.ENSP00000245817	Tumor necrosis factor ligand superfamily member 9; Cytokine that binds to TNFRSF9. Induces the proliferation of activated peripheral blood T-cells. May have a role in activation-induced cell death (AICD). May play a role in cognate interactions between T-cells and B-cells/macrophages; Belongs to the tumor necrosis factor family
MCL	9	Dark Cyan	2	CCDC59	9606.ENSP00000256151	Thyroid transcription factor 1-associated protein 26; Component of the transcription complexes of the pulmonary surfactant-associated protein-B (SFTPB) and -C (SFTPC). Enhances homeobox protein Nkx-2.1-activated SFTPB and SFTPC promoter activities
MCL	9	Dark Cyan	2	ZNF296	9606.ENSP00000302770	Zinc finger protein 296; May be a transcriptional corepressor with KLF4; Zinc fingers C2H2-type
MCL	10	Blue	2	NQO1	9606.ENSP00000319788	NAD(P)H dehydrogenase [quinone] 1; The enzyme apparently serves as a quinone reductase in connection with conjugation reactions of hydroquinons involved in detoxification pathways as well as in biosynthetic processes such as the vitamin K-dependent gamma-carboxylation of glutamate residues in prothrombin synthesis; Belongs to the NAD(P)H dehydrogenase (quinone) family
MCL	10	Blue	2	SRXN1	9606.ENSP00000371388	Sulfiredoxin-1; Contributes to oxidative stress resistance by reducing cysteine-sulfinic acid formed under exposure to oxidants in the peroxiredoxins PRDX1, PRDX2, PRDX3 and PRDX4. Does not act on PRDX5 or PRDX6. May catalyze the reduction in a multi-step process by acting both as a specific phosphotransferase and a thioltransferase; Belongs to the sulfiredoxin family
MCL	11	Purple	2	CCNF	9606.ENSP00000380256	Cyclin-F; Substrate recognition component of a SCF (SKP1-CUL1-F- box protein) E3 ubiquitin-protein ligase complex which mediates the ubiquitination and subsequent proteasomal degradation of CP110 during G2 phase, thereby acting as an inhibitor of centrosome reduplication; Belongs to the cyclin family. Cyclin AB subfamily
MCL	11	Purple	2	KIF18B	9606.ENSP00000465992	Kinesin-like protein KIF18B; In complex with KIF2C, constitutes the major microtubule plus-end depolymerizing activity in mitotic cells. Its major role may be to transport KIF2C and/or MAPRE1 along microtubules; Belongs to the TRAFAC class myosin-kinesin ATPase superfamily. Kinesin family
MCL	12	Pink	2	ID3	9606.ENSP00000363689	DNA-binding protein inhibitor ID-3; Transcriptional regulator (lacking a basic DNA binding domain) which negatively regulates the basic helix-loop-helix (bHLH) transcription factors by forming heterodimers and inhibiting their DNA binding and transcriptional activity. Implicated in regulating a variety of cellular processes, including cellular growth, senescence, differentiation, apoptosis, angio…
MCL	12	Pink	2	TXNIP	9606.ENSP00000462521	Thioredoxin-interacting protein; May act as an oxidative stress mediator by inhibiting thioredoxin activity or by limiting its bioavailability. Interacts with COPS5 and restores COPS5-induced suppression of CDKN1B stability, blocking the COPS5-mediated translocation of CDKN1B from the nucleus to the cytoplasm. Functions as a transcriptional repressor, possibly by acting as a bridge molecule betwe…

## Sheet: Biological_Processes_GeneOntolo
#term ID	term description	observed gene count	background gene count	strength	false discovery rate	matching proteins in your network (IDs)	matching proteins in your network (labels)
GO:1900153	Positive regulation of nuclear-transcribed mrna catabolic process, deadenylation-dependent decay	3	18	1.6	0.0291	9606.ENSP00000388402,9606.ENSP00000427695,9606.ENSP00000469647	ZFP36L1,TOB1,ZFP36
GO:0042542	Response to hydrogen peroxide	6	119	1.08	0.0056	9606.ENSP00000258149,9606.ENSP00000319788,9606.ENSP00000349446,9606.ENSP00000356156,9606.ENSP00000362061,9606.ENSP00000462521	MDM2,NQO1,ARG1,PPP1R15B,OSER1,TXNIP
GO:0008285	Negative regulation of cell population proliferation	14	696	0.68	0.0042	9606.ENSP00000245414,9606.ENSP00000254657,9606.ENSP00000259050,9606.ENSP00000306682,9606.ENSP00000331305,9606.ENSP00000349446,9606.ENSP00000357175,9606.ENSP00000365692,9606.ENSP00000377224,9606.ENSP00000384849,9606.ENSP00000392678,9606.ENSP00000427695,9606.ENSP00000478220,9606.ENSP00000479618	IRF1,PER2,MARCH7,PPM1D,TOB2,ARG1,ETV3,PIM2,CDKN2D,CDKN1A,AKIRIN1,TOB1,GGNBP2,MYC
GO:0045596	Negative regulation of cell differentiation	12	728	0.59	0.0202	9606.ENSP00000245414,9606.ENSP00000258149,9606.ENSP00000302770,9606.ENSP00000331305,9606.ENSP00000363689,9606.ENSP00000371000,9606.ENSP00000388402,9606.ENSP00000392678,9606.ENSP00000427695,9606.ENSP00000454071,9606.ENSP00000469647,9606.ENSP00000479618	IRF1,MDM2,ZNF296,TOB2,ID3,RNF6,ZFP36L1,AKIRIN1,TOB1,LDLR,ZFP36,MYC
GO:0033993	Response to lipid	13	858	0.56	0.0218	9606.ENSP00000245919,9606.ENSP00000258149,9606.ENSP00000303315,9606.ENSP00000319788,9606.ENSP00000332116,9606.ENSP00000349446,9606.ENSP00000363689,9606.ENSP00000377224,9606.ENSP00000384849,9606.ENSP00000388402,9606.ENSP00000454071,9606.ENSP00000462521,9606.ENSP00000469647	FOSB,MDM2,JUNB,NQO1,PDE4B,ARG1,ID3,CDKN2D,CDKN1A,ZFP36L1,LDLR,TXNIP,ZFP36
GO:0000122	Negative regulation of transcription by rna polymerase ii	13	895	0.54	0.0299	9606.ENSP00000245919,9606.ENSP00000254657,9606.ENSP00000258149,9606.ENSP00000302770,9606.ENSP00000303315,9606.ENSP00000328059,9606.ENSP00000357175,9606.ENSP00000363689,9606.ENSP00000382805,9606.ENSP00000384490,9606.ENSP00000462521,9606.ENSP00000469647,9606.ENSP00000479618	FOSB,PER2,MDM2,ZNF296,JUNB,RLIM,ETV3,ID3,BACH1,CBX6,TXNIP,ZFP36,MYC
GO:1903507	Negative regulation of nucleic acid-templated transcription	19	1324	0.53	0.0042	9606.ENSP00000245414,9606.ENSP00000245919,9606.ENSP00000254657,9606.ENSP00000258149,9606.ENSP00000302770,9606.ENSP00000303315,9606.ENSP00000306682,9606.ENSP00000328059,9606.ENSP00000331305,9606.ENSP00000332790,9606.ENSP00000357175,9606.ENSP00000363689,9606.ENSP00000382805,9606.ENSP00000384490,9606.ENSP00000427695,9606.ENSP00000462521,9606.ENSP00000469647,9606.ENSP00000478533,9606.ENSP00000479618	IRF1,FOSB,PER2,MDM2,ZNF296,JUNB,PPM1D,RLIM,TOB2,HIST2H2AB,ETV3,ID3,BACH1,CBX6,TOB1,TXNIP,ZFP36,ZNF274,MYC
GO:0014070	Response to organic cyclic compound	13	911	0.53	0.0348	9606.ENSP00000245919,9606.ENSP00000258149,9606.ENSP00000303315,9606.ENSP00000319788,9606.ENSP00000332116,9606.ENSP00000349446,9606.ENSP00000363689,9606.ENSP00000368450,9606.ENSP00000377224,9606.ENSP00000384849,9606.ENSP00000388402,9606.ENSP00000462521,9606.ENSP00000469647	FOSB,MDM2,JUNB,NQO1,PDE4B,ARG1,ID3,CD83,CDKN2D,CDKN1A,ZFP36L1,TXNIP,ZFP36
GO:0045934	Negative regulation of nucleobase-containing compound metabolic process	21	1528	0.52	0.0042	9606.ENSP00000245414,9606.ENSP00000245919,9606.ENSP00000254657,9606.ENSP00000258149,9606.ENSP00000302770,9606.ENSP00000303315,9606.ENSP00000306682,9606.ENSP00000328059,9606.ENSP00000331305,9606.ENSP00000332790,9606.ENSP00000332791,9606.ENSP00000357175,9606.ENSP00000363689,9606.ENSP00000382805,9606.ENSP00000384490,9606.ENSP00000384849,9606.ENSP00000427695,9606.ENSP00000462521,9606.ENSP00000469647,…	IRF1,FOSB,PER2,MDM2,ZNF296,JUNB,PPM1D,RLIM,TOB2,HIST2H2AB,KLHL15,ETV3,ID3,BACH1,CBX6,CDKN1A,TOB1,TXNIP,ZFP36,ZNF274,MYC
GO:0010558	Negative regulation of macromolecule biosynthetic process	21	1534	0.51	0.0042	9606.ENSP00000245414,9606.ENSP00000245919,9606.ENSP00000254657,9606.ENSP00000258149,9606.ENSP00000302770,9606.ENSP00000303315,9606.ENSP00000306682,9606.ENSP00000328059,9606.ENSP00000331305,9606.ENSP00000332790,9606.ENSP00000357175,9606.ENSP00000363689,9606.ENSP00000382805,9606.ENSP00000384490,9606.ENSP00000384849,9606.ENSP00000388402,9606.ENSP00000427695,9606.ENSP00000462521,9606.ENSP00000469647,…	IRF1,FOSB,PER2,MDM2,ZNF296,JUNB,PPM1D,RLIM,TOB2,HIST2H2AB,ETV3,ID3,BACH1,CBX6,CDKN1A,ZFP36L1,TOB1,TXNIP,ZFP36,ZNF274,MYC
GO:0031327	Negative regulation of cellular biosynthetic process	21	1592	0.5	0.0042	9606.ENSP00000245414,9606.ENSP00000245919,9606.ENSP00000254657,9606.ENSP00000258149,9606.ENSP00000302770,9606.ENSP00000303315,9606.ENSP00000306682,9606.ENSP00000328059,9606.ENSP00000331305,9606.ENSP00000332790,9606.ENSP00000357175,9606.ENSP00000363689,9606.ENSP00000382805,9606.ENSP00000384490,9606.ENSP00000384849,9606.ENSP00000388402,9606.ENSP00000427695,9606.ENSP00000462521,9606.ENSP00000469647,…	IRF1,FOSB,PER2,MDM2,ZNF296,JUNB,PPM1D,RLIM,TOB2,HIST2H2AB,ETV3,ID3,BACH1,CBX6,CDKN1A,ZFP36L1,TOB1,TXNIP,ZFP36,ZNF274,MYC
GO:0042127	Regulation of cell population proliferation	22	1642	0.5	0.0042	9606.ENSP00000245414,9606.ENSP00000245817,9606.ENSP00000254657,9606.ENSP00000258149,9606.ENSP00000259050,9606.ENSP00000303315,9606.ENSP00000306682,9606.ENSP00000331305,9606.ENSP00000349446,9606.ENSP00000357175,9606.ENSP00000357679,9606.ENSP00000365692,9606.ENSP00000369317,9606.ENSP00000377224,9606.ENSP00000384849,9606.ENSP00000388402,9606.ENSP00000392678,9606.ENSP00000427695,9606.ENSP00000462521,…	IRF1,TNFSF9,PER2,MDM2,MARCH7,JUNB,PPM1D,TOB2,ARG1,ETV3,CHTOP,PIM2,KRT6A,CDKN2D,CDKN1A,ZFP36L1,AKIRIN1,TOB1,TXNIP,ZFP36,GGNBP2,MYC
GO:2000113	Negative regulation of cellular macromolecule biosynthetic process	19	1470	0.49	0.0042	9606.ENSP00000245414,9606.ENSP00000245919,9606.ENSP00000254657,9606.ENSP00000258149,9606.ENSP00000302770,9606.ENSP00000303315,9606.ENSP00000306682,9606.ENSP00000328059,9606.ENSP00000332790,9606.ENSP00000357175,9606.ENSP00000363689,9606.ENSP00000382805,9606.ENSP00000384490,9606.ENSP00000384849,9606.ENSP00000388402,9606.ENSP00000427695,9606.ENSP00000462521,9606.ENSP00000469647,9606.ENSP00000479618	IRF1,FOSB,PER2,MDM2,ZNF296,JUNB,PPM1D,RLIM,HIST2H2AB,ETV3,ID3,BACH1,CBX6,CDKN1A,ZFP36L1,TOB1,TXNIP,ZFP36,MYC
GO:0045892	Negative regulation of transcription, dna-templated	16	1273	0.48	0.0246	9606.ENSP00000245414,9606.ENSP00000245919,9606.ENSP00000254657,9606.ENSP00000258149,9606.ENSP00000302770,9606.ENSP00000303315,9606.ENSP00000306682,9606.ENSP00000328059,9606.ENSP00000332790,9606.ENSP00000357175,9606.ENSP00000363689,9606.ENSP00000382805,9606.ENSP00000384490,9606.ENSP00000462521,9606.ENSP00000469647,9606.ENSP00000479618	IRF1,FOSB,PER2,MDM2,ZNF296,JUNB,PPM1D,RLIM,HIST2H2AB,ETV3,ID3,BACH1,CBX6,TXNIP,ZFP36,MYC
GO:0010629	Negative regulation of gene expression	23	2014	0.44	0.0042	9606.ENSP00000245414,9606.ENSP00000245919,9606.ENSP00000254657,9606.ENSP00000258149,9606.ENSP00000302770,9606.ENSP00000303315,9606.ENSP00000306682,9606.ENSP00000328059,9606.ENSP00000332790,9606.ENSP00000349446,9606.ENSP00000357175,9606.ENSP00000363689,9606.ENSP00000368450,9606.ENSP00000382805,9606.ENSP00000384490,9606.ENSP00000384849,9606.ENSP00000388402,9606.ENSP00000427695,9606.ENSP00000454071,…	IRF1,FOSB,PER2,MDM2,ZNF296,JUNB,PPM1D,RLIM,HIST2H2AB,ARG1,ETV3,ID3,CD83,BACH1,CBX6,CDKN1A,ZFP36L1,TOB1,LDLR,TXNIP,ZFP36,GGNBP2,MYC
GO:0051172	Negative regulation of nitrogen compound metabolic process	28	2429	0.44	0.0042	9606.ENSP00000245414,9606.ENSP00000245919,9606.ENSP00000254657,9606.ENSP00000258149,9606.ENSP00000259050,9606.ENSP00000302770,9606.ENSP00000303315,9606.ENSP00000306682,9606.ENSP00000328059,9606.ENSP00000331305,9606.ENSP00000332790,9606.ENSP00000332791,9606.ENSP00000356156,9606.ENSP00000357175,9606.ENSP00000363689,9606.ENSP00000376204,9606.ENSP00000377224,9606.ENSP00000382805,9606.ENSP00000384490,…	IRF1,FOSB,PER2,MDM2,MARCH7,ZNF296,JUNB,PPM1D,RLIM,TOB2,HIST2H2AB,KLHL15,PPP1R15B,ETV3,ID3,ASH1L,CDKN2D,BACH1,CBX6,CDKN1A,ZFP36L1,TOB1,LDLR,TXNIP,ZFP36,GGNBP2,ZNF274,MYC
GO:0010605	Negative regulation of macromolecule metabolic process	30	2875	0.4	0.0042	9606.ENSP00000245414,9606.ENSP00000245919,9606.ENSP00000254657,9606.ENSP00000258149,9606.ENSP00000259050,9606.ENSP00000302770,9606.ENSP00000303315,9606.ENSP00000306682,9606.ENSP00000328059,9606.ENSP00000331305,9606.ENSP00000332790,9606.ENSP00000332791,9606.ENSP00000349446,9606.ENSP00000356156,9606.ENSP00000357175,9606.ENSP00000363689,9606.ENSP00000368450,9606.ENSP00000376204,9606.ENSP00000377224,…	IRF1,FOSB,PER2,MDM2,MARCH7,ZNF296,JUNB,PPM1D,RLIM,TOB2,HIST2H2AB,KLHL15,ARG1,PPP1R15B,ETV3,ID3,CD83,ASH1L,CDKN2D,BACH1,CBX6,CDKN1A,ZFP36L1,TOB1,LDLR,TXNIP,ZFP36,GGNBP2,ZNF274,MYC
GO:0031324	Negative regulation of cellular metabolic process	28	2630	0.4	0.0042	9606.ENSP00000245414,9606.ENSP00000245919,9606.ENSP00000254657,9606.ENSP00000258149,9606.ENSP00000259050,9606.ENSP00000302770,9606.ENSP00000303315,9606.ENSP00000306682,9606.ENSP00000328059,9606.ENSP00000331305,9606.ENSP00000332790,9606.ENSP00000332791,9606.ENSP00000356156,9606.ENSP00000357175,9606.ENSP00000358022,9606.ENSP00000363689,9606.ENSP00000376204,9606.ENSP00000377224,9606.ENSP00000382805,…	IRF1,FOSB,PER2,MDM2,MARCH7,ZNF296,JUNB,PPM1D,RLIM,TOB2,HIST2H2AB,KLHL15,PPP1R15B,ETV3,MCL1,ID3,ASH1L,CDKN2D,BACH1,CBX6,CDKN1A,ZFP36L1,TOB1,TXNIP,ZFP36,GGNBP2,ZNF274,MYC
GO:0009892	Negative regulation of metabolic process	31	3124	0.37	0.0042	9606.ENSP00000245414,9606.ENSP00000245919,9606.ENSP00000254657,9606.ENSP00000258149,9606.ENSP00000259050,9606.ENSP00000302770,9606.ENSP00000303315,9606.ENSP00000306682,9606.ENSP00000328059,9606.ENSP00000331305,9606.ENSP00000332790,9606.ENSP00000332791,9606.ENSP00000349446,9606.ENSP00000356156,9606.ENSP00000357175,9606.ENSP00000358022,9606.ENSP00000363689,9606.ENSP00000368450,9606.ENSP00000376204,…	IRF1,FOSB,PER2,MDM2,MARCH7,ZNF296,JUNB,PPM1D,RLIM,TOB2,HIST2H2AB,KLHL15,ARG1,PPP1R15B,ETV3,MCL1,ID3,CD83,ASH1L,CDKN2D,BACH1,CBX6,CDKN1A,ZFP36L1,TOB1,LDLR,TXNIP,ZFP36,GGNBP2,ZNF274,MYC
GO:1903506	Regulation of nucleic acid-templated transcription	33	3447	0.36	0.0042	9606.ENSP00000220659,9606.ENSP00000245414,9606.ENSP00000245919,9606.ENSP00000254657,9606.ENSP00000258149,9606.ENSP00000273153,9606.ENSP00000278070,9606.ENSP00000302770,9606.ENSP00000303315,9606.ENSP00000306372,9606.ENSP00000306682,9606.ENSP00000326933,9606.ENSP00000328059,9606.ENSP00000331305,9606.ENSP00000332790,9606.ENSP00000337226,9606.ENSP00000357175,9606.ENSP00000363689,9606.ENSP00000365692,…	BRF2,IRF1,FOSB,PER2,MDM2,CSRNP1,PPRC1,ZNF296,JUNB,ZNF3,PPM1D,SERTAD2,RLIM,TOB2,HIST2H2AB,CDCA4,ETV3,ID3,PIM2,RNF6,ASH1L,ZSCAN25,ZBTB9,BACH1,CBX6,CDKN1A,ZFP36L1,TOB1,TXNIP,ZFP36,ZNF274,MYC,ZNF518A
GO:0051252	Regulation of rna metabolic process	35	3722	0.35	0.0042	9606.ENSP00000220659,9606.ENSP00000245414,9606.ENSP00000245919,9606.ENSP00000254657,9606.ENSP00000258149,9606.ENSP00000262577,9606.ENSP00000273153,9606.ENSP00000278070,9606.ENSP00000302770,9606.ENSP00000303315,9606.ENSP00000306372,9606.ENSP00000306682,9606.ENSP00000326933,9606.ENSP00000328059,9606.ENSP00000331305,9606.ENSP00000332790,9606.ENSP00000337226,9606.ENSP00000357175,9606.ENSP00000361949,…	BRF2,IRF1,FOSB,PER2,MDM2,ZC3H3,CSRNP1,PPRC1,ZNF296,JUNB,ZNF3,PPM1D,SERTAD2,RLIM,TOB2,HIST2H2AB,CDCA4,ETV3,PABPC4,ID3,PIM2,RNF6,ASH1L,ZSCAN25,ZBTB9,BACH1,CBX6,CDKN1A,ZFP36L1,TOB1,TXNIP,ZFP36,ZNF274,MYC,ZNF518A
GO:0006355	Regulation of transcription, dna-templated	31	3388	0.34	0.0042	9606.ENSP00000220659,9606.ENSP00000245414,9606.ENSP00000245919,9606.ENSP00000254657,9606.ENSP00000258149,9606.ENSP00000273153,9606.ENSP00000278070,9606.ENSP00000302770,9606.ENSP00000303315,9606.ENSP00000306372,9606.ENSP00000306682,9606.ENSP00000326933,9606.ENSP00000328059,9606.ENSP00000332790,9606.ENSP00000337226,9606.ENSP00000357175,9606.ENSP00000363689,9606.ENSP00000365692,9606.ENSP00000371000,…	BRF2,IRF1,FOSB,PER2,MDM2,CSRNP1,PPRC1,ZNF296,JUNB,ZNF3,PPM1D,SERTAD2,RLIM,HIST2H2AB,CDCA4,ETV3,ID3,PIM2,RNF6,ASH1L,ZSCAN25,ZBTB9,BACH1,CBX6,CDKN1A,ZFP36L1,TXNIP,ZFP36,ZNF274,MYC,ZNF518A
GO:0019219	Regulation of nucleobase-containing compound metabolic process	36	3982	0.33	0.0042	9606.ENSP00000220659,9606.ENSP00000245414,9606.ENSP00000245919,9606.ENSP00000254657,9606.ENSP00000258149,9606.ENSP00000262577,9606.ENSP00000273153,9606.ENSP00000278070,9606.ENSP00000302770,9606.ENSP00000303315,9606.ENSP00000306372,9606.ENSP00000306682,9606.ENSP00000326933,9606.ENSP00000328059,9606.ENSP00000331305,9606.ENSP00000332790,9606.ENSP00000332791,9606.ENSP00000337226,9606.ENSP00000357175,…	BRF2,IRF1,FOSB,PER2,MDM2,ZC3H3,CSRNP1,PPRC1,ZNF296,JUNB,ZNF3,PPM1D,SERTAD2,RLIM,TOB2,HIST2H2AB,KLHL15,CDCA4,ETV3,PABPC4,ID3,PIM2,RNF6,ASH1L,ZSCAN25,ZBTB9,BACH1,CBX6,CDKN1A,ZFP36L1,TOB1,TXNIP,ZFP36,ZNF274,MYC,ZNF518A
GO:0031326	Regulation of cellular biosynthetic process	36	4125	0.32	0.0042	9606.ENSP00000220659,9606.ENSP00000245414,9606.ENSP00000245919,9606.ENSP00000254657,9606.ENSP00000258149,9606.ENSP00000273153,9606.ENSP00000278070,9606.ENSP00000302770,9606.ENSP00000303315,9606.ENSP00000306372,9606.ENSP00000306682,9606.ENSP00000326933,9606.ENSP00000328059,9606.ENSP00000331305,9606.ENSP00000332790,9606.ENSP00000337226,9606.ENSP00000356156,9606.ENSP00000357175,9606.ENSP00000363689,…	BRF2,IRF1,FOSB,PER2,MDM2,CSRNP1,PPRC1,ZNF296,JUNB,ZNF3,PPM1D,SERTAD2,RLIM,TOB2,HIST2H2AB,CDCA4,PPP1R15B,ETV3,ID3,PIM2,RNF6,ASH1L,ZSCAN25,ZBTB9,BACH1,CBX6,CDKN1A,ZFP36L1,TOB1,LDLR,TXNIP,ZFP36,ZNF274,MYC,MID1IP1,ZNF518A
GO:0010468	Regulation of gene expression	41	4813	0.31	0.0042	9606.ENSP00000220659,9606.ENSP00000245414,9606.ENSP00000245919,9606.ENSP00000254657,9606.ENSP00000258149,9606.ENSP00000262577,9606.ENSP00000273153,9606.ENSP00000278070,9606.ENSP00000302770,9606.ENSP00000303315,9606.ENSP00000306372,9606.ENSP00000306682,9606.ENSP00000326933,9606.ENSP00000328059,9606.ENSP00000331305,9606.ENSP00000332116,9606.ENSP00000332790,9606.ENSP00000337226,9606.ENSP00000349446,…	BRF2,IRF1,FOSB,PER2,MDM2,ZC3H3,CSRNP1,PPRC1,ZNF296,JUNB,ZNF3,PPM1D,SERTAD2,RLIM,TOB2,PDE4B,HIST2H2AB,CDCA4,ARG1,PPP1R15B,ETV3,PABPC4,ID3,PIM2,CD83,RNF6,ASH1L,ZSCAN25,ZBTB9,BACH1,CBX6,CDKN1A,ZFP36L1,TOB1,LDLR,TXNIP,ZFP36,GGNBP2,ZNF274,MYC,ZNF518A
GO:0010556	Regulation of macromolecule biosynthetic process	34	3976	0.31	0.0047	9606.ENSP00000220659,9606.ENSP00000245414,9606.ENSP00000245919,9606.ENSP00000254657,9606.ENSP00000258149,9606.ENSP00000273153,9606.ENSP00000278070,9606.ENSP00000302770,9606.ENSP00000303315,9606.ENSP00000306372,9606.ENSP00000306682,9606.ENSP00000326933,9606.ENSP00000328059,9606.ENSP00000331305,9606.ENSP00000332790,9606.ENSP00000337226,9606.ENSP00000356156,9606.ENSP00000357175,9606.ENSP00000363689,…	BRF2,IRF1,FOSB,PER2,MDM2,CSRNP1,PPRC1,ZNF296,JUNB,ZNF3,PPM1D,SERTAD2,RLIM,TOB2,HIST2H2AB,CDCA4,PPP1R15B,ETV3,ID3,PIM2,RNF6,ASH1L,ZSCAN25,ZBTB9,BACH1,CBX6,CDKN1A,ZFP36L1,TOB1,TXNIP,ZFP36,ZNF274,MYC,ZNF518A
GO:2000112	Regulation of cellular macromolecule biosynthetic process	33	3878	0.31	0.0072	9606.ENSP00000220659,9606.ENSP00000245414,9606.ENSP00000245919,9606.ENSP00000254657,9606.ENSP00000258149,9606.ENSP00000273153,9606.ENSP00000278070,9606.ENSP00000302770,9606.ENSP00000303315,9606.ENSP00000306372,9606.ENSP00000306682,9606.ENSP00000326933,9606.ENSP00000328059,9606.ENSP00000332790,9606.ENSP00000337226,9606.ENSP00000356156,9606.ENSP00000357175,9606.ENSP00000363689,9606.ENSP00000365692,…	BRF2,IRF1,FOSB,PER2,MDM2,CSRNP1,PPRC1,ZNF296,JUNB,ZNF3,PPM1D,SERTAD2,RLIM,HIST2H2AB,CDCA4,PPP1R15B,ETV3,ID3,PIM2,RNF6,ASH1L,ZSCAN25,ZBTB9,BACH1,CBX6,CDKN1A,ZFP36L1,TOB1,TXNIP,ZFP36,ZNF274,MYC,ZNF518A
GO:0048519	Negative regulation of biological process	43	5389	0.28	0.0042	9606.ENSP00000245414,9606.ENSP00000245919,9606.ENSP00000254657,9606.ENSP00000258149,9606.ENSP00000259050,9606.ENSP00000269856,9606.ENSP00000302770,9606.ENSP00000303315,9606.ENSP00000306682,9606.ENSP00000319788,9606.ENSP00000326933,9606.ENSP00000328059,9606.ENSP00000331305,9606.ENSP00000331944,9606.ENSP00000332116,9606.ENSP00000332790,9606.ENSP00000332791,9606.ENSP00000349446,9606.ENSP00000353824,…	IRF1,FOSB,PER2,MDM2,MARCH7,FEM1A,ZNF296,JUNB,PPM1D,NQO1,SERTAD2,RLIM,TOB2,AEN,PDE4B,HIST2H2AB,KLHL15,ARG1,PIM3,PPP1R15B,ETV3,MCL1,ID3,PIM2,CD83,KRT6A,RNF6,ASH1L,CDKN2D,CCNF,BACH1,CBX6,CDKN1A,ZFP36L1,AKIRIN1,TOB1,LDLR,TXNIP,ZFP36,GGNBP2,ZNF274,MYC,MID1IP1
GO:0048523	Negative regulation of cellular process	39	4874	0.28	0.0042	9606.ENSP00000245414,9606.ENSP00000245919,9606.ENSP00000254657,9606.ENSP00000258149,9606.ENSP00000259050,9606.ENSP00000302770,9606.ENSP00000303315,9606.ENSP00000306682,9606.ENSP00000319788,9606.ENSP00000326933,9606.ENSP00000328059,9606.ENSP00000331305,9606.ENSP00000332790,9606.ENSP00000332791,9606.ENSP00000349446,9606.ENSP00000353824,9606.ENSP00000356156,9606.ENSP00000357175,9606.ENSP00000358022,…	IRF1,FOSB,PER2,MDM2,MARCH7,ZNF296,JUNB,PPM1D,NQO1,SERTAD2,RLIM,TOB2,HIST2H2AB,KLHL15,ARG1,PIM3,PPP1R15B,ETV3,MCL1,ID3,PIM2,KRT6A,RNF6,ASH1L,CDKN2D,CCNF,BACH1,CBX6,CDKN1A,ZFP36L1,AKIRIN1,TOB1,LDLR,TXNIP,ZFP36,GGNBP2,ZNF274,MYC,MID1IP1
GO:0051171	Regulation of nitrogen compound metabolic process	46	5836	0.27	0.0042	9606.ENSP00000220659,9606.ENSP00000245414,9606.ENSP00000245919,9606.ENSP00000254657,9606.ENSP00000258149,9606.ENSP00000259050,9606.ENSP00000262577,9606.ENSP00000269856,9606.ENSP00000273153,9606.ENSP00000278070,9606.ENSP00000302770,9606.ENSP00000303315,9606.ENSP00000306372,9606.ENSP00000306682,9606.ENSP00000319788,9606.ENSP00000326933,9606.ENSP00000328059,9606.ENSP00000331305,9606.ENSP00000332790,…	BRF2,IRF1,FOSB,PER2,MDM2,MARCH7,ZC3H3,FEM1A,CSRNP1,PPRC1,ZNF296,JUNB,ZNF3,PPM1D,NQO1,SERTAD2,RLIM,TOB2,HIST2H2AB,KLHL15,CDCA4,PPP1R15B,ETV3,CHTOP,PABPC4,ID3,PIM2,RNF6,ASH1L,CDKN2D,ZSCAN25,ZBTB9,CCNF,BACH1,CBX6,CDKN1A,ZFP36L1,TOB1,LDLR,TXNIP,GFAP,ZFP36,GGNBP2,ZNF274,MYC,ZNF518A
GO:0080090	Regulation of primary metabolic process	47	6032	0.27	0.0042	9606.ENSP00000220659,9606.ENSP00000245414,9606.ENSP00000245919,9606.ENSP00000254657,9606.ENSP00000258149,9606.ENSP00000259050,9606.ENSP00000262577,9606.ENSP00000269856,9606.ENSP00000273153,9606.ENSP00000278070,9606.ENSP00000302770,9606.ENSP00000303315,9606.ENSP00000306372,9606.ENSP00000306682,9606.ENSP00000319788,9606.ENSP00000326933,9606.ENSP00000328059,9606.ENSP00000331305,9606.ENSP00000332790,…	BRF2,IRF1,FOSB,PER2,MDM2,MARCH7,ZC3H3,FEM1A,CSRNP1,PPRC1,ZNF296,JUNB,ZNF3,PPM1D,NQO1,SERTAD2,RLIM,TOB2,HIST2H2AB,KLHL15,CDCA4,PPP1R15B,ETV3,CHTOP,PABPC4,ID3,PIM2,RNF6,ASH1L,CDKN2D,ZSCAN25,ZBTB9,CCNF,BACH1,CBX6,CDKN1A,ZFP36L1,TOB1,LDLR,TXNIP,GFAP,ZFP36,GGNBP2,ZNF274,MYC,MID1IP1,ZNF518A
GO:0031323	Regulation of cellular metabolic process	48	6239	0.26	0.0042	9606.ENSP00000220659,9606.ENSP00000245414,9606.ENSP00000245919,9606.ENSP00000254657,9606.ENSP00000258149,9606.ENSP00000259050,9606.ENSP00000262577,9606.ENSP00000269856,9606.ENSP00000273153,9606.ENSP00000278070,9606.ENSP00000302770,9606.ENSP00000303315,9606.ENSP00000306372,9606.ENSP00000306682,9606.ENSP00000319788,9606.ENSP00000326933,9606.ENSP00000328059,9606.ENSP00000331305,9606.ENSP00000332790,…	BRF2,IRF1,FOSB,PER2,MDM2,MARCH7,ZC3H3,FEM1A,CSRNP1,PPRC1,ZNF296,JUNB,ZNF3,PPM1D,NQO1,SERTAD2,RLIM,TOB2,HIST2H2AB,KLHL15,CDCA4,PPP1R15B,ETV3,CHTOP,MCL1,PABPC4,ID3,PIM2,RNF6,ASH1L,CDKN2D,ZSCAN25,ZBTB9,CCNF,BACH1,CBX6,CDKN1A,ZFP36L1,TOB1,LDLR,TXNIP,GFAP,ZFP36,GGNBP2,ZNF274,MYC,MID1IP1,ZNF518A
GO:0060255	Regulation of macromolecule metabolic process	48	6407	0.25	0.0042	9606.ENSP00000220659,9606.ENSP00000245414,9606.ENSP00000245919,9606.ENSP00000254657,9606.ENSP00000258149,9606.ENSP00000259050,9606.ENSP00000262577,9606.ENSP00000269856,9606.ENSP00000273153,9606.ENSP00000278070,9606.ENSP00000302770,9606.ENSP00000303315,9606.ENSP00000306372,9606.ENSP00000306682,9606.ENSP00000326933,9606.ENSP00000328059,9606.ENSP00000331305,9606.ENSP00000332116,9606.ENSP00000332790,…	BRF2,IRF1,FOSB,PER2,MDM2,MARCH7,ZC3H3,FEM1A,CSRNP1,PPRC1,ZNF296,JUNB,ZNF3,PPM1D,SERTAD2,RLIM,TOB2,PDE4B,HIST2H2AB,KLHL15,CDCA4,ARG1,PPP1R15B,ETV3,CHTOP,PABPC4,ID3,PIM2,CD83,RNF6,ASH1L,CDKN2D,ZSCAN25,ZBTB9,CCNF,BACH1,CBX6,CDKN1A,ZFP36L1,TOB1,LDLR,TXNIP,GFAP,ZFP36,GGNBP2,ZNF274,MYC,ZNF518A
GO:0065009	Regulation of molecular function	37	4913	0.25	0.0236	9606.ENSP00000245414,9606.ENSP00000245817,9606.ENSP00000245919,9606.ENSP00000254657,9606.ENSP00000258149,9606.ENSP00000269856,9606.ENSP00000273153,9606.ENSP00000278070,9606.ENSP00000302770,9606.ENSP00000303315,9606.ENSP00000306372,9606.ENSP00000319788,9606.ENSP00000326933,9606.ENSP00000328059,9606.ENSP00000331305,9606.ENSP00000332116,9606.ENSP00000354622,9606.ENSP00000356156,9606.ENSP00000357175,…	IRF1,TNFSF9,FOSB,PER2,MDM2,FEM1A,CSRNP1,PPRC1,ZNF296,JUNB,ZNF3,NQO1,SERTAD2,RLIM,TOB2,PDE4B,RUNDC1,PPP1R15B,ETV3,CHTOP,ID3,PIM2,CDKL5,ASH1L,CDKN2D,ZSCAN25,CCNF,BACH1,CDKN1A,ZFP36L1,TOB1,TXNIP,ZFP36,GGNBP2,ZNF274,MYC,MID1IP1
GO:0019222	Regulation of metabolic process	51	6948	0.24	0.0042	9606.ENSP00000220659,9606.ENSP00000245414,9606.ENSP00000245919,9606.ENSP00000254657,9606.ENSP00000258149,9606.ENSP00000259050,9606.ENSP00000262577,9606.ENSP00000269856,9606.ENSP00000273153,9606.ENSP00000278070,9606.ENSP00000302770,9606.ENSP00000303315,9606.ENSP00000306372,9606.ENSP00000306682,9606.ENSP00000319788,9606.ENSP00000326933,9606.ENSP00000328059,9606.ENSP00000331305,9606.ENSP00000332116,…	BRF2,IRF1,FOSB,PER2,MDM2,MARCH7,ZC3H3,FEM1A,CSRNP1,PPRC1,ZNF296,JUNB,ZNF3,PPM1D,NQO1,SERTAD2,RLIM,TOB2,PDE4B,HIST2H2AB,KLHL15,CDCA4,ARG1,PPP1R15B,ETV3,CHTOP,MCL1,PABPC4,ID3,PIM2,CD83,RNF6,ASH1L,CDKN2D,ZSCAN25,ZBTB9,CCNF,BACH1,CBX6,CDKN1A,ZFP36L1,TOB1,LDLR,TXNIP,GFAP,ZFP36,GGNBP2,ZNF274,MYC,MID1IP1,ZNF518A
GO:0050794	Regulation of cellular process	64	10932	0.15	0.0092	9606.ENSP00000220659,9606.ENSP00000237937,9606.ENSP00000245414,9606.ENSP00000245817,9606.ENSP00000245919,9606.ENSP00000254657,9606.ENSP00000258149,9606.ENSP00000258772,9606.ENSP00000259050,9606.ENSP00000262577,9606.ENSP00000269856,9606.ENSP00000273153,9606.ENSP00000278070,9606.ENSP00000302770,9606.ENSP00000303315,9606.ENSP00000306372,9606.ENSP00000306682,9606.ENSP00000319788,9606.ENSP00000326933,…	BRF2,ZFAND5,IRF1,TNFSF9,FOSB,PER2,MDM2,DDX56,MARCH7,ZC3H3,FEM1A,CSRNP1,PPRC1,ZNF296,JUNB,ZNF3,PPM1D,NQO1,SERTAD2,RLIM,TOB2,AEN,PDE4B,HIST2H2AB,KLHL15,CDCA4,ARG1,ZRANB1,PIM3,PPP1R15B,ETV3,CHTOP,MCL1,PABPC4,UTP11L,ID3,PIM2,KLHL21,CD83,DSP,KRT6A,CDKL5,RNF6,ASH1L,CDKN2D,ZSCAN25,ZBTB9,CCNF,BACH1,CBX6,CDKN1A,ZFP36L1,AKIRIN1,TOB1,LDLR,TXNIP,KIF18B,GFAP,ZFP36,GGNBP2,ZNF274,MYC,MID1IP1,ZNF518A

## Sheet: Molecular_Function_GeneOntology
#term ID	term description	observed gene count	background gene count	strength	false discovery rate	matching proteins in your network (IDs)	matching proteins in your network (labels)
GO:0140110	Transcription regulator activity	20	1657	0.46	0.0109	9606.ENSP00000245414,9606.ENSP00000245919,9606.ENSP00000254657,9606.ENSP00000273153,9606.ENSP00000278070,9606.ENSP00000302770,9606.ENSP00000303315,9606.ENSP00000306372,9606.ENSP00000326933,9606.ENSP00000328059,9606.ENSP00000331305,9606.ENSP00000357175,9606.ENSP00000363689,9606.ENSP00000376204,9606.ENSP00000377708,9606.ENSP00000382805,9606.ENSP00000388402,9606.ENSP00000427695,9606.ENSP00000478533,…	IRF1,FOSB,PER2,CSRNP1,PPRC1,ZNF296,JUNB,ZNF3,SERTAD2,RLIM,TOB2,ETV3,ID3,ASH1L,ZSCAN25,BACH1,ZFP36L1,TOB1,ZNF274,MYC
GO:0003677	DNA binding	24	2470	0.37	0.0352	9606.ENSP00000220659,9606.ENSP00000237937,9606.ENSP00000245414,9606.ENSP00000245919,9606.ENSP00000254657,9606.ENSP00000262577,9606.ENSP00000273153,9606.ENSP00000302770,9606.ENSP00000303315,9606.ENSP00000306372,9606.ENSP00000332790,9606.ENSP00000357175,9606.ENSP00000357679,9606.ENSP00000371000,9606.ENSP00000376204,9606.ENSP00000376989,9606.ENSP00000377708,9606.ENSP00000378503,9606.ENSP00000382805,…	BRF2,ZFAND5,IRF1,FOSB,PER2,ZC3H3,CSRNP1,ZNF296,JUNB,ZNF3,HIST2H2AB,ETV3,CHTOP,RNF6,ASH1L,ZNF800,ZSCAN25,ZBTB9,BACH1,ZFP36L1,ZFP36,ZNF274,MYC,ZNF518A
GO:0003676	Nucleic acid binding	37	3947	0.35	0.0011	9606.ENSP00000220659,9606.ENSP00000237937,9606.ENSP00000241502,9606.ENSP00000245414,9606.ENSP00000245919,9606.ENSP00000254657,9606.ENSP00000256151,9606.ENSP00000258149,9606.ENSP00000258772,9606.ENSP00000262577,9606.ENSP00000273153,9606.ENSP00000278070,9606.ENSP00000302770,9606.ENSP00000303315,9606.ENSP00000306372,9606.ENSP00000319788,9606.ENSP00000331944,9606.ENSP00000332790,9606.ENSP00000357175,…	BRF2,ZFAND5,FYTTD1,IRF1,FOSB,PER2,CCDC59,MDM2,DDX56,ZC3H3,CSRNP1,PPRC1,ZNF296,JUNB,ZNF3,NQO1,AEN,HIST2H2AB,ETV3,CHTOP,RPF1,PABPC4,UTP11L,DSP,RNF6,ASH1L,ZNF800,ZSCAN25,ZBTB9,BACH1,CBX6,ZFP36L1,ZFP36,ZNF274,MYC,NSA2,ZNF518A
GO:1901363	Heterocyclic compound binding	44	5831	0.26	0.0095	9606.ENSP00000220659,9606.ENSP00000237937,9606.ENSP00000241502,9606.ENSP00000245414,9606.ENSP00000245919,9606.ENSP00000254657,9606.ENSP00000256151,9606.ENSP00000258149,9606.ENSP00000258772,9606.ENSP00000262577,9606.ENSP00000273153,9606.ENSP00000278070,9606.ENSP00000302770,9606.ENSP00000303315,9606.ENSP00000306372,9606.ENSP00000319788,9606.ENSP00000331944,9606.ENSP00000332116,9606.ENSP00000332790,…	BRF2,ZFAND5,FYTTD1,IRF1,FOSB,PER2,CCDC59,MDM2,DDX56,ZC3H3,CSRNP1,PPRC1,ZNF296,JUNB,ZNF3,NQO1,AEN,PDE4B,HIST2H2AB,PIM3,ETV3,CHTOP,RPF1,PABPC4,UTP11L,ID3,PIM2,DSP,CDKL5,RNF6,SRXN1,ASH1L,ZNF800,ZSCAN25,ZBTB9,BACH1,CBX6,ZFP36L1,KIF18B,ZFP36,ZNF274,MYC,NSA2,ZNF518A
GO:0097159	Organic cyclic compound binding	44	5916	0.25	0.0096	9606.ENSP00000220659,9606.ENSP00000237937,9606.ENSP00000241502,9606.ENSP00000245414,9606.ENSP00000245919,9606.ENSP00000254657,9606.ENSP00000256151,9606.ENSP00000258149,9606.ENSP00000258772,9606.ENSP00000262577,9606.ENSP00000273153,9606.ENSP00000278070,9606.ENSP00000302770,9606.ENSP00000303315,9606.ENSP00000306372,9606.ENSP00000319788,9606.ENSP00000331944,9606.ENSP00000332116,9606.ENSP00000332790,…	BRF2,ZFAND5,FYTTD1,IRF1,FOSB,PER2,CCDC59,MDM2,DDX56,ZC3H3,CSRNP1,PPRC1,ZNF296,JUNB,ZNF3,NQO1,AEN,PDE4B,HIST2H2AB,PIM3,ETV3,CHTOP,RPF1,PABPC4,UTP11L,ID3,PIM2,DSP,CDKL5,RNF6,SRXN1,ASH1L,ZNF800,ZSCAN25,ZBTB9,BACH1,CBX6,ZFP36L1,KIF18B,ZFP36,ZNF274,MYC,NSA2,ZNF518A

## Sheet: Cellular_Component_GeneOntology
#term ID	term description	observed gene count	background gene count	strength	false discovery rate	matching proteins in your network (IDs)	matching proteins in your network (labels)
GO:0005634	Nucleus	62	7390	0.3	6.67e-09	9606.ENSP00000220659,9606.ENSP00000241502,9606.ENSP00000245414,9606.ENSP00000245919,9606.ENSP00000252242,9606.ENSP00000254657,9606.ENSP00000256151,9606.ENSP00000258149,9606.ENSP00000258772,9606.ENSP00000259050,9606.ENSP00000262577,9606.ENSP00000273153,9606.ENSP00000278070,9606.ENSP00000293695,9606.ENSP00000302770,9606.ENSP00000303315,9606.ENSP00000306372,9606.ENSP00000306682,9606.ENSP00000322956,…	BRF2,FYTTD1,IRF1,FOSB,KRT5,PER2,CCDC59,MDM2,DDX56,MARCH7,ZC3H3,CSRNP1,PPRC1,SYCE2,ZNF296,JUNB,ZNF3,PPM1D,MFAP3,SERTAD2,RLIM,TOB2,AEN,HIST2H2AB,KLHL15,PNRC1,CDCA4,ARG1,ZRANB1,ETV3,CHTOP,MCL1,RPF1,PABPC4,UTP11L,ID3,DSP,KRT6A,CDKL5,RNF6,ASH1L,ZNF800,CDKN2D,ZSCAN25,ZBTB9,CCNF,BACH1,CBX6,CDKN1A,ARMC5,ZFP36L1,AKIRIN1,TOB1,TXNIP,KIF18B,ZFP36,GGNBP2,ZNF274,MYC,NSA2,MID1IP1,ZNF518A
GO:0031981	Nuclear lumen	37	4733	0.27	0.0164	9606.ENSP00000220659,9606.ENSP00000241502,9606.ENSP00000245414,9606.ENSP00000245919,9606.ENSP00000254657,9606.ENSP00000256151,9606.ENSP00000258149,9606.ENSP00000258772,9606.ENSP00000262577,9606.ENSP00000273153,9606.ENSP00000278070,9606.ENSP00000293695,9606.ENSP00000303315,9606.ENSP00000306682,9606.ENSP00000326933,9606.ENSP00000328059,9606.ENSP00000331944,9606.ENSP00000332790,9606.ENSP00000337226,…	BRF2,FYTTD1,IRF1,FOSB,PER2,CCDC59,MDM2,DDX56,ZC3H3,CSRNP1,PPRC1,SYCE2,JUNB,PPM1D,SERTAD2,RLIM,AEN,HIST2H2AB,CDCA4,ZRANB1,ETV3,CHTOP,MCL1,RPF1,UTP11L,RNF6,ASH1L,CDKN2D,BACH1,CBX6,CDKN1A,ARMC5,AKIRIN1,KIF18B,ZNF274,MYC,NSA2
GO:0043231	Intracellular membrane-bounded organelle	66	10761	0.17	0.0011	9606.ENSP00000220659,9606.ENSP00000241502,9606.ENSP00000245414,9606.ENSP00000245919,9606.ENSP00000252242,9606.ENSP00000254657,9606.ENSP00000256151,9606.ENSP00000258149,9606.ENSP00000258772,9606.ENSP00000259050,9606.ENSP00000262577,9606.ENSP00000273153,9606.ENSP00000278070,9606.ENSP00000293695,9606.ENSP00000302770,9606.ENSP00000303315,9606.ENSP00000306372,9606.ENSP00000306682,9606.ENSP00000322956,…	BRF2,FYTTD1,IRF1,FOSB,KRT5,PER2,CCDC59,MDM2,DDX56,MARCH7,ZC3H3,CSRNP1,PPRC1,SYCE2,ZNF296,JUNB,ZNF3,PPM1D,MFAP3,SERTAD2,RLIM,TOB2,AEN,HIST2H2AB,KLHL15,PNRC1,CDCA4,ARG1,ZRANB1,PPP1R15B,ETV3,CHTOP,MCL1,RPF1,PABPC4,UTP11L,ID3,KLHL21,DSP,KRT6A,CDKL5,RNF6,ASH1L,ZNF800,CDKN2D,ZSCAN25,ZBTB9,CCNF,BACH1,CBX6,CDKN1A,ARMC5,ZFP36L1,MMADHC,AKIRIN1,TOB1,LDLR,TXNIP,KIF18B,ZFP36,GGNBP2,ZNF274,MYC,NSA2,MID1IP1,ZNF…
GO:0043229	Intracellular organelle	68	12528	0.11	0.0487	9606.ENSP00000220659,9606.ENSP00000241502,9606.ENSP00000245414,9606.ENSP00000245919,9606.ENSP00000252242,9606.ENSP00000254657,9606.ENSP00000256151,9606.ENSP00000258149,9606.ENSP00000258772,9606.ENSP00000259050,9606.ENSP00000262577,9606.ENSP00000273153,9606.ENSP00000278070,9606.ENSP00000293695,9606.ENSP00000302770,9606.ENSP00000303315,9606.ENSP00000306372,9606.ENSP00000306682,9606.ENSP00000322956,…	BRF2,FYTTD1,IRF1,FOSB,KRT5,PER2,CCDC59,MDM2,DDX56,MARCH7,ZC3H3,CSRNP1,PPRC1,SYCE2,ZNF296,JUNB,ZNF3,PPM1D,MFAP3,SERTAD2,RLIM,TOB2,AEN,PDE4B,HIST2H2AB,KLHL15,PNRC1,CDCA4,ARG1,ZRANB1,PPP1R15B,ETV3,CHTOP,MCL1,RPF1,PABPC4,UTP11L,ID3,KLHL21,DSP,KRT6A,CDKL5,RNF6,ASH1L,ZNF800,CDKN2D,ZSCAN25,ZBTB9,CCNF,BACH1,CBX6,CDKN1A,ARMC5,ZFP36L1,MMADHC,AKIRIN1,TOB1,LDLR,TXNIP,KIF18B,GFAP,ZFP36,GGNBP2,ZNF274,MYC,NSA2,…
GO:0005622	Intracellular	75	14276	0.1	0.0164	9606.ENSP00000220659,9606.ENSP00000237937,9606.ENSP00000241502,9606.ENSP00000245414,9606.ENSP00000245919,9606.ENSP00000252242,9606.ENSP00000254657,9606.ENSP00000256151,9606.ENSP00000258149,9606.ENSP00000258772,9606.ENSP00000259050,9606.ENSP00000262577,9606.ENSP00000269856,9606.ENSP00000273153,9606.ENSP00000278070,9606.ENSP00000293695,9606.ENSP00000302770,9606.ENSP00000303315,9606.ENSP00000306372,…	BRF2,ZFAND5,FYTTD1,IRF1,FOSB,KRT5,PER2,CCDC59,MDM2,DDX56,MARCH7,ZC3H3,FEM1A,CSRNP1,PPRC1,SYCE2,ZNF296,JUNB,ZNF3,PPM1D,NQO1,MFAP3,SERTAD2,RLIM,TOB2,AEN,PDE4B,HIST2H2AB,KLHL15,PNRC1,CDCA4,ARG1,ZRANB1,PIM3,PPP1R15B,ETV3,CHTOP,AMD1,MCL1,RPF1,PABPC4,UTP11L,ID3,PIM2,KLHL21,DSP,KRT6A,CDKL5,RNF6,SRXN1,ASH1L,ZNF800,CDKN2D,ZSCAN25,ZBTB9,CCNF,BACH1,CBX6,CDKN1A,ARMC5,ZFP36L1,MMADHC,AKIRIN1,TOB1,LDLR,TXNIP,KI…

## Sheet: Subcellular_Localization
#term ID	term description	observed gene count	background gene count	strength	false discovery rate	matching proteins in your network (IDs)	matching proteins in your network (labels)
GOCC:0005634	Nucleus	47	4636	0.38	1.86e-07	9606.ENSP00000220659,9606.ENSP00000241502,9606.ENSP00000245414,9606.ENSP00000245919,9606.ENSP00000252242,9606.ENSP00000254657,9606.ENSP00000256151,9606.ENSP00000258149,9606.ENSP00000258772,9606.ENSP00000259050,9606.ENSP00000262577,9606.ENSP00000273153,9606.ENSP00000278070,9606.ENSP00000293695,9606.ENSP00000303315,9606.ENSP00000306372,9606.ENSP00000306682,9606.ENSP00000326933,9606.ENSP00000328059,…	BRF2,FYTTD1,IRF1,FOSB,KRT5,PER2,CCDC59,MDM2,DDX56,MARCH7,ZC3H3,CSRNP1,PPRC1,SYCE2,JUNB,ZNF3,PPM1D,SERTAD2,RLIM,AEN,HIST2H2AB,KLHL15,ARG1,ZRANB1,ETV3,CHTOP,MCL1,RPF1,PABPC4,UTP11L,ID3,DSP,CDKL5,RNF6,ASH1L,ZNF800,CCNF,BACH1,CBX6,CDKN1A,ZFP36L1,AKIRIN1,KIF18B,ZFP36,ZNF274,MYC,NSA2
GOCC:0005622	Intracellular	65	11202	0.14	0.0279	9606.ENSP00000220659,9606.ENSP00000241502,9606.ENSP00000245414,9606.ENSP00000245919,9606.ENSP00000252242,9606.ENSP00000254657,9606.ENSP00000256151,9606.ENSP00000258149,9606.ENSP00000258772,9606.ENSP00000259050,9606.ENSP00000262577,9606.ENSP00000269856,9606.ENSP00000273153,9606.ENSP00000278070,9606.ENSP00000293695,9606.ENSP00000303315,9606.ENSP00000306372,9606.ENSP00000306682,9606.ENSP00000319788,…	BRF2,FYTTD1,IRF1,FOSB,KRT5,PER2,CCDC59,MDM2,DDX56,MARCH7,ZC3H3,FEM1A,CSRNP1,PPRC1,SYCE2,JUNB,ZNF3,PPM1D,NQO1,SERTAD2,RLIM,TOB2,AEN,HIST2H2AB,KLHL15,CDCA4,ARG1,ZRANB1,PIM3,PPP1R15B,ETV3,CHTOP,MCL1,RPF1,PABPC4,UTP11L,ID3,PIM2,KLHL21,DSP,KRT6A,CDKL5,RNF6,SRXN1,ASH1L,ZNF800,CDKN2D,CCNF,BACH1,CBX6,CDKN1A,ARMC5,ZFP36L1,MMADHC,AKIRIN1,TOB1,LDLR,TXNIP,KIF18B,GFAP,ZFP36,ZNF274,MYC,NSA2,MID1IP1
