# Supplementary material for: CDK9 inhibition induces epigenetic reprogramming revealing strategies to circumvent resistance in lymphoma
Source: Mol Cancer. 2023 Mar 30;22:64. doi: 10.1186/s12943-023-01762-6 (PMC10061728; doi:10.1186/s12943-023-01762-6)
Supplement: Supplementary file 4 — Additional file 4. [file 12943_2023_1762_MOESM4_ESM.xlsx]

## Sheet: Metadata
IPA Pathway Analysis of Proteomics
	Description	OCI-LY3 and VAL cells were treated with 30 nM AZD4573 or DMSO for 3 hours and subjected to LC-MS proteomic analysis. Raw spectra from deep expression proteomics were searched against a human protein database (Swissprot/UniprotKB, 2020) using Mascot v2.6 (Matrix Science Ltd) [PMID: 10612281] run through Proteome Discoverer v2.4 (Thermo Fisher Scientific, Waltham, MA). Trypsin enzymatic digestion w…

## Sheet: IPA_Pathways_VAL
Ingenuity Canonical Pathways	-log(p-value)	z-score	Ratio	Count	Molecules
RhoA Signaling	2.09	3.606	0.107	13	ACTR3	ARHGEF1	ARPC1B	ARPC2	CIT	MPRIP	NEDD4	PIKFYVE	PKN1	ROCK1	ROCK2	SEPTIN11	WASF1
Superpathway of Inositol Phosphate Compounds	2.97	3.545	0.101	23	CDC25B	DOT1L	DUSP11	FIG4	IGBP1	INPP5D	INPP5K	INPPL1	MTMR4	MTMR9	NUDT15	NUDT2	PALD1	PAWR	PIK3C3	PIKFYVE	PLCB3	PLCG1	PLPP6	PPIP5K2	RNGTT	STYX	UBLCP1
3-phosphoinositide Degradation	2.65	2.982	0.103	19	CDC25B	DOT1L	DUSP11	FIG4	IGBP1	INPP5D	INPP5K	INPPL1	MTMR4	MTMR9	NUDT15	NUDT2	PALD1	PAWR	PIKFYVE	PLPP6	RNGTT	STYX	UBLCP1
D-myo-inositol-5-phosphate Metabolism	2.92	2.828	0.106	20	CDC25B	DOT1L	DUSP11	FIG4	IGBP1	INPP5D	INPPL1	MTMR4	MTMR9	NUDT15	NUDT2	PALD1	PAWR	PIKFYVE	PLCB3	PLCG1	PLPP6	RNGTT	STYX	UBLCP1
Actin Cytoskeleton Signaling	2.66	2.828	0.0958	23	ACTR3	ARHGEF1	ARPC1B	ARPC2	CDC42	DIAPH1	DIAPH2	F2	FLNA	ITGAL	KNG1	MPRIP	MYH10	MYH9	MYO1H	NCKAP1L	PIK3C3	ROCK1	ROCK2	SHC1	TIAM2	TRIO	WASF1
3-phosphoinositide Biosynthesis	2.3	2.668	0.096	19	CDC25B	DOT1L	DUSP11	FIG4	IGBP1	INPP5D	INPPL1	MTMR4	MTMR9	NUDT15	NUDT2	PALD1	PAWR	PIK3C3	PIKFYVE	PLPP6	RNGTT	STYX	UBLCP1
D-myo-inositol (1,4,5,6)-Tetrakisphosphate Biosynthesis	2.61	2.5	0.105	18	CDC25B	DOT1L	DUSP11	FIG4	IGBP1	INPP5D	INPPL1	MTMR4	MTMR9	NUDT15	NUDT2	PALD1	PAWR	PIKFYVE	PLPP6	RNGTT	STYX	UBLCP1
D-myo-inositol (3,4,5,6)-tetrakisphosphate Biosynthesis	2.61	2.5	0.105	18	CDC25B	DOT1L	DUSP11	FIG4	IGBP1	INPP5D	INPPL1	MTMR4	MTMR9	NUDT15	NUDT2	PALD1	PAWR	PIKFYVE	PLPP6	RNGTT	STYX	UBLCP1
Senescence Pathway	3.07	2.353	0.0952	28	ANAPC4	ASXL1	CBX2	CBX7	CBX8	CDC25B	CDC27	CDK6	CDKN1A	CEBPB	CHEK2	DMTF1	E2F2	E2F3	E2F5	FZR1	ITSN2	MAPK12	MDM2	NF1	NFATC4	PARP1	PIK3C3	RB1	RPS6KA4	SQSTM1	TP53	ZFP36L1
Pancreatic Adenocarcinoma Signaling	2.87	2.333	0.121	15	BRCA2	CDC42	CDKN1A	E2F2	E2F3	E2F5	HDAC4	MAPK12	MDM2	PIK3C3	RALBP1	RB1	SUV39H1	TP53	TYK2
Coronavirus Pathogenesis Pathway	1.75	-0.728	0.0876	17	E2F2	E2F3	E2F5	FAU	HDAC4	KNG1	MAPK12	NUP98	PIK3C3	PIKFYVE	RB1	RPS19	RPS20	SUV39H1	TP53	TRIM25	TYK2
Estrogen-mediated S-phase Entry	2.82	-0.816	0.231	6	CDKN1A	E2F2	E2F3	E2F5	MYC	RB1
Glioblastoma Multiforme Signaling	2.34	-1.155	0.101	17	CDC42	CDK6	CDKN1A	E2F2	E2F3	E2F5	MDM2	MYC	NF1	PIK3C3	PLCB3	PLCG1	RB1	RHOH	SHC1	TP53	TSC2
Aryl Hydrocarbon Receptor Signaling	1.48	-1.265	0.0884	13	ALDH9A1	CDK6	CDKN1A	CHEK2	DHFR	GSTO1	MDM2	MYC	NCOA3	NCOA7	NQO1	RB1	TP53
Assembly of RNA Polymerase II Complex	2.5	-1.414	0.16	8	GTF2B	GTF2H2	GTF2H3	POLR2A	POLR2B	POLR2L	TAF3	TAF7
Spliceosomal Cycle	1.46	-1.633	0.122	6	CDC5L	CWC25	PRPF18	RBM8A	SF3B6	ZNF830
Citrulline Biosynthesis	3.19	-2	0.444	4	ARG1	ARG2	GLS2	OAT
Superpathway of Citrulline Metabolism	2.26	-2	0.267	4	ARG1	ARG2	GLS2	OAT
Hypoxia Signaling in the Cardiovascular System	2.02	-2	0.125	9	CDC34	COPS5	CSNK1D	MDM2	NQO1	TP53	UBE2E1	UBE2O	UBE2S
Kinetochore Metaphase Signaling Pathway	4.29	-3.051	0.155	16	ANAPC4	AURKB	CDC20	CDC27	CDCA8	CENPE	CENPP	CENPT	CENPW	INCENP	KAT5	MXD3	NDC80	PLK1	TTK	ZWILCH

## Sheet: IPA_Pathways_OCILY3
Ingenuity Canonical Pathways	-log(p-value)	z-score	Ratio	Count	Molecules
Induction of Apoptosis by HIV1	1.84	2.236	0.0952	6	CASP8	IKBKE	NFKB2	RELB	TP53	XIAP
Senescence Pathway	5.59	2.2	0.0884	26	ANAPC11	ASXL1	BRAF	CAPN1	CBX2	CBX7	CBX8	CDC25B	CDKN1A	CEBPB	DMTF1	E2F2	ELF1	ELF2	IKBKE	MAPK6	MAPK7	MDM2	MTOR	NFATC1	NFKB2	PIK3CG	SQSTM1	TP53	TRAF6	ZFP36L1
PI3K/AKT Signaling	2	2.111	0.066	13	CDKN1A	CTNNB1	IKBKE	IL21R	INPP5B	ITGA4	MDM2	MTOR	NFKB2	PIK3CG	RELB	TP53	TSC1
TWEAK Signaling	2.28	2	0.139	5	CASP8	IKBKE	NFKB2	RELB	XIAP
TNFR1 Signaling	1.69	2	0.1	5	CASP8	IKBKE	NFKB2	RELB	XIAP
ATM Signaling	3.04	1.897	0.104	10	CDKN1A	CREB5	H2AX	MDM2	PPM1D	RAD17	RBBP8	SUV39H1	TP53	TP73
Endocannabinoid Developing Neuron Pathway	1.38	1.89	0.065	8	BRAF	CREB5	CTNNB1	MAPK6	MAPK7	MTOR	PIK3CG	PRKAR1B
BEX2 Signaling Pathway	1.88	1.633	0.0875	7	CDKN1A	CTNNB1	MTOR	NFKB2	RELB	TCF4	TSC1
PEDF Signaling	1.77	1.633	0.0833	7	CASP8	IKBKE	NFKB2	PIK3CG	RELB	TCF4	TP53
Small Cell Lung Cancer Signaling	3.11	1.342	0.106	10	E2F2	IKBKE	MYC	NFKB2	PIK3CG	RELB	SUV39H1	TP53	TRAF5	TRAF6
Aryl Hydrocarbon Receptor Signaling	1.35	-0.378	0.0612	9	CDKN1A	MDM2	MYC	NCOA3	NFKB2	NQO1	RELB	TP53	TP73
Wnt/Ca+ pathway	1.84	-0.447	0.0952	6	CREB5	NFATC1	NFKB2	PDE6C	PLCB3	RELB
HER-2 Signaling in Breast Cancer	2.49	-0.535	0.0729	14	BRAF	CDKN1A	ELF1	ELF2	IKBKE	MDM2	MTOR	MYC	NFKB2	PIK3CG	RELB	TP53	TSC1	XIAP
NRF2-mediated Oxidative Stress Response	2.94	-0.707	0.0758	16	BACH1	DNAJA3	DNAJB11	DNAJB2	DNAJC10	DNAJC13	JUNB	JUND	MAFG	MAFK	MAPK7	NQO1	PIK3CG	PRDX1	RBX1	SQSTM1
p53 Signaling	2.97	-1	0.102	10	CCNK	CDKN1A	CTNNB1	GNL3	MDM2	PIK3CG	TNFRSF10A	TP53	TP63	TP73
Mouse Embryonic Stem Cell Pluripotency	1.35	-1.134	0.068	7	CTNNB1	ID3	MYC	PIK3CG	TCF4	TP53	XIAP
Autophagy	2.94	-1.291	0.0758	16	AMBRA1	ATG101	ATG3	CREB5	LAMP2	MTOR	MYC	NFKB2	PIK3CG	PPM1D	PRKAR1B	RIPK2	SQSTM1	TP53	TRAF6	TSC1
Telomerase Signaling	1.33	-1.342	0.0673	7	CDKN1A	ELF1	ELF2	MYC	PIK3CG	TINF2	TP53
Kinetochore Metaphase Signaling Pathway	2.8	-1.667	0.0971	10	ANAPC11	BUB3	CDC20	CDCA8	CENPC	CENPE	CENPT	H2AX	NDC80	PPP1R10
Hypoxia Signaling in the Cardiovascular System	2.12	-2	0.0972	7	CREB5	MDM2	NQO1	TP53	UBE2C	UBE2D2	UBE2S
