# Supplementary material for: CDK9 inhibition induces epigenetic reprogramming revealing strategies to circumvent resistance in lymphoma
Source: Mol Cancer. 2023 Mar 30;22:64. doi: 10.1186/s12943-023-01762-6 (PMC10061728; doi:10.1186/s12943-023-01762-6)
Supplement: Supplementary file 5 — Additional file 5. [file 12943_2023_1762_MOESM5_ESM.xlsx]

## Sheet: Metadata
ATAC-seq
	Description	OCI-LY3 and VAL cells were treated with AZD4573 (30 nM) for 0, 3, and 8 hours. Cells were harvested for ATAC-seq analysis. Samples were prepared according to the Fast-ATAC protocol, a method optimized for blood cells. Briefly, 5X104 cells were suspended in 22 µL of dPBS, and were added to 28 µL of transposase mixture (25 µL of 2x TD buffer, 2.5 µL of TDE1, 0.5 µL of 1% digitonin). The samples wer…

## Sheet: DESeq2
OCI-LY3 3hr vs 0 hr	chrom	start	end	log2FC.Ly3.3hr	padj.Ly3.3hr			OCI-LY3 8hr vs 0 hr	chrom	start	end	log2FC.Ly3.8hr	padj.Ly3.8hr			VAL 3hr vs 0 hr	chrom	start	end	log2FC.Val.3hr	padj.Val.3hr			VAL 8hr vs 0 hr	chrom	start	end	log2FC.Val.8hr	padj.Val.8hr
	chr1	567808	569703	0.409553	0.56535				chr1	567808	569703	-0.0367506	0.965526				chr1	567808	569703	-0.491834	0.38884				chr1	567808	569703	-0.877502	0.0531568
	chr1	713553	715164	0.374604	0.00757988				chr1	713553	715164	0.389231	0.00291975				chr1	713553	715164	0.412028	0.00218219				chr1	713553	715164	0.685984	2.96734e-08
	chr1	740155	740945	-0.0310244	0.970693				chr1	740155	740945	0.780215	0.021073				chr1	740155	740945	0.643459	0.228589				chr1	740155	740945	0.753739	0.131454
	chr1	762093	763325	0.65055	0.000198014				chr1	762093	763325	0.869359	3.58783e-08				chr1	762093	763325	0.5602	0.00820553				chr1	762093	763325	1.20916	2.87118e-11
	chr1	800415	801800	0.527999	0.122398				chr1	800415	801800	1.10112	6.77384e-06				chr1	800415	801800	0.150337	0.720685				chr1	800415	801800	0.597328	0.0322978
	chr1	805071	805700	-0.159739	0.827403				chr1	805071	805700	0.344651	0.456848				chr1	805071	805700	-0.035568	0.957177				chr1	805071	805700	1.05014	0.000881482
	chr1	839273	840839	0.0370281	0.942087				chr1	839273	840839	-0.00981006	0.98296				chr1	839273	840839	0.386821	0.182975				chr1	839273	840839	0.970965	1.48483e-05
	chr1	856027	856961	0.864633	0.0254088				chr1	856027	856961	1.28695	4.32093e-05				chr1	856027	856961	0.784568	0.0078299				chr1	856027	856961	1.09287	6.31715e-05
	chr1	858673	859240	-0.773631	0.366668				chr1	858673	859240	-0.409444	0.612478				chr1	858673	859240	0.388635	0.519508				chr1	858673	859240	1.3609	0.000668649
	chr1	877092	877661	-0.19947	0.876541				chr1	877092	877661	0.134879	0.894135				chr1	893945	896681	0.384858	0.0392823				chr1	877092	877661	0.788969	0.116083
	chr1	893945	896681	0.38403	0.0517568				chr1	893945	896681	0.449933	0.00951955				chr1	911410	912010	-0.532907	0.357659				chr1	879398	880139	1.01605	0.184359
	chr1	901959	902593	-0.656318	0.628769				chr1	901959	902593	-0.0220446	0.9882				chr1	948323	949855	0.42906	0.13964				chr1	893945	896681	1.33939	3.92932e-20
	chr1	911410	912010	0.438074	0.534972				chr1	911410	912010	0.311135	0.630633				chr1	954429	956076	0.566864	0.000887114				chr1	901959	902593	0.480913	0.452589
	chr1	948323	949855	0.397899	0.196549				chr1	935398	936383	0.145767	0.908665				chr1	967886	969292	0.464362	0.0127633				chr1	911410	912010	0.766557	0.0847423
	chr1	954429	956076	0.125252	0.713656				chr1	948323	949855	0.450905	0.085551				chr1	975496	977036	0.775538	0.000586584				chr1	935398	936383	1.29133	0.0292673
	chr1	967886	969292	0.435133	0.034936				chr1	954429	956076	0.00839359	0.982776				chr1	985552	986932	0.405016	0.513065				chr1	948323	949855	0.945098	4.39068e-05
	chr1	975496	977036	0.217243	0.738962				chr1	967886	969292	0.170245	0.505732				chr1	994263	995463	0.347689	0.152488				chr1	954429	956076	1.85391	5.47438e-38
	chr1	985552	986932	0.00942283	0.995518				chr1	975496	977036	-0.374565	0.458663				chr1	1003927	1006018	0.286517	0.215861				chr1	967886	969292	1.2434	6.86976e-16
	chr1	994263	995463	0.323941	0.292855				chr1	985552	986932	-0.565776	0.480055				chr1	1051198	1052374	0.539234	0.000182548				chr1	975496	977036	1.50382	5.29863e-14
	chr1	1003927	1006018	0.229626	0.419636				chr1	994263	995463	-0.0194305	0.965128				chr1	1057057	1057926	-0.0439558	0.951306				chr1	985552	986932	1.17099	0.00658141
	chr1	1014946	1015756	-0.565445	0.541966				chr1	1003927	1006018	0.175562	0.499888				chr1	1071436	1073375	0.987391	5.28628e-11				chr1	994263	995463	1.10791	9.23311e-10
	chr1	1051198	1052374	0.38072	0.0280704				chr1	1014946	1015756	-0.464735	0.556469				chr1	1078358	1080320	0.5623	0.000404246				chr1	1003927	1006018	1.07891	7.41015e-11
	chr1	1057057	1057926	0.511454	0.413298				chr1	1051198	1052374	0.3661	0.0246574				chr1	1092397	1093888	0.585363	0.0630813				chr1	1014946	1015756	0.827038	0.161565
	chr1	1071436	1073375	-0.0830385	0.925409				chr1	1057057	1057926	0.686813	0.150541				chr1	1107115	1107552	0.598401	0.244644				chr1	1051198	1052374	1.02642	4.78024e-15
	chr1	1078358	1080320	0.457176	0.560449				chr1	1071436	1073375	-0.201215	0.748162				chr1	1141539	1142393	0.0754408	0.919348				chr1	1057057	1057926	0.761004	0.0452681
	chr1	1092397	1093888	-0.619	0.30638				chr1	1078358	1080320	1.02601	0.0280276				chr1	1143532	1144500	0.554757	0.397485				chr1	1071436	1073375	1.74895	1.81764e-35
	chr1	1107115	1107552	-0.160883	0.942229				chr1	1092397	1093888	-0.509052	0.347095				chr1	1151365	1152393	1.13417	7.18744e-05				chr1	1078358	1080320	0.930121	1.87182e-10
	chr1	1141539	1142393	1.10504	0.17904				chr1	1107115	1107552	-0.446692	0.784745				chr1	1166601	1168298	0.824037	3.022e-09				chr1	1092397	1093888	0.833176	0.00263519
	chr1	1143532	1144500	-0.0503191	0.973606				chr1	1136359	1137037	-0.659143	0.539892				chr1	1185505	1186732	1.4576	2.70566e-08				chr1	1107115	1107552	1.38853	0.000342786
	chr1	1151365	1152393	0.180917	0.8562				chr1	1141539	1142393	1.11413	0.126939				chr1	1208421	1210109	0.867417	3.39315e-09				chr1	1136359	1137037	0.659796	0.269373
	chr1	1166601	1168298	0.665912	4.425e-06				chr1	1143532	1144500	-0.0427841	0.972153				chr1	1226884	1228055	0.498838	0.231786				chr1	1141539	1142393	0.394763	0.424143
	chr1	1185505	1186732	0.615101	0.291896				chr1	1151365	1152393	1.12723	0.00927331				chr1	1234664	1235581	-0.37688	0.557352				chr1	1143532	1144500	1.37429	0.00378705
	chr1	1208421	1210109	0.534184	0.00104719				chr1	1166601	1168298	0.572611	8.05573e-05				chr1	1240857	1241581	1.02734	0.000495851				chr1	1151365	1152393	2.21524	1.91802e-18
	chr1	1226884	1228055	0.50544	0.266282				chr1	1185505	1186732	1.30247	0.000589813				chr1	1242760	1244634	0.541239	2.33103e-06				chr1	1166601	1168298	1.7132	9.26039e-41
	chr1	1234664	1235581	0.311454	0.745741				chr1	1208421	1210109	0.64224	1.66651e-05				chr1	1259521	1261309	0.941566	2.17706e-17				chr1	1185505	1186732	2.08968	3.14208e-17
	chr1	1237258	1237693	0.600984	0.581682				chr1	1226884	1228055	1.02026	0.0011045				chr1	1265743	1266914	0.785571	0.000292179				chr1	1208421	1210109	1.81667	2.38443e-41
	chr1	1240857	1241581	0.832391	0.00909187				chr1	1234664	1235581	-0.00544817	0.995846				chr1	1272398	1273751	0.506718	0.164209				chr1	1226884	1228055	1.11355	0.000547143
	chr1	1242760	1244634	0.632472	4.49135e-08				chr1	1237258	1237693	1.42927	0.0290463				chr1	1283757	1285354	1.00633	3.38325e-05				chr1	1234664	1235581	0.907659	0.0399317
	chr1	1259521	1261309	0.890599	3.0828e-16				chr1	1240857	1241581	0.774782	0.011796				chr1	1288494	1289008	-0.0895034	0.909232				chr1	1237258	1237693	1.58645	0.0310069
	chr1	1265743	1266914	-0.601945	0.333534				chr1	1242760	1244634	0.467915	8.33985e-05				chr1	1309966	1311602	0.626274	3.08993e-07				chr1	1240857	1241581	1.5047	3.80699e-08
	chr1	1272398	1273751	0.258834	0.675042				chr1	1259521	1261309	0.933348	8.5431e-19				chr1	1333922	1335782	0.824962	5.66334e-10				chr1	1242760	1244634	1.60281	1.27188e-55
	chr1	1283757	1285354	0.836885	0.00105401				chr1	1265743	1266914	0.14443	0.824179				chr1	1341934	1343397	1.06795	4.32439e-14				chr1	1259521	1261309	1.81807	1.7514e-68
	chr1	1288494	1289008	0.325419	0.673896				chr1	1272398	1273751	0.601494	0.11472				chr1	1376068	1377005	-0.185681	0.80043				chr1	1265743	1266914	1.45347	7.89257e-14
	chr1	1309966	1311602	0.569752	2.46917e-06				chr1	1283757	1285354	0.752721	0.00290983				chr1	1397221	1398714	0.576435	0.000245827				chr1	1272398	1273751	0.942079	0.00161837
	chr1	1333922	1335782	0.553782	7.08673e-05				chr1	1288494	1289008	0.39363	0.506551				chr1	1406073	1408252	0.556024	0.000770962				chr1	1283757	1285354	1.77051	9.11415e-16
	chr1	1341934	1343397	0.71634	2.29009e-07				chr1	1309966	1311602	0.48162	7.20708e-05				chr1	1440094	1441261	0.720663	0.00456428				chr1	1288494	1289008	0.655891	0.159073
	chr1	1376068	1377005	0.554818	0.399679				chr1	1333922	1335782	0.716334	2.42366e-08				chr1	1446495	1448586	0.61268	1.06375e-05				chr1	1309966	1311602	1.5049	5.13246e-42
	chr1	1397221	1398714	0.66635	0.365949				chr1	1341934	1343397	0.762875	8.78093e-09				chr1	1509468	1510805	0.616675	6.96424e-05				chr1	1333922	1335782	1.5178	3.31495e-34
	chr1	1406073	1408252	0.670159	1.26095e-05				chr1	1370835	1371418	0.268251	0.822881				chr1	1550093	1551769	0.566198	1.57876e-06				chr1	1341934	1343397	1.78653	9.04514e-41
	chr1	1440094	1441261	0.00299567	0.997257				chr1	1376068	1377005	0.455246	0.44773				chr1	1562890	1563843	0.369902	0.658223				chr1	1370835	1371418	1.03252	0.0805627
	chr1	1446495	1448586	0.582111	5.23146e-05				chr1	1397221	1398714	1.2645	0.00844018				chr1	1564265	1566315	0.238957	0.187564				chr1	1376068	1377005	0.591857	0.234412
	chr1	1509468	1510805	0.540665	0.000740992				chr1	1406073	1408252	0.692271	2.74569e-06				chr1	1590064	1591071	0.59009	0.00979232				chr1	1397221	1398714	1.4649	1.2872e-26
	chr1	1532098	1532785	0.856732	0.260314				chr1	1440094	1441261	0.347575	0.290845				chr1	1609022	1610812	0.68081	8.01485e-05				chr1	1406073	1408252	1.28839	4.97273e-19
	chr1	1550093	1551769	0.174833	0.328307				chr1	1446495	1448586	0.521049	0.000260307				chr1	1623863	1625724	0.4544	0.0364762				chr1	1430186	1430788	0.696208	0.494428
	chr1	1562890	1563843	0.988415	0.237919				chr1	1509468	1510805	0.253716	0.190057				chr1	1655234	1656367	0.409089	0.00325975				chr1	1440094	1441261	0.657495	0.0126938
	chr1	1564265	1566315	0.740116	0.185917				chr1	1532098	1532785	0.2364	0.807554				chr1	1677461	1678870	0.37266	0.126415				chr1	1446495	1448586	1.25725	3.22143e-23
	chr1	1590064	1591071	0.254449	0.313087				chr1	1550093	1551769	0.336334	0.00786156				chr1	1691789	1692904	0.414345	0.729797				chr1	1471503	1471928	1.48963	0.0373164
	chr1	1609022	1610812	0.556128	0.00606832				chr1	1562890	1563843	0.293954	0.784319				chr1	1709370	1711908	0.487597	2.26073e-06				chr1	1475584	1476024	1.5079	0.126458
	chr1	1623863	1625724	0.319477	0.0717502				chr1	1564265	1566315	0.905175	0.0472519				chr1	1732063	1733156	0.379535	0.503008				chr1	1509468	1510805	1.78398	3.47545e-40
	chr1	1655234	1656367	0.432334	0.00538382				chr1	1590064	1591071	0.146112	0.568962				chr1	1764456	1766385	0.257055	0.231524				chr1	1532098	1532785	-0.0404755	0.968832
	chr1	1677461	1678870	0.108964	0.884401				chr1	1609022	1610812	0.575655	0.00237146				chr1	1773025	1774889	0.384271	0.0500343				chr1	1550093	1551769	1.48514	1.3048e-44
	chr1	1691789	1692904	1.55401	0.0182758				chr1	1623863	1625724	0.180663	0.351532				chr1	1795553	1796449	0.546103	0.318809				chr1	1562890	1563843	1.73285	0.000620517
	chr1	1709370	1711908	0.461839	2.31256e-05				chr1	1655234	1656367	0.273074	0.108293				chr1	1821395	1823493	0.901689	2.5344e-12				chr1	1564265	1566315	1.0195	4.27256e-15
	chr1	1732063	1733156	-1.34404	0.401653				chr1	1677461	1678870	0.0484564	0.939799				chr1	1827152	1827598	0.17879	0.770808				chr1	1590064	1591071	1.43707	3.88524e-14
	chr1	1764456	1766385	0.223158	0.375729				chr1	1691789	1692904	2.02493	0.000462459				chr1	1827726	1828405	0.689698	0.0578689				chr1	1609022	1610812	0.837522	5.95534e-07
	chr1	1773025	1774889	0.469299	0.0065071				chr1	1709370	1711908	0.543117	1.23417e-07				chr1	1850171	1851722	0.29089	0.0292176				chr1	1623863	1625724	1.47591	2.12605e-18
	chr1	1787218	1787669	1.61835	0.0170107				chr1	1732063	1733156	0.274527	0.840122				chr1	1874074	1875793	0.384898	0.312534				chr1	1655234	1656367	0.962304	1.64643e-15
	chr1	1795553	1796449	0.187913	0.841344				chr1	1764456	1766385	0.614405	0.000104621				chr1	1975909	1976869	0.102302	0.880155				chr1	1677461	1678870	1.54238	2.7807e-18
	chr1	1821395	1823493	0.70114	4.66376e-07				chr1	1773025	1774889	0.773527	7.90878e-08				chr1	1980994	1982281	-0.25929	0.691198				chr1	1691789	1692904	1.1967	0.146197
	chr1	1827152	1827598	-0.353579	0.694879				chr1	1787218	1787669	2.35517	2.61254e-05				chr1	2031268	2032830	0.953868	0.199176				chr1	1695612	1696451	3.01243	0.00240797
	chr1	1827726	1828405	-0.791092	0.325684				chr1	1795553	1796449	0.905921	0.0533789				chr1	2064178	2065457	0.663598	0.0163749				chr1	1709370	1711908	1.51438	4.81982e-61
	chr1	1850171	1851722	0.0911665	0.678856				chr1	1821395	1823493	0.51922	0.000308135				chr1	2120646	2121341	0.222341	0.696073				chr1	1732063	1733156	0.993171	0.01459
	chr1	1874074	1875793	-0.479098	0.438448				chr1	1827152	1827598	0.9584	0.0429848				chr1	2125812	2127090	0.272343	0.186547				chr1	1764456	1766385	0.79463	6.10515e-07
	chr1	1975909	1976869	-0.084628	0.918083				chr1	1827726	1828405	0.28146	0.705319				chr1	2135626	2137438	0.660915	0.00344132				chr1	1773025	1774889	0.667845	0.000109369
	chr1	1980994	1982281	0.148132	0.629019				chr1	1850171	1851722	0.1714	0.252494				chr1	2158497	2159523	0.442881	0.00617528				chr1	1787218	1787669	2.34163	0.00024794
	chr1	2031268	2032830	0.656886	0.391996				chr1	1874074	1875793	0.222963	0.69588				chr1	2186889	2188097	-0.678243	0.12532				chr1	1795553	1796449	0.624641	0.210088
	chr1	2064178	2065457	0.205903	0.539688				chr1	1975909	1976869	0.030578	0.964959				chr1	2231372	2233365	0.281714	0.322893				chr1	1821395	1823493	1.7367	2.46394e-47
	chr1	2120646	2121341	-0.168748	0.938075				chr1	1980994	1982281	0.114068	0.672181				chr1	2246076	2246925	0.33554	0.576902				chr1	1827152	1827598	0.63161	0.126529
	chr1	2125812	2127090	0.237491	0.252812				chr1	2031268	2032830	1.84269	7.3065e-05				chr1	2312924	2314183	-0.173605	0.759552				chr1	1827726	1828405	0.806448	0.0171863
	chr1	2135626	2137438	-0.103203	0.847317				chr1	2057602	2058804	0.929425	0.254482				chr1	2322388	2323881	0.595572	2.42765e-06				chr1	1837925	1841216	0	1
	chr1	2158497	2159523	0.146562	0.592281				chr1	2064178	2065457	0.252588	0.336342				chr1	2343448	2345378	0.428175	0.000798193				chr1	1850171	1851722	1.2983	3.61879e-36
	chr1	2186889	2188097	0.0907921	0.875247				chr1	2120646	2121341	1.41398	0.103776				chr1	2397627	2399778	0.576822	0.0865674				chr1	1874074	1875793	1.08856	7.9751e-05
	chr1	2231372	2233365	-1.22924	0.0654217				chr1	2125812	2127090	0.424869	0.00509993				chr1	2426857	2428783	0.308424	0.0848089				chr1	1975909	1976869	1.68711	1.6243e-07
	chr1	2243126	2244133	-0.803971	0.359669				chr1	2135626	2137438	-0.496587	0.0987982				chr1	2456942	2458683	0.411045	0.00361115				chr1	1980994	1982281	1.36201	0.000112371
	chr1	2246076	2246925	-0.836719	0.143003				chr1	2158497	2159523	0.142303	0.527474				chr1	2486658	2488577	0.141723	0.683099				chr1	2031268	2032830	2.21031	5.74573e-05
	chr1	2312924	2314183	-0.447765	0.393225				chr1	2186889	2188097	0.233392	0.524791				chr1	2508618	2510098	0.355364	0.216492				chr1	2057602	2058804	1.68961	0.00819073
	chr1	2322388	2323881	0.547979	2.58096e-05				chr1	2231372	2233365	-0.221746	0.765516				chr1	2516399	2518930	0.499311	1.18479e-05				chr1	2064178	2065457	1.02853	3.67315e-05
	chr1	2343448	2345378	0.389229	0.00242754				chr1	2243126	2244133	-0.228001	0.806025				chr1	2573830	2575334	0.102566	0.706497				chr1	2105898	2106475	1.72007	0.0651832
	chr1	2397627	2399778	0.107656	0.87796				chr1	2246076	2246925	-0.725137	0.164438				chr1	2866577	2867935	-0.116114	0.807091				chr1	2120646	2121341	0.888341	0.0158537
	chr1	2426857	2428783	0.342284	0.299077				chr1	2312924	2314183	-0.140626	0.805078				chr1	2870132	2870915	0.528345	0.24057				chr1	2125812	2127090	0.777939	7.70723e-07
	chr1	2456942	2458683	0.499227	0.000609517				chr1	2322388	2323881	0.567728	5.59992e-06				chr1	3086873	3088570	0.258484	0.385749				chr1	2135626	2137438	1.83772	1.15627e-22
	chr1	2470930	2471554	-0.187086	0.861758				chr1	2343448	2345378	0.3464	0.00603409				chr1	3138347	3139288	1.12422	0.0141017				chr1	2158497	2159523	0.912343	1.08103e-10
	chr1	2486658	2488577	0.313836	0.274146				chr1	2397627	2399778	0.655536	0.0487436				chr1	3236141	3237254	1.26917	0.00930189				chr1	2177578	2178540	1.56861	0.0871719
	chr1	2508618	2510098	0.380487	0.591543				chr1	2426857	2428783	1.1108	1.37286e-08				chr1	3369398	3371973	0.269696	0.481328				chr1	2178945	2179389	3.18349	0.0453457
	chr1	2516399	2518930	0.368654	0.00211638				chr1	2456942	2458683	0.56598	2.94557e-05				chr1	3399000	3399583	0.972389	0.123217				chr1	2186889	2188097	-0.132707	0.814294
	chr1	2573830	2575334	0.261467	0.205511				chr1	2470930	2471554	0.118574	0.89319				chr1	3399860	3400549	0.140223	0.879608				chr1	2210720	2211111	1.6708	0.246768
	chr1	2866577	2867935	-0.205777	0.888824				chr1	2486658	2488577	0.180033	0.541799				chr1	3407705	3409037	0.483117	0.0726428				chr1	2231372	2233365	0.999347	5.33868e-07
	chr1	2870132	2870915	0.164091	0.854796				chr1	2508618	2510098	0.110338	0.887146				chr1	3486640	3487374	0.552962	0.296116				chr1	2243126	2244133	1.02514	0.0394792
	chr1	3086873	3088570	0.920212	0.234256				chr1	2516399	2518930	0.230695	0.0792045				chr1	3493973	3494781	-0.158128	0.838159				chr1	2246076	2246925	1.36364	0.000375809
	chr1	3138347	3139288	0.163612	0.871984				chr1	2573830	2575334	0.182056	0.372232				chr1	3513679	3515118	0.462936	0.0410277				chr1	2312924	2314183	0.701664	0.0520166
	chr1	3236141	3237254	-0.115741	0.898218				chr1	2866577	2867935	0.225522	0.830031				chr1	3540754	3542267	0.118603	0.654619				chr1	2322388	2323881	1.72513	1.16034e-53
	chr1	3369398	3371973	-0.463531	0.331171				chr1	2870132	2870915	-0.129439	0.86401				chr1	3546221	3548720	0.309989	0.596111				chr1	2343448	2345378	1.33908	1.10185e-34
	chr1	3399000	3399583	0.552879	0.501111				chr1	3086873	3088570	0.743848	0.318572				chr1	3566038	3567439	0.444982	0.0669659				chr1	2397627	2399778	1.56719	1.18194e-09
	chr1	3399860	3400549	0.307871	0.762755				chr1	3138347	3139288	0.607523	0.283144				chr1	3568526	3569824	0.569367	0.00439461				chr1	2413242	2413831	1.72098	0.0055823
	chr1	3407705	3409037	0.0100108	0.988893				chr1	3236141	3237254	-0.341884	0.556972				chr1	3572067	3573209	0.0540697	0.900672				chr1	2426857	2428783	1.10356	4.38276e-16
	chr1	3486640	3487374	0.411987	0.689563				chr1	3369398	3371973	-0.0376934	0.950381				chr1	3589444	3590433	-0.251387	0.544533				chr1	2450970	2451460	4.10886	0.00125658
	chr1	3493973	3494781	-0.620974	0.671698				chr1	3399000	3399583	0.110985	0.910115				chr1	3593177	3594477	0.140164	0.660603				chr1	2456942	2458683	1.30203	2.68989e-28
	chr1	3513679	3515118	0.233964	0.837114				chr1	3399860	3400549	0.514178	0.467665				chr1	3634409	3636949	-0.16925	0.465196				chr1	2470930	2471554	0.594008	0.412767
	chr1	3540754	3542267	0.257498	0.283918				chr1	3407705	3409037	-0.20665	0.600891				chr1	3640919	3641537	-0.223445	0.719433				chr1	2486658	2488577	0.884612	2.01279e-05
	chr1	3546221	3548720	-0.354458	0.6917				chr1	3430536	3431229	0.434839	0.706622				chr1	3663139	3664095	0.602546	0.0444051				chr1	2508618	2510098	0.636241	0.00756529
	chr1	3566038	3567439	0.280656	0.352015				chr1	3486640	3487374	0.20073	0.839875				chr1	3688417	3689790	0.12371	0.71455				chr1	2516399	2518930	1.33228	3.54366e-39
	chr1	3568526	3569824	-0.0441669	0.946876				chr1	3493973	3494781	1.08309	0.158971				chr1	3691963	3693254	-0.0325241	0.944469				chr1	2573830	2575334	0.711111	1.14819e-05
	chr1	3572067	3573209	-0.784785	0.385037				chr1	3513679	3515118	0.857052	0.146187				chr1	3712077	3713657	0.613018	0.000106011				chr1	2843294	2844135	1.59848	0.0147119
	chr1	3589444	3590433	-0.586592	0.286631				chr1	3540754	3542267	0.0799089	0.779909				chr1	3773200	3774884	0.279721	0.0314326				chr1	2866577	2867935	-0.239426	0.53433
	chr1	3593177	3594477	0.0516592	0.925918				chr1	3546221	3548720	-0.635445	0.328715				chr1	3816241	3818126	0.0864207	0.608234				chr1	2870132	2870915	0.733406	0.0621703
	chr1	3634409	3636949	-0.103901	0.784764				chr1	3566038	3567439	0.302876	0.232422				chr1	3826156	3828149	0.105397	0.634009				chr1	2929198	2929793	1.57079	0.119629
	chr1	3640919	3641537	-0.749315	0.148922				chr1	3568526	3569824	0.110908	0.809992				chr1	4066729	4068377	0.707077	2.09341e-08				chr1	3086873	3088570	0.829859	8.08004e-05
	chr1	3663139	3664095	0.418605	0.704405				chr1	3572067	3573209	-0.862091	0.258947				chr1	4086845	4088390	0.196856	0.511688				chr1	3138347	3139288	1.62329	7.00204e-05
	chr1	3688417	3689790	0.0121118	0.990959				chr1	3589444	3590433	-0.591655	0.214393				chr1	4104350	4106058	0.16877	0.432066				chr1	3236141	3237254	1.98193	3.72905e-06
	chr1	3691963	3693254	0.0866461	0.888824				chr1	3593177	3594477	-0.334954	0.289067				chr1	4106472	4107640	0.288861	0.336614				chr1	3348046	3348679	1.4288	0.0593052
	chr1	3712077	3713657	0.636384	2.85349e-05				chr1	3634409	3636949	0.567076	0.00143834				chr1	4112972	4113954	0.24604	0.575628				chr1	3369398	3371973	0.814524	0.00262509
	chr1	3773200	3774884	0.216004	0.191236				chr1	3640919	3641537	-0.525361	0.287349				chr1	4232985	4233630	-0.957808	0.125709				chr1	3399000	3399583	1.39823	0.0103059
	chr1	3816241	3818126	0.036748	0.880202				chr1	3663139	3664095	-0.302975	0.782414				chr1	4369635	4371469	0.338537	0.0896123				chr1	3399860	3400549	0.793479	0.165575
	chr1	3826156	3828149	0.249906	0.267935				chr1	3688417	3689790	-0.1997	0.75582				chr1	4704574	4705676	0.751059	0.569584				chr1	3407705	3409037	1.14415	1.08388e-07
	chr1	4066729	4068377	0.543182	0.00102167				chr1	3691963	3693254	0.117349	0.799882				chr1	4710177	4710994	-0.595469	0.53511				chr1	3430536	3431229	0.741136	0.205749
	chr1	4086845	4088390	0.167147	0.670869				chr1	3712077	3713657	0.532072	0.000524842				chr1	4712723	4713599	0.0667786	0.928232				chr1	3442376	3442857	1.76506	0.0696308
	chr1	4104350	4106058	-0.194648	0.561311				chr1	3773200	3774884	0.0878341	0.643481				chr1	4855998	4857557	-0.0472781	0.920517				chr1	3447193	3448535	2.22333	0.00108695
	chr1	4106472	4107640	0.108664	0.82125				chr1	3816241	3818126	-0.0755411	0.653494				chr1	5569567	5570372	-0.0161875	0.986393				chr1	3486640	3487374	0.942739	0.0281651
	chr1	4112972	4113954	0.492994	0.468151				chr1	3826156	3828149	0.303025	0.102244				chr1	5805592	5806479	0.394341	0.543212				chr1	3493973	3494781	0.975696	0.0290355
	chr1	4118561	4118986	-0.341661	0.801454				chr1	4066729	4068377	0.646278	1.82769e-05				chr1	6051713	6053609	0.231672	0.0603456				chr1	3513679	3515118	0.981649	1.732e-07
	chr1	4232985	4233630	0.101662	0.93668				chr1	4086845	4088390	-0.18633	0.561574				chr1	6085375	6088044	0.396224	0.0011926				chr1	3530101	3530487	2.08117	0.0520638
	chr1	4369635	4371469	0.736385	0.0604799				chr1	4104350	4106058	0.0387267	0.914755				chr1	6258869	6260530	0.299272	0.0948783				chr1	3540754	3542267	1.37949	7.28075e-21
	chr1	4704574	4705676	0.16988	0.79192				chr1	4106472	4107640	0.0864922	0.830486				chr1	6295195	6296689	0.498213	0.000860324				chr1	3546221	3548720	1.40586	0.000106292
	chr1	4710177	4710994	-0.0330704	0.976761				chr1	4112972	4113954	-0.433031	0.527401				chr1	6305265	6307502	0.0074885	0.987025				chr1	3566038	3567439	1.10287	1.26739e-08
	chr1	4712723	4713599	-0.7672	0.0584904				chr1	4118561	4118986	-0.317532	0.773339				chr1	6319653	6321739	0.156146	0.601589				chr1	3568526	3569824	1.19707	4.39397e-12
	chr1	4855998	4857557	0.536627	0.239214				chr1	4232985	4233630	-0.173301	0.859428				chr1	6403418	6403917	0.264405	0.721332				chr1	3572067	3573209	0.422897	0.103754
	chr1	5569567	5570372	-0.152779	0.871108				chr1	4369635	4371469	1.06841	0.000613696				chr1	6419148	6420806	0.0865825	0.879634				chr1	3589444	3590433	-0.108555	0.802413
	chr1	5574429	5575036	-0.192559	0.84992				chr1	4704574	4705676	0.187853	0.712041				chr1	6452714	6454534	0.191054	0.223488				chr1	3593177	3594477	0.302397	0.221698
	chr1	5805592	5806479	-0.277912	0.736613				chr1	4710177	4710994	0.206737	0.770532				chr1	6483299	6484208	-0.00402663	0.996045				chr1	3634409	3636949	0.642487	3.25627e-05
	chr1	6051713	6053609	0.0304816	0.901407				chr1	4712723	4713599	-0.769721	0.0371304				chr1	6497704	6498678	0.7566	0.0992759				chr1	3640919	3641537	0.78412	0.0492562
	chr1	6085375	6088044	0.274122	0.0628341				chr1	4855998	4857557	-0.34565	0.501812				chr1	6507518	6509427	0.172501	0.73715				chr1	3651323	3652266	1.36936	0.0680906
	chr1	6187669	6188808	-0.348786	0.73158				chr1	5569567	5570372	-0.0117686	0.989486				chr1	6534956	6536145	0.396181	0.418071				chr1	3663139	3664095	0.79416	0.00347551
	chr1	6258869	6260530	0.241663	0.252893				chr1	5574429	5575036	-0.448383	0.512795				chr1	6546309	6546663	-0.492561	0.46401				chr1	3688417	3689790	0.882381	7.13019e-06
	chr1	6269237	6269939	-0.883753	0.275512				chr1	5805592	5806479	-0.182806	0.799887				chr1	6549546	6551319	0.202999	0.42544				chr1	3691963	3693254	0.348151	0.209247
	chr1	6295195	6296689	0.159734	0.50536				chr1	6051713	6053609	-0.186547	0.15424				chr1	6557195	6558176	-0.623035	0.544526				chr1	3700487	3701686	2.48986	0.00147725
	chr1	6305265	6307502	-0.343997	0.358449				chr1	6085375	6088044	0.271913	0.0439818				chr1	6613829	6615522	0.588894	0.00140552				chr1	3712077	3713657	0.965464	6.99301e-11
	chr1	6319653	6321739	-0.474145	0.398553				chr1	6187669	6188808	-0.271876	0.749389				chr1	6639475	6641183	0.544429	1.95267e-05				chr1	3773200	3774884	0.908264	3.11668e-18
	chr1	6403418	6403917	-0.41987	0.632351				chr1	6258869	6260530	0.277752	0.117857				chr1	6647136	6648892	0.844015	1.11137e-05				chr1	3785949	3786895	1.05523	0.106493
	chr1	6419148	6420806	0.145496	0.861303				chr1	6269237	6269939	-0.607628	0.419978				chr1	6661151	6663915	0.415276	0.000663415				chr1	3816241	3818126	0.540455	2.2037e-07
	chr1	6452714	6454534	0.126968	0.530086				chr1	6295195	6296689	0.16913	0.389529				chr1	6673018	6675189	0.296403	0.00510352				chr1	3826156	3828149	0.155816	0.407289
	chr1	6464579	6465114	-0.0172175	0.991111				chr1	6305265	6307502	-0.216378	0.544966				chr1	6684764	6686068	0.404816	0.0129259				chr1	4066729	4068377	2.07618	1.17548e-75
	chr1	6483299	6484208	0.137642	0.884986				chr1	6319653	6321739	-1.26263	0.00361503				chr1	6686875	6687293	0.648043	0.187113				chr1	4077157	4077743	0.98713	0.301403
	chr1	6497704	6498678	0.135787	0.868785				chr1	6403418	6403917	-0.0365243	0.969619				chr1	6760953	6762544	0.625478	5.55283e-05				chr1	4086845	4088390	0.0360567	0.920596
	chr1	6500086	6500955	-0.593317	0.510004				chr1	6419148	6420806	-0.267885	0.663025				chr1	6830401	6831965	0.259166	0.529418				chr1	4104350	4106058	0.448844	0.0048251
	chr1	6507518	6509427	0.0494605	0.961905				chr1	6452714	6454534	0.0885516	0.632374				chr1	6844317	6846276	0.336296	0.00480777				chr1	4106472	4107640	0.405479	0.11879
	chr1	6534956	6536145	0.0626932	0.93668				chr1	6464579	6465114	-0.284726	0.758223				chr1	7022295	7023980	0.501669	0.406719				chr1	4112972	4113954	-0.283538	0.495927
	chr1	6546309	6546663	-1.24011	0.0508877				chr1	6483299	6484208	0.298473	0.636464				chr1	7130221	7130914	-0.157587	0.873323				chr1	4118561	4118986	0.709965	0.154495
	chr1	6549546	6551319	-0.0342501	0.941596				chr1	6484349	6485290	-0.187553	0.870375				chr1	7466357	7467622	0.482903	0.0504965				chr1	4129977	4130648	0.744417	0.435462
	chr1	6557195	6558176	-0.387016	0.828568				chr1	6497704	6498678	0.136711	0.832321				chr1	7727203	7728183	0.22492	0.694103				chr1	4232985	4233630	-0.20805	0.78363
	chr1	6613829	6615522	0.324812	0.189862				chr1	6500086	6500955	-0.294068	0.728357				chr1	7830725	7832153	0.417982	0.0289886				chr1	4237217	4237736	2.7507	0.0447662
	chr1	6629755	6630333	2.11546	0.0092681				chr1	6507518	6509427	-1.20392	0.0256185				chr1	7843312	7844741	-0.188593	0.524676				chr1	4369635	4371469	0.142068	0.545751
	chr1	6639475	6641183	0.595816	4.0455e-07				chr1	6534956	6536145	-0.216549	0.684877				chr1	7972557	7973507	0.868479	0.494947				chr1	4481834	4483218	1.63728	0.0288637
	chr1	6647136	6648892	-0.682558	0.187841				chr1	6546309	6546663	-0.276461	0.711523				chr1	8000564	8001423	0.42473	0.691104				chr1	4485852	4486562	2.02503	0.00150817
	chr1	6661151	6663915	0.27121	0.0645371				chr1	6549546	6551319	-0.121616	0.694707				chr1	8013733	8014942	0.343707	0.158079				chr1	4697892	4698614	1.42933	0.064391
	chr1	6673018	6675189	0.15637	0.284886				chr1	6557195	6558176	-0.305681	0.837032				chr1	8020872	8022469	0.330187	0.00861607				chr1	4704574	4705676	2.6235	0.000941609
	chr1	6684764	6686068	0.418781	0.0136276				chr1	6613829	6615522	0.347968	0.106245				chr1	8378092	8378741	-0.124363	0.873779				chr1	4710177	4710994	-0.238319	0.819274
	chr1	6686875	6687293	0.00593272	0.998098				chr1	6629755	6630333	2.2693	0.00244788				chr1	8409175	8409810	0.609772	0.282673				chr1	4712723	4713599	0.805378	0.0457753
	chr1	6760953	6762544	0.163971	0.499915				chr1	6639475	6641183	0.280759	0.0429856				chr1	8455490	8456052	0.257207	0.719676				chr1	4714591	4715289	2.26452	0.0578748
	chr1	6830401	6831965	-0.639707	0.361941				chr1	6647136	6648892	0.0658063	0.919124				chr1	8483054	8484894	0.483082	0.00240146				chr1	4855998	4857557	0.292169	0.337218
	chr1	6844317	6846276	0.0833862	0.693237				chr1	6661151	6663915	0.305775	0.0180291				chr1	8487464	8488304	-0.062553	0.87123				chr1	4917023	4917591	1.46834	0.132778
	chr1	7022295	7023980	0.0587036	0.956088				chr1	6673018	6675189	-0.219047	0.0681265				chr1	8495551	8496027	-0.157121	0.848213				chr1	5569567	5570372	1.06711	0.0184189
	chr1	7130221	7130914	-0.11161	0.910008				chr1	6684764	6686068	0.349605	0.0376902				chr1	8498491	8499677	0.609082	0.122292				chr1	5574429	5575036	1.25699	0.0216651
	chr1	7426630	7427517	-0.759059	0.600048				chr1	6686875	6687293	0.0361167	0.981751				chr1	8532866	8533764	-0.159181	0.79875				chr1	5805592	5806479	1.19804	0.00699559
	chr1	7466357	7467622	-0.358052	0.427479				chr1	6760953	6762544	0.146544	0.483345				chr1	8556133	8557667	0.072299	0.801102				chr1	6035481	6036039	1.21368	0.131361
	chr1	7707267	7707809	-0.224143	0.829727				chr1	6803781	6804330	-0.751795	0.556806				chr1	8569398	8570677	-0.0590813	0.916899				chr1	6051713	6053609	0.985552	1.75632e-25
	chr1	7727203	7728183	-0.590913	0.187081				chr1	6830401	6831965	-0.79845	0.168677				chr1	8577255	8578357	0.769344	0.0430276				chr1	6071123	6071608	2.91077	0.000723981
	chr1	7729804	7730328	-0.528951	0.559501				chr1	6844317	6846276	-0.0742742	0.677726				chr1	8584934	8586307	0.152907	0.673229				chr1	6085375	6088044	1.02206	8.30193e-22
	chr1	7830725	7832153	0.0305343	0.940848				chr1	7022295	7023980	-0.888619	0.112141				chr1	8590777	8591748	-0.110804	0.80148				chr1	6094737	6095249	1.31559	0.105164
	chr1	7843312	7844741	-0.29457	0.287194				chr1	7130221	7130914	0.0798995	0.919656				chr1	8593313	8594384	0.256083	0.692764				chr1	6187669	6188808	1.88441	0.000155428
	chr1	7972557	7973507	-0.308962	0.638956				chr1	7426630	7427517	0.0300403	0.984599				chr1	8620376	8621733	0.0426413	0.955033				chr1	6208537	6209023	1.09163	0.359678
	chr1	8000564	8001423	-0.130108	0.901597				chr1	7463152	7463712	0.0517308	0.964385				chr1	8688906	8690441	0.431977	0.312068				chr1	6258869	6260530	1.02842	4.28325e-14
	chr1	8013733	8014942	0.20571	0.425562				chr1	7466357	7467622	-0.0554965	0.915764				chr1	8693434	8693979	-0.405397	0.706497				chr1	6269237	6269939	0.208889	0.806715
	chr1	8020872	8022469	0.200037	0.180475				chr1	7707267	7707809	-0.87307	0.181501				chr1	8703169	8705056	0.188556	0.713976				chr1	6295195	6296689	1.28533	2.74547e-23
	chr1	8378092	8378741	0.227906	0.9119				chr1	7727203	7728183	-0.478642	0.24911				chr1	8713505	8715003	0.370836	0.446149				chr1	6305265	6307502	0.61617	0.00509635
	chr1	8409175	8409810	-0.219078	0.8115				chr1	7729804	7730328	-0.640023	0.371336				chr1	8726541	8727549	0.664148	0.280956				chr1	6309419	6309956	0.258543	0.874546
	chr1	8455490	8456052	-0.277625	0.738401				chr1	7830725	7832153	-0.0134756	0.96922				chr1	8762571	8763794	0.187288	0.770808				chr1	6319653	6321739	0.742191	0.000100941
	chr1	8483054	8484894	0.370433	0.045656				chr1	7843312	7844741	-0.576185	0.00469477				chr1	8772414	8773086	0.563616	0.39325				chr1	6403418	6403917	1.11652	0.0169177
	chr1	8487464	8488304	0.0215626	0.969747				chr1	7972557	7973507	-0.48742	0.31273				chr1	8823277	8825073	0.216041	0.618161				chr1	6419148	6420806	0.571897	0.0988852
	chr1	8495551	8496027	0.389777	0.772426				chr1	8000564	8001423	-0.818924	0.159869				chr1	8876676	8878501	0.17764	0.353052				chr1	6452714	6454534	0.997853	7.03832e-20
	chr1	8498491	8499677	0.466895	0.44481				chr1	8013733	8014942	-0.134444	0.594626				chr1	8937862	8940041	0.505318	1.94819e-06				chr1	6464579	6465114	0.488519	0.570474
	chr1	8532866	8533764	-0.0179871	0.98668				chr1	8020872	8022469	0.0817397	0.633693				chr1	9022948	9023899	0.289739	0.673229				chr1	6479289	6479795	2.86322	0.0384603
	chr1	8556133	8557667	-0.166338	0.620765				chr1	8112593	8113378	0.73771	0.259184				chr1	9046519	9048848	0.184666	0.450896				chr1	6483299	6484208	0.599782	0.177035
	chr1	8569398	8570677	0.0485337	0.948414				chr1	8378092	8378741	0.651622	0.602291				chr1	9075676	9076321	0.0542503	0.933178				chr1	6484349	6485290	1.13711	0.0523563
	chr1	8577255	8578357	0.0605751	0.959421				chr1	8409175	8409810	-0.389257	0.555293				chr1	9096796	9098084	0.120219	0.733376				chr1	6497704	6498678	1.47579	6.75612e-05
	chr1	8584934	8586307	0.178104	0.67187				chr1	8455490	8456052	-0.490672	0.406986				chr1	9122499	9124206	0.669727	0.000923284				chr1	6500086	6500955	1.53142	0.0042092
	chr1	8590777	8591748	0.0409196	0.951966				chr1	8458316	8458824	0.29624	0.794486				chr1	9129033	9130627	0.33105	0.106883				chr1	6507518	6509427	0.707775	0.0339892
	chr1	8593313	8594384	0.197052	0.803306				chr1	8483054	8484894	0.142609	0.53206				chr1	9135989	9136584	-0.0226129	0.967364				chr1	6514705	6515167	1.27189	0.212284
	chr1	8620376	8621733	0.0207749	0.981788				chr1	8487464	8488304	0.0117971	0.980109				chr1	9139728	9141953	0.0335331	0.918441				chr1	6525611	6526606	1.97674	0.00151869
	chr1	8688906	8690441	-0.419492	0.146019				chr1	8495551	8496027	0.41658	0.696541				chr1	9170214	9171586	0.0355078	0.957408				chr1	6534956	6536145	1.31959	7.35611e-05
	chr1	8693434	8693979	0.238467	0.778096				chr1	8498491	8499677	0.205852	0.752403				chr1	9188466	9190837	0.113122	0.576186				chr1	6546309	6546663	0.72446	0.158642
	chr1	8703169	8705056	0.0348067	0.950484				chr1	8532866	8533764	-0.329497	0.578176				chr1	9241170	9243156	1.18653	4.69754e-13				chr1	6549546	6551319	0.552006	0.00334351
	chr1	8713505	8715003	0.164845	0.741263				chr1	8556133	8557667	-0.0270009	0.940005				chr1	9256266	9257136	0.267474	0.648843				chr1	6557195	6558176	0.0488428	0.968501
	chr1	8726541	8727549	0.468038	0.366362				chr1	8569398	8570677	0.196748	0.681352				chr1	9294135	9295563	0.42016	0.0075472				chr1	6613829	6615522	1.00257	1.68955e-09
	chr1	8762571	8763794	0.169959	0.838766				chr1	8577255	8578357	-0.0614229	0.948719				chr1	9327121	9327579	0.984282	0.045657				chr1	6629755	6630333	2.15466	0.000159593
	chr1	8772414	8773086	0.460768	0.559274				chr1	8584934	8586307	-0.0128517	0.978956				chr1	9352453	9353818	0.235697	0.464785				chr1	6639475	6641183	0.878854	4.42436e-13
	chr1	8823277	8825073	-0.0956257	0.804174				chr1	8590777	8591748	0.205457	0.619348				chr1	9422696	9423557	0.406023	0.35512				chr1	6647136	6648892	1.02376	4.06911e-08
	chr1	8876676	8878501	0.305277	0.0623891				chr1	8593313	8594384	0.334461	0.54673				chr1	9459808	9461092	0.422928	0.140723				chr1	6661151	6663915	0.960729	6.28791e-19
	chr1	8919200	8919759	-1.5789	0.00733236				chr1	8620376	8621733	0.148098	0.796505				chr1	9465861	9466566	-0.00456884	0.995842				chr1	6673018	6675189	1.34056	8.66614e-55
	chr1	8937862	8940041	0.0894	0.637998				chr1	8688906	8690441	-0.051159	0.898962				chr1	9472666	9474406	0.246802	0.225865				chr1	6684764	6686068	1.03071	4.37112e-14
	chr1	9022948	9023899	0.656882	0.130745				chr1	8693434	8693979	1.06344	0.0138026				chr1	9476563	9477088	-0.0833644	0.910806				chr1	6686875	6687293	0.682582	0.140152
	chr1	9046519	9048848	0.237433	0.445576				chr1	8703169	8705056	0.52286	0.033468				chr1	9479030	9480026	0.959946	0.00490906				chr1	6760953	6762544	1.37039	5.95388e-23
	chr1	9064953	9065389	0.0829024	0.944162				chr1	8713505	8715003	0.416399	0.174264				chr1	9485449	9487043	0.128848	0.491856				chr1	6803781	6804330	0.852323	0.177438
	chr1	9075676	9076321	0.912034	0.118906				chr1	8726541	8727549	0.084405	0.89829				chr1	9488563	9489463	0.278137	0.180342				chr1	6830401	6831965	0.560748	0.0725658
	chr1	9096796	9098084	-0.735438	0.387325				chr1	8761482	8761973	-0.0683683	0.946638				chr1	9555050	9555890	0.0839755	0.894841				chr1	6844317	6846276	0.94275	1.01821e-20
	chr1	9122499	9124206	0.20738	0.614521				chr1	8762571	8763794	0.10867	0.880284				chr1	9598565	9600361	0.313498	0.0123686				chr1	7022295	7023980	0.640929	0.227036
	chr1	9129033	9130627	0.286873	0.242748				chr1	8772414	8773086	0.587034	0.330163				chr1	9628146	9629825	0.306446	0.435329				chr1	7130221	7130914	1.8444	5.84977e-05
	chr1	9135989	9136584	0.0524459	0.940097				chr1	8823277	8825073	-0.210915	0.415957				chr1	9648276	9649954	0.750952	9.98368e-08				chr1	7426630	7427517	0.430324	0.437518
	chr1	9139728	9141953	0.0131913	0.976015				chr1	8876676	8878501	0.0535723	0.822087				chr1	9651091	9651988	0.434703	0.134205				chr1	7463152	7463712	0.65805	0.524719
	chr1	9170214	9171586	-0.239044	0.704626				chr1	8919200	8919759	-0.976361	0.0858791				chr1	9675596	9676265	-0.217089	0.794935				chr1	7466357	7467622	0.398733	0.114999
	chr1	9182059	9182621	0.0746457	0.95477				chr1	8937862	8940041	-0.0506703	0.7765				chr1	9686236	9687611	0.327027	0.0573888				chr1	7707267	7707809	2.04635	5.63878e-05
	chr1	9188466	9190837	-0.0695325	0.827763				chr1	9022948	9023899	1.53799	3.33551e-07				chr1	9688708	9690570	0.187775	0.288269				chr1	7727203	7728183	0.923182	0.0122969
	chr1	9201907	9202562	-0.529692	0.54344				chr1	9046519	9048848	0.987591	1.02422e-08				chr1	9711719	9713233	0.479076	0.000207466				chr1	7729804	7730328	1.17764	0.0702125
	chr1	9241170	9243156	0.170779	0.816264				chr1	9064953	9065389	0.275366	0.725132				chr1	9714169	9715607	0.35268	0.0595089				chr1	7740265	7741161	2.08939	0.0160105
	chr1	9256266	9257136	-0.135072	0.867514				chr1	9075676	9076321	1.70276	4.54266e-05				chr1	9740477	9741556	0.56352	0.227318				chr1	7764065	7765478	0.264709	0.75662
	chr1	9294135	9295563	0.210728	0.333461				chr1	9096796	9098084	-0.908514	0.201645				chr1	9764086	9765323	0.0933748	0.901183				chr1	7812668	7813097	0.734835	0.580778
	chr1	9327121	9327579	-0.282954	0.726742				chr1	9122499	9124206	0.51342	0.0403272				chr1	9776900	9778264	0.405216	0.107784				chr1	7813343	7813795	2.01753	0.120132
	chr1	9352453	9353818	-0.115479	0.835702				chr1	9129033	9130627	0.404107	0.0356479				chr1	9781063	9782010	0.490741	0.286594				chr1	7830725	7832153	1.01366	1.54662e-10
	chr1	9422696	9423557	0.115289	0.908446				chr1	9135989	9136584	-0.0816844	0.879359				chr1	9784604	9785249	-0.0234347	0.97819				chr1	7843312	7844741	0.132173	0.645399
	chr1	9459808	9461092	-0.415997	0.708626				chr1	9139728	9141953	0.0443052	0.886721				chr1	9827991	9829553	0.110794	0.863384				chr1	7972557	7973507	2.50094	0.00231518
	chr1	9465861	9466566	0.200273	0.834632				chr1	9170214	9171586	-0.44689	0.311981				chr1	9844269	9844810	0.0369333	0.947498				chr1	8000564	8001423	1.63213	0.0137773
	chr1	9472666	9474406	-0.117422	0.678303				chr1	9182059	9182621	-0.343615	0.696324				chr1	9846383	9848400	0.431327	0.0267184				chr1	8013733	8014942	0.521185	0.0159542
	chr1	9476563	9477088	-0.546328	0.616302				chr1	9188466	9190837	-0.309081	0.0863394				chr1	9882834	9884621	0.726287	5.71589e-06				chr1	8020872	8022469	0.719047	5.65347e-11
	chr1	9479030	9480026	0.631956	0.111907				chr1	9201907	9202562	-0.740599	0.271324				chr1	9895847	9896705	0.655896	0.28515				chr1	8042079	8042512	0.752489	0.412026
	chr1	9485449	9487043	0.30654	0.115376				chr1	9241170	9243156	-0.367671	0.502495				chr1	9903378	9904271	0.825623	0.0796092				chr1	8085748	8087105	3.95292	3.67014e-06
	chr1	9488563	9489463	0.0443288	0.909215				chr1	9256266	9257136	-0.190268	0.751597				chr1	9909327	9911171	0.292124	0.0551662				chr1	8112593	8113378	1.43644	0.124294
	chr1	9555050	9555890	-0.192802	0.781232				chr1	9294135	9295563	0.00851777	0.978549				chr1	9923484	9925609	0.525766	0.00341193				chr1	8157569	8158104	1.04627	0.341332
	chr1	9598565	9600361	0.370748	0.00240048				chr1	9327121	9327579	-0.126805	0.862604				chr1	9927291	9927764	-0.0784504	0.899892				chr1	8164556	8165057	0.667809	0.557159
	chr1	9628146	9629825	0.95021	0.0234679				chr1	9352453	9353818	0.0966254	0.829333				chr1	9930990	9931524	0.815323	0.0394905				chr1	8378092	8378741	0.520142	0.310491
	chr1	9648276	9649954	0.512406	0.00115827				chr1	9422696	9423557	0.657994	0.186864				chr1	9934923	9935507	0.44493	0.410894				chr1	8409175	8409810	1.28266	0.00326998
	chr1	9651091	9651988	0.0748415	0.948546				chr1	9459808	9461092	0.833956	0.154955				chr1	9969716	9971309	0.0960192	0.590836				chr1	8455490	8456052	0.69488	0.177943
	chr1	9675596	9676265	-0.210939	0.852532				chr1	9465861	9466566	0.892604	0.0668328				chr1	10002525	10004073	0.54859	0.000611976				chr1	8458316	8458824	0.913929	0.124075
	chr1	9686236	9687611	0.286478	0.121293				chr1	9472666	9474406	0.0397393	0.886218				chr1	10009970	10011585	0.0264665	0.945555				chr1	8483054	8484894	0.719778	1.04543e-06
	chr1	9688708	9690570	0.30343	0.0225962				chr1	9476563	9477088	-0.766944	0.363347				chr1	10092462	10093821	0.543793	2.5379e-06				chr1	8487464	8488304	0.701131	0.00064489
	chr1	9698742	9699400	-0.409111	0.629619				chr1	9479030	9480026	1.13036	0.000140377				chr1	10269903	10271255	0.440638	0.0437404				chr1	8495551	8496027	0.162935	0.815948
	chr1	9711719	9713233	0.170792	0.364975				chr1	9485449	9487043	0.528664	0.000345441				chr1	10447523	10448797	1.25279	0.0635996				chr1	8498491	8499677	0.456499	0.271722
	chr1	9714169	9715607	0.127231	0.618143				chr1	9488563	9489463	-0.169752	0.475478				chr1	10458370	10459985	0.216885	0.249776				chr1	8532866	8533764	0.141428	0.800818
	chr1	9740477	9741556	0.962765	0.00513773				chr1	9555050	9555890	-0.0652243	0.920275				chr1	10490028	10491390	0.573708	0.000215826				chr1	8556133	8557667	0.04737	0.864326
	chr1	9764086	9765323	0.404029	0.70226				chr1	9598565	9600361	0.370066	0.00144847				chr1	10523268	10524781	0.627745	0.153793				chr1	8569398	8570677	-0.139107	0.759784
	chr1	9774636	9775305	1.10183	0.201775				chr1	9628146	9629825	1.79344	2.17196e-08				chr1	10531870	10533475	0.0532559	0.845487				chr1	8577255	8578357	1.36713	2.12621e-05
	chr1	9776900	9778264	0.333319	0.428898				chr1	9648276	9649954	0.554792	0.000174325				chr1	10534711	10535669	0.644877	0.00199502				chr1	8584934	8586307	0.702951	0.00233372
	chr1	9781063	9782010	0.425443	0.462984				chr1	9651091	9651988	0.294634	0.686655				chr1	10554492	10555894	0.240969	0.544786				chr1	8590777	8591748	0.312828	0.323
	chr1	9784604	9785249	0.0724371	0.942233				chr1	9675596	9676265	0.588285	0.366179				chr1	10752460	10753244	0.0970403	0.872287				chr1	8593313	8594384	0.550718	0.270066
	chr1	9827991	9829553	-0.303923	0.674689				chr1	9686236	9687611	0.163071	0.411398				chr1	10753635	10755442	0.465252	0.0142699				chr1	8620376	8621733	0.70657	0.090526
	chr1	9844269	9844810	0.669226	0.0709062				chr1	9688708	9690570	0.324219	0.00775928				chr1	10926761	10927626	0.317127	0.554382				chr1	8688906	8690441	0.793664	0.0234672
	chr1	9846383	9848400	0.286138	0.26373				chr1	9698742	9699400	-0.466356	0.486731				chr1	10970018	10970619	0.653456	0.161472				chr1	8693434	8693979	0.278477	0.777588
	chr1	9882834	9884621	0.507819	0.00712098				chr1	9711719	9713233	0.105888	0.56639				chr1	11020652	11021808	0.159496	0.793338				chr1	8703169	8705056	0.683573	0.0506083
	chr1	9895847	9896705	1.34617	0.0635188				chr1	9714169	9715607	0.291778	0.0725642				chr1	11071946	11073421	0.607487	1.31984e-05				chr1	8713505	8715003	0.340934	0.481412
	chr1	9903378	9904271	0.233463	0.854562				chr1	9740477	9741556	0.916122	0.00564978				chr1	11097216	11098444	0.578841	0.350541				chr1	8726541	8727549	0.0800168	0.930552
	chr1	9909327	9911171	0.505153	0.000163624				chr1	9764086	9765323	0.476495	0.555455				chr1	11112520	11114055	-0.505592	0.15878				chr1	8761482	8761973	1.39985	0.0521549
	chr1	9923484	9925609	0.391842	0.0266678				chr1	9774636	9775305	1.07617	0.163053				chr1	11119103	11121085	0.641937	1.02841e-05				chr1	8762571	8763794	0.315723	0.533037
	chr1	9927291	9927764	0.229748	0.715994				chr1	9776900	9778264	0.161318	0.713351				chr1	11131451	11132918	0.134865	0.792452				chr1	8772414	8773086	1.10001	0.0317673
	chr1	9930990	9931524	1.46079	0.0169441				chr1	9781063	9782010	0.223102	0.704304				chr1	11159196	11160421	0.84595	1.73391e-06				chr1	8823277	8825073	0.21027	0.618025
	chr1	9934923	9935507	0.0617949	0.943445				chr1	9784604	9785249	0.121871	0.869812				chr1	11287329	11288251	-0.0196165	0.981258				chr1	8876676	8878501	0.730764	3.27331e-08
	chr1	9969716	9971309	0.11275	0.594121				chr1	9827991	9829553	-0.715827	0.143562				chr1	11301489	11302429	0.256518	0.719248				chr1	8919200	8919759	0.391723	0.566366
	chr1	10002525	10004073	0.408978	0.00722293				chr1	9844269	9844810	0.779646	0.0147516				chr1	11322001	11323471	0.563691	0.000366142				chr1	8937862	8940041	0.950304	8.29079e-22
	chr1	10009970	10011585	0.159207	0.644257				chr1	9846383	9848400	0.467687	0.0146195				chr1	11332522	11334155	0.473437	0.00125748				chr1	9022948	9023899	0.966675	0.0372942
	chr1	10020747	10021570	0.332029	0.786189				chr1	9882834	9884621	0.59014	0.000542968				chr1	11397133	11397974	0.683994	0.261716				chr1	9046519	9048848	0.424557	0.0235002
	chr1	10092462	10093821	0.19159	0.217022				chr1	9895847	9896705	0.927807	0.229603				chr1	11466766	11468023	0.664389	0.129758				chr1	9064953	9065389	1.04937	0.0543326
	chr1	10269903	10271255	-0.166041	0.653934				chr1	9903378	9904271	0.043439	0.97173				chr1	11538473	11539951	0.480458	0.0629342				chr1	9075676	9076321	0.505313	0.188768
	chr1	10447523	10448797	0.188838	0.79695				chr1	9909327	9911171	0.374178	0.00737752				chr1	11623114	11625508	0.217653	0.324074				chr1	9096796	9098084	0.460545	0.0518919
	chr1	10458370	10459985	0.341596	0.0695197				chr1	9923484	9925609	0.323512	0.0647747				chr1	11705444	11706343	0.400202	0.576325				chr1	9122499	9124206	1.12352	9.00173e-10
	chr1	10490028	10491390	0.184377	0.439278				chr1	9927291	9927764	0.176197	0.745102				chr1	11714235	11715422	0.362144	0.343348				chr1	9129033	9130627	0.698383	3.16758e-05
	chr1	10523268	10524781	-1.11043	0.165192				chr1	9930990	9931524	2.10018	2.91152e-05				chr1	11724018	11725334	0.165032	0.742509				chr1	9135989	9136584	0.0234444	0.963572
	chr1	10531870	10533475	0.253102	0.207889				chr1	9934923	9935507	0.061748	0.929139				chr1	11740525	11741958	0.208509	0.228084				chr1	9139728	9141953	0.148158	0.516726
	chr1	10534711	10535669	0.628961	0.0020782				chr1	9969716	9971309	0.0241064	0.916943				chr1	11779405	11780287	-0.1339	0.797252				chr1	9170214	9171586	0.559313	0.141842
	chr1	10554492	10555894	0.0615813	0.921151				chr1	10002525	10004073	0.308779	0.0484638				chr1	11795658	11797236	0.220241	0.428052				chr1	9182059	9182621	0.489711	0.518843
	chr1	10752460	10753244	-0.265181	0.627043				chr1	10009970	10011585	0.0431584	0.905346				chr1	11865195	11866932	0.242829	0.0467588				chr1	9188466	9190837	0.851311	3.36755e-12
	chr1	10753635	10755442	0.182655	0.550055				chr1	10020747	10021570	0.18919	0.863279				chr1	11874579	11875665	0.462015	0.113415				chr1	9201907	9202562	0.904988	0.131786
	chr1	10926761	10927626	-0.387446	0.548147				chr1	10092462	10093821	0.16377	0.254842				chr1	11901288	11902976	0.291142	0.250554				chr1	9241170	9243156	1.69937	2.34444e-27
	chr1	10970018	10970619	-0.352959	0.596873				chr1	10269903	10271255	-0.252444	0.352966				chr1	11907958	11908784	1.13484	0.00355587				chr1	9256266	9257136	0.868666	0.030885
	chr1	11020652	11021808	-0.132224	0.86892				chr1	10447523	10448797	-0.154894	0.807143				chr1	11967844	11970189	0.137022	0.156945				chr1	9294135	9295563	1.21212	1.85043e-20
	chr1	11071946	11073421	0.285967	0.122916				chr1	10458370	10459985	0.287313	0.115208				chr1	11974979	11975707	-0.0854083	0.894354				chr1	9327121	9327579	0.87573	0.0829089
	chr1	11097216	11098444	-0.157906	0.865505				chr1	10490028	10491390	0.17186	0.403557				chr1	11985184	11987019	0.855167	4.93158e-06				chr1	9352453	9353818	0.836936	0.000145942
	chr1	11112520	11114055	-1.63302	2.04609e-05				chr1	10523268	10524781	-0.622202	0.407791				chr1	11994245	11995514	-0.104328	0.779692				chr1	9422696	9423557	0.411231	0.319497
	chr1	11119103	11121085	0.902832	1.55361e-10				chr1	10531870	10533475	0.0470643	0.859825				chr1	12039715	12041168	0.378236	0.0115291				chr1	9459808	9461092	0.497672	0.0591313
	chr1	11131451	11132918	-0.791505	0.427909				chr1	10534711	10535669	0.477143	0.0240135				chr1	12079063	12080390	0.135878	0.506955				chr1	9465861	9466566	-0.0368848	0.962868
	chr1	11159196	11160421	0.240969	0.358107				chr1	10554492	10555894	0.381625	0.23867				chr1	12099968	12101517	0.087391	0.728412				chr1	9472666	9474406	0.640991	4.69842e-05
	chr1	11287329	11288251	-0.241853	0.739965				chr1	10752460	10753244	0.0396141	0.94564				chr1	12119495	12120351	0.152521	0.869641				chr1	9476563	9477088	0.239942	0.662573
	chr1	11301489	11302429	-0.710471	0.239934				chr1	10753635	10755442	-0.166056	0.53482				chr1	12138810	12139862	0.10398	0.888944				chr1	9479030	9480026	1.30913	3.53763e-05
	chr1	11322001	11323471	0.544588	0.00047778				chr1	10926761	10927626	-0.376407	0.479585				chr1	12208458	12209717	0.174466	0.651073				chr1	9485449	9487043	0.967949	6.93212e-17
	chr1	11332522	11334155	0.245685	0.186062				chr1	10970018	10970619	-0.187159	0.762196				chr1	12211777	12213733	-0.214942	0.443699				chr1	9488563	9489463	0.800098	4.31602e-07
	chr1	11397133	11397974	0.0670114	0.946163				chr1	11020652	11021808	0.190653	0.736788				chr1	12221274	12222630	0.0887695	0.890298				chr1	9555050	9555890	1.0499	0.00145426
	chr1	11466766	11468023	0.346446	0.35643				chr1	11071946	11073421	0.32437	0.0430005				chr1	12226861	12227932	0.104197	0.888792				chr1	9598565	9600361	1.08767	1.85203e-26
	chr1	11538473	11539951	-0.192944	0.666638				chr1	11097216	11098444	0.0618404	0.938136				chr1	12257585	12259757	0.0253578	0.959151				chr1	9628146	9629825	1.1081	3.00793e-05
	chr1	11623114	11625508	0.585804	0.208735				chr1	11112520	11114055	-1.20818	0.000796047				chr1	12268340	12269739	0.24322	0.531428				chr1	9648276	9649954	1.42535	9.03864e-28
	chr1	11702262	11702637	0.153931	0.906903				chr1	11119103	11121085	0.809276	7.05642e-09				chr1	12269925	12271212	0.450517	0.193494				chr1	9651091	9651988	0.675625	0.00652468
	chr1	11705444	11706343	-0.307347	0.753925				chr1	11131451	11132918	0.303434	0.724212				chr1	12289741	12291204	0.0764463	0.799493				chr1	9675596	9676265	0.174474	0.816939
	chr1	11710327	11710869	-1.81665	0.102897				chr1	11159196	11160421	0.455892	0.0131659				chr1	12678042	12678982	0.471215	0.399852				chr1	9686236	9687611	0.630573	1.72917e-05
	chr1	11714235	11715422	0.308267	0.821876				chr1	11287329	11288251	0.197889	0.732718				chr1	12679435	12680727	0.15601	0.808143				chr1	9688708	9690570	0.508114	0.000175919
	chr1	11724018	11725334	0.696954	0.472611				chr1	11301489	11302429	-0.00494786	0.995161				chr1	13855919	13857547	-0.313448	0.543128				chr1	9698742	9699400	0.169445	0.857703
	chr1	11740525	11741958	-0.0351388	0.910124				chr1	11322001	11323471	0.323197	0.0645334				chr1	13968824	13969885	-0.385036	0.431114				chr1	9711719	9713233	0.826585	6.35618e-12
	chr1	11779405	11780287	0.340676	0.642574				chr1	11332522	11334155	0.277092	0.0807993				chr1	13992077	13994851	0.129773	0.616949				chr1	9714169	9715607	0.485415	0.00505348
	chr1	11795658	11797236	0.0666945	0.83805				chr1	11397133	11397974	-0.201727	0.772301				chr1	14038978	14040763	0.169877	0.648977				chr1	9740477	9741556	1.22241	0.000729793
	chr1	11865195	11866932	0.413681	0.000218402				chr1	11466766	11468023	0.595211	0.0276393				chr1	14056677	14058299	0.258217	0.0899069				chr1	9764086	9765323	1.31872	0.000479174
	chr1	11874579	11875665	-2.09456	0.348159				chr1	11538473	11539951	-0.0612925	0.891332				chr1	14075189	14076656	0.563551	7.12194e-05				chr1	9774636	9775305	1.96282	0.00051224
	chr1	11901288	11902976	0.186837	0.780958				chr1	11623114	11625508	0.269482	0.616086				chr1	14139899	14140746	0.201145	0.815393				chr1	9776900	9778264	0.880964	1.5301e-05
	chr1	11907958	11908784	-0.957954	0.443125				chr1	11702262	11702637	-0.229439	0.821786				chr1	14155031	14155852	1.21327	0.011354				chr1	9781063	9782010	1.00965	0.00503797
	chr1	11967844	11970189	0.760705	4.01746e-31				chr1	11705444	11706343	0.456719	0.492773				chr1	14580224	14582106	-0.283369	0.471472				chr1	9784604	9785249	0.610215	0.204841
	chr1	11974979	11975707	-0.856052	0.127382				chr1	11710327	11710869	-0.448761	0.680195				chr1	15208069	15209339	0.213218	0.563303				chr1	9790638	9791179	1.76611	0.0563611
	chr1	11985184	11987019	0.606377	0.0064713				chr1	11714235	11715422	0.22718	0.846445				chr1	15239439	15241055	0.539296	0.000277953				chr1	9827991	9829553	0.439839	0.313136
	chr1	11994245	11995514	0.348028	0.21176				chr1	11724018	11725334	-0.474236	0.673587				chr1	15364366	15365138	0.0568113	0.951182				chr1	9844269	9844810	0.60399	0.0475902
	chr1	12039715	12041168	0.301442	0.062394				chr1	11740525	11741958	0.05381	0.813361				chr1	15415984	15417434	0.0323766	0.965231				chr1	9846383	9848400	0.440274	0.0204521
	chr1	12079063	12080390	0.251947	0.144369				chr1	11750947	11751842	-0.398841	0.776486				chr1	15426848	15427643	-0.386153	0.523729				chr1	9882834	9884621	1.22434	2.11794e-16
	chr1	12089741	12090793	-0.225395	0.849443				chr1	11779405	11780287	0.425658	0.445349				chr1	15454956	15455811	-0.551936	0.362603				chr1	9895847	9896705	1.07471	0.0310889
	chr1	12091278	12091882	-1.27441	0.10151				chr1	11795658	11797236	-0.00450346	0.989195				chr1	15666591	15667662	-0.00546321	0.995273				chr1	9903378	9904271	1.10169	0.00828572
	chr1	12099968	12101517	0.339686	0.109735				chr1	11865195	11866932	0.32299	0.00486996				chr1	15726902	15728812	0.253596	0.52147				chr1	9909327	9911171	0.241711	0.123011
	chr1	12119495	12120351	-0.212845	0.830146				chr1	11874579	11875665	-2.29166	0.230551				chr1	15735902	15738626	0.295807	0.0360322				chr1	9923484	9925609	0.965943	1.90913e-09
	chr1	12138810	12139862	-0.594954	0.267319				chr1	11901288	11902976	1.1623	6.99442e-05				chr1	15742933	15744711	0.0051188	0.99429				chr1	9927291	9927764	0.732827	0.0349077
	chr1	12202522	12203587	-1.62265	0.0340915				chr1	11907958	11908784	-0.438037	0.698967				chr1	15757426	15758411	0.219863	0.732691				chr1	9930990	9931524	1.29549	0.000162942
	chr1	12208458	12209717	-0.0199995	0.972456				chr1	11967844	11970189	0.320958	9.23516e-06				chr1	15850436	15852020	-0.0898584	0.575493				chr1	9934923	9935507	1.12429	0.00434885
	chr1	12211777	12213733	-0.141068	0.671062				chr1	11974979	11975707	0.332707	0.545501				chr1	15852650	15853827	0.208453	0.218996				chr1	9969716	9971309	0.507033	8.35191e-06
	chr1	12221274	12222630	-0.196322	0.713147				chr1	11985184	11987019	0.701693	0.000513005				chr1	15897698	15899104	0.17032	0.587603				chr1	10002525	10004073	1.27519	1.12879e-19
	chr1	12226861	12227932	0.532707	0.616581				chr1	11994245	11995514	0.423358	0.0666941				chr1	15911071	15912194	-0.635782	0.207174				chr1	10009970	10011585	0.112129	0.698901
	chr1	12257585	12259757	-0.195011	0.658207				chr1	12039715	12041168	0.265562	0.0855343				chr1	15943394	15945239	0.554341	8.97021e-05				chr1	10020747	10021570	0.683836	0.173808
	chr1	12268340	12269739	-0.176885	0.726893				chr1	12079063	12080390	0.177434	0.305062				chr1	16008356	16009011	-0.129798	0.852928				chr1	10092462	10093821	1.09788	1.05902e-24
	chr1	12269925	12271212	0.0629371	0.947734				chr1	12089741	12090793	0.271077	0.748402				chr1	16010278	16011729	1.27271	8.79517e-09				chr1	10269903	10271255	1.00496	2.03467e-08
	chr1	12289741	12291204	-0.00259009	0.996272				chr1	12091278	12091882	0.0840437	0.933195				chr1	16023164	16024403	0.0480627	0.89107				chr1	10447523	10448797	1.46711	0.0207668
	chr1	12678042	12678982	-0.519185	0.680561				chr1	12099968	12101517	0.739842	1.40621e-06				chr1	16067839	16068627	0.147207	0.864816				chr1	10458370	10459985	0.621069	9.4832e-06
	chr1	12679435	12680727	-0.436476	0.45491				chr1	12119495	12120351	0.236481	0.750621				chr1	16169936	16170985	0.463205	0.0471889				chr1	10490028	10491390	1.50377	6.49859e-29
	chr1	12718660	12719270	-0.93731	0.217079				chr1	12138810	12139862	-0.0876064	0.896809				chr1	16173408	16175410	0.428294	0.000365199				chr1	10523268	10524781	1.29736	0.00018852
	chr1	13855919	13857547	-0.994631	0.164034				chr1	12202522	12203587	-0.650165	0.382689				chr1	16209105	16210066	0.237688	0.710252				chr1	10531870	10533475	0.505301	0.00102956
	chr1	13968824	13969885	-0.781738	0.315294				chr1	12208458	12209717	0.177339	0.593507				chr1	16275718	16277683	0.561593	0.00721338				chr1	10534711	10535669	1.01042	1.44693e-07
	chr1	13992077	13994851	-0.0368877	0.92663				chr1	12211777	12213733	-0.230104	0.335915				chr1	16290302	16293143	0.0263293	0.963213				chr1	10554492	10555894	0.796122	0.00378465
	chr1	14038978	14040763	0.00845047	0.991319				chr1	12221274	12222630	-0.213528	0.612633				chr1	16301049	16302968	0.332773	0.023123				chr1	10752460	10753244	0.519735	0.178428
	chr1	14056677	14058299	0.128264	0.565158				chr1	12226861	12227932	0.601814	0.470138				chr1	16331583	16333384	0.662854	0.174922				chr1	10753635	10755442	1.27168	3.54397e-16
	chr1	14075189	14076656	0.40251	0.0101306				chr1	12257585	12259757	0.467425	0.0765284				chr1	16339250	16340087	0.239458	0.64721				chr1	10856458	10856873	0.021049	0.989762
	chr1	14088989	14089677	-0.643146	0.488896				chr1	12268340	12269739	-0.410966	0.21958				chr1	16341111	16341951	0.302081	0.451294				chr1	10926761	10927626	1.21519	0.00050413
	chr1	14139899	14140746	-0.557557	0.354887				chr1	12269925	12271212	1.17555	0.00100784				chr1	16343733	16344342	0.127341	0.814896				chr1	10970018	10970619	0.687847	0.125484
	chr1	14155031	14155852	1.43553	7.55717e-05				chr1	12289741	12291204	0.0321374	0.923378				chr1	16382052	16383353	0.395793	0.218958				chr1	11020652	11021808	1.11877	0.00121792
	chr1	14286861	14287315	-0.781416	0.310858				chr1	12678042	12678982	-0.186014	0.873455				chr1	16399448	16400795	0.384839	0.308417				chr1	11071946	11073421	1.33102	4.20543e-26
	chr1	14580224	14582106	-0.299724	0.509384				chr1	12679435	12680727	-0.520788	0.270101				chr1	16405051	16406243	-0.0917396	0.870334				chr1	11097216	11098444	1.15177	0.0165219
	chr1	14924906	14926513	-0.800365	0.371017				chr1	12718660	12719270	-0.459021	0.550985				chr1	16479593	16481019	0.782358	0.0139029				chr1	11112520	11114055	0.328779	0.351676
	chr1	15208069	15209339	-0.420899	0.392111				chr1	13855919	13857547	-1.01626	0.10753				chr1	16493936	16495269	-0.18394	0.589173				chr1	11119103	11121085	1.2039	1.89624e-19
	chr1	15239439	15241055	-0.44429	0.473334				chr1	13968824	13969885	-0.829542	0.212715				chr1	16514222	16514737	1.26179	0.0346646				chr1	11131451	11132918	0.681655	0.0329277
	chr1	15364366	15365138	-0.289061	0.710133				chr1	13992077	13994851	-0.224857	0.315564				chr1	16532665	16533880	0.124144	0.707394				chr1	11159196	11160421	1.41554	8.91433e-18
	chr1	15415984	15417434	-0.91792	0.24294				chr1	14038978	14040763	0.209922	0.599373				chr1	16542640	16544738	-0.0120744	0.977185				chr1	11287329	11288251	0.961305	0.0164563
	chr1	15426848	15427643	-0.534327	0.35495				chr1	14056677	14058299	-0.188303	0.268843				chr1	16562606	16564166	0.0866774	0.70127				chr1	11301489	11302429	0.369724	0.538696
	chr1	15454956	15455811	-0.911344	0.123807				chr1	14075189	14076656	0.388985	0.00897302				chr1	16647780	16648968	0.857052	0.0491487				chr1	11322001	11323471	0.88217	2.44097e-09
	chr1	15666591	15667662	-0.890062	0.0532605				chr1	14084316	14084825	-0.246799	0.814033				chr1	16678077	16679813	0.554573	9.64528e-06				chr1	11332522	11334155	1.54174	4.80704e-36
	chr1	15726902	15728812	-0.244925	0.743491				chr1	14088989	14089677	-0.765843	0.309215				chr1	16693252	16694923	0.419064	0.00158528				chr1	11397133	11397974	1.23792	0.0112672
	chr1	15735902	15738626	0.186619	0.30506				chr1	14139899	14140746	-0.692105	0.159233				chr1	16713469	16714658	0.509574	0.181445				chr1	11466766	11468023	1.77932	4.55536e-08
	chr1	15742933	15744711	0.236989	0.715511				chr1	14155031	14155852	0.643603	0.16456				chr1	16735067	16735674	-0.230126	0.780591				chr1	11538473	11539951	1.13553	4.00383e-08
	chr1	15757426	15758411	-0.614063	0.251817				chr1	14286861	14287315	-0.932067	0.14831				chr1	16747302	16747941	-0.271862	0.742372				chr1	11623114	11625508	0.367829	0.045419
	chr1	15835476	15836199	0.643722	0.574468				chr1	14580224	14582106	-0.871555	0.00329822				chr1	16766514	16768103	0.400523	0.0209025				chr1	11702262	11702637	1.26581	0.0385484
	chr1	15850436	15852020	-0.0443629	0.841546				chr1	14924906	14926513	-0.326556	0.719923				chr1	16825017	16826624	0.19414	0.430493				chr1	11705444	11706343	0.324973	0.638367
	chr1	15852650	15853827	0.213462	0.21176				chr1	14998772	14999301	0.289439	0.734197				chr1	16839857	16841176	0.0426272	0.797695				chr1	11710327	11710869	1.53598	0.00323278
	chr1	15890230	15891119	-0.830176	0.54884				chr1	15208069	15209339	-0.784826	0.0340427				chr1	16866933	16867506	-0.639045	0.119982				chr1	11714235	11715422	1.08237	6.99895e-05
	chr1	15897698	15899104	0.320749	0.35923				chr1	15239439	15241055	-0.442573	0.393131				chr1	16892604	16893902	0.948155	0.011092				chr1	11724018	11725334	0.644888	0.0522528
	chr1	15911071	15912194	0.419724	0.749091				chr1	15364366	15365138	-0.247153	0.703348				chr1	16918035	16919200	-0.154127	0.842372				chr1	11740525	11741958	0.783287	4.51921e-10
	chr1	15943394	15945239	0.656395	9.30712e-07				chr1	15415984	15417434	-0.129408	0.889058				chr1	16939212	16940602	-0.106139	0.548969				chr1	11750947	11751842	0.529236	0.44002
	chr1	16008356	16009011	-0.486501	0.240982				chr1	15421447	15422144	0.339783	0.742939				chr1	16946358	16948128	0.836935	0.00194461				chr1	11779405	11780287	0.337918	0.376159
	chr1	16010278	16011729	0.545064	0.045656				chr1	15426848	15427643	-0.375715	0.482314				chr1	16950596	16952171	0.0872387	0.820634				chr1	11795658	11797236	0.638075	0.00174979
	chr1	16023164	16024403	0.0175286	0.973021				chr1	15454956	15455811	-0.429597	0.485905				chr1	16970232	16972013	0.397229	0.000111061				chr1	11865195	11866932	0.955243	1.10524e-23
	chr1	16067839	16068627	-0.308533	0.725864				chr1	15666591	15667662	-1.17038	0.00374007				chr1	17003612	17004872	0.280814	0.573461				chr1	11874579	11875665	0.725595	0.00399814
	chr1	16169936	16170985	0.246397	0.49469				chr1	15710378	15711135	-0.497144	0.598593				chr1	17011715	17013634	0.195858	0.642562				chr1	11901288	11902976	0.796906	2.72033e-05
	chr1	16173408	16175410	0.223808	0.150953				chr1	15726902	15728812	-0.85822	0.0729546				chr1	17019242	17020421	0.164918	0.850995				chr1	11907958	11908784	0.994582	0.0130362
	chr1	16209105	16210066	0.604022	0.16769				chr1	15735902	15738626	0.0664925	0.748948				chr1	17022564	17023712	0.480549	0.0585333				chr1	11967844	11970189	0.447422	2.60887e-09
	chr1	16212402	16212803	0.132173	0.931068				chr1	15742933	15744711	-0.0925441	0.885079				chr1	17026063	17027774	0.0897954	0.863904				chr1	11974979	11975707	0.611108	0.108895
	chr1	16275718	16277683	-0.571856	0.238002				chr1	15757426	15758411	-0.175972	0.774182				chr1	17029588	17030293	-0.214482	0.689659				chr1	11985184	11987019	1.58054	2.57958e-20
	chr1	16290302	16293143	0.115778	0.796807				chr1	15835476	15836199	0.706687	0.443272				chr1	17033929	17034793	-0.0335132	0.966767				chr1	11994245	11995514	0.275994	0.313803
	chr1	16301049	16302968	0.210559	0.252326				chr1	15850436	15852020	-0.159358	0.222594				chr1	17035873	17037066	0.0191067	0.976867				chr1	12039715	12041168	1.2132	3.30498e-23
	chr1	16331583	16333384	-0.668393	0.0751293				chr1	15852650	15853827	0.172636	0.285253				chr1	17041876	17043010	0.290097	0.632659				chr1	12079063	12080390	0.671046	5.98288e-07
	chr1	16339250	16340087	-0.384987	0.415934				chr1	15890230	15891119	-0.324808	0.798427				chr1	17053950	17055229	-0.286733	0.29353				chr1	12089741	12090793	0.732861	0.135697
	chr1	16341111	16341951	0.0349064	0.96789				chr1	15897698	15899104	0.260777	0.41575				chr1	17057018	17057737	0.0862072	0.879634				chr1	12091278	12091882	0.657188	0.304328
	chr1	16343733	16344342	-0.586347	0.641767				chr1	15905630	15906071	-0.853566	0.363799				chr1	17059023	17059980	0.227841	0.714054				chr1	12099968	12101517	0.234129	0.211149
	chr1	16382052	16383353	0.136956	0.799642				chr1	15911071	15912194	-0.101785	0.941558				chr1	17221938	17223595	0.27384	0.07817				chr1	12119495	12120351	1.34356	0.00666387
	chr1	16393369	16394764	0.509891	0.56665				chr1	15943394	15945239	0.600696	5.51221e-06				chr1	17230330	17232240	-0.04136	0.870694				chr1	12138810	12139862	0.337834	0.534505
	chr1	16399448	16400795	-0.246499	0.800192				chr1	16008356	16009011	-0.22807	0.59728				chr1	17239798	17241386	0.137145	0.619548				chr1	12202522	12203587	0.310513	0.617805
	chr1	16405051	16406243	-0.498454	0.21227				chr1	16010278	16011729	0.199093	0.563364				chr1	17253739	17254810	1.00601	0.156392				chr1	12208458	12209717	0.181938	0.611447
	chr1	16479593	16481019	-0.878321	0.21293				chr1	16023164	16024403	0.329609	0.172168				chr1	17274209	17275231	-0.665252	0.267554				chr1	12211777	12213733	-0.137242	0.636235
	chr1	16493936	16495269	0.0975852	0.906837				chr1	16067839	16068627	0.17015	0.824265				chr1	17278130	17278917	0.0544486	0.937757				chr1	12221274	12222630	0.428602	0.32186
	chr1	16514222	16514737	-0.372412	0.703611				chr1	16169936	16170985	0.366719	0.166973				chr1	17286731	17288022	0.0546427	0.931124				chr1	12226861	12227932	0.545962	0.248866
	chr1	16532665	16533880	-0.0778429	0.921732				chr1	16173408	16175410	0.255286	0.0571432				chr1	17337667	17339017	0.22134	0.469564				chr1	12242776	12243355	0.41089	0.694439
	chr1	16542640	16544738	-0.0829113	0.87611				chr1	16209105	16210066	0.688716	0.064085				chr1	17379777	17381277	0.348026	0.0556324				chr1	12257585	12259757	0.722534	0.00385008
	chr1	16562606	16564166	0.199163	0.328257				chr1	16212402	16212803	0.258059	0.814138				chr1	17386095	17386931	-0.0492473	0.952014				chr1	12268340	12269739	0.872258	0.000917133
	chr1	16575279	16576070	0.278221	0.772828				chr1	16243113	16243584	-0.531856	0.720505				chr1	17445461	17446891	0.526854	0.116758				chr1	12269925	12271212	1.12317	2.01444e-05
	chr1	16647780	16648968	0.326548	0.609636				chr1	16275718	16277683	-0.826404	0.0395129				chr1	17533693	17534752	0.257407	0.736624				chr1	12289741	12291204	0.516197	0.00403643
	chr1	16678077	16679813	0.164502	0.39553				chr1	16290302	16293143	0.0350251	0.935075				chr1	17565365	17566795	0.33303	0.538387				chr1	12335969	12336482	2.00074	0.15628
	chr1	16693252	16694923	0.130565	0.545837				chr1	16301049	16302968	0.107879	0.580571				chr1	17731994	17733389	-0.31959	0.584553				chr1	12533068	12533497	-0.164349	0.887161
	chr1	16713469	16714658	-0.147562	0.854931				chr1	16331583	16333384	0.0116205	0.985057				chr1	17763947	17766164	0.823774	1.4498e-11				chr1	12655594	12656107	3.07625	0.00260141
	chr1	16735067	16735674	0.0754261	0.944342				chr1	16339250	16340087	-0.413628	0.294402				chr1	17862329	17863461	-0.0748259	0.889179				chr1	12678042	12678982	1.23901	0.00202796
	chr1	16747302	16747941	0.0399671	0.978496				chr1	16341111	16341951	-0.191173	0.737006				chr1	17961767	17963268	0.425713	0.362458				chr1	12679435	12680727	1.20538	0.00074606
	chr1	16766514	16768103	0.479146	0.0030637				chr1	16343733	16344342	0.119139	0.919602				chr1	18297178	18298133	0.490298	0.329485				chr1	12718660	12719270	0.0692285	0.94065
	chr1	16825017	16826624	0.0733135	0.92281				chr1	16374810	16375674	-1.28202	0.096931				chr1	18305941	18307042	0.691545	0.0873531				chr1	13795101	13795902	0.670964	0.483738
	chr1	16839857	16841176	0.181347	0.1207				chr1	16382052	16383353	0.0724352	0.881843				chr1	18346275	18347456	0.420255	0.416411				chr1	13820233	13820672	1.2254	0.267868
	chr1	16866933	16867506	0.0412405	0.970433				chr1	16393369	16394764	0.703396	0.285612				chr1	18363361	18364633	0.633625	0.0452645				chr1	13855919	13857547	0.11958	0.824324
	chr1	16878060	16878503	-0.308393	0.795241				chr1	16399448	16400795	-0.178826	0.827586				chr1	18367586	18368044	-0.159898	0.805822				chr1	13968824	13969885	0.096493	0.859709
	chr1	16892604	16893902	0.667002	0.318895				chr1	16405051	16406243	-0.607055	0.0706063				chr1	18403995	18405188	1.09759	0.0593646				chr1	13992077	13994851	0.212799	0.317776
	chr1	16918035	16919200	-0.659786	0.249783				chr1	16479593	16481019	-0.383654	0.580571				chr1	18807083	18808469	0.707489	0.00298058				chr1	14038978	14040763	-0.12529	0.739057
	chr1	16939212	16940602	-0.0646806	0.77702				chr1	16493936	16495269	0.037393	0.958721				chr1	18860428	18861401	-0.29657	0.686164				chr1	14056677	14058299	0.79519	2.01624e-11
	chr1	16946358	16948128	-0.187632	0.723096				chr1	16510839	16511280	-0.857699	0.475022				chr1	18899540	18900067	0.258324	0.777709				chr1	14075189	14076656	1.33509	3.6059e-26
	chr1	16950596	16952171	-0.208112	0.603875				chr1	16514222	16514737	0.410492	0.566156				chr1	19228638	19229675	-0.0103559	0.979202				chr1	14084316	14084825	0.631959	0.340936
	chr1	16970232	16972013	0.18723	0.164384				chr1	16532665	16533880	-0.341005	0.486175				chr1	19253065	19254671	0.0243552	0.940097				chr1	14088989	14089677	1.46002	0.0016098
	chr1	17001180	17001693	-0.614173	0.45962				chr1	16542640	16544738	-0.867888	0.000841184				chr1	19277844	19278730	-0.218044	0.697471				chr1	14133894	14134357	0.0601352	0.957801
	chr1	17003612	17004872	0.119905	0.855112				chr1	16562606	16564166	0.260727	0.10733				chr1	19282196	19283921	0.173395	0.483947				chr1	14139899	14140746	0.976133	0.0687001
	chr1	17011715	17013634	0.103619	0.851442				chr1	16575279	16576070	1.20442	0.0119467				chr1	19535942	19537808	0.638552	8.37223e-07				chr1	14155031	14155852	0.877692	0.104539
	chr1	17019242	17020421	-1.26109	0.0968482				chr1	16647780	16648968	0.696292	0.0893865				chr1	19577436	19579009	0.457075	0.0128536				chr1	14286861	14287315	1.58646	0.0107728
	chr1	17022564	17023712	-0.71679	0.195442				chr1	16678077	16679813	0.196121	0.209916				chr1	19638048	19639447	0.561072	7.20731e-05				chr1	14293198	14293716	2.78544	0.0140709
	chr1	17026063	17027774	-0.0936602	0.914284				chr1	16693252	16694923	0.258387	0.0762587				chr1	19641672	19643150	0.024475	0.935056				chr1	14293937	14294495	2.72639	0.000609288
	chr1	17029588	17030293	0.0274816	0.974579				chr1	16713469	16714658	0.248393	0.65054				chr1	19668129	19668695	0.629803	0.394845				chr1	14580224	14582106	0.267921	0.449662
	chr1	17033929	17034793	-0.121688	0.919391				chr1	16735067	16735674	-0.0262193	0.97813				chr1	19674413	19675796	0.216535	0.518201				chr1	14924906	14926513	2.17295	0.000309018
	chr1	17035873	17037066	0.0494794	0.948295				chr1	16747302	16747941	-0.513776	0.547082				chr1	19803093	19804839	0.085672	0.834592				chr1	14987089	14988008	-0.155062	0.877749
	chr1	17041876	17043010	-0.220775	0.757775				chr1	16766514	16768103	0.283958	0.11708				chr1	19811194	19812866	0.393279	0.00280072				chr1	14998772	14999301	0.905028	0.174619
	chr1	17053950	17055229	-0.0753051	0.8681				chr1	16825017	16826624	0.152214	0.773838				chr1	19922557	19924258	0.409271	0.00633229				chr1	15004343	15005378	0.996948	0.490035
	chr1	17057018	17057737	0.195042	0.68562				chr1	16839857	16841176	-0.0378905	0.812376				chr1	19970186	19972046	0.381565	0.172588				chr1	15082161	15083214	1.33902	0.0791937
	chr1	17059023	17059980	-0.1926	0.79192				chr1	16866933	16867506	-0.717683	0.238122				chr1	19979736	19980745	0.148915	0.804601				chr1	15178715	15179106	3.13932	0.00366006
	chr1	17221938	17223595	0.445138	0.00031101				chr1	16878060	16878503	0.407541	0.62575				chr1	20041816	20042712	0.291646	0.579421				chr1	15208069	15209339	0.132316	0.723529
	chr1	17230330	17232240	0.136733	0.516668				chr1	16892604	16893902	0.897137	0.0829687				chr1	20090816	20091894	0.134731	0.897068				chr1	15239439	15241055	0.826934	2.73855e-09
	chr1	17239798	17241386	-0.157577	0.741674				chr1	16918035	16919200	-0.346886	0.546661				chr1	20125770	20127444	0.509741	0.164248				chr1	15250313	15251436	1.7475	0.075989
	chr1	17253739	17254810	0.379078	0.599021				chr1	16939212	16940602	-0.0683572	0.707711				chr1	20135557	20136685	0.748349	0.375314				chr1	15268510	15269218	-0.0523854	0.96438
	chr1	17274209	17275231	-0.205928	0.86092				chr1	16946358	16948128	0.226591	0.556705				chr1	20141358	20143196	0.707722	0.00168736				chr1	15364366	15365138	0.264434	0.697352
	chr1	17278130	17278917	-0.751232	0.124221				chr1	16950596	16952171	-0.0626522	0.878468				chr1	20148633	20149417	0.633743	0.536361				chr1	15415984	15417434	0.143487	0.79894
	chr1	17286731	17288022	-0.174161	0.868701				chr1	16970232	16972013	0.181101	0.135486				chr1	20208293	20209750	0.500792	0.00175211				chr1	15421447	15422144	-0.1583	0.839789
	chr1	17337667	17339017	-0.343839	0.30365				chr1	17001180	17001693	-0.340071	0.662018				chr1	20404460	20405724	0.0646905	0.931124				chr1	15426848	15427643	0.0282439	0.970758
	chr1	17379777	17381277	-0.155436	0.554429				chr1	17003612	17004872	-0.0908984	0.868476				chr1	20478081	20479987	-0.139841	0.813856				chr1	15454956	15455811	0.622093	0.212284
	chr1	17386095	17386931	0.346389	0.684509				chr1	17011715	17013634	-0.087256	0.848853				chr1	20497584	20498691	-0.237382	0.718722				chr1	15573445	15574212	1.61876	0.103383
	chr1	17445461	17446891	-0.116233	0.856126				chr1	17019242	17020421	-1.06477	0.125369				chr1	20539039	20540089	-0.0482487	0.944497				chr1	15666591	15667662	-0.0847795	0.90987
	chr1	17533693	17534752	-0.350847	0.512838				chr1	17022564	17023712	0.0700861	0.918234				chr1	20703299	20703844	0.0798761	0.938539				chr1	15672352	15673028	0.213439	0.893748
	chr1	17565365	17566795	-0.353494	0.573409				chr1	17026063	17027774	-0.155797	0.8078				chr1	20731134	20733204	0.464912	0.277113				chr1	15710378	15711135	0.46343	0.546753
	chr1	17731994	17733389	-1.77226	5.24787e-06				chr1	17029588	17030293	0.16649	0.761782				chr1	20756581	20757462	0.562006	0.443638				chr1	15726902	15728812	0.205298	0.591581
	chr1	17763947	17766164	0.328707	0.0202047				chr1	17033929	17034793	0.120582	0.8953				chr1	20820244	20821242	-0.536577	0.329425				chr1	15735902	15738626	0.486455	9.29087e-05
	chr1	17862329	17863461	-0.618272	0.466242				chr1	17035873	17037066	-0.0802889	0.891183				chr1	20833756	20835137	0.565824	0.00420524				chr1	15742933	15744711	0.809694	0.0194279
	chr1	17961767	17963268	-1.0048	0.0329492				chr1	17041876	17043010	-0.392875	0.439241				chr1	20959688	20961066	0.265705	0.297853				chr1	15757426	15758411	0.362596	0.496034
	chr1	18297178	18298133	0.0820564	0.92968				chr1	17053950	17055229	-0.22154	0.436252				chr1	20966836	20967518	0.0195172	0.986825				chr1	15835476	15836199	0.629329	0.496368
	chr1	18305941	18307042	0.771722	0.249951				chr1	17057018	17057737	0.460068	0.125829				chr1	20987159	20988768	0.216866	0.165271				chr1	15850436	15852020	0.687923	1.0465e-12
	chr1	18346275	18347456	0.0890477	0.940361				chr1	17059023	17059980	-0.239636	0.671646				chr1	21022687	21023877	-0.014739	0.972097				chr1	15852650	15853827	0.959157	1.16244e-15
	chr1	18363361	18364633	0.161718	0.889341				chr1	17221938	17223595	-0.0860383	0.657669				chr1	21057909	21060007	0.187468	0.528125				chr1	15890230	15891119	0.500841	0.360156
	chr1	18367586	18368044	0.054367	0.963353				chr1	17230330	17232240	-0.00427947	0.987597				chr1	21112555	21114239	0.463152	0.000110624				chr1	15897698	15899104	0.539085	0.0148477
	chr1	18403995	18405188	0.918884	0.0133423				chr1	17239798	17241386	-0.718447	0.00976566				chr1	21291070	21292090	-0.11685	0.836826				chr1	15905630	15906071	0.249126	0.768941
	chr1	18605715	18606391	0.699758	0.433811				chr1	17253739	17254810	1.17687	0.00350583				chr1	21348599	21349728	0.0722931	0.944497				chr1	15911071	15912194	0.0748634	0.907457
	chr1	18807083	18808469	-0.592694	0.565521				chr1	17274209	17275231	-0.186656	0.842226				chr1	21417075	21417905	0.333507	0.650157				chr1	15929530	15930622	1.36689	0.0451448
	chr1	18860428	18861401	-0.243879	0.744994				chr1	17278130	17278917	-0.388612	0.439068				chr1	21502243	21504025	0.415696	0.0111298				chr1	15943394	15945239	1.14365	3.88213e-19
	chr1	18899540	18900067	-0.253343	0.823884				chr1	17286731	17288022	-0.295444	0.698368				chr1	21543042	21544203	0.684902	0.117034				chr1	16008356	16009011	0.475259	0.320073
	chr1	19201473	19201950	-0.362205	0.727168				chr1	17337667	17339017	-0.146254	0.682118				chr1	21581054	21581861	0.455358	0.466467				chr1	16010278	16011729	1.73998	2.08906e-16
	chr1	19228638	19229675	0.400661	0.198203				chr1	17379777	17381277	-0.0891825	0.718284				chr1	21616477	21617294	0.765131	0.000875525				chr1	16023164	16024403	0.0870501	0.763401
	chr1	19233863	19234729	-0.331458	0.780003				chr1	17386095	17386931	-0.177356	0.832323				chr1	21619399	21621647	0.347172	0.00039147				chr1	16067839	16068627	1.24723	0.00784925
	chr1	19253065	19254671	0.170651	0.745884				chr1	17445461	17446891	-0.576159	0.108679				chr1	21650846	21652680	0.370006	0.10567				chr1	16140039	16140620	2.07881	0.00741048
	chr1	19277844	19278730	-0.0201594	0.980294				chr1	17467753	17468558	0.473523	0.746151				chr1	21660552	21662038	0.706398	0.000220578				chr1	16169936	16170985	1.01344	1.36824e-07
	chr1	19282196	19283921	-0.260243	0.498733				chr1	17533693	17534752	-0.387784	0.371759				chr1	21662416	21663868	0.367226	0.163042				chr1	16173408	16175410	1.04882	4.35824e-23
	chr1	19535942	19537808	0.534679	1.77142e-05				chr1	17565365	17566795	-0.202478	0.727839				chr1	21671195	21672678	0.554949	3.02987e-05				chr1	16209105	16210066	0.797327	0.0685949
	chr1	19577436	19579009	0.505159	0.00405068				chr1	17731994	17733389	-1.359	0.000187804				chr1	21723260	21725024	0.4793	0.194164				chr1	16212402	16212803	1.41151	0.0171227
	chr1	19638048	19639447	0.270059	0.176153				chr1	17763947	17766164	0.266646	0.0588417				chr1	21766196	21767337	-0.017586	0.965005				chr1	16243113	16243584	2.36877	7.7632e-05
	chr1	19641672	19643150	0.0325927	0.933925				chr1	17862329	17863461	-0.459749	0.534285				chr1	21835410	21836251	0.802231	0.0775565				chr1	16275718	16277683	0.759511	9.66681e-05
	chr1	19668129	19668695	0.0343202	0.979665				chr1	17961767	17963268	0.129746	0.834783				chr1	21840031	21841243	0.187561	0.356025				chr1	16290302	16293143	0.519596	0.109532
	chr1	19674413	19675796	-0.312326	0.79491				chr1	18297178	18298133	0.616789	0.179001				chr1	21843616	21846147	0.0632236	0.801324				chr1	16301049	16302968	0.765587	5.85035e-10
	chr1	19795067	19796096	0.494073	0.570692				chr1	18305941	18307042	1.87891	9.62886e-06				chr1	21851030	21852058	-0.218905	0.719341				chr1	16331583	16333384	1.53874	3.49167e-05
	chr1	19803093	19804839	-0.307436	0.360016				chr1	18346275	18347456	0.55923	0.378959				chr1	21933862	21934980	-0.122596	0.805276				chr1	16339250	16340087	0.919247	0.00755342
	chr1	19811194	19812866	0.477633	0.000190421				chr1	18363361	18364633	1.46226	0.00103936				chr1	21985519	21986391	0.228799	0.640457				chr1	16341111	16341951	0.849505	0.00309752
	chr1	19922557	19924258	0.22721	0.165028				chr1	18367586	18368044	0.697365	0.208734				chr1	22087813	22090657	0.310635	0.111575				chr1	16343733	16344342	0.683899	0.0423678
	chr1	19970186	19972046	1.79925	0.00976434				chr1	18403995	18405188	2.25923	3.93748e-16				chr1	22108453	22110272	0.340902	0.015875				chr1	16353003	16353778	0.864346	0.279445
	chr1	19979736	19980745	-0.457005	0.38292				chr1	18605715	18606391	0.832132	0.243595				chr1	22141005	22142706	-0.00762334	0.993793				chr1	16374810	16375674	1.21718	0.0609542
	chr1	19988390	19989037	-0.85325	0.298384				chr1	18807083	18808469	0.159266	0.865257				chr1	22191870	22193210	0.467667	0.139641				chr1	16382052	16383353	0.792828	0.00222077
	chr1	20041816	20042712	-0.325001	0.558315				chr1	18860428	18861401	-0.109997	0.87212				chr1	22198273	22199162	1.06768	0.0505213				chr1	16393369	16394764	0.266145	0.734549
	chr1	20090816	20091894	0.0443112	0.959082				chr1	18899540	18900067	0.353748	0.661852				chr1	22263223	22264369	0.19867	0.627618				chr1	16399448	16400795	1.0184	0.00024757
	chr1	20125770	20127444	-0.308816	0.757017				chr1	19201473	19201950	-0.286445	0.742883				chr1	22351035	22353004	0.225171	0.151462				chr1	16405051	16406243	0.0218045	0.970134
	chr1	20135557	20136685	0.00957326	0.992681				chr1	19228638	19229675	0.223375	0.49924				chr1	22365901	22366936	-0.142765	0.780591				chr1	16479593	16481019	0.841164	0.00681353
	chr1	20141358	20143196	0.590892	0.00705934				chr1	19233863	19234729	0.335739	0.702537				chr1	22378812	22380245	0.686234	5.58731e-07				chr1	16493936	16495269	0.272673	0.328058
	chr1	20148633	20149417	0.631916	0.216035				chr1	19253065	19254671	0.294373	0.415286				chr1	22418744	22419659	-0.214742	0.777623				chr1	16510839	16511280	2.59092	3.41909e-06
	chr1	20208293	20209750	0.276339	0.160223				chr1	19277844	19278730	-0.0452523	0.938963				chr1	22453011	22454356	0.197164	0.666393				chr1	16514222	16514737	1.6421	0.00231116
	chr1	20404460	20405724	0.4583	0.356208				chr1	19282196	19283921	0.0521684	0.902135				chr1	22463724	22464691	0.15055	0.701919				chr1	16532665	16533880	0.393995	0.0854375
	chr1	20478081	20479987	-0.298842	0.606366				chr1	19535942	19537808	0.497739	4.78732e-05				chr1	22468890	22470232	0.597737	0.255634				chr1	16542640	16544738	0.478391	0.0258992
	chr1	20497584	20498691	-0.348618	0.623376				chr1	19567500	19567871	0.815953	0.40897				chr1	22502708	22503232	0.613927	0.131024				chr1	16562606	16564166	0.42327	0.00358614
	chr1	20539039	20540089	-0.271624	0.66023				chr1	19577436	19579009	0.428158	0.014377				chr1	22510881	22512574	0.568756	0.00667471				chr1	16575279	16576070	-0.0354422	0.971065
	chr1	20605055	20606165	-0.282451	0.762596				chr1	19638048	19639447	0.219546	0.247607				chr1	22588677	22589929	0.598451	0.0210916				chr1	16647780	16648968	1.2033	0.00196423
	chr1	20703299	20703844	-0.353928	0.673291				chr1	19641672	19643150	0.126264	0.607523				chr1	22754680	22756087	0.43615	0.457709				chr1	16678077	16679813	1.08043	1.01106e-20
	chr1	20731134	20733204	0.230667	0.465861				chr1	19668129	19668695	0.0271308	0.979631				chr1	22777630	22779129	0.121853	0.666276				chr1	16693252	16694923	0.937814	8.96718e-16
	chr1	20756581	20757462	-0.396739	0.59721				chr1	19674413	19675796	-0.808025	0.34664				chr1	22967903	22969277	0.13865	0.823755				chr1	16713469	16714658	0.201013	0.658201
	chr1	20820244	20821242	-0.6811	0.185705				chr1	19795067	19796096	0.122055	0.900902				chr1	22988762	22989422	0.31045	0.629497				chr1	16735067	16735674	0.544942	0.358946
	chr1	20833756	20835137	0.312903	0.182877				chr1	19803093	19804839	-0.136299	0.698234				chr1	23036843	23038002	0.415813	0.2777				chr1	16747302	16747941	-0.109853	0.894258
	chr1	20877484	20878022	-0.396422	0.704142				chr1	19811194	19812866	0.375167	0.00425214				chr1	23180684	23182195	0.123487	0.742825				chr1	16766514	16768103	0.972455	1.9013e-11
	chr1	20959688	20961066	-0.209316	0.85604				chr1	19922557	19924258	0.189766	0.219867				chr1	23242275	23244016	0.277702	0.386601				chr1	16825017	16826624	0.633296	0.000270158
	chr1	20966836	20967518	-0.0214034	0.987692				chr1	19970186	19972046	0.494445	0.66181				chr1	23302984	23303729	-0.581737	0.289818				chr1	16839857	16841176	0.364322	0.000166952
	chr1	20987159	20988768	0.19652	0.237675				chr1	19979736	19980745	-0.417323	0.361123				chr1	23345392	23346953	0.368571	0.0306925				chr1	16866933	16867506	-0.37534	0.397462
	chr1	21022687	21023877	-0.307086	0.221275				chr1	19988390	19989037	-0.615593	0.416021				chr1	23493992	23496527	0.450664	0.0493018				chr1	16878060	16878503	0.75535	0.296206
	chr1	21057909	21060007	-0.627124	0.196534				chr1	20041816	20042712	-0.324482	0.476002				chr1	23503678	23504910	-0.222932	0.693808				chr1	16892604	16893902	2.18654	9.15869e-13
	chr1	21112555	21114239	0.0795508	0.73077				chr1	20090816	20091894	0.138595	0.817328				chr1	23669849	23671648	0.503898	2.5379e-06				chr1	16918035	16919200	0.354543	0.542476
	chr1	21291070	21292090	-0.395538	0.484334				chr1	20125770	20127444	-0.0981661	0.915628				chr1	23694229	23696035	0.290425	0.0497082				chr1	16939212	16940602	0.455028	0.000100083
	chr1	21348599	21349728	-0.275677	0.662281				chr1	20135557	20136685	0.265567	0.627168				chr1	23730322	23731246	0.444169	0.503938				chr1	16946358	16948128	1.62269	5.84123e-12
	chr1	21417075	21417905	-0.736796	0.256693				chr1	20141358	20143196	0.829485	1.31988e-05				chr1	23810282	23811820	0.212003	0.241422				chr1	16950596	16952171	1.03488	3.28041e-07
	chr1	21502243	21504025	0.355121	0.0419184				chr1	20148633	20149417	0.925563	0.0190317				chr1	23823378	23824410	0.619091	0.126667				chr1	16970232	16972013	1.09216	3.81097e-33
	chr1	21543042	21544203	0.198291	0.755699				chr1	20208293	20209750	0.255156	0.157012				chr1	23851264	23852988	0.732343	9.79951e-08				chr1	17001180	17001693	0.887713	0.0945372
	chr1	21581054	21581861	-0.950306	0.111013				chr1	20404460	20405724	0.105328	0.862353				chr1	23854813	23855513	0.629935	0.000235398				chr1	17003612	17004872	0.29407	0.525983
	chr1	21616477	21617294	0.0896321	0.849865				chr1	20478081	20479987	-0.312098	0.503821				chr1	23856748	23858105	0.355489	0.0412848				chr1	17011715	17013634	0.431315	0.186218
	chr1	21619399	21621647	0.100087	0.510671				chr1	20491964	20492656	-0.447129	0.546479				chr1	23865753	23867005	-0.24638	0.502199				chr1	17019242	17020421	1.40993	0.00304876
	chr1	21634331	21634858	-0.299477	0.81111				chr1	20497584	20498691	-0.0462857	0.951538				chr1	23880771	23882231	0.150854	0.462437				chr1	17022564	17023712	0.845534	9.79799e-05
	chr1	21650846	21652680	-0.0380637	0.946829				chr1	20539039	20540089	0.0428274	0.947062				chr1	23884952	23886607	0.795989	4.33458e-07				chr1	17026063	17027774	0.752857	0.0104426
	chr1	21660552	21662038	0.145893	0.657749				chr1	20605055	20606165	-0.57539	0.3742				chr1	23893431	23895154	-0.0134895	0.985209				chr1	17029588	17030293	0.542267	0.153949
	chr1	21662416	21663868	0.347139	0.184395				chr1	20703299	20703844	-0.282058	0.693172				chr1	23900749	23901876	0.00145113	0.99821				chr1	17033929	17034793	0.805431	0.0570935
	chr1	21671195	21672678	0.137193	0.548778				chr1	20731134	20733204	0.420903	0.0546173				chr1	23903715	23904403	0.140553	0.796545				chr1	17035873	17037066	0.829242	0.00979245
	chr1	21723260	21725024	-0.338792	0.663078				chr1	20756581	20757462	-0.300648	0.643467				chr1	23907028	23908142	0.693021	0.109308				chr1	17041876	17043010	0.939176	0.0234958
	chr1	21766196	21767337	-0.0591417	0.870821				chr1	20820244	20821242	-1.06206	0.0108732				chr1	23917684	23920596	0.74235	9.95134e-11				chr1	17053950	17055229	0.305566	0.209612
	chr1	21835410	21836251	-0.510121	0.339414				chr1	20833756	20835137	0.370704	0.0604808				chr1	23921332	23921875	0.131449	0.727823				chr1	17057018	17057737	0.207409	0.647263
	chr1	21840031	21841243	0.0636472	0.858318				chr1	20877484	20878022	-0.334059	0.701928				chr1	23928132	23928841	0.395061	0.482934				chr1	17059023	17059980	0.436923	0.374603
	chr1	21843616	21846147	0.196968	0.314112				chr1	20959688	20961066	-0.452052	0.579372				chr1	23933392	23934113	0.845279	0.0617741				chr1	17215458	17216031	1.66447	0.0511202
	chr1	21851030	21852058	0.089799	0.903127				chr1	20966836	20967518	-0.121169	0.897231				chr1	23938317	23941049	0.388888	0.00496435				chr1	17221938	17223595	0.452073	0.000979339
	chr1	21861029	21861474	-0.562783	0.57293				chr1	20987159	20988768	0.264848	0.045988				chr1	23945430	23946943	0.710703	1.59285e-05				chr1	17230330	17232240	0.281938	0.0688328
	chr1	21933862	21934980	-0.717557	0.0230666				chr1	21022687	21023877	-0.572591	0.00265033				chr1	23961216	23961861	0.339406	0.525655				chr1	17239798	17241386	0.62879	0.00043878
	chr1	21977883	21978973	0.00963669	0.996712				chr1	21044106	21044844	-1.61585	0.0792909				chr1	23963814	23965162	0.325505	0.396826				chr1	17253739	17254810	2.21456	3.34236e-05
	chr1	21985519	21986391	-0.411893	0.514613				chr1	21057909	21060007	-0.498664	0.26297				chr1	23974306	23975569	-0.0665032	0.859153				chr1	17271473	17272683	2.02169	0.000240431
	chr1	22087813	22090657	-0.0448703	0.874291				chr1	21112555	21114239	0.0611648	0.757745				chr1	24017770	24019233	1.07883	5.84271e-11				chr1	17274209	17275231	0.00693347	0.994832
	chr1	22108453	22110272	0.142989	0.491206				chr1	21291070	21292090	-0.0755513	0.905441				chr1	24046896	24047435	0.17993	0.815288				chr1	17278130	17278917	0.653631	0.0956385
	chr1	22141005	22142706	-0.413384	0.67805				chr1	21348599	21349728	-0.14563	0.804269				chr1	24048856	24050339	-0.153063	0.733344				chr1	17286731	17288022	0.602979	0.0909488
	chr1	22178736	22180148	-0.573682	0.631246				chr1	21417075	21417905	-0.524357	0.391997				chr1	24054302	24055731	0.0217204	0.971564				chr1	17337667	17339017	0.434588	0.0709402
	chr1	22191870	22193210	0.331657	0.628059				chr1	21502243	21504025	0.355666	0.027409				chr1	24069388	24070977	0.105372	0.666167				chr1	17379777	17381277	1.13792	8.57395e-16
	chr1	22198273	22199162	0.00526587	0.998168				chr1	21543042	21544203	0.585769	0.111792				chr1	24104232	24105585	0.575616	0.00160464				chr1	17386095	17386931	-0.0851656	0.901926
	chr1	22263223	22264369	-0.227141	0.889436				chr1	21581054	21581861	0.489528	0.359662				chr1	24117318	24118859	0.579883	0.010256				chr1	17445461	17446891	0.725491	0.0148373
	chr1	22351035	22353004	0.0345181	0.899775				chr1	21616477	21617294	0.707624	0.000702176				chr1	24126358	24127970	0.513554	0.000397828				chr1	17467753	17468558	0.159336	0.871222
	chr1	22365901	22366936	-0.325634	0.457405				chr1	21619399	21621647	0.282863	0.00228252				chr1	24136258	24137865	0.145193	0.727413				chr1	17533693	17534752	1.41666	0.00142188
	chr1	22378812	22380245	0.172062	0.417779				chr1	21634331	21634858	0.0904424	0.9358				chr1	24151371	24152601	0.410167	0.143807				chr1	17565365	17566795	0.516583	0.249823
	chr1	22418744	22419659	0.0348555	0.970368				chr1	21650846	21652680	-0.0149353	0.975484				chr1	24164446	24165855	-0.230091	0.587108				chr1	17731994	17733389	0.147545	0.80451
	chr1	22453011	22454356	-0.222953	0.879594				chr1	21660552	21662038	-0.209185	0.408147				chr1	24194010	24195582	0.271917	0.151662				chr1	17758088	17758857	0.731855	0.388812
	chr1	22463724	22464691	-0.205414	0.837059				chr1	21662416	21663868	0.56876	0.0038971				chr1	24214539	24216108	0.750903	0.00119153				chr1	17763947	17766164	2.10263	2.26571e-80
	chr1	22468890	22470232	-0.29179	0.861166				chr1	21671195	21672678	0.286515	0.0580471				chr1	24235116	24236448	0.019176	0.956462				chr1	17862329	17863461	0.301938	0.41106
	chr1	22480306	22480948	0.808353	0.715077				chr1	21723260	21725024	-0.375879	0.542063				chr1	24239155	24240172	0.290623	0.218411				chr1	17961767	17963268	0.60953	0.129248
	chr1	22502708	22503232	0.0882481	0.913267				chr1	21766196	21767337	0.0784385	0.771559				chr1	24242658	24243744	0.210733	0.513594				chr1	17997920	17998907	1.6994	0.0201864
	chr1	22510881	22512574	0.0530842	0.956437				chr1	21835410	21836251	0.0399138	0.953436				chr1	24256965	24258742	0.45007	0.0810223				chr1	18297178	18298133	0.598403	0.186528
	chr1	22588677	22589929	0.0912811	0.900142				chr1	21840031	21841243	0.410936	0.01452				chr1	24284929	24286903	0.242588	0.0401856				chr1	18305941	18307042	0.935496	0.00923137
	chr1	22754680	22756087	-0.31814	0.532289				chr1	21843616	21846147	0.596062	1.66175e-06				chr1	24306246	24307781	0.387605	0.00392277				chr1	18311180	18311756	1.49106	0.0736918
	chr1	22777630	22779129	-0.155053	0.67587				chr1	21851030	21852058	0.418958	0.29697				chr1	24329429	24330924	-0.538796	0.302289				chr1	18346275	18347456	0.332477	0.510967
	chr1	22967903	22969277	-0.463705	0.358577				chr1	21861029	21861474	0.322439	0.702759				chr1	24397422	24398096	0.263709	0.728886				chr1	18363361	18364633	1.19675	6.3756e-06
	chr1	22988762	22989422	-0.423713	0.525756				chr1	21933862	21934980	-0.708189	0.0158221				chr1	24476424	24478170	-0.196058	0.506619				chr1	18367586	18368044	0.325412	0.513075
	chr1	23036843	23038002	0.603733	0.665334				chr1	21977883	21978973	-0.563718	0.644903				chr1	24513505	24514500	0.382563	0.0358194				chr1	18403995	18405188	2.91047	1.10087e-11
	chr1	23180684	23182195	-0.0479178	0.929302				chr1	21985519	21986391	0.107612	0.866748				chr1	24515879	24517710	0.211251	0.14736				chr1	18605715	18606391	0.500082	0.465498
	chr1	23242275	23244016	0.228762	0.73666				chr1	22087813	22090657	0.0267848	0.910849				chr1	24525487	24526207	0.474711	0.240919				chr1	18807083	18808469	1.83797	3.13486e-20
	chr1	23290291	23290847	-0.494612	0.587958				chr1	22108453	22110272	0.291422	0.0381714				chr1	24528545	24530685	0.263508	0.243851				chr1	18860428	18861401	1.13726	0.00990935
	chr1	23302984	23303729	0.0443939	0.962197				chr1	22141005	22142706	-0.341296	0.68282				chr1	24647883	24649191	0.554997	0.0528887				chr1	18899540	18900067	0.633363	0.348837
	chr1	23345392	23346953	0.0576334	0.85643				chr1	22178736	22180148	-0.266781	0.809805				chr1	24699088	24700434	0.128398	0.771477				chr1	19201473	19201950	1.10228	0.101564
	chr1	23493992	23496527	0.357201	0.111964				chr1	22191870	22193210	-0.0467005	0.953075				chr1	24711880	24713137	1.56088	0.0127479				chr1	19228638	19229675	0.537847	0.00581648
	chr1	23503678	23504910	-0.548088	0.198401				chr1	22198273	22199162	1.11732	0.124069				chr1	24717886	24719900	-0.115774	0.640728				chr1	19233863	19234729	0.997952	0.0676764
	chr1	23669849	23671648	0.21239	0.103				chr1	22263223	22264369	-0.761114	0.498227				chr1	24739892	24740600	0.0392674	0.954176				chr1	19253065	19254671	0.393631	0.0252478
	chr1	23694229	23696035	0.0417515	0.884401				chr1	22351035	22353004	-0.087699	0.632479				chr1	24741641	24743534	0.26659	0.224534				chr1	19277844	19278730	0.587317	0.131719
	chr1	23730322	23731246	-0.810809	0.129498				chr1	22365901	22366936	-0.3744	0.293885				chr1	24828387	24829972	-0.175407	0.379771				chr1	19282196	19283921	0.69169	3.15726e-05
	chr1	23810282	23811820	0.265437	0.0938686				chr1	22378812	22380245	0.114582	0.569953				chr1	24861003	24863538	-0.177888	0.505043				chr1	19535942	19537808	1.28756	3.90895e-27
	chr1	23823378	23824410	0.241523	0.716713				chr1	22418744	22419659	0.296462	0.577115				chr1	24968733	24970606	0.386989	6.80057e-05				chr1	19567500	19567871	1.83423	0.0117892
	chr1	23851264	23852988	1.1009	7.66821e-16				chr1	22453011	22454356	0.210462	0.844602				chr1	25053449	25054237	0.112457	0.889238				chr1	19577436	19579009	1.07971	2.79538e-12
	chr1	23854813	23855513	1.1348	2.93685e-12				chr1	22463724	22464691	0.584669	0.279262				chr1	25059714	25060979	-0.142516	0.748109				chr1	19614828	19615591	0.765514	0.278292
	chr1	23856748	23858105	0.453348	0.00527858				chr1	22468890	22470232	-0.261274	0.84387				chr1	25071311	25072592	0.255441	0.0743079				chr1	19638048	19639447	1.43749	8.51026e-31
	chr1	23865753	23867005	0.245634	0.500065				chr1	22480306	22480948	-0.263406	0.919726				chr1	25074488	25075998	0.522975	0.000137562				chr1	19641672	19643150	0.399247	0.0130582
	chr1	23871451	23872088	-0.14048	0.909656				chr1	22502708	22503232	0.394463	0.381974				chr1	25146080	25148983	0.290259	0.369932				chr1	19668129	19668695	0.977208	0.110461
	chr1	23880771	23882231	-0.0391349	0.910782				chr1	22510881	22512574	0.542585	0.242634				chr1	25174141	25175382	-0.0314232	0.93902				chr1	19674413	19675796	0.286351	0.322607
	chr1	23884952	23886607	0.382172	0.0447076				chr1	22588677	22589929	0.446029	0.245581				chr1	25224843	25225629	0.290841	0.696268				chr1	19717240	19720372	-0.317593	0.93455
	chr1	23893431	23895154	-1.12134	0.147664				chr1	22754680	22756087	-1.06308	0.00113909				chr1	25225950	25226803	-0.706293	0.32077				chr1	19795067	19796096	0.405266	0.530878
	chr1	23900749	23901876	0.801281	0.00310717				chr1	22777630	22779129	-0.214425	0.441304				chr1	25242104	25242839	1.49711	1.74967e-05				chr1	19803093	19804839	0.373972	0.172682
	chr1	23903715	23904403	-0.404853	0.426335				chr1	22967903	22969277	-0.323429	0.490367				chr1	25249772	25251643	0.838533	8.04907e-05				chr1	19811194	19812866	1.04222	2.34167e-20
	chr1	23907028	23908142	0.651263	0.452365				chr1	22988762	22989422	-0.194876	0.76444				chr1	25255209	25257449	0.550358	6.82648e-06				chr1	19834894	19835669	1.62735	0.133922
	chr1	23917684	23920596	0.256597	0.139242				chr1	23036843	23038002	0.131358	0.933323				chr1	25273615	25275006	0.368469	0.384444				chr1	19922557	19924258	0.961672	1.00505e-13
	chr1	23921332	23921875	-0.00215147	0.998091				chr1	23180684	23182195	0.493751	0.0429359				chr1	25291476	25292246	0.494471	0.467483				chr1	19970186	19972046	0.795717	0.000357124
	chr1	23928132	23928841	-0.00664196	0.996872				chr1	23242275	23244016	-0.0326255	0.964289				chr1	25345609	25347084	0.422083	0.033142				chr1	19979736	19980745	0.545395	0.182222
	chr1	23933392	23934113	0.136633	0.885106				chr1	23290291	23290847	-0.135037	0.884357				chr1	25348533	25349737	-0.067392	0.839301				chr1	19988390	19989037	1.06134	0.10622
	chr1	23938317	23941049	0.433149	0.00135309				chr1	23302984	23303729	-0.0255859	0.974009				chr1	25357496	25359531	0.0325877	0.920581				chr1	20041816	20042712	0.425123	0.348923
	chr1	23945430	23946943	0.392868	0.117679				chr1	23345392	23346953	0.242459	0.16744				chr1	25363778	25364607	0.101631	0.882665				chr1	20090816	20091894	1.25952	0.0230861
	chr1	23961216	23961861	-0.125374	0.877059				chr1	23493992	23496527	0.359808	0.0759954				chr1	25427511	25428579	-0.0716279	0.921398				chr1	20125770	20127444	0.579735	0.0842585
	chr1	23963814	23965162	-0.171883	0.793024				chr1	23503678	23504910	-0.00740472	0.990589				chr1	25466348	25467267	0.806051	0.0122464				chr1	20135557	20136685	2.01416	0.000502697
	chr1	23974306	23975569	0.677062	0.00528995				chr1	23505408	23505994	0.221314	0.831471				chr1	25558449	25559967	0.595673	0.000159347				chr1	20141358	20143196	1.74167	8.68874e-20
	chr1	24017770	24019233	0.796265	8.57975e-07				chr1	23669849	23671648	0.211058	0.0745723				chr1	25565746	25567147	0.037156	0.910573				chr1	20148633	20149417	2.00887	0.00222779
	chr1	24046896	24047435	0.0577937	0.954876				chr1	23694229	23696035	-0.0541877	0.804671				chr1	25572898	25574545	0.46952	0.000118669				chr1	20208293	20209750	1.26223	4.74463e-20
	chr1	24048856	24050339	0.00943405	0.988803				chr1	23730322	23731246	-0.221184	0.725386				chr1	25592980	25594999	0.090186	0.861557				chr1	20404460	20405724	1.00641	0.00796202
	chr1	24054302	24055731	0.0643878	0.915793				chr1	23810282	23811820	0.157511	0.352315				chr1	25664384	25665729	0.636074	2.93725e-06				chr1	20478081	20479987	1.30781	2.55564e-05
	chr1	24069388	24070977	0.0247473	0.948295				chr1	23823378	23824410	0.593874	0.141075				chr1	25756433	25758201	0.3035	0.00855872				chr1	20491964	20492656	1.25786	0.0584777
	chr1	24104232	24105585	0.574416	0.00187469				chr1	23851264	23852988	1.52683	4.52227e-33				chr1	25773966	25774748	0.750722	0.102924				chr1	20497584	20498691	-0.100222	0.883366
	chr1	24117318	24118859	0.499194	0.0338732				chr1	23854813	23855513	1.3632	6.44956e-19				chr1	25802864	25804105	1.36363	0.000211678				chr1	20511727	20513102	1.44693	0.0612628
	chr1	24126358	24127970	0.101621	0.698015				chr1	23856748	23858105	0.435558	0.00512572				chr1	25869298	25870870	0.477837	0.0249714				chr1	20539039	20540089	0.453954	0.279137
	chr1	24136258	24137865	0.233032	0.63032				chr1	23865753	23867005	-0.171241	0.620794				chr1	25875758	25876783	0.412523	0.161174				chr1	20605055	20606165	2.60919	0.00015978
	chr1	24151371	24152601	0.447005	0.123034				chr1	23871451	23872088	0.240791	0.780079				chr1	25888481	25889951	0.00273819	0.996068				chr1	20668973	20670263	2.0587	0.00167665
	chr1	24164446	24165855	0.076671	0.903038				chr1	23880771	23882231	0.0980068	0.671467				chr1	25910589	25912502	0.0790793	0.792179				chr1	20703299	20703844	1.29334	0.0122878
	chr1	24194010	24195582	0.111977	0.733231				chr1	23884952	23886607	0.591233	0.000133366				chr1	25934684	25936161	0.0510271	0.915163				chr1	20712453	20713011	0.21628	0.880016
	chr1	24214539	24216108	0.254635	0.461529				chr1	23893431	23895154	-0.138179	0.880545				chr1	25942275	25943903	0.67146	2.63684e-05				chr1	20731134	20733204	1.30064	2.71378e-05
	chr1	24235116	24236448	0.162273	0.61313				chr1	23900749	23901876	1.37633	8.27961e-10				chr1	26056465	26057888	0.06763	0.917044				chr1	20756581	20757462	1.80879	0.000193022
	chr1	24239155	24240172	0.0984272	0.824686				chr1	23903715	23904403	-0.0847332	0.883653				chr1	26100883	26102432	0.676658	4.54046e-07				chr1	20820244	20821242	0.813454	0.0532889
	chr1	24242658	24243744	-0.420895	0.152197				chr1	23907028	23908142	0.390689	0.651515				chr1	26136047	26137761	0.486823	0.0802707				chr1	20833756	20835137	1.19891	2.7053e-12
	chr1	24246397	24246947	1.77835	0.310954				chr1	23917684	23920596	0.688103	9.0619e-09				chr1	26145780	26147807	0.392965	0.00301386				chr1	20877484	20878022	1.21222	0.123413
	chr1	24256965	24258742	0.184137	0.658004				chr1	23921332	23921875	0.359608	0.262954				chr1	26185095	26186524	0.640406	0.00116091				chr1	20959688	20961066	0.941465	1.81324e-07
	chr1	24284929	24286903	0.199252	0.122536				chr1	23928132	23928841	0.980859	0.0742433				chr1	26201388	26202687	0.168598	0.72714				chr1	20966836	20967518	-0.00236226	0.999771
	chr1	24306246	24307781	0.21628	0.186552				chr1	23933392	23934113	0.452489	0.415907				chr1	26221674	26222689	-0.161957	0.767689				chr1	20987159	20988768	0.521616	3.05438e-05
	chr1	24329429	24330924	-0.274072	0.56682				chr1	23938317	23941049	0.678918	7.83466e-09				chr1	26231596	26233496	0.555743	6.07126e-09				chr1	21022687	21023877	0.472551	0.0345085
	chr1	24397422	24398096	-0.431734	0.620707				chr1	23945430	23946943	0.501942	0.0157314				chr1	26240801	26241396	0.0159749	0.987074				chr1	21037941	21038442	2.3215	0.0341784
	chr1	24476424	24478170	-0.509636	0.153813				chr1	23961216	23961861	0.00817636	0.991169				chr1	26323742	26325461	0.130935	0.601411				chr1	21044106	21044844	0.975232	0.103548
	chr1	24513505	24514500	0.139464	0.669946				chr1	23963814	23965162	0.319078	0.457942				chr1	26343054	26343880	0.487477	0.413601				chr1	21057909	21060007	0.484074	0.025678
	chr1	24515879	24517710	0.00229379	0.995476				chr1	23974306	23975569	0.879658	3.63762e-05				chr1	26361387	26363408	0.301398	0.132911				chr1	21112555	21114239	1.23999	8.41416e-32
	chr1	24525487	24526207	-0.494846	0.38052				chr1	24017770	24019233	0.755079	1.94225e-06				chr1	26437358	26439113	0.467997	8.97413e-05				chr1	21291070	21292090	0.286581	0.49813
	chr1	24528545	24530685	0.326799	0.581937				chr1	24046896	24047435	0.286738	0.651186				chr1	26452530	26453584	-0.127677	0.834426				chr1	21348599	21349728	1.35126	0.00681853
	chr1	24647883	24649191	1.14167	0.219756				chr1	24048856	24050339	0.250052	0.44911				chr1	26495716	26497144	0.630434	8.87001e-05				chr1	21415482	21416095	1.01013	0.381366
	chr1	24699088	24700434	-0.177879	0.790246				chr1	24054302	24055731	0.0975046	0.828527				chr1	26560183	26561569	0.501053	5.80695e-06				chr1	21417075	21417905	0.323666	0.635011
	chr1	24711880	24713137	0.166024	0.85018				chr1	24069388	24070977	0.0993957	0.684736				chr1	26601798	26602542	1.04199	0.0746772				chr1	21502243	21504025	1.24482	2.01694e-20
	chr1	24717886	24719900	-0.0899309	0.774999				chr1	24104232	24105585	0.568477	0.00126739				chr1	26605867	26607133	0.207306	0.435435				chr1	21543042	21544203	1.68393	4.22661e-07
	chr1	24739892	24740600	0.390364	0.750603				chr1	24117318	24118859	0.566868	0.00686171				chr1	26611790	26612297	-0.0306462	0.967478				chr1	21581054	21581861	1.05972	0.0223312
	chr1	24741641	24743534	0.0677052	0.866183				chr1	24119804	24120506	-0.305098	0.784829				chr1	26614961	26617481	0.168437	0.264701				chr1	21616477	21617294	1.6048	1.21324e-15
	chr1	24828387	24829972	-0.41605	0.0106883				chr1	24126358	24127970	0.184628	0.303654				chr1	26624990	26627252	0.383545	0.13796				chr1	21619399	21621647	0.584392	1.89841e-10
	chr1	24861003	24863538	-0.457244	0.0670483				chr1	24136258	24137865	0.367322	0.288635				chr1	26632346	26634622	0.248862	0.152019				chr1	21634331	21634858	1.42242	0.0063046
	chr1	24968733	24970606	0.202574	0.0824445				chr1	24151371	24152601	0.331974	0.250351				chr1	26641537	26642745	0.374393	0.306885				chr1	21650846	21652680	0.540401	0.00771571
	chr1	25014986	25015764	-0.196538	0.88161				chr1	24164446	24165855	-0.364037	0.322581				chr1	26644129	26645398	0.551081	0.0285431				chr1	21660552	21662038	0.641156	0.00142328
	chr1	25031378	25032393	-0.22026	0.873365				chr1	24194010	24195582	0.171104	0.467364				chr1	26647662	26648456	0.104576	0.866497				chr1	21662416	21663868	0.685462	0.0019156
	chr1	25053449	25054237	0.0226686	0.987176				chr1	24214539	24216108	0.400495	0.111284				chr1	26654299	26655258	1.08663	0.00227129				chr1	21671195	21672678	1.27195	1.82835e-26
	chr1	25059714	25060979	-0.245757	0.629447				chr1	24235116	24236448	0.289136	0.190838				chr1	26662523	26663953	0.24309	0.396107				chr1	21723260	21725024	1.21546	1.3481e-05
	chr1	25071311	25072592	0.119298	0.56822				chr1	24239155	24240172	0.295671	0.267214				chr1	26743294	26743939	0.724744	0.232793				chr1	21766196	21767337	0.399565	0.0729165
	chr1	25074488	25075998	0.320562	0.0387826				chr1	24242658	24243744	-0.645035	0.00681115				chr1	26758199	26759463	0.538023	0.0179538				chr1	21835410	21836251	1.23209	0.0017078
	chr1	25146080	25148983	0.388323	0.0874176				chr1	24246397	24246947	1.12529	0.547672				chr1	26798257	26799880	0.539749	3.72064e-06				chr1	21840031	21841243	0.596129	5.19618e-05
	chr1	25174141	25175382	-1.08996	0.0190078				chr1	24256965	24258742	0.109673	0.774753				chr1	26826613	26828154	0.547495	1.01139e-07				chr1	21843616	21846147	0.400664	0.00942374
	chr1	25224843	25225629	-1.3594	0.0223685				chr1	24284929	24286903	0.131145	0.321946				chr1	26855828	26857260	0.723395	2.28459e-06				chr1	21851030	21852058	0.948403	0.00967402
	chr1	25225950	25226803	-1.55816	0.00178982				chr1	24300308	24300748	1.2737	0.106453				chr1	26864772	26865411	0.292697	0.506813				chr1	21861029	21861474	0.426098	0.533526
	chr1	25242104	25242839	-2.60317	0.0860904				chr1	24306246	24307781	0.188743	0.214393				chr1	26868003	26870113	0.436425	3.13516e-05				chr1	21921848	21922250	1.60512	0.0229036
	chr1	25249772	25251643	0.292069	0.249373				chr1	24329429	24330924	-0.124853	0.788398				chr1	26871883	26872938	0.735912	7.19892e-06				chr1	21933862	21934980	0.296178	0.426759
	chr1	25255209	25257449	0.555083	6.89487e-06				chr1	24397422	24398096	-0.291228	0.704562				chr1	26946183	26948173	0.318862	0.00460193				chr1	21948457	21949160	1.10426	0.239484
	chr1	25273615	25275006	0.481574	0.174851				chr1	24476424	24478170	-0.61952	0.0423729				chr1	26959478	26960326	0.49698	0.14306				chr1	21977883	21978973	1.85836	0.00143127
	chr1	25291476	25292246	-1.12355	0.137602				chr1	24513505	24514500	-0.0481093	0.885015				chr1	27018900	27019905	0.344864	0.0704601				chr1	21985519	21986391	0.59432	0.09804
	chr1	25345609	25347084	0.00127212	0.998161				chr1	24515879	24517710	0.274837	0.0500638				chr1	27032570	27033858	0.389848	0.506873				chr1	21995866	21996464	0.637362	0.44018
	chr1	25348533	25349737	-0.438398	0.0225226				chr1	24525487	24526207	0.0399296	0.954085				chr1	27069892	27071410	0.142811	0.601164				chr1	22087813	22090657	0.686074	2.00794e-05
	chr1	25357496	25359531	-0.246377	0.248063				chr1	24528545	24530685	0.0908338	0.889421				chr1	27113315	27115748	0.475558	5.45971e-05				chr1	22099727	22100272	1.44034	0.0424691
	chr1	25363778	25364607	-0.242314	0.680356				chr1	24647883	24649191	1.07116	0.206347				chr1	27146893	27148035	-0.683726	0.0131639				chr1	22108453	22110272	0.998695	7.71472e-18
	chr1	25372364	25373462	0.074951	0.960098				chr1	24699088	24700434	-0.373341	0.418946				chr1	27152290	27154306	0.653766	0.00633165				chr1	22141005	22142706	0.958363	0.0419252
	chr1	25427511	25428579	-0.130361	0.867326				chr1	24711880	24713137	0.113532	0.878577				chr1	27159772	27160595	0.495792	0.196965				chr1	22159998	22160451	2.1196	0.00187719
	chr1	25466348	25467267	-0.123579	0.857116				chr1	24717886	24719900	0.0403686	0.888553				chr1	27165065	27165984	0.302744	0.634269				chr1	22178736	22180148	1.90685	0.00125584
	chr1	25558449	25559967	0.331425	0.0530405				chr1	24739892	24740600	0.276021	0.799224				chr1	27190640	27192648	0.339264	0.0018024				chr1	22191870	22193210	1.34724	1.45277e-08
	chr1	25565746	25567147	-0.145012	0.582193				chr1	24741641	24743534	0.0829018	0.786499				chr1	27204444	27204918	0.00314798	0.997765				chr1	22198273	22199162	2.03791	4.64742e-06
	chr1	25572898	25574545	0.321961	0.0149897				chr1	24828387	24829972	-0.383386	0.013786				chr1	27216082	27217357	0.688727	0.000137941				chr1	22263223	22264369	0.951488	0.000225763
	chr1	25592980	25594999	5.55823e-05	1				chr1	24861003	24863538	-0.421467	0.0687774				chr1	27226066	27227739	1.01709	1.57095e-06				chr1	22351035	22353004	0.600365	1.34936e-06
	chr1	25664384	25665729	0.327569	0.0216852				chr1	24968733	24970606	0.254129	0.0102915				chr1	27239957	27241108	0.0182695	0.977369				chr1	22365901	22366936	-0.124633	0.795108
	chr1	25756433	25758201	-0.00809404	0.976381				chr1	25012122	25012547	0.917318	0.458043				chr1	27247664	27249248	0.663675	7.0264e-07				chr1	22378812	22380245	1.31308	3.6472e-25
	chr1	25773966	25774748	0.309191	0.617135				chr1	25014986	25015764	0.522383	0.511267				chr1	27286294	27287213	0.385084	0.440545				chr1	22418744	22419659	-0.00581865	0.996059
	chr1	25802864	25804105	0.716329	0.0553973				chr1	25031378	25032393	-0.113892	0.921628				chr1	27320093	27320978	0.307078	0.4635				chr1	22453011	22454356	0.542138	0.09798
	chr1	25869298	25870870	-0.102891	0.825809				chr1	25053449	25054237	0.181536	0.836067				chr1	27323527	27324926	0.770302	0.0855497				chr1	22463724	22464691	0.589712	0.022954
	chr1	25875758	25876783	0.115162	0.909215				chr1	25059714	25060979	-0.688588	0.035801				chr1	27370965	27371447	0.379832	0.580572				chr1	22468890	22470232	1.27657	0.00150572
	chr1	25888481	25889951	-0.00383239	0.996245				chr1	25071311	25072592	0.297239	0.023018				chr1	27375834	27376748	-0.19155	0.790166				chr1	22480306	22480948	0.892409	0.0382799
	chr1	25910589	25912502	0.25691	0.38224				chr1	25074488	25075998	0.164848	0.350851				chr1	27425644	27426711	0.0010651	0.999173				chr1	22502708	22503232	0.90237	0.0116752
	chr1	25929235	25930094	-0.974733	0.655547				chr1	25102583	25103277	0.627854	0.522549				chr1	27429402	27429936	-0.151462	0.845994				chr1	22510881	22512574	0.90994	1.5041e-06
	chr1	25934684	25936161	-0.00731389	0.992449				chr1	25146080	25148983	0.546787	0.00321894				chr1	27432430	27433517	-0.269609	0.665539				chr1	22588677	22589929	0.710002	0.00392316
	chr1	25942275	25943903	-0.0802974	0.885105				chr1	25174141	25175382	-0.0388214	0.954446				chr1	27438674	27439202	-0.269282	0.779511				chr1	22754680	22756087	0.431235	0.449589
	chr1	26056465	26057888	0.229777	0.707747				chr1	25224843	25225629	-0.818189	0.165756				chr1	27462599	27464279	0.385395	0.217391				chr1	22777630	22779129	0.514069	0.00567793
	chr1	26100883	26102432	0.102287	0.918083				chr1	25225950	25226803	-0.556676	0.307904				chr1	27474442	27475930	0.203863	0.63339				chr1	22967903	22969277	1.23791	0.000230099
	chr1	26136047	26137761	-0.0630469	0.929801				chr1	25242104	25242839	0.864672	0.279942				chr1	27480785	27482240	0.414849	0.0514132				chr1	22988762	22989422	0.523072	0.321717
	chr1	26145780	26147807	0.0955285	0.701349				chr1	25249772	25251643	0.686539	6.56836e-05				chr1	27487677	27488777	-0.0581004	0.951351				chr1	23036843	23038002	0.630931	0.0513199
	chr1	26185095	26186524	0.288659	0.286133				chr1	25255209	25257449	0.422265	0.000900098				chr1	27524359	27525017	0.150307	0.865294				chr1	23038378	23039019	1.06293	0.138321
	chr1	26201388	26202687	0.569496	0.554838				chr1	25273615	25275006	0.661241	0.0192416				chr1	27560416	27562028	0.251252	0.0801322				chr1	23180684	23182195	0.582629	0.0157982
	chr1	26221674	26222689	-0.127213	0.858444				chr1	25291476	25292246	-1.11415	0.0992609				chr1	27578388	27580443	0.358611	0.176533				chr1	23242275	23244016	0.376056	0.172278
	chr1	26231596	26233496	0.0382588	0.852277				chr1	25345609	25347084	-0.0437654	0.886834				chr1	27626873	27627891	0.797763	0.0387858				chr1	23256154	23256555	3.17528	0.00908898
	chr1	26240801	26241396	-1.10276	0.0373722				chr1	25348533	25349737	-0.0835627	0.758631				chr1	27648152	27649546	0.477554	0.0020525				chr1	23290291	23290847	0.708483	0.297271
	chr1	26323742	26325461	-0.186932	0.497748				chr1	25357496	25359531	-0.140539	0.514654				chr1	27667452	27670069	0.390022	0.0231968				chr1	23302984	23303729	0.129621	0.838698
	chr1	26343054	26343880	0.393739	0.757951				chr1	25363778	25364607	-0.241043	0.613464				chr1	27682903	27684722	0.313884	0.217685				chr1	23345392	23346953	1.1197	2.43678e-16
	chr1	26361387	26363408	-0.196055	0.615135				chr1	25372364	25373462	-0.0709749	0.953183				chr1	27691835	27693295	0.0832527	0.823427				chr1	23493992	23496527	0.99579	1.50016e-07
	chr1	26437358	26439113	0.164086	0.357871				chr1	25427511	25428579	-0.388296	0.432172				chr1	27718252	27719532	0.358222	0.0994819				chr1	23503678	23504910	0.527748	0.194942
	chr1	26452530	26453584	0.00435386	0.996257				chr1	25466348	25467267	-0.022098	0.972308				chr1	27721955	27722461	0.572753	0.211667				chr1	23505408	23505994	0.24533	0.801026
	chr1	26495716	26497144	0.551097	0.000143386				chr1	25558449	25559967	0.340432	0.0290328				chr1	27729360	27730684	0.576138	0.0318783				chr1	23543393	23543973	1.41965	0.0345263
	chr1	26560183	26561569	0.226732	0.0892079				chr1	25565746	25567147	-0.186788	0.356819				chr1	27762232	27763208	0.275066	0.506346				chr1	23669849	23671648	1.09031	2.01117e-28
	chr1	26601798	26602542	-0.00224618	0.998685				chr1	25572898	25574545	0.332273	0.00681544				chr1	27764977	27765661	0.584449	0.166194				chr1	23694229	23696035	0.836891	1.29054e-12
	chr1	26605867	26607133	-0.00401605	0.993482				chr1	25592980	25594999	0.107747	0.744292				chr1	27768405	27769669	0.550489	0.0260363				chr1	23730322	23731246	0.87106	0.0942126
	chr1	26611790	26612297	0.120042	0.892907				chr1	25664384	25665729	0.502756	2.32327e-05				chr1	27778848	27779623	1.27801	0.0697337				chr1	23750996	23751700	0.875044	0.331232
	chr1	26614961	26617481	0.111258	0.631356				chr1	25737694	25738296	0.123007	0.908665				chr1	27799911	27800649	0.372925	0.513697				chr1	23810282	23811820	0.85527	3.63707e-11
	chr1	26624990	26627252	0.235211	0.601992				chr1	25756433	25758201	0.0829643	0.592203				chr1	27801718	27802228	0.918612	0.0771416				chr1	23823378	23824410	1.6132	1.38989e-07
	chr1	26632346	26634622	0.327135	0.0418229				chr1	25773966	25774748	0.419394	0.362889				chr1	27808121	27808713	0.69061	0.111097				chr1	23851264	23852988	1.50557	9.03267e-33
	chr1	26641537	26642745	0.150933	0.797035				chr1	25802864	25804105	1.31611	3.8345e-06				chr1	27809360	27810509	0.580798	0.0129058				chr1	23854813	23855513	0.737531	1.56714e-05
	chr1	26644129	26645398	0.248745	0.534173				chr1	25869298	25870870	-0.165374	0.627942				chr1	27815357	27817306	0.50335	1.63569e-05				chr1	23856748	23858105	1.11115	7.58002e-16
	chr1	26647662	26648456	-0.47058	0.368881				chr1	25875758	25876783	0.420171	0.47016				chr1	27826032	27827148	-0.445156	0.308775				chr1	23865753	23867005	0.43587	0.127924
	chr1	26654299	26655258	0.394791	0.75601				chr1	25888481	25889951	0.225795	0.526041				chr1	27882317	27883699	0.169985	0.679674				chr1	23871451	23872088	0.849988	0.16056
	chr1	26662523	26663953	1.47782	0.0149228				chr1	25910589	25912502	0.642404	0.000615453				chr1	27894617	27895914	0.303284	0.201719				chr1	23880771	23882231	0.782522	5.07352e-09
	chr1	26690057	26690551	-0.697838	0.328303				chr1	25929235	25930094	1.02967	0.383336				chr1	27901879	27903332	0.312292	0.485488				chr1	23884952	23886607	1.41233	5.22177e-22
	chr1	26743294	26743939	0.557133	0.419153				chr1	25934684	25936161	0.43235	0.179344				chr1	27923681	27925234	1.05377	0.00275003				chr1	23893431	23895154	0.158405	0.757868
	chr1	26758199	26759463	0.446053	0.0659034				chr1	25942275	25943903	-0.325378	0.32581				chr1	27928380	27931002	0.487972	0.00288642				chr1	23900749	23901876	0.356093	0.306792
	chr1	26798257	26799880	0.220557	0.15241				chr1	26056465	26057888	1.01841	0.000973634				chr1	27935201	27936705	-0.269034	0.31272				chr1	23903715	23904403	0.0491801	0.931145
	chr1	26826613	26828154	0.185785	0.157938				chr1	26100883	26102432	0.597578	0.221324				chr1	27950903	27953326	0.331684	0.0917218				chr1	23907028	23908142	1.13935	0.00170166
	chr1	26855828	26857260	0.169174	0.53719				chr1	26136047	26137761	0.326156	0.410227				chr1	27957216	27959983	0.45559	0.000794947				chr1	23917684	23920596	1.02003	6.59985e-20
	chr1	26864772	26865411	0.492663	0.328814				chr1	26145780	26147807	-0.0860162	0.682709				chr1	27962873	27963687	-0.298019	0.702206				chr1	23921332	23921875	0.307983	0.282565
	chr1	26868003	26870113	0.363305	0.00370675				chr1	26185095	26186524	0.138558	0.634953				chr1	27984971	27986905	0.500419	0.00355587				chr1	23928132	23928841	0.893743	0.0340304
	chr1	26871883	26872938	0.559087	0.00119227				chr1	26201388	26202687	-0.245623	0.823943				chr1	27989109	27990072	0.613693	0.0109786				chr1	23933392	23934113	0.388549	0.471053
	chr1	26946183	26948173	0.186503	0.175619				chr1	26221674	26222689	-0.0218439	0.973862				chr1	27995580	27996246	0.424182	0.511599				chr1	23938317	23941049	0.604168	2.21753e-06
	chr1	26959478	26960326	0.479985	0.699529				chr1	26231596	26233496	-0.0311096	0.85399				chr1	27998364	27999253	-0.19486	0.690302				chr1	23945430	23946943	1.11096	7.079e-13
	chr1	27003871	27004358	-0.81426	0.38278				chr1	26240801	26241396	0.224802	0.725759				chr1	28051719	28053201	0.382152	0.00666817				chr1	23961216	23961861	0.995187	0.00789286
	chr1	27018900	27019905	0.0202845	0.958735				chr1	26297781	26298212	0.410233	0.83701				chr1	28098958	28100497	0.212253	0.285389				chr1	23963814	23965162	0.711287	0.0155626
	chr1	27032570	27033858	-0.0640679	0.939856				chr1	26323742	26325461	-0.100724	0.705983				chr1	28156745	28158109	0.682858	2.22175e-06				chr1	23974306	23975569	-0.0802682	0.807571
	chr1	27069892	27071410	0.0206512	0.964565				chr1	26343054	26343880	-0.119264	0.928063				chr1	28184164	28185652	0.425674	0.228888				chr1	23991540	23991992	0.60384	0.448454
	chr1	27113315	27115748	0.24399	0.0724536				chr1	26361387	26363408	-0.226764	0.459778				chr1	28190205	28191016	0.0621285	0.954586				chr1	24017770	24019233	1.34208	1.25822e-16
	chr1	27146893	27148035	-0.140557	0.77262				chr1	26437358	26439113	0.422825	0.00026235				chr1	28195695	28196318	0.424275	0.354322				chr1	24046896	24047435	0.0151233	0.98716
	chr1	27152290	27154306	0.584911	0.0281543				chr1	26452530	26453584	-0.163995	0.732426				chr1	28198792	28199944	-0.000445368	0.999855				chr1	24048856	24050339	0.0529774	0.910547
	chr1	27159772	27160595	0.774292	0.0463291				chr1	26495716	26497144	0.470213	0.001206				chr1	28201156	28202515	0.181061	0.487714				chr1	24054302	24055731	0.129348	0.783262
	chr1	27165065	27165984	0.447229	0.72467				chr1	26560183	26561569	0.248697	0.0343958				chr1	28210509	28211455	0.21537	0.718537				chr1	24069388	24070977	0.564811	0.000258209
	chr1	27190640	27192648	0.24504	0.037098				chr1	26601798	26602542	0.960925	0.0296218				chr1	28216662	28218360	0.19277	0.606601				chr1	24104232	24105585	1.35271	9.09819e-18
	chr1	27204444	27204918	-0.170561	0.874742				chr1	26605867	26607133	0.139034	0.574553				chr1	28240520	28242039	0.669257	1.3837e-06				chr1	24117318	24118859	1.0721	5.42867e-08
	chr1	27216082	27217357	0.374403	0.0826737				chr1	26611790	26612297	0.334103	0.54774				chr1	28285699	28287166	0.184772	0.65261				chr1	24119804	24120506	0.787208	0.332934
	chr1	27226066	27227739	0.774259	0.000315454				chr1	26614961	26617481	0.630773	8.60407e-08				chr1	28402633	28403345	-0.134074	0.855281				chr1	24126358	24127970	1.33828	2.83635e-26
	chr1	27239957	27241108	0.408849	0.627952				chr1	26624990	26627252	0.602069	0.0254123				chr1	28404942	28405570	0.13997	0.818949				chr1	24136258	24137865	0.468385	0.105348
	chr1	27247664	27249248	0.539175	3.60797e-05				chr1	26632346	26634622	0.540125	2.91708e-05				chr1	28414278	28415935	0.316199	0.0189392				chr1	24151371	24152601	0.721661	0.00231402
	chr1	27286294	27287213	0.432217	0.725799				chr1	26641537	26642745	-0.071087	0.896127				chr1	28453473	28454887	0.418924	0.347109				chr1	24164446	24165855	0.262632	0.471577
	chr1	27320093	27320978	-0.339586	0.729192				chr1	26644129	26645398	0.657854	0.00613986				chr1	28461463	28462350	0.0522207	0.945992				chr1	24194010	24195582	0.723102	9.92058e-07
	chr1	27323527	27324926	-0.360228	0.55465				chr1	26647662	26648456	0.0679291	0.914261				chr1	28471273	28472072	0.293932	0.502594				chr1	24214539	24216108	0.784122	0.000813749
	chr1	27370965	27371447	0.244039	0.777044				chr1	26654299	26655258	0.371087	0.721538				chr1	28474008	28475569	0.514963	7.2341e-05				chr1	24235116	24236448	0.185184	0.415705
	chr1	27375834	27376748	0.117225	0.881797				chr1	26662523	26663953	1.57928	0.00448196				chr1	28498499	28500293	0.014763	0.961966				chr1	24239155	24240172	0.276932	0.226361
	chr1	27425644	27426711	0.0128293	0.987484				chr1	26690057	26690551	-0.516877	0.426487				chr1	28501781	28502288	0.21984	0.584941				chr1	24242658	24243744	0.456074	0.0694089
	chr1	27429402	27429936	-0.310386	0.706183				chr1	26743294	26743939	0.291791	0.681617				chr1	28502693	28503892	0.0561491	0.885616				chr1	24246397	24246947	0.337272	0.593988
	chr1	27432430	27433517	-0.844717	0.265612				chr1	26758199	26759463	0.506752	0.017183				chr1	28509437	28510290	0.519302	0.501532				chr1	24256965	24258742	0.758178	0.000603561
	chr1	27438674	27439202	0.754822	0.275945				chr1	26798257	26799880	0.332649	0.00630741				chr1	28558955	28559877	0.346149	0.181324				chr1	24284929	24286903	0.391956	0.000201177
	chr1	27462599	27464279	0.48366	0.127923				chr1	26826613	26828154	0.253278	0.0173264				chr1	28561985	28563468	0.280135	0.116879				chr1	24300308	24300748	1.80744	0.012998
	chr1	27474442	27475930	0.555459	0.00739604				chr1	26855828	26857260	0.130714	0.590848				chr1	28585550	28586987	0.347698	0.0305874				chr1	24306246	24307781	0.676929	2.72956e-08
	chr1	27480785	27482240	0.240067	0.367646				chr1	26864772	26865411	0.794715	0.029366				chr1	28695703	28697111	0.266962	0.140995				chr1	24329429	24330924	0.944415	0.0108568
	chr1	27487677	27488777	-0.194936	0.856				chr1	26868003	26870113	0.335742	0.00558008				chr1	28704978	28705852	-0.400557	0.548869				chr1	24397422	24398096	0.550629	0.348219
	chr1	27524359	27525017	-0.472428	0.578497				chr1	26871883	26872938	0.72025	3.32763e-06				chr1	28831561	28833451	0.33408	0.0785563				chr1	24476424	24478170	0.141078	0.620788
	chr1	27560416	27562028	0.0730458	0.75585				chr1	26929008	26929470	0.190683	0.836094				chr1	28836345	28838075	-1.4962	1.07913e-10				chr1	24513505	24514500	0.853459	2.16016e-08
	chr1	27578388	27580443	0.187462	0.535981				chr1	26946183	26948173	-0.0430905	0.811557				chr1	28844158	28845891	0.652147	3.18469e-06				chr1	24515879	24517710	0.584323	2.75594e-07
	chr1	27626873	27627891	-0.0850335	0.917719				chr1	26959478	26960326	-0.682551	0.561329				chr1	28878847	28880279	0.326105	0.0309238				chr1	24525487	24526207	0.966366	0.00251049
	chr1	27648152	27649546	0.374568	0.0161772				chr1	27003871	27004358	0.820348	0.218903				chr1	28907160	28909566	0.684939	5.09599e-09				chr1	24528545	24530685	0.935929	7.9735e-09
	chr1	27667452	27670069	-0.144865	0.684483				chr1	27018900	27019905	0.000818938	0.998047				chr1	28960534	28961872	-0.872293	0.200804				chr1	24544676	24545176	1.15917	0.341277
	chr1	27682903	27684722	-0.300341	0.424247				chr1	27032570	27033858	0.159922	0.785321				chr1	28968928	28970534	0.093975	0.6112				chr1	24647883	24649191	0.881901	0.000365516
	chr1	27691835	27693295	-0.137547	0.826565				chr1	27069892	27071410	0.530702	0.0040666				chr1	28974469	28975945	0.490992	0.000225832				chr1	24699088	24700434	-0.0413301	0.929373
	chr1	27718252	27719532	0.0426885	0.936395				chr1	27113315	27115748	0.328843	0.0038365				chr1	28994786	28996785	0.65533	1.11593e-05				chr1	24711880	24713137	1.65656	0.00710199
	chr1	27721955	27722461	-0.388381	0.530366				chr1	27146893	27148035	0.122235	0.75547				chr1	29062811	29064374	0.345774	0.00490906				chr1	24717886	24719900	0.0300866	0.912131
	chr1	27729360	27730684	-1.03621	0.0459404				chr1	27152290	27154306	0.615199	0.011912				chr1	29111471	29112611	0.563873	0.0439752				chr1	24739892	24740600	0.693949	0.057824
	chr1	27745065	27745725	-0.171604	0.935946				chr1	27159772	27160595	1.07241	0.000832118				chr1	29203583	29204365	0.791148	0.126391				chr1	24741641	24743534	0.511206	0.00402833
	chr1	27762232	27763208	0.28404	0.552924				chr1	27165065	27165984	0.275488	0.81183				chr1	29210707	29212198	0.160775	0.557719				chr1	24784057	24784533	0.220415	0.847845
	chr1	27764977	27765661	0.93449	0.0572794				chr1	27190640	27192648	0.0788621	0.603472				chr1	29213292	29214384	0.230154	0.239699				chr1	24828387	24829972	0.0681874	0.75431
	chr1	27768405	27769669	0.392383	0.063142				chr1	27204444	27204918	-0.454526	0.522213				chr1	29219688	29220603	0.186343	0.818718				chr1	24861003	24863538	0.201411	0.394421
	chr1	27778848	27779623	0.801746	0.209054				chr1	27216082	27217357	0.307988	0.141551				chr1	29240296	29241937	0.633085	2.10634e-07				chr1	24968733	24970606	0.832739	8.23576e-21
	chr1	27799911	27800649	-0.334639	0.714547				chr1	27226066	27227739	0.265322	0.360657				chr1	29252747	29255246	-0.069175	0.81856				chr1	25012122	25012547	1.37227	0.050663
	chr1	27801718	27802228	0.243367	0.819999				chr1	27239957	27241108	0.903626	0.0789112				chr1	29450431	29451628	0.321391	0.448387				chr1	25014986	25015764	0.660898	0.375984
	chr1	27808121	27808713	0.325557	0.663118				chr1	27247664	27249248	0.400854	0.00317295				chr1	29507446	29509287	0.21657	0.130089				chr1	25022446	25022874	0.942585	0.319491
	chr1	27809360	27810509	0.927989	0.00113775				chr1	27286294	27287213	0.137574	0.912992				chr1	29529275	29529788	0.195423	0.817775				chr1	25031378	25032393	-0.127811	0.877983
	chr1	27815357	27817306	0.54229	9.30465e-07				chr1	27320093	27320978	-0.764259	0.271522				chr1	29556655	29558087	0.561788	0.0159692				chr1	25053449	25054237	0.471378	0.386406
	chr1	27826032	27827148	0.151354	0.7015				chr1	27323527	27324926	-0.201652	0.72368				chr1	29562555	29563826	0.40505	0.146803				chr1	25059714	25060979	-0.190534	0.629549
	chr1	27882317	27883699	0.557356	0.115744				chr1	27328159	27329170	0.200404	0.875574				chr1	29571968	29572722	-0.264341	0.779435				chr1	25071311	25072592	0.761345	1.36669e-11
	chr1	27894617	27895914	0.371765	0.129484				chr1	27370965	27371447	0.0818322	0.92154				chr1	29582451	29583629	0.252125	0.749375				chr1	25074488	25075998	0.600685	1.09922e-05
	chr1	27901879	27903332	-1.4719	0.0395702				chr1	27375834	27376748	0.441046	0.318643				chr1	29609174	29610355	-0.120989	0.827847				chr1	25102583	25103277	0.022426	0.983627
	chr1	27923681	27925234	0.294826	0.605196				chr1	27425644	27426711	0.415238	0.252019				chr1	29613135	29613979	0.409631	0.605965				chr1	25146080	25148983	1.03068	4.39438e-06
	chr1	27928380	27931002	0.0361279	0.931817				chr1	27429402	27429936	-0.0855654	0.915399				chr1	29667390	29668636	0.215447	0.791336				chr1	25174141	25175382	0.547813	0.010392
	chr1	27935201	27936705	-0.129309	0.708148				chr1	27432430	27433517	-0.28806	0.716401				chr1	29839864	29840526	0.190231	0.836899				chr1	25224843	25225629	0.245179	0.725832
	chr1	27950903	27953326	0.485546	0.00226725				chr1	27438674	27439202	1.32983	0.00720337				chr1	30181301	30182836	0.596245	0.0360478				chr1	25225950	25226803	0.229156	0.761282
	chr1	27957216	27959983	0.1523	0.285957				chr1	27462599	27464279	0.616924	0.0187623				chr1	30265591	30266303	-0.607101	0.402009				chr1	25242104	25242839	1.86616	2.21894e-08
	chr1	27962873	27963687	0.53619	0.436907				chr1	27465592	27466221	0.804125	0.380003				chr1	30322049	30322516	0.0220496	0.984479				chr1	25249772	25251643	1.36883	3.62811e-12
	chr1	27970571	27970973	-0.0381748	0.981102				chr1	27474442	27475930	1.05154	4.83576e-10				chr1	31190814	31192481	0.161956	0.273944				chr1	25255209	25257449	1.1309	4.50232e-24
	chr1	27984971	27986905	0.333013	0.457837				chr1	27480785	27482240	0.393888	0.0432062				chr1	31202829	31203740	-0.026903	0.970081				chr1	25273615	25275006	1.1489	0.000107534
	chr1	27989109	27990072	-0.0296214	0.954965				chr1	27487677	27488777	0.133043	0.879294				chr1	31216223	31217334	0.26643	0.345227				chr1	25291476	25292246	0.219165	0.767099
	chr1	27995580	27996246	0.0725374	0.950143				chr1	27524359	27525017	0.101569	0.908347				chr1	31222859	31223922	0.665109	0.00205095				chr1	25324006	25324533	0.524804	0.574029
	chr1	27998364	27999253	-0.190621	0.746816				chr1	27560416	27562028	0.150542	0.336052				chr1	31226761	31228243	0.362172	0.0163714				chr1	25345609	25347084	0.633881	0.000410627
	chr1	28051719	28053201	0.227082	0.197147				chr1	27578388	27580443	0.363741	0.0759377				chr1	31228795	31230656	0.196239	0.492039				chr1	25348533	25349737	0.267477	0.239814
	chr1	28098958	28100497	0.186225	0.394089				chr1	27626873	27627891	0.219923	0.681994				chr1	31252636	31253511	0.107335	0.872808				chr1	25357496	25359531	0.252277	0.22215
	chr1	28156745	28158109	0.536548	0.000424649				chr1	27648152	27649546	0.304224	0.0504966				chr1	31255306	31256137	0.419511	0.382969				chr1	25363778	25364607	0.194313	0.728743
	chr1	28184164	28185652	0.182682	0.704611				chr1	27659434	27659981	0.536949	0.458774				chr1	31296695	31297839	0.353937	0.400718				chr1	25372364	25373462	0.986224	0.162263
	chr1	28190205	28191016	-0.317906	0.709958				chr1	27667452	27670069	-0.025549	0.944606				chr1	31353876	31354937	0.517512	0.0304069				chr1	25391783	25392420	1.53295	0.0636773
	chr1	28191224	28191962	-0.502284	0.543227				chr1	27675627	27676540	0.211397	0.863011				chr1	31537794	31539244	0.523388	0.000332026				chr1	25427511	25428579	0.769133	0.053458
	chr1	28195695	28196318	-0.129708	0.892681				chr1	27682903	27684722	-0.149075	0.68854				chr1	31627548	31628821	0.0129043	0.972822				chr1	25466348	25467267	1.30569	4.74661e-06
	chr1	28198792	28199944	-0.260072	0.622704				chr1	27691835	27693295	-0.267308	0.543603				chr1	31654268	31655533	-0.0676093	0.908509				chr1	25472729	25473381	1.2355	0.114687
	chr1	28201156	28202515	0.413948	0.0470196				chr1	27718252	27719532	-0.253397	0.426574				chr1	31769068	31770543	0.548292	0.000113801				chr1	25558449	25559967	1.07755	9.9942e-14
	chr1	28210509	28211455	-0.16635	0.886298				chr1	27721955	27722461	-0.008587	0.990781				chr1	31820835	31821902	0.293351	0.488586				chr1	25565746	25567147	0.745232	5.39227e-06
	chr1	28216662	28218360	-0.264872	0.543644				chr1	27729360	27730684	-0.311975	0.583623				chr1	31867265	31868158	-0.15476	0.748231				chr1	25572898	25574545	0.988312	4.34442e-19
	chr1	28240520	28242039	0.0655097	0.810206				chr1	27745065	27745725	0.606158	0.625713				chr1	31885734	31886506	0.109715	0.86835				chr1	25592980	25594999	0.701655	0.0193729
	chr1	28285699	28287166	-0.783636	0.277237				chr1	27762232	27763208	0.279643	0.480223				chr1	31895541	31897379	0.249696	0.0652979				chr1	25664384	25665729	1.47734	2.14794e-33
	chr1	28402633	28403345	0.0156161	0.990192				chr1	27764977	27765661	1.38266	0.000414246				chr1	31912336	31913424	0.447879	0.104778				chr1	25737694	25738296	0.938625	0.309041
	chr1	28404942	28405570	0.375775	0.738728				chr1	27768405	27769669	0.549899	0.00161576				chr1	31913839	31915518	0.537281	0.00487833				chr1	25756433	25758201	0.898267	1.7282e-20
	chr1	28414278	28415935	0.441297	0.00018704				chr1	27778848	27779623	1.77204	3.81924e-05				chr1	31949774	31950825	0.642524	0.032996				chr1	25773966	25774748	1.52917	3.15062e-05
	chr1	28453473	28454887	-0.247134	0.554191				chr1	27799911	27800649	0.0235207	0.980735				chr1	31971626	31972646	0.598274	0.0311226				chr1	25802864	25804105	1.57886	1.1869e-05
	chr1	28461463	28462350	-0.0727158	0.935214				chr1	27801718	27802228	0.213507	0.80953				chr1	32014122	32015621	0.0107178	0.981001				chr1	25869298	25870870	1.16626	2.94338e-11
	chr1	28471273	28472072	0.150532	0.798621				chr1	27808121	27808713	1.07494	0.00749241				chr1	32059563	32060260	0.0794282	0.91248				chr1	25875758	25876783	0.748117	0.00199675
	chr1	28474008	28475569	0.405721	0.00166625				chr1	27809360	27810509	0.956333	0.00038804				chr1	32083270	32084444	0.565823	0.176179				chr1	25888481	25889951	0.194463	0.601557
	chr1	28498499	28500293	-0.187867	0.410612				chr1	27815357	27817306	0.4663	2.41278e-05				chr1	32109590	32111180	0.835221	7.76047e-11				chr1	25910589	25912502	0.63316	0.000237516
	chr1	28501781	28502288	0.014249	0.986163				chr1	27826032	27827148	-0.162249	0.614301				chr1	32180098	32181414	0.503554	0.308964				chr1	25929235	25930094	1.25246	0.00509547
	chr1	28502693	28503892	0.21952	0.489566				chr1	27882317	27883699	0.833254	0.00273743				chr1	32204927	32205553	0.604417	0.28402				chr1	25934684	25936161	0.536716	0.0472551
	chr1	28509437	28510290	0.0246807	0.982177				chr1	27889357	27890080	2.00982	0.00983511				chr1	32209866	32211417	0.229527	0.42544				chr1	25942275	25943903	1.50114	8.54643e-26
	chr1	28558955	28559877	0.717909	0.000454353				chr1	27894617	27895914	0.364917	0.10104				chr1	32228448	32230955	0.686442	0.00229691				chr1	26056465	26057888	0.886787	0.00909088
	chr1	28561985	28563468	0.408797	0.0137626				chr1	27901879	27903332	0.171812	0.830919				chr1	32234580	32235025	0.158038	0.793203				chr1	26100883	26102432	1.2142	3.01017e-22
	chr1	28585550	28586987	0.229759	0.212861				chr1	27923681	27925234	0.838412	0.0109174				chr1	32237478	32238325	0.0352593	0.960217				chr1	26126184	26126674	1.95994	0.000405468
	chr1	28695703	28697111	0.363211	0.0234685				chr1	27928380	27931002	0.153057	0.549865				chr1	32250551	32251057	0.193202	0.641367				chr1	26127073	26127481	0.956195	0.385309
	chr1	28704978	28705852	0.169635	0.840999				chr1	27935201	27936705	0.0627489	0.842753				chr1	32253518	32255239	0.383646	0.0146691				chr1	26136047	26137761	0.823111	0.000488375
	chr1	28744029	28744630	-0.0428296	0.972509				chr1	27950903	27953326	0.559083	0.000133903				chr1	32281092	32282695	0.108266	0.806566				chr1	26145780	26147807	0.797704	1.24402e-11
	chr1	28831561	28833451	0.487559	0.00302839				chr1	27957216	27959983	0.408576	1.38328e-05				chr1	32292627	32294068	0.164351	0.663577				chr1	26185095	26186524	1.17299	3.24474e-11
	chr1	28836345	28838075	-2.4809	5.46548e-38				chr1	27962873	27963687	0.454124	0.460709				chr1	32313938	32315033	0.577557	0.0901756				chr1	26201388	26202687	0.547029	0.0986534
	chr1	28844158	28845891	0.514744	0.000249078				chr1	27970571	27970973	0.513575	0.537779				chr1	32345765	32347188	-0.131295	0.72684				chr1	26221674	26222689	0.54347	0.140898
	chr1	28878847	28880279	0.286428	0.0817309				chr1	27982800	27983236	1.08281	0.152857				chr1	32402753	32404468	0.586628	9.77123e-07				chr1	26231596	26233496	1.3755	2.54471e-55
	chr1	28907160	28909566	0.648679	1.27967e-09				chr1	27984971	27986905	0.740837	0.00847703				chr1	32409471	32410661	0.235499	0.565566				chr1	26240801	26241396	0.287663	0.669609
	chr1	28960534	28961872	-0.330024	0.555952				chr1	27989109	27990072	-0.0613001	0.874655				chr1	32450297	32451620	0.183064	0.708229				chr1	26297781	26298212	0.385808	0.5758
	chr1	28968928	28970534	0.248364	0.0650259				chr1	27995580	27996246	0.351512	0.616387				chr1	32478809	32480416	0.438211	0.00022274				chr1	26323742	26325461	0.506002	0.00268746
	chr1	28974469	28975945	0.889885	3.79612e-14				chr1	27998364	27999253	-0.137113	0.786499				chr1	32537949	32539281	0.306017	0.106471				chr1	26343054	26343880	0.577616	0.271851
	chr1	28994786	28996785	0.576885	8.4917e-05				chr1	28051719	28053201	0.224384	0.152766				chr1	32573233	32574995	0.18132	0.463787				chr1	26361387	26363408	1.03981	3.69524e-12
	chr1	29062811	29064374	0.438264	7.54542e-05				chr1	28098958	28100497	0.302032	0.060411				chr1	32644812	32646249	0.618354	0.000285796				chr1	26437358	26439113	1.43494	3.3954e-43
	chr1	29111471	29112611	-0.176948	0.540526				chr1	28156745	28158109	0.516315	0.00045774				chr1	32665521	32667332	0.297235	0.198164				chr1	26452530	26453584	0.422793	0.322507
	chr1	29135321	29135794	-0.076585	0.954464				chr1	28184164	28185652	0.134851	0.747176				chr1	32670751	32671955	0.486772	0.0980719				chr1	26488090	26488544	0.511646	0.499179
	chr1	29203583	29204365	-0.39554	0.519084				chr1	28190205	28191016	0.0881843	0.915035				chr1	32687230	32688575	0.395874	0.0942269				chr1	26495716	26497144	0.866261	3.08263e-08
	chr1	29210707	29212198	-0.0976336	0.739502				chr1	28191224	28191962	-0.651315	0.313133				chr1	32705843	32707200	0.767298	0.0107411				chr1	26527528	26528215	1.97741	0.0276232
	chr1	29213292	29214384	0.132323	0.545827				chr1	28195695	28196318	-0.398903	0.520272				chr1	32713706	32714420	0.394518	0.1647				chr1	26560183	26561569	0.872162	6.96624e-17
	chr1	29219688	29220603	-0.0730281	0.934774				chr1	28198792	28199944	-0.00085272	0.998966				chr1	32715300	32717176	0.459192	0.0018899				chr1	26601798	26602542	1.62736	0.00109781
	chr1	29240296	29241937	0.204758	0.26456				chr1	28201156	28202515	0.619794	0.000267401				chr1	32721003	32721549	0.00970036	0.989325				chr1	26605867	26607133	0.794667	1.3266e-05
	chr1	29252747	29255246	0.27199	0.190918				chr1	28210509	28211455	0.473418	0.477651				chr1	32729206	32731145	0.314559	0.1146				chr1	26611790	26612297	1.02408	0.0053633
	chr1	29450431	29451628	0.34193	0.689871				chr1	28216662	28218360	0.337082	0.291516				chr1	32738931	32740675	0.0180539	0.97336				chr1	26614961	26617481	0.372707	0.00148565
	chr1	29507446	29509287	0.0891794	0.655397				chr1	28240520	28242039	0.10872	0.575375				chr1	32756941	32758669	0.553237	0.000165637				chr1	26624990	26627252	0.824664	7.00885e-05
	chr1	29529275	29529788	0.0391282	0.972509				chr1	28285699	28287166	0.391775	0.520773				chr1	32774147	32774884	0.593286	0.101234				chr1	26632346	26634622	0.730529	4.74295e-08
	chr1	29556655	29558087	0.272275	0.298368				chr1	28402633	28403345	-0.345594	0.613716				chr1	32781619	32783158	0.581846	0.00822995				chr1	26641537	26642745	0.450628	0.169302
	chr1	29562555	29563826	-0.411974	0.137219				chr1	28404942	28405570	0.0876974	0.939793				chr1	32787595	32788564	1.14793	0.00108854				chr1	26644129	26645398	0.97902	7.09053e-06
	chr1	29571968	29572722	-0.23478	0.78144				chr1	28414278	28415935	0.432331	0.000154241				chr1	32816437	32817860	0.211167	0.272316				chr1	26647662	26648456	1.01979	0.00222785
	chr1	29582451	29583629	-0.279962	0.669607				chr1	28453473	28454887	-0.320315	0.321027				chr1	32859380	32860805	0.416575	0.0304034				chr1	26654299	26655258	1.58794	9.67984e-07
	chr1	29609174	29610355	-0.367512	0.246221				chr1	28461463	28462350	0.155611	0.806134				chr1	32897319	32897876	0.341773	0.634173				chr1	26662523	26663953	0.76981	0.000150746
	chr1	29613135	29613979	0.329089	0.511092				chr1	28471273	28472072	0.67526	0.0250728				chr1	32965786	32966643	0.792826	0.0399765				chr1	26686535	26687289	1.54934	0.0312598
	chr1	29667390	29668636	-0.463886	0.361271				chr1	28474008	28475569	0.556131	1.19381e-06				chr1	32985842	32986964	-0.0785575	0.88906				chr1	26690057	26690551	0.710033	0.213736
	chr1	29779721	29780181	0.547244	0.466572				chr1	28498499	28500293	0.201207	0.268158				chr1	33093055	33094110	0.450354	0.333				chr1	26723073	26723530	0.301514	0.78841
	chr1	29839864	29840526	-0.771255	0.165575				chr1	28501781	28502288	0.518758	0.12416				chr1	33115040	33117339	0.28731	0.021292				chr1	26743294	26743939	0.897949	0.102278
	chr1	30181301	30182836	-0.535158	0.459989				chr1	28502693	28503892	0.448417	0.0331509				chr1	33177037	33178628	0.163753	0.728347				chr1	26758199	26759463	1.33496	9.39388e-13
	chr1	30265591	30266303	0.281262	0.731555				chr1	28509437	28510290	0.19653	0.772212				chr1	33219252	33220415	0.393169	0.227211				chr1	26798257	26799880	1.21164	3.80752e-30
	chr1	30322049	30322516	0.354332	0.668934				chr1	28558955	28559877	0.540221	0.0113995				chr1	33282263	33284422	0.296877	0.0567936				chr1	26826613	26828154	1.18516	1.76505e-35
	chr1	30853008	30853391	-0.194085	0.885669				chr1	28561985	28563468	0.443247	0.00344736				chr1	33337551	33338446	0.306482	0.515785				chr1	26855828	26857260	1.4266	2.93975e-24
	chr1	31180365	31181163	-1.062	0.2327				chr1	28585550	28586987	0.366871	0.00893278				chr1	33415547	33417162	0.494113	0.0488146				chr1	26864772	26865411	0.553368	0.118287
	chr1	31190814	31192481	-0.176026	0.389277				chr1	28695703	28697111	0.232946	0.17644				chr1	33421484	33422734	0.977266	0.00568422				chr1	26868003	26870113	0.795949	3.15951e-16
	chr1	31202829	31203740	-1.55805	0.218097				chr1	28704978	28705852	0.299846	0.611431				chr1	33428844	33430811	0.945167	3.92843e-09				chr1	26871883	26872938	1.15279	9.6733e-14
	chr1	31216223	31217334	-0.278689	0.537625				chr1	28744029	28744630	0.567759	0.356372				chr1	33446152	33447646	-0.0912104	0.831368				chr1	26929008	26929470	1.01392	0.189519
	chr1	31222859	31223922	0.259429	0.540393				chr1	28831561	28833451	0.445121	0.0055315				chr1	33457469	33459148	0.249309	0.366606				chr1	26946183	26948173	1.11417	1.32194e-32
	chr1	31226761	31228243	0.206869	0.437662				chr1	28836345	28838075	-2.23366	1.34304e-34				chr1	33501674	33502946	0.501607	0.00323437				chr1	26959478	26960326	1.09599	4.20356e-05
	chr1	31228795	31230656	0.261586	0.447065				chr1	28844158	28845891	0.535042	6.67609e-05				chr1	33522878	33524549	0.161074	0.809526				chr1	27003871	27004358	0.012488	0.99162
	chr1	31252636	31253511	0.0271143	0.981587				chr1	28878847	28880279	0.231006	0.150682				chr1	33546184	33547383	0.03485	0.943301				chr1	27018900	27019905	0.358843	0.0526587
	chr1	31255306	31256137	-0.121758	0.914551				chr1	28907160	28909566	0.596575	1.47221e-08				chr1	33585423	33586353	-0.0335925	0.963492				chr1	27032570	27033858	1.03009	0.0147386
	chr1	31296695	31297839	-0.757944	0.710137				chr1	28960534	28961872	-0.366403	0.415754				chr1	33592303	33594178	-0.0545637	0.881953				chr1	27069892	27071410	0.244658	0.279613
	chr1	31353876	31354937	0.139265	0.926974				chr1	28968928	28970534	0.269096	0.0247479				chr1	33646019	33648157	0.26838	0.13116				chr1	27113315	27115748	1.19587	5.25735e-30
	chr1	31372156	31372997	-0.0239864	0.992429				chr1	28974469	28975945	0.395428	0.00296806				chr1	33721151	33722844	0.424171	0.236653				chr1	27146893	27148035	-0.207883	0.546149
	chr1	31537794	31539244	0.514679	0.00536369				chr1	28994786	28996785	0.274715	0.118155				chr1	33807956	33808665	0.402879	0.558614				chr1	27152290	27154306	1.22898	3.51859e-09
	chr1	31627548	31628821	0.0108467	0.98375				chr1	29062811	29064374	0.422401	8.73077e-05				chr1	33814519	33816199	0.599987	0.0011408				chr1	27159772	27160595	0.745549	0.0244711
	chr1	31654268	31655533	-1.21536	0.0788726				chr1	29111471	29112611	-0.139398	0.580499				chr1	33895784	33897101	0.306975	0.41222				chr1	27165065	27165984	0.669193	0.162357
	chr1	31769068	31770543	0.578974	0.00109206				chr1	29135321	29135794	0.403697	0.616387				chr1	33926293	33927216	0.24058	0.711658				chr1	27190640	27192648	0.678005	5.17492e-12
	chr1	31820835	31821902	0.621212	0.315157				chr1	29203583	29204365	-0.120777	0.849496				chr1	33937620	33938702	0.132889	0.710657				chr1	27204444	27204918	0.587579	0.317477
	chr1	31845888	31847115	-1.29427	0.434272				chr1	29210707	29212198	0.0311199	0.912936				chr1	35318155	35318914	-0.74905	0.0543655				chr1	27216082	27217357	0.864751	9.32663e-07
	chr1	31867265	31868158	-0.3028	0.780319				chr1	29213292	29214384	0.285041	0.0457873				chr1	35324530	35326085	0.62823	0.00177746				chr1	27226066	27227739	1.41587	2.50072e-12
	chr1	31885734	31886506	0.22115	0.908305				chr1	29219688	29220603	0.674725	0.107575				chr1	35331339	35332857	-0.0639687	0.876786				chr1	27239957	27241108	0.748156	0.019508
	chr1	31895541	31897379	0.177891	0.539362				chr1	29240296	29241937	0.178228	0.288557				chr1	35383709	35385010	-0.378105	0.580916				chr1	27247664	27249248	1.0016	7.24124e-15
	chr1	31912336	31913424	0.967809	0.398059				chr1	29252747	29255246	0.344641	0.0432852				chr1	35394085	35395957	-0.050101	0.918671				chr1	27286294	27287213	0.906135	0.0143566
	chr1	31913839	31915518	0.497523	0.485385				chr1	29450431	29451628	-0.0645687	0.945118				chr1	35450165	35451522	0.537575	0.032026				chr1	27320093	27320978	0.736209	0.0176218
	chr1	31949774	31950825	0.108005	0.920983				chr1	29507446	29509287	0.0582744	0.746788				chr1	35496320	35497907	0.32472	0.221885				chr1	27323527	27324926	1.16034	0.00281193
	chr1	31971626	31972646	0.457235	0.643612				chr1	29529275	29529788	0.0519311	0.952629				chr1	35544594	35545888	0.388826	0.129322				chr1	27328159	27329170	0.241912	0.753659
	chr1	32014122	32015621	-0.225883	0.686927				chr1	29556655	29558087	0.442692	0.0234474				chr1	35619797	35620512	0.323699	0.799627				chr1	27339022	27340116	2.12684	0.00308469
	chr1	32059563	32060260	-0.521932	0.591145				chr1	29562555	29563826	-0.231496	0.41903				chr1	35622372	35622829	0.421909	0.683298				chr1	27370965	27371447	1.02449	0.0357499
	chr1	32083270	32084444	0.0791856	0.958673				chr1	29571968	29572722	-0.0374292	0.964366				chr1	35657341	35659275	0.66204	6.60933e-08				chr1	27375834	27376748	0.580237	0.239049
	chr1	32109590	32111180	0.396665	0.0211694				chr1	29582451	29583629	-0.446674	0.350743				chr1	35734030	35735301	0.253765	0.121432				chr1	27425644	27426711	0.425935	0.310419
	chr1	32180098	32181414	0.0663385	0.967283				chr1	29609174	29610355	-0.930491	5.10568e-05				chr1	35971675	35973207	0.126177	0.779909				chr1	27429402	27429936	0.818662	0.0790892
	chr1	32204927	32205553	0.76493	0.450775				chr1	29613135	29613979	0.197996	0.680267				chr1	36004065	36005532	0.120359	0.82624				chr1	27432430	27433517	0.716705	0.0939982
	chr1	32209866	32211417	-0.105447	0.880453				chr1	29667390	29668636	-0.247926	0.623304				chr1	36022433	36024179	0.336757	0.0223151				chr1	27438674	27439202	1.02322	0.082719
	chr1	32226182	32226781	0.246567	0.94288				chr1	29779721	29780181	0.195417	0.813693				chr1	36042637	36043959	0.142512	0.706497				chr1	27462599	27464279	0.699358	0.00696084
	chr1	32228448	32230955	-0.265002	0.826103				chr1	29839864	29840526	-0.601914	0.247621				chr1	36106364	36108099	0.654679	0.00053584				chr1	27465592	27466221	1.02542	0.14265
	chr1	32234580	32235025	-0.0644627	0.961693				chr1	30181301	30182836	0.22261	0.732212				chr1	36172919	36174118	0.0549872	0.927135				chr1	27474442	27475930	0.810427	0.0043692
	chr1	32237478	32238325	-0.760257	0.75206				chr1	30265591	30266303	0.117397	0.881118				chr1	36181050	36181965	0.218291	0.721191				chr1	27480785	27482240	1.05375	7.92196e-10
	chr1	32250551	32251057	-0.504555	0.783453				chr1	30322049	30322516	0.113139	0.894135				chr1	36183863	36184885	0.176524	0.689387				chr1	27487677	27488777	0.790043	0.134014
	chr1	32253518	32255239	-0.805822	0.0105458				chr1	30853008	30853391	-0.0218354	0.986228				chr1	36234680	36236111	0.111773	0.547191				chr1	27524359	27525017	0.233182	0.751706
	chr1	32281092	32282695	0.142465	0.82471				chr1	31180365	31181163	0.0866559	0.935333				chr1	36273364	36274648	-0.0915301	0.822745				chr1	27560416	27562028	0.594566	3.68464e-07
	chr1	32292627	32294068	0.486099	0.29027				chr1	31190814	31192481	-0.139739	0.450171				chr1	36348426	36349664	0.0355231	0.913252				chr1	27578388	27580443	0.885233	1.85677e-05
	chr1	32313938	32315033	0.265831	0.805401				chr1	31202829	31203740	0.370937	0.718221				chr1	36352294	36352791	0.287795	0.669331				chr1	27626873	27627891	1.02176	0.00382894
	chr1	32345765	32347188	0.245184	0.617991				chr1	31216223	31217334	0.672629	0.0077456				chr1	36358950	36360608	-0.0574159	0.938754				chr1	27648152	27649546	1.08107	1.33209e-15
	chr1	32354752	32355273	-1.56717	0.060425				chr1	31222859	31223922	0.732255	0.00307724				chr1	36395924	36397559	0.197531	0.196872				chr1	27659434	27659981	2.79505	9.6609e-05
	chr1	32367520	32368347	-1.1319	0.208514				chr1	31226761	31228243	0.0914516	0.744117				chr1	36553734	36555387	0.589458	0.000147738				chr1	27667452	27670069	0.613382	5.22379e-05
	chr1	32402753	32404468	0.584219	0.00010714				chr1	31228795	31230656	0.319832	0.241669				chr1	36565137	36566102	-0.467044	0.393824				chr1	27675627	27676540	1.29298	0.0374497
	chr1	32409471	32410661	0.217155	0.917161				chr1	31252636	31253511	0.420155	0.479089				chr1	36614506	36616638	-0.0277049	0.910292				chr1	27682903	27684722	0.919441	1.28418e-06
	chr1	32446471	32446850	0.403541	0.743921				chr1	31255306	31256137	-0.1967	0.815137				chr1	36621090	36622780	0.373045	0.0126543				chr1	27689961	27690469	0.756778	0.375405
	chr1	32450297	32451620	0.500715	0.273136				chr1	31296695	31297839	-0.0622853	0.97445				chr1	36626363	36628074	0.725072	0.00132502				chr1	27691835	27693295	0.494854	0.0299288
	chr1	32478809	32480416	0.4299	0.00944372				chr1	31353876	31354937	-0.0530647	0.968551				chr1	36640424	36641795	0.569552	0.00337647				chr1	27718252	27719532	0.757186	2.20316e-05
	chr1	32528358	32529152	-0.451214	0.671527				chr1	31372156	31372997	-0.938507	0.530442				chr1	36653508	36654150	-0.129059	0.83764				chr1	27721955	27722461	0.542582	0.225248
	chr1	32537949	32539281	0.169412	0.611529				chr1	31537794	31539244	0.479217	0.00720254				chr1	36661304	36661939	0.466371	0.465551				chr1	27729360	27730684	0.472444	0.0860243
	chr1	32573233	32574995	0.546718	0.0178565				chr1	31627548	31628821	-0.127523	0.681994				chr1	36689072	36690822	0.123403	0.43517				chr1	27745065	27745725	1.40866	0.0261264
	chr1	32644812	32646249	-0.0141925	0.979592				chr1	31654268	31655533	-1.12254	0.0722917				chr1	36721961	36724662	0.301045	0.196315				chr1	27762232	27763208	-0.380002	0.338886
	chr1	32665521	32667332	0.269899	0.330593				chr1	31769068	31770543	0.348039	0.080602				chr1	36771827	36773448	0.152489	0.391212				chr1	27764977	27765661	0.954516	0.00732283
	chr1	32670751	32671955	0.0366351	0.96093				chr1	31820835	31821902	0.55268	0.323292				chr1	36786478	36787662	0.132053	0.792999				chr1	27768405	27769669	1.03216	1.42113e-06
	chr1	32687230	32688575	0.618759	0.0493928				chr1	31845888	31847115	-0.82891	0.550353				chr1	36787930	36789418	0.680955	0.0180054				chr1	27778848	27779623	0.913384	0.243725
	chr1	32705843	32707200	-1.77602	0.174148				chr1	31867265	31868158	0.119509	0.899432				chr1	36834774	36835664	0.117232	0.826708				chr1	27799911	27800649	0.379075	0.472473
	chr1	32713706	32714420	0.377631	0.422549				chr1	31885734	31886506	-0.591434	0.692965				chr1	36836712	36837846	0.387929	0.244773				chr1	27801718	27802228	0.776698	0.140999
	chr1	32715300	32717176	0.879961	3.68331e-06				chr1	31895541	31897379	0.300753	0.136798				chr1	36839506	36840201	0.293167	0.530685				chr1	27808121	27808713	0.849018	0.0330275
	chr1	32721003	32721549	-0.502844	0.478677				chr1	31912336	31913424	1.8191	0.0129999				chr1	36850663	36852644	0.0575437	0.736967				chr1	27809360	27810509	0.636375	0.00558051
	chr1	32729206	32731145	-0.270522	0.647354				chr1	31913839	31915518	0.575201	0.309921				chr1	36855986	36857485	0.434549	0.0431045				chr1	27815357	27817306	0.803045	4.01267e-13
	chr1	32738931	32740675	0.148828	0.810438				chr1	31949774	31950825	0.868318	0.0713129				chr1	36862257	36863933	0.379761	0.0466462				chr1	27826032	27827148	-0.135716	0.794996
	chr1	32756941	32758669	0.528533	0.00444564				chr1	31971626	31972646	-0.355795	0.722744				chr1	36866138	36867120	0.124448	0.863324				chr1	27882317	27883699	0.762438	0.00382749
	chr1	32774147	32774884	0.341602	0.664207				chr1	32014122	32015621	-0.484456	0.207639				chr1	36915421	36916759	0.194639	0.550619				chr1	27889357	27890080	1.55873	0.00675028
	chr1	32781619	32783158	1.15701	1.03645e-05				chr1	32059563	32060260	-0.0257179	0.981388				chr1	36929218	36930562	0.385042	0.0454212				chr1	27894617	27895914	0.772338	2.27119e-05
	chr1	32787595	32788564	0.106271	0.90682				chr1	32083270	32084444	-2.18195	0.0488692				chr1	36939650	36940598	-0.385913	0.557028				chr1	27901879	27903332	0.895987	0.00463794
	chr1	32816437	32817860	-0.285493	0.689224				chr1	32109590	32111180	0.127466	0.576355				chr1	36951657	36952752	-0.354443	0.359138				chr1	27918323	27918903	0.918504	0.317797
	chr1	32859380	32860805	-0.0131953	0.982126				chr1	32180098	32181414	0.33703	0.736955				chr1	37349714	37350526	0.309806	0.570194				chr1	27923681	27925234	1.71929	4.11876e-08
	chr1	32897319	32897876	0.156313	0.882659				chr1	32204927	32205553	1.36312	0.0437207				chr1	37415609	37417372	0.266006	0.175015				chr1	27928380	27931002	1.22168	2.83488e-18
	chr1	32965786	32966643	-1.02762	0.689657				chr1	32209866	32211417	0.0195131	0.975353				chr1	37420292	37421350	0.324122	0.129066				chr1	27935201	27936705	0.198627	0.446588
	chr1	32985842	32986964	0.0213341	0.982017				chr1	32226182	32226781	1.56303	0.342361				chr1	37494666	37495768	-0.387835	0.378318				chr1	27940736	27941508	0.265273	0.822267
	chr1	33093055	33094110	-0.898244	0.387427				chr1	32228448	32230955	0.1948	0.835361				chr1	37559699	37560449	0.558381	0.280182				chr1	27950903	27953326	0.565193	0.000895562
	chr1	33115040	33117339	0.251644	0.124861				chr1	32234580	32235025	-1.11341	0.148583				chr1	37754007	37755398	-0.240303	0.446378				chr1	27957216	27959983	0.877381	1.80996e-12
	chr1	33177037	33178628	-0.261802	0.701721				chr1	32237478	32238325	0.359143	0.840534				chr1	37899859	37900557	0.385306	0.494632				chr1	27962873	27963687	0.945461	0.0597114
	chr1	33219252	33220415	-0.114822	0.941589				chr1	32250551	32251057	-0.865883	0.541888				chr1	37939404	37941043	0.567335	5.9632e-05				chr1	27970571	27970973	0.938265	0.123258
	chr1	33282263	33284422	0.311641	0.0923167				chr1	32253518	32255239	-0.254098	0.482426				chr1	37942426	37943429	0.40574	0.0758007				chr1	27982800	27983236	0.298178	0.741533
	chr1	33337551	33338446	-0.118961	0.889436				chr1	32281092	32282695	-0.194635	0.700895				chr1	37944827	37945567	0.557789	0.0691831				chr1	27984971	27986905	1.05034	2.29012e-12
	chr1	33415547	33417162	0.239678	0.576892				chr1	32292627	32294068	0.224824	0.659702				chr1	37952381	37953593	0.186741	0.733017				chr1	27989109	27990072	0.801734	0.000450218
	chr1	33421484	33422734	0.0783306	0.918714				chr1	32313938	32315033	0.991628	0.0731149				chr1	37979540	37981043	0.41338	0.0377509				chr1	27995580	27996246	0.329625	0.606422
	chr1	33428844	33430811	0.705076	0.000446692				chr1	32345765	32347188	0.646738	0.0248781				chr1	38019133	38020314	1.13181	1.01473e-07				chr1	27998364	27999253	-0.108952	0.824757
	chr1	33446152	33447646	-0.0691496	0.921151				chr1	32354752	32355273	-1.29493	0.0842666				chr1	38060549	38062058	0.121593	0.592021				chr1	28051719	28053201	0.728602	4.30783e-09
	chr1	33457469	33459148	0.20717	0.626412				chr1	32367520	32368347	-0.399792	0.668981				chr1	38218246	38219667	-0.214818	0.727939				chr1	28098958	28100497	0.88048	2.25481e-10
	chr1	33501674	33502946	0.402597	0.0865852				chr1	32394626	32395447	1.74665	0.0147516				chr1	38259165	38260742	0.213678	0.431114				chr1	28156745	28158109	1.4629	7.06092e-29
	chr1	33522878	33524549	-0.369102	0.716713				chr1	32402753	32404468	0.534414	0.000319504				chr1	38273059	38274625	0.67602	7.40247e-08				chr1	28184164	28185652	0.792841	0.00612171
	chr1	33546184	33547383	-0.692376	0.070144				chr1	32409471	32410661	0.708936	0.55645				chr1	38324651	38326220	0.462823	0.000295526				chr1	28190205	28191016	0.656649	0.324172
	chr1	33585423	33586353	0.390863	0.788951				chr1	32446471	32446850	0.0476663	0.97171				chr1	38388567	38389691	-0.0510201	0.918429				chr1	28191224	28191962	0.620194	0.415349
	chr1	33592303	33594178	0.0673231	0.877633				chr1	32450297	32451620	0.638995	0.083227				chr1	38391181	38392490	0.0653146	0.863025				chr1	28195695	28196318	0.684615	0.0718599
	chr1	33646019	33648157	-0.0125507	0.98016				chr1	32478809	32480416	0.608684	1.65181e-05				chr1	38396576	38398093	0.43564	0.0200359				chr1	28198792	28199944	0.57588	0.0225341
	chr1	33721151	33722844	0.795634	0.714674				chr1	32528358	32529152	0.108719	0.91659				chr1	38411998	38413648	0.312861	0.139134				chr1	28201156	28202515	0.157171	0.539018
	chr1	33807956	33808665	1.30119	0.0101836				chr1	32537949	32539281	0.221579	0.378946				chr1	38454765	38456381	0.549957	0.000284421				chr1	28210509	28211455	0.535306	0.224413
	chr1	33814519	33816199	0.405139	0.139748				chr1	32573233	32574995	0.650285	0.00144856				chr1	38477764	38479215	0.456351	0.00463773				chr1	28216662	28218360	0.338553	0.263501
	chr1	33895784	33897101	0.829511	0.612763				chr1	32644812	32646249	0.00659454	0.988188				chr1	38512076	38513264	0.0796432	0.815838				chr1	28240520	28242039	0.692404	1.30532e-06
	chr1	33926293	33927216	-0.40912	0.718508				chr1	32665521	32667332	0.117117	0.698836				chr1	38518160	38520044	-0.324483	0.167772				chr1	28285699	28287166	0.482077	0.103754
	chr1	33937620	33938702	0.00196951	0.998098				chr1	32670751	32671955	0.151768	0.757957				chr1	38527819	38528892	-0.129189	0.878885				chr1	28402633	28403345	0.334913	0.536409
	chr1	35208240	35208728	-0.177838	0.875405				chr1	32687230	32688575	0.373376	0.283284				chr1	38616965	38619665	0.136387	0.407106				chr1	28404942	28405570	0.120315	0.830658
	chr1	35252059	35252627	0.32107	0.777371				chr1	32705843	32707200	-0.409623	0.724185				chr1	38638829	38639439	-0.235306	0.721643				chr1	28414278	28415935	0.495802	5.69571e-05
	chr1	35318155	35318914	-0.185217	0.819967				chr1	32713706	32714420	0.760238	0.0139221				chr1	38940152	38941946	-0.110619	0.730154				chr1	28453473	28454887	0.562288	0.16007
	chr1	35324530	35326085	0.424298	0.118902				chr1	32715300	32717176	0.680922	0.000530847				chr1	39024539	39025506	-0.174765	0.831329				chr1	28461463	28462350	-0.22759	0.70671
	chr1	35331339	35332857	-0.506796	0.250657				chr1	32721003	32721549	0.134627	0.852229				chr1	39324590	39326079	0.281665	0.0273962				chr1	28471273	28472072	0.336474	0.407308
	chr1	35350716	35352026	0.810489	0.543893				chr1	32729206	32731145	0.303499	0.468998				chr1	39338391	39339804	0.369606	0.0476023				chr1	28474008	28475569	0.767917	6.42084e-10
	chr1	35383709	35385010	-0.954125	0.406309				chr1	32738931	32740675	-0.0901178	0.870888				chr1	39456267	39457914	0.118024	0.459406				chr1	28498499	28500293	0.0754158	0.754965
	chr1	35394085	35395957	-0.259422	0.871658				chr1	32756941	32758669	0.363693	0.0666159				chr1	39491359	39493029	0.452989	0.0299916				chr1	28501781	28502288	0.402221	0.216311
	chr1	35450165	35451522	0.682028	0.0173851				chr1	32774147	32774884	1.11589	0.00720988				chr1	39568182	39569107	0.181388	0.67146				chr1	28502693	28503892	0.384526	0.112204
	chr1	35496320	35497907	0.337826	0.305774				chr1	32781619	32783158	1.45322	1.43227e-09				chr1	39570732	39571848	0.328647	0.417575				chr1	28509437	28510290	1.97216	4.77315e-05
	chr1	35544594	35545888	0.340034	0.337669				chr1	32787595	32788564	0.266688	0.653333				chr1	39657508	39658584	-0.202214	0.725205				chr1	28535568	28536012	1.34193	0.120268
	chr1	35619797	35620512	0.16651	0.857554				chr1	32816437	32817860	-0.192567	0.754744				chr1	39662472	39663181	-0.471097	0.55696				chr1	28558955	28559877	1.00939	2.13319e-07
	chr1	35622372	35622829	0.381876	0.470809				chr1	32859380	32860805	0.073833	0.848101				chr1	39680372	39682222	0.0160748	0.963727				chr1	28561985	28563468	0.80379	8.33628e-09
	chr1	35657341	35659275	0.456149	0.000486107				chr1	32897319	32897876	0.502846	0.420613				chr1	39734324	39736252	-0.137148	0.638163				chr1	28585550	28586987	1.05139	4.28926e-16
	chr1	35734030	35735301	0.39049	0.00991912				chr1	32965786	32966643	-1.19394	0.58208				chr1	39873896	39875266	0.395307	0.0273275				chr1	28653268	28656294	3.81056	0.0245844
	chr1	35971675	35973207	-0.397947	0.563849				chr1	32985842	32986964	-0.500376	0.307029				chr1	39956540	39957861	0.152655	0.634078				chr1	28695703	28697111	0.519229	0.000592068
	chr1	36004065	36005532	-0.0707094	0.943862				chr1	33093055	33094110	0.0169709	0.989195				chr1	39974680	39975598	0.154009	0.800209				chr1	28704978	28705852	0.581006	0.265895
	chr1	36022433	36024179	0.285946	0.0825011				chr1	33115040	33117339	0.156183	0.36163				chr1	39990680	39992134	-0.0568737	0.912672				chr1	28744029	28744630	1.20549	0.0862059
	chr1	36029890	36030338	0.0400777	0.978476				chr1	33177037	33178628	-0.0375602	0.957233				chr1	40040861	40043017	0.683125	4.54219e-06				chr1	28831561	28833451	0.854773	1.63158e-08
	chr1	36042637	36043959	-0.269115	0.797814				chr1	33206751	33208020	-0.0708586	0.973356				chr1	40071526	40072594	-0.409017	0.367055				chr1	28836345	28838075	-0.773152	0.0017376
	chr1	36106364	36108099	0.334617	0.160834				chr1	33219252	33220415	-0.314126	0.781128				chr1	40156690	40157730	0.364997	0.442686				chr1	28844158	28845891	1.03321	5.51657e-15
	chr1	36172919	36174118	-0.147785	0.903031				chr1	33282263	33284422	0.317598	0.0576915				chr1	40203826	40205255	0.0970683	0.810124				chr1	28878847	28880279	0.981925	7.03367e-16
	chr1	36181050	36181965	-0.0130242	0.990509				chr1	33337551	33338446	-0.253425	0.668772				chr1	40253801	40255463	0.0655039	0.909214				chr1	28907160	28909566	1.13115	4.65732e-24
	chr1	36183863	36184885	-0.804325	0.443617				chr1	33415547	33417162	0.0813786	0.856403				chr1	40264537	40265754	-0.0514577	0.869066				chr1	28960534	28961872	0.972084	0.0533348
	chr1	36201084	36201763	-1.04293	0.103724				chr1	33421484	33422734	0.0868141	0.884943				chr1	40282291	40284130	-0.060192	0.820641				chr1	28968928	28970534	0.651439	1.02235e-08
	chr1	36234680	36236111	0.191166	0.2787				chr1	33428844	33430811	0.855597	3.32763e-06				chr1	40311178	40311756	1.22513	0.0414197				chr1	28974469	28975945	0.72441	6.87956e-09
	chr1	36263207	36263756	-0.582129	0.613744				chr1	33446152	33447646	0.268526	0.509925				chr1	40348063	40349759	0.608166	0.00152153				chr1	28994786	28996785	1.44539	5.44681e-27
	chr1	36273364	36274648	0.207031	0.802484				chr1	33457469	33459148	0.283715	0.368977				chr1	40366857	40368363	0.122298	0.611449				chr1	29062811	29064374	1.14143	7.8117e-29
	chr1	36348426	36349664	-0.0185561	0.96526				chr1	33501674	33502946	0.336525	0.137981				chr1	40420303	40422034	0.180037	0.393194				chr1	29111471	29112611	0.769313	0.00341427
	chr1	36352294	36352791	0.401621	0.410899				chr1	33522878	33524549	-2.32664	0.00350644				chr1	40425898	40426827	0.127898	0.688265				chr1	29135321	29135794	-0.110397	0.927701
	chr1	36358950	36360608	-0.4106	0.318997				chr1	33546184	33547383	-0.706149	0.0409383				chr1	40461210	40462430	-0.182175	0.59596				chr1	29203583	29204365	1.19653	0.00743193
	chr1	36395924	36397559	0.188827	0.278669				chr1	33585423	33586353	-0.597611	0.645192				chr1	40468575	40469777	-0.129406	0.81277				chr1	29210707	29212198	0.342974	0.113361
	chr1	36553734	36555387	0.264307	0.251347				chr1	33592303	33594178	-0.0327815	0.930391				chr1	40479790	40480943	-0.376874	0.463366				chr1	29213292	29214384	0.520436	0.00094528
	chr1	36565137	36566102	-0.0100773	0.992921				chr1	33646019	33648157	-0.144382	0.616387				chr1	40505030	40507166	0.0558312	0.743206				chr1	29219688	29220603	1.20872	0.00944224
	chr1	36614506	36616638	0.203024	0.272601				chr1	33721151	33722844	1.14402	0.452586				chr1	40524959	40526278	0.0793402	0.881102				chr1	29240296	29241937	1.30166	7.07497e-31
	chr1	36621090	36622780	0.167151	0.433718				chr1	33788681	33789272	0.274828	0.87892				chr1	40530219	40531358	-0.31094	0.48362				chr1	29252747	29255246	0.430058	0.0197624
	chr1	36626363	36628074	0.101066	0.890733				chr1	33807956	33808665	1.12157	0.0260892				chr1	40543814	40544571	0.448325	0.490968				chr1	29312226	29312770	1.3566	0.0877149
	chr1	36640424	36641795	0.679688	0.0505352				chr1	33814519	33816199	-0.124638	0.72521				chr1	40562300	40563454	0.238181	0.409124				chr1	29450431	29451628	0.590441	0.0798158
	chr1	36653508	36654150	-0.468941	0.474488				chr1	33895784	33897101	0.859823	0.514747				chr1	40618634	40620131	-0.126638	0.800112				chr1	29507446	29509287	0.910607	7.40074e-18
	chr1	36661304	36661939	0.0913091	0.931817				chr1	33926293	33927216	0.0643888	0.953111				chr1	40626463	40628042	0.45019	0.00236343				chr1	29529275	29529788	1.364	0.00395172
	chr1	36689072	36690822	0.186191	0.232624				chr1	33937620	33938702	0.0523009	0.90894				chr1	40651397	40652739	0.0165653	0.983299				chr1	29556655	29558087	1.28536	4.01217e-11
	chr1	36721961	36724662	0.289895	0.569403				chr1	35208240	35208728	-0.65952	0.352455				chr1	40697850	40698758	0.209244	0.739158				chr1	29562555	29563826	1.08969	3.51736e-07
	chr1	36771827	36773448	-0.693177	0.000742022				chr1	35252059	35252627	0.406794	0.635993				chr1	40722992	40724314	0.357871	0.0387663				chr1	29571968	29572722	1.40131	0.00678728
	chr1	36786478	36787662	-0.167671	0.879877				chr1	35318155	35318914	-0.0786889	0.914463				chr1	40829428	40829908	-0.162131	0.852545				chr1	29582451	29583629	0.844425	0.119439
	chr1	36787930	36789418	0.088607	0.933479				chr1	35324530	35326085	0.226312	0.450858				chr1	40839035	40840679	0.451861	0.00127719				chr1	29609174	29610355	-0.05691	0.920266
	chr1	36814619	36815177	0.417137	0.727183				chr1	35331339	35332857	-0.809021	0.0227416				chr1	40846831	40847394	0.096155	0.88428				chr1	29613135	29613979	1.42791	0.00544014
	chr1	36816083	36816544	-0.255133	0.864954				chr1	35350716	35352026	-0.968733	0.507749				chr1	40851095	40852600	-0.201304	0.464761				chr1	29667390	29668636	1.24992	0.00818298
	chr1	36834774	36835664	0.0695754	0.922995				chr1	35383709	35385010	0.451458	0.631485				chr1	40858016	40859201	-0.00171281	0.997828				chr1	29779721	29780181	1.05767	0.164154
	chr1	36836712	36837846	0.244791	0.571606				chr1	35394085	35395957	0.120258	0.925267				chr1	40866267	40867457	0.0326006	0.957372				chr1	29839864	29840526	0.625901	0.339928
	chr1	36839506	36840201	0.483351	0.33206				chr1	35450165	35451522	-0.0701798	0.888237				chr1	40915314	40916774	0.0762768	0.745797				chr1	30181301	30182836	1.64627	1.9229e-13
	chr1	36850663	36852644	0.192089	0.165999				chr1	35496320	35497907	0.307907	0.298157				chr1	40942502	40943885	0.160559	0.535273				chr1	30265591	30266303	0.709526	0.21082
	chr1	36855986	36857485	0.696275	0.00782423				chr1	35544594	35545888	0.101674	0.809272				chr1	40974072	40975160	0.198722	0.603546				chr1	30322049	30322516	0.813837	0.181894
	chr1	36862257	36863933	0.505024	0.00638689				chr1	35619797	35620512	0.483835	0.391217				chr1	40996804	40998729	0.133415	0.602761				chr1	30853008	30853391	0.986707	0.0965422
	chr1	36866138	36867120	-0.668182	0.429802				chr1	35622372	35622829	0.775387	0.0269627				chr1	41077902	41078734	-0.00910515	0.99203				chr1	31170662	31171134	2.01366	0.00738122
	chr1	36915421	36916759	0.127025	0.786466				chr1	35657341	35659275	0.603548	3.61407e-07				chr1	41115326	41116255	0.777486	0.117527				chr1	31180365	31181163	1.26024	0.0182059
	chr1	36929218	36930562	0.358708	0.0784733				chr1	35667310	35667780	0.170098	0.855556				chr1	41128743	41130417	0.410825	0.00212203				chr1	31190814	31192481	0.831268	3.87285e-16
	chr1	36939650	36940598	0.124033	0.891384				chr1	35734030	35735301	0.494583	0.000204531				chr1	41130789	41131716	0.0290593	0.914906				chr1	31202829	31203740	0.858988	0.0175807
	chr1	36951657	36952752	0.135206	0.86874				chr1	35971675	35973207	-0.757962	0.132218				chr1	41133904	41134732	0.294833	0.27924				chr1	31216223	31217334	1.43332	4.59202e-15
	chr1	37349714	37350526	-1.02217	0.215362				chr1	36004065	36005532	-0.0818671	0.918019				chr1	41156836	41158380	0.555274	4.02052e-08				chr1	31222859	31223922	1.22478	1.5621e-10
	chr1	37415609	37417372	-0.292962	0.402067				chr1	36022433	36024179	0.301251	0.041395				chr1	41167095	41168117	0.163327	0.751451				chr1	31226761	31228243	1.34813	2.61954e-29
	chr1	37420292	37421350	0.736182	0.0361378				chr1	36029890	36030338	0.103455	0.922365				chr1	41174028	41175425	0.42922	0.021237				chr1	31228795	31230656	0.224031	0.38449
	chr1	37494666	37495768	0.951398	0.307527				chr1	36042637	36043959	-0.680443	0.354769				chr1	41248719	41250474	-0.170295	0.750817				chr1	31252636	31253511	0.417217	0.366619
	chr1	37559699	37560449	0.394868	0.6464				chr1	36106364	36108099	0.629003	0.000339537				chr1	41267514	41269026	-0.0239622	0.955455				chr1	31255306	31256137	1.24427	0.000233546
	chr1	37565872	37566288	0.180326	0.93038				chr1	36172919	36174118	-0.185598	0.841549				chr1	41274591	41275970	0.13621	0.812806				chr1	31296695	31297839	0.721494	0.0266413
	chr1	37754007	37755398	-0.310876	0.475639				chr1	36181050	36181965	-0.381037	0.497762				chr1	41283582	41284992	0.119755	0.781587				chr1	31326581	31327113	0.826688	0.289733
	chr1	37899859	37900557	-0.6797	0.231896				chr1	36183863	36184885	-0.0574837	0.960355				chr1	41315289	41315907	0.220775	0.720747				chr1	31353876	31354937	0.42729	0.0812593
	chr1	37939404	37941043	0.169807	0.425052				chr1	36201084	36201763	-0.113696	0.891348				chr1	41418071	41418577	0.319142	0.706944				chr1	31372156	31372997	0.716547	0.22215
	chr1	37942426	37943429	0.552852	0.00683379				chr1	36234680	36236111	0.303912	0.0226452				chr1	41444810	41446606	0.271746	0.023066				chr1	31537794	31539244	1.22623	1.72912e-21
	chr1	37944827	37945567	-0.0207418	0.987647				chr1	36263207	36263756	1.04845	0.102929				chr1	41469072	41470163	-0.278593	0.596967				chr1	31627548	31628821	0.442717	0.0257197
	chr1	37952381	37953593	-0.293168	0.617015				chr1	36273364	36274648	-0.625955	0.291695				chr1	41706607	41708450	0.290754	0.134826				chr1	31654268	31655533	0.993804	0.000820468
	chr1	37979540	37981043	0.0684853	0.860557				chr1	36348426	36349664	0.00269383	0.993807				chr1	41748359	41748821	0.222904	0.785832				chr1	31712086	31712713	0.949909	0.546144
	chr1	38019133	38020314	0.596131	0.0300505				chr1	36352294	36352791	0.339256	0.438542				chr1	41787390	41788884	1.14787	8.45017e-06				chr1	31769068	31770543	0.905499	7.02932e-12
	chr1	38060549	38062058	0.282398	0.127821				chr1	36358950	36360608	-0.508883	0.131792				chr1	41826318	41827880	0.212161	0.175591				chr1	31820835	31821902	0.314527	0.416061
	chr1	38218246	38219667	0.0523574	0.975489				chr1	36395924	36397559	0.298098	0.0235711				chr1	41831771	41832606	0.762922	0.00483582				chr1	31845888	31847115	0.56762	0.306967
	chr1	38259165	38260742	0.402814	0.105181				chr1	36553734	36555387	0.309966	0.10663				chr1	41882863	41883564	0.27086	0.726501				chr1	31867265	31868158	0.476723	0.1526
	chr1	38273059	38274625	0.525999	7.77334e-05				chr1	36565137	36566102	0.157399	0.815131				chr1	41898173	41898789	0.0159695	0.984641				chr1	31885734	31886506	0.612843	0.134538
	chr1	38324651	38326220	0.133178	0.538954				chr1	36614506	36616638	0.230424	0.139129				chr1	41947653	41948707	1.93354	3.62953e-13				chr1	31895541	31897379	0.670112	7.48038e-10
	chr1	38388567	38389691	-0.435084	0.269274				chr1	36621090	36622780	0.323539	0.027799				chr1	41961534	41962320	0.400252	0.520428				chr1	31905985	31906654	0.697205	0.369989
	chr1	38391181	38392490	-0.183548	0.628981				chr1	36626363	36628074	0.356903	0.398855				chr1	41981855	41983064	-0.0459467	0.928605				chr1	31912336	31913424	0.858373	0.000162923
	chr1	38396576	38398093	0.236187	0.374746				chr1	36640424	36641795	2.0485	1.46983e-18				chr1	41984149	41984871	-0.261224	0.658584				chr1	31913839	31915518	0.86293	5.57475e-07
	chr1	38411998	38413648	-0.0703887	0.82942				chr1	36653508	36654150	-0.0195519	0.980819				chr1	42002212	42004697	0.032386	0.932198				chr1	31949774	31950825	1.19092	3.02216e-06
	chr1	38454765	38456381	0.585936	0.000193736				chr1	36661304	36661939	-0.293544	0.690739				chr1	42039500	42040838	0.375426	0.147201				chr1	31955698	31956397	1.55802	0.110568
	chr1	38470667	38471340	-0.0892009	0.96789				chr1	36689072	36690822	0.103692	0.523056				chr1	42088570	42090053	0.0500624	0.891351				chr1	31971626	31972646	0.989771	4.13191e-05
	chr1	38477764	38479215	0.252092	0.23467				chr1	36721961	36724662	0.47042	0.186405				chr1	42106268	42107732	0.120766	0.748214				chr1	32014122	32015621	0.666708	0.00181192
	chr1	38512076	38513264	-0.219397	0.697791				chr1	36771827	36773448	-0.294634	0.199095				chr1	42118976	42119485	0.46594	0.381046				chr1	32059563	32060260	0.201086	0.714947
	chr1	38518160	38520044	-0.103859	0.762464				chr1	36786478	36787662	-0.216361	0.79739				chr1	42127011	42128975	0.0778487	0.820422				chr1	32083270	32084444	0.724983	0.0531657
	chr1	38527819	38528892	0.559551	0.416746				chr1	36787930	36789418	0.726408	0.1404				chr1	42132496	42133604	-0.179686	0.649233				chr1	32109590	32111180	1.43339	3.89022e-32
	chr1	38537769	38538612	-0.176238	0.887502				chr1	36814619	36815177	0.61987	0.465167				chr1	42138819	42140062	0.277317	0.356477				chr1	32180098	32181414	0.863594	0.0319535
	chr1	38616965	38619665	0.117631	0.592865				chr1	36816083	36816544	0.243029	0.826737				chr1	42161640	42162537	-0.0383966	0.943301				chr1	32204927	32205553	0.857532	0.0760714
	chr1	38638829	38639439	-0.834129	0.121358				chr1	36834774	36835664	0.473387	0.193588				chr1	42163542	42165419	0.273482	0.44273				chr1	32209866	32211417	0.233339	0.381142
	chr1	38940152	38941946	-0.132784	0.752289				chr1	36836712	36837846	0.375869	0.226998				chr1	42192327	42195081	0.0110836	0.949936				chr1	32226182	32226781	0.387524	0.523919
	chr1	39024539	39025506	0.291113	0.863658				chr1	36839506	36840201	0.543978	0.188605				chr1	42204335	42205362	0.557434	0.14283				chr1	32228448	32230955	0.943004	5.79602e-06
	chr1	39324590	39326079	0.133064	0.4866				chr1	36850663	36852644	0.269473	0.0154476				chr1	42215850	42218288	0.186088	0.296004				chr1	32234580	32235025	-0.604616	0.193137
	chr1	39338391	39339804	0.114524	0.708469				chr1	36855986	36857485	0.979699	1.11836e-05				chr1	42265576	42266779	0.189296	0.796078				chr1	32237478	32238325	0.114754	0.837827
	chr1	39456267	39457914	0.182435	0.231154				chr1	36862257	36863933	0.53476	0.00187751				chr1	42268507	42269986	0.192931	0.394991				chr1	32247270	32247926	1.26132	0.02842
	chr1	39491359	39493029	0.464689	0.0122705				chr1	36866138	36867120	-0.856298	0.214834				chr1	42275477	42276267	-0.0114062	0.98961				chr1	32250551	32251057	0.165814	0.670021
	chr1	39568182	39569107	-0.284177	0.471424				chr1	36915421	36916759	0.134648	0.718485				chr1	42276295	42277968	-0.327452	0.259843				chr1	32253518	32255239	0.951927	4.92675e-13
	chr1	39570732	39571848	-0.0584313	0.968729				chr1	36929218	36930562	0.304076	0.121636				chr1	42333942	42334602	-0.0445026	0.943183				chr1	32281092	32282695	0.65797	0.0138359
	chr1	39657508	39658584	-0.997418	0.0111342				chr1	36939650	36940598	0.328254	0.56779				chr1	42356891	42358094	-0.442455	0.437254				chr1	32292627	32294068	0.135409	0.707369
	chr1	39662472	39663181	-0.315924	0.764788				chr1	36951657	36952752	-0.529785	0.306458				chr1	42500898	42502196	0.221045	0.193494				chr1	32313938	32315033	0.99571	0.000527786
	chr1	39680372	39682222	0.0381344	0.931466				chr1	37349714	37350526	0.0773418	0.937303				chr1	42638338	42639651	0.0177793	0.982687				chr1	32345765	32347188	0.305168	0.277377
	chr1	39734324	39736252	-0.312749	0.33447				chr1	37415609	37417372	0.287879	0.288575				chr1	42644211	42645540	0.299088	0.488428				chr1	32354752	32355273	-0.560961	0.3345
	chr1	39873896	39875266	0.0216384	0.987057				chr1	37420292	37421350	1.46344	1.95921e-08				chr1	42799910	42801632	0.292991	0.057297				chr1	32367520	32368347	-0.723523	0.287208
	chr1	39956540	39957861	-0.144222	0.900351				chr1	37494666	37495768	0.861473	0.309031				chr1	42845668	42847211	-0.0968173	0.751093				chr1	32394626	32395447	0.270239	0.750312
	chr1	39974680	39975598	-0.69111	0.523627				chr1	37559699	37560449	1.4652	0.000783621				chr1	42921486	42923190	0.0837986	0.712788				chr1	32402753	32404468	1.29141	4.19265e-32
	chr1	39990680	39992134	-0.198881	0.824709				chr1	37565872	37566288	0.665054	0.586627				chr1	43123188	43124974	0.376439	0.0324108				chr1	32409471	32410661	0.457768	0.153193
	chr1	40040861	40043017	0.55067	0.00114373				chr1	37754007	37755398	0.0350254	0.944877				chr1	43147138	43149158	0.667662	7.66165e-11				chr1	32446471	32446850	0.140454	0.858996
	chr1	40071526	40072594	-0.538258	0.142027				chr1	37899859	37900557	-0.777344	0.10895				chr1	43231740	43233484	0.252038	0.0671071				chr1	32450297	32451620	0.950286	0.0014842
	chr1	40123628	40124102	-0.840215	0.287547				chr1	37939404	37941043	0.358818	0.0118148				chr1	43282108	43283487	0.286629	0.0784696				chr1	32478809	32480416	1.12144	9.77866e-27
	chr1	40129198	40129668	-0.542238	0.711175				chr1	37942426	37943429	0.814172	3.0914e-06				chr1	43311443	43313095	0.514363	0.00139875				chr1	32528358	32529152	1.04717	0.0785374
	chr1	40156690	40157730	-0.480395	0.664614				chr1	37944827	37945567	0.477117	0.444039				chr1	43317126	43318392	-0.662657	0.203859				chr1	32537949	32539281	0.901425	6.29015e-10
	chr1	40203826	40205255	0.230168	0.572786				chr1	37952381	37953593	0.0586872	0.923314				chr1	43388739	43390804	-0.0360087	0.884344				chr1	32573233	32574995	0.775353	2.67833e-06
	chr1	40253801	40255463	0.201706	0.882165				chr1	37979540	37981043	0.152275	0.553619				chr1	43396839	43398541	0.196462	0.295283				chr1	32644812	32646249	1.21146	2.18515e-15
	chr1	40264537	40265754	0.174932	0.782382				chr1	38019133	38020314	0.45303	0.107452				chr1	43400718	43401412	0.0256459	0.96154				chr1	32665521	32667332	0.348926	0.10178
	chr1	40282291	40284130	-0.109268	0.722239				chr1	38060549	38062058	0.522346	0.000160637				chr1	43408233	43409009	0.56816	0.170059				chr1	32670751	32671955	0.999605	2.81048e-05
	chr1	40311178	40311756	0.812774	0.199476				chr1	38218246	38219667	-0.18884	0.879241				chr1	43410201	43410753	0.676915	0.214308				chr1	32687230	32688575	0.930877	8.70765e-07
	chr1	40348063	40349759	0.385984	0.0826737				chr1	38259165	38260742	0.640251	0.00106363				chr1	43417696	43419083	0.475487	0.030891				chr1	32705843	32707200	0.769163	0.00963896
	chr1	40366857	40368363	-0.20339	0.479145				chr1	38273059	38274625	0.548148	1.66533e-05				chr1	43423094	43425089	0.634684	2.70427e-09				chr1	32713706	32714420	1.4406	1.71955e-12
	chr1	40420303	40422034	0.42734	0.0138417				chr1	38324651	38326220	0.250675	0.0902398				chr1	43538649	43539707	-0.273327	0.643381				chr1	32715300	32717176	0.898808	6.18679e-12
	chr1	40425898	40426827	-0.434855	0.284483				chr1	38388567	38389691	0.0809199	0.863178				chr1	43637342	43638707	0.376236	0.0312112				chr1	32721003	32721549	-0.0511954	0.930147
	chr1	40461210	40462430	-0.089826	0.873665				chr1	38391181	38392490	-0.25805	0.364914				chr1	43704452	43705654	0.00619335	0.992565				chr1	32729206	32731145	0.588921	0.000398478
	chr1	40468575	40469777	-0.194085	0.730647				chr1	38396576	38398093	0.357095	0.0735574				chr1	43770317	43771677	0.495864	0.479103				chr1	32738931	32740675	0.551165	0.0558198
	chr1	40479790	40480943	-0.0431815	0.942694				chr1	38405697	38406117	0.457355	0.630537				chr1	43823821	43825444	0.475035	0.000874878				chr1	32756941	32758669	0.923289	9.05157e-12
	chr1	40505030	40507166	0.229909	0.0634769				chr1	38411998	38413648	-0.0276236	0.925605				chr1	43832262	43834414	0.504058	1.18659e-07				chr1	32774147	32774884	1.04908	0.00053924
	chr1	40524959	40526278	0.0934858	0.897579				chr1	38454765	38456381	0.596959	7.33291e-05				chr1	43854907	43856271	0.676415	8.43962e-05				chr1	32781619	32783158	0.800734	9.95746e-05
	chr1	40530219	40531358	0.379041	0.506556				chr1	38470667	38471340	-1.0176	0.479685				chr1	43919021	43920350	-0.364128	0.465768				chr1	32787595	32788564	0.743497	0.0604104
	chr1	40543814	40544571	-0.811872	0.284291				chr1	38477764	38479215	0.372184	0.0230863				chr1	44034532	44035465	0.835768	0.127863				chr1	32800647	32803662	0.922459	0.588296
	chr1	40550578	40551123	-0.781735	0.419823				chr1	38512076	38513264	-0.385106	0.340607				chr1	44115162	44116782	0.327097	0.00825595				chr1	32816437	32817860	1.05246	1.33708e-15
	chr1	40562300	40563454	-0.0211771	0.968878				chr1	38518160	38520044	0.325626	0.0924279				chr1	44172293	44173883	0.3921	0.00267064				chr1	32859380	32860805	0.870058	7.53007e-08
	chr1	40618634	40620131	-0.27145	0.605433				chr1	38527819	38528892	1.02971	0.0284563				chr1	44229177	44229694	0.010329	0.99203				chr1	32897319	32897876	0.65205	0.248529
	chr1	40626463	40628042	0.853191	4.15616e-10				chr1	38537769	38538612	0.503293	0.493392				chr1	44301136	44302903	0.150051	0.506586				chr1	32929997	32931472	1.838	0.0166819
	chr1	40651397	40652739	-0.709929	0.118504				chr1	38538616	38539106	0.789618	0.219094				chr1	44318486	44319634	-0.426937	0.372433				chr1	32965786	32966643	1.60118	4.44955e-07
	chr1	40697850	40698758	-0.249357	0.72178				chr1	38616965	38619665	0.384814	0.00231148				chr1	44399658	44400843	0.424517	0.195028				chr1	32985842	32986964	0.85716	0.00410678
	chr1	40722992	40724314	0.426582	0.0156388				chr1	38638829	38639439	0.0260005	0.9736				chr1	44411696	44413402	0.195668	0.129322				chr1	33093055	33094110	0.914849	0.0115753
	chr1	40829428	40829908	0.0266882	0.983322				chr1	38940152	38941946	0.473576	0.0362875				chr1	44435083	44436261	0.158262	0.594246				chr1	33115040	33117339	0.642287	1.08796e-09
	chr1	40839035	40840679	0.441383	0.00286002				chr1	39024539	39025506	-0.506723	0.711213				chr1	44439960	44441425	0.38413	0.00107767				chr1	33177037	33178628	0.721701	0.0168112
	chr1	40846831	40847394	0.350586	0.610842				chr1	39324590	39326079	0.331131	0.00590598				chr1	44444996	44445946	0.642103	0.0114251				chr1	33206751	33208020	1.04954	0.0933882
	chr1	40851095	40852600	-0.0697924	0.876932				chr1	39338391	39339804	0.104436	0.680721				chr1	44456607	44458198	0.0365174	0.912328				chr1	33219252	33220415	0.98777	5.98186e-05
	chr1	40858016	40859201	0.096749	0.88241				chr1	39456267	39457914	0.194419	0.137471				chr1	44471467	44471907	0.398288	0.590093				chr1	33282263	33284422	0.749482	2.48542e-09
	chr1	40866267	40867457	0.511309	0.526118				chr1	39491359	39493029	0.230019	0.294186				chr1	44495314	44497068	0.179552	0.258421				chr1	33337551	33338446	0.503535	0.191858
	chr1	40915314	40916774	-0.0821248	0.792338				chr1	39568182	39569107	-0.117164	0.771103				chr1	44501959	44502886	0.255259	0.739966				chr1	33351570	33352352	0.589139	0.508438
	chr1	40942502	40943885	-0.190963	0.552738				chr1	39570732	39571848	-0.0807884	0.943715				chr1	44533038	44534963	-0.0558677	0.892651				chr1	33358511	33359363	2.71555	0.000297044
	chr1	40974072	40975160	1.92329	0.142324				chr1	39657508	39658584	-0.449407	0.291424				chr1	44678319	44679805	0.25026	0.2723				chr1	33415547	33417162	0.729536	0.0012306
	chr1	40996804	40998729	0.0689485	0.840609				chr1	39662472	39663181	-0.370147	0.653083				chr1	44683089	44683590	0.26892	0.696418				chr1	33421484	33422734	1.08328	0.00150021
	chr1	41077902	41078734	0.111564	0.904752				chr1	39680372	39682222	0.066906	0.838236				chr1	44820237	44821720	0.064365	0.796387				chr1	33428844	33430811	1.54714	1.12692e-24
	chr1	41096059	41096622	-0.366152	0.776368				chr1	39734324	39736252	-0.0519255	0.895428				chr1	44870838	44872271	-0.00048707	0.999855				chr1	33446152	33447646	0.371378	0.192684
	chr1	41115326	41116255	0.241081	0.766249				chr1	39873896	39875266	-2.17754	0.00869274				chr1	45096948	45098573	0.518674	7.94043e-05				chr1	33457469	33459148	0.518855	0.0167715
	chr1	41128743	41130417	0.369314	0.0230605				chr1	39956540	39957861	0.388367	0.566063				chr1	45118145	45118946	-0.301629	0.549269				chr1	33501674	33502946	0.841202	5.67169e-08
	chr1	41130789	41131716	-0.0693062	0.814262				chr1	39974680	39975598	-0.40503	0.674565				chr1	45139484	45140651	0.133371	0.410659				chr1	33522878	33524549	0.102504	0.873026
	chr1	41133904	41134732	0.369857	0.139542				chr1	39990680	39992134	-0.173152	0.813908				chr1	45160371	45161177	0.00948986	0.987578				chr1	33546184	33547383	0.451869	0.102904
	chr1	41156836	41158380	0.284329	0.0131805				chr1	40040861	40043017	0.656195	2.26011e-05				chr1	45186663	45188225	-0.0793021	0.698979				chr1	33585423	33586353	-0.0958147	0.873026
	chr1	41167095	41168117	-0.408644	0.408797				chr1	40071526	40072594	-0.732372	0.0165679				chr1	45195695	45197520	-0.00208983	0.993665				chr1	33592303	33594178	0.533825	0.00873921
	chr1	41174028	41175425	0.0202094	0.959739				chr1	40123628	40124102	-0.692712	0.330791				chr1	45204677	45206340	0.620631	0.000194875				chr1	33646019	33648157	0.857109	1.91824e-10
	chr1	41248719	41250474	0.378267	0.667516				chr1	40129198	40129668	-0.62465	0.58621				chr1	45240707	45242266	0.665903	4.51244e-05				chr1	33721151	33722844	0.431806	0.191666
	chr1	41267514	41269026	-0.725407	0.0123769				chr1	40156690	40157730	-0.250111	0.801747				chr1	45249605	45250747	0.275205	0.384607				chr1	33788681	33789272	0.376473	0.65432
	chr1	41274591	41275970	0.120324	0.9012				chr1	40203826	40205255	0.0804747	0.849418				chr1	45251050	45252534	0.522135	0.0159106				chr1	33807956	33808665	1.46263	0.00103318
	chr1	41283582	41284992	-0.618866	0.427651				chr1	40253801	40255463	0.388798	0.670678				chr1	45259112	45260492	0.638249	0.0701739				chr1	33814519	33816199	1.0247	6.12535e-10
	chr1	41315289	41315907	-0.805352	0.0876893				chr1	40264537	40265754	0.341088	0.41769				chr1	45265210	45266680	0.453479	1.17565e-05				chr1	33895784	33897101	0.77395	0.00498759
	chr1	41327078	41328628	-0.588383	0.58176				chr1	40282291	40284130	0.106716	0.662319				chr1	45273171	45274658	0.451971	0.138917				chr1	33926293	33927216	0.557087	0.251547
	chr1	41352202	41352985	-0.969407	0.418157				chr1	40311178	40311756	1.61988	0.000231059				chr1	45274866	45276188	0.0903285	0.838253				chr1	33937620	33938702	0.612296	0.00762751
	chr1	41418071	41418577	-0.128828	0.907621				chr1	40348063	40349759	0.532042	0.00363811				chr1	45278914	45280029	0.47808	0.168627				chr1	33966655	33967164	-0.781591	0.455504
	chr1	41444810	41446606	0.0395682	0.875755				chr1	40366857	40368363	-0.249582	0.27457				chr1	45284822	45286465	0.354017	0.021977				chr1	34098827	34099393	0.543939	0.461588
	chr1	41469072	41470163	-0.476828	0.274082				chr1	40420303	40422034	0.30172	0.0976616				chr1	45451429	45452785	0.229266	0.341206				chr1	34628791	34629462	0.286598	0.699381
	chr1	41487356	41488054	-2.40428	2.82863e-06				chr1	40425898	40426827	-0.192433	0.648353				chr1	45476269	45478429	0.138375	0.52329				chr1	35208240	35208728	0.133782	0.853771
	chr1	41706607	41708450	-0.0165204	0.960887				chr1	40461210	40462430	0.16675	0.662961				chr1	45671364	45672740	0.0349083	0.943205				chr1	35252059	35252627	-0.0929452	0.90638
	chr1	41734022	41734580	-1.07949	0.117441				chr1	40468575	40469777	-0.230135	0.598098				chr1	45768879	45770534	0.416417	5.65282e-05				chr1	35318155	35318914	-0.407312	0.340227
	chr1	41748359	41748821	-0.356121	0.67762				chr1	40479790	40480943	-0.0549697	0.907654				chr1	45805162	45806815	0.495249	1.52061e-05				chr1	35324530	35326085	1.24846	1.66599e-12
	chr1	41787390	41788884	-0.101138	0.911366				chr1	40505030	40507166	0.32153	0.00184751				chr1	45859077	45860939	-0.0226505	0.942945				chr1	35331339	35332857	0.697294	0.00157563
	chr1	41826318	41827880	0.926969	0.084316				chr1	40524959	40526278	0.469087	0.222062				chr1	45932089	45933723	0.271849	0.625682				chr1	35350716	35352026	0.814737	0.141341
	chr1	41831771	41832606	-0.984125	0.142609				chr1	40530219	40531358	0.362137	0.452496				chr1	45956110	45957589	0.234399	0.15018				chr1	35383709	35385010	0.559982	0.299415
	chr1	41882863	41883564	-0.831528	0.229584				chr1	40543814	40544571	-0.119191	0.895393				chr1	45965067	45966679	0.206882	0.265712				chr1	35394085	35395957	0.323911	0.292525
	chr1	41898173	41898789	-0.502011	0.429158				chr1	40550578	40551123	-0.154591	0.881784				chr1	45986450	45988470	0.532903	2.3502e-05				chr1	35450165	35451522	0.771036	0.000635954
	chr1	41947653	41948707	-0.600108	0.26837				chr1	40562300	40563454	0.189022	0.536723				chr1	46009219	46010482	0.401466	0.137857				chr1	35496320	35497907	0.841032	2.78526e-05
	chr1	41961534	41962320	1.80827	0.0530405				chr1	40618634	40620131	0.013509	0.982957				chr1	46015909	46017344	0.39316	0.0184762				chr1	35544594	35545888	0.72307	0.000701042
	chr1	41981855	41983064	-0.430626	0.202305				chr1	40626463	40628042	0.82338	6.69152e-10				chr1	46035364	46036403	-0.0499434	0.952252				chr1	35619797	35620512	-0.583547	0.663366
	chr1	41984149	41984871	0.320491	0.726209				chr1	40651397	40652739	-0.154918	0.789032				chr1	46048291	46050717	0.257023	0.00731485				chr1	35622372	35622829	1.62818	0.0103989
	chr1	42002212	42004697	-0.381648	0.109191				chr1	40697850	40698758	0.41916	0.364674				chr1	46109885	46110784	0.253063	0.67162				chr1	35657341	35659275	1.41025	7.06322e-36
	chr1	42039500	42040838	-0.379622	0.276065				chr1	40722992	40724314	0.407027	0.0153403				chr1	46151746	46154086	0.198145	0.0506331				chr1	35667310	35667780	-0.342556	0.668339
	chr1	42088570	42090053	-0.196818	0.584517				chr1	40829428	40829908	0.213097	0.7889				chr1	46200599	46202004	-0.516594	0.138129				chr1	35734030	35735301	0.764055	1.79436e-09
	chr1	42106268	42107732	-0.0709604	0.94003				chr1	40839035	40840679	0.449744	0.00130794				chr1	46215393	46216937	0.366679	0.0278452				chr1	35971675	35973207	0.214778	0.553757
	chr1	42118976	42119485	-0.11053	0.937522				chr1	40846831	40847394	0.626089	0.181223				chr1	46268524	46270337	0.415015	0.00623007				chr1	36004065	36005532	0.310478	0.44751
	chr1	42127011	42128975	-0.514521	0.48415				chr1	40851095	40852600	0.162143	0.579653				chr1	46285673	46286655	-0.0906519	0.916515				chr1	36022433	36024179	0.793983	1.23647e-10
	chr1	42132496	42133604	0.27457	0.525032				chr1	40858016	40859201	0.161761	0.726575				chr1	46302014	46303168	0.272736	0.373509				chr1	36029890	36030338	0.23503	0.787484
	chr1	42138819	42140062	0.201831	0.628355				chr1	40866267	40867457	0.123776	0.895393				chr1	46306112	46307133	-0.0338629	0.940546				chr1	36042637	36043959	0.475858	0.0660623
	chr1	42161640	42162537	1.90515	0.14742				chr1	40915314	40916774	-0.0965148	0.691788				chr1	46328982	46329559	0.283742	0.644799				chr1	36106364	36108099	0.788161	1.95204e-05
	chr1	42163542	42165419	-1.28952	0.0661784				chr1	40942502	40943885	-0.307709	0.189771				chr1	46391290	46391792	0.0581552	0.946562				chr1	36172919	36174118	0.338074	0.388991
	chr1	42192327	42195081	-0.120981	0.422069				chr1	40974072	40975160	1.46723	0.278622				chr1	46400311	46401434	-0.24242	0.653556				chr1	36181050	36181965	0.275702	0.601839
	chr1	42204335	42205362	-0.450128	0.783537				chr1	40996804	40998729	0.0757075	0.7786				chr1	46440573	46441699	0.0759644	0.906264				chr1	36183863	36184885	0.641808	0.0298506
	chr1	42215850	42218288	-0.451111	0.00502514				chr1	41077902	41078734	0.77567	0.0795985				chr1	46502236	46503084	0.00957898	0.992014				chr1	36201084	36201763	0.212365	0.74711
	chr1	42265576	42266779	-0.29308	0.727572				chr1	41096059	41096622	0.151195	0.894979				chr1	46508618	46509958	-0.0709074	0.837685				chr1	36234680	36236111	0.574921	1.63358e-06
	chr1	42268507	42269986	-0.126661	0.729609				chr1	41115326	41116255	0.535394	0.298493				chr1	46597613	46599288	0.110002	0.574703				chr1	36263207	36263756	-0.422186	0.52223
	chr1	42275477	42276267	-0.719779	0.15414				chr1	41128743	41130417	1.15348	6.94207e-22				chr1	46632045	46633233	0.279354	0.603383				chr1	36273364	36274648	0.295144	0.303777
	chr1	42276295	42277968	-0.549029	0.0126584				chr1	41130789	41131716	0.169702	0.362995				chr1	46644959	46646130	0.00793074	0.991644				chr1	36348426	36349664	0.563347	0.000845158
	chr1	42333942	42334602	-0.262393	0.648249				chr1	41133904	41134732	0.901161	2.89268e-07				chr1	46663525	46664913	0.217128	0.372948				chr1	36352294	36352791	0.605835	0.251438
	chr1	42356891	42358094	-0.526899	0.25637				chr1	41156836	41158380	0.201928	0.0916251				chr1	46688912	46689602	0.028505	0.969967				chr1	36358950	36360608	1.21611	0.000511397
	chr1	42500898	42502196	0.0416463	0.892875				chr1	41167095	41168117	-0.059268	0.919641				chr1	46712297	46714288	0.210186	0.0753121				chr1	36395924	36397559	0.947922	2.76754e-18
	chr1	42612220	42612763	-0.789781	0.323794				chr1	41174028	41175425	0.023739	0.939409				chr1	46767560	46769895	0.455951	4.11956e-07				chr1	36553734	36555387	1.5474	3.73402e-30
	chr1	42638338	42639651	-0.208594	0.772056				chr1	41248719	41250474	-0.105303	0.913219				chr1	46791209	46791854	-0.354023	0.547623				chr1	36565137	36566102	0.14234	0.812228
	chr1	42644211	42645540	-0.432478	0.743544				chr1	41267514	41269026	-0.522866	0.0695221				chr1	46805774	46807914	0.50509	0.000351764				chr1	36614506	36616638	0.468351	0.000200687
	chr1	42799910	42801632	0.0283886	0.93024				chr1	41274591	41275970	-0.571943	0.338785				chr1	46813161	46814455	-0.161602	0.716164				chr1	36621090	36622780	0.914608	4.21847e-13
	chr1	42845668	42847211	-0.385923	0.191985				chr1	41283582	41284992	-0.0949828	0.912732				chr1	46835626	46837538	0.0390108	0.930398				chr1	36626363	36628074	0.984297	3.22129e-06
	chr1	42921486	42923190	-0.0482492	0.884454				chr1	41315289	41315907	-0.612805	0.173858				chr1	46871536	46872404	-0.00294399	0.996614				chr1	36633492	36633945	1.53539	0.098396
	chr1	43123188	43124974	0.223696	0.332809				chr1	41327078	41328628	0.140995	0.893759				chr1	46879089	46879763	-0.378266	0.489364				chr1	36640424	36641795	1.23589	2.02812e-13
	chr1	43147138	43149158	0.664516	5.62506e-11				chr1	41352202	41352985	-0.052043	0.968986				chr1	46907729	46908841	0.0468377	0.927135				chr1	36653508	36654150	0.174682	0.742041
	chr1	43231740	43233484	0.338146	0.0101275				chr1	41418071	41418577	-0.238756	0.765314				chr1	46941913	46943846	0.266321	0.519565				chr1	36661304	36661939	0.530935	0.362469
	chr1	43282108	43283487	0.0789308	0.780933				chr1	41444810	41446606	0.0553087	0.768395				chr1	46993314	46994105	0.372458	0.453929				chr1	36689072	36690822	0.665915	1.34934e-10
	chr1	43311443	43313095	0.472195	0.0022369				chr1	41469072	41470163	0.0616604	0.911922				chr1	46998093	46999381	0.0127657	0.985483				chr1	36721961	36724662	0.336284	0.113729
	chr1	43317126	43318392	0.315625	0.559413				chr1	41487356	41488054	-1.77487	0.000118413				chr1	47013130	47014301	0.066386	0.921347				chr1	36771827	36773448	0.405664	0.00234984
	chr1	43388739	43390804	0.00334399	0.994402				chr1	41706607	41708450	0.0779454	0.721537				chr1	47014637	47016267	-0.168769	0.786809				chr1	36786478	36787662	0.322875	0.38906
	chr1	43396839	43398541	-0.0227092	0.946564				chr1	41734022	41734580	-0.167625	0.844628				chr1	47069166	47070626	-0.0806594	0.783766				chr1	36787930	36789418	1.43111	2.84135e-09
	chr1	43400718	43401412	0.291965	0.674685				chr1	41748359	41748821	-0.13719	0.86464				chr1	47081535	47082802	0.177	0.661486				chr1	36808698	36809278	1.62339	0.015995
	chr1	43408233	43409009	-0.0753761	0.962065				chr1	41787390	41788884	-0.226671	0.721668				chr1	47133222	47134855	0.259016	0.0962665				chr1	36814619	36815177	0.739571	0.193137
	chr1	43410201	43410753	1.25825	0.228152				chr1	41826318	41827880	-0.0340854	0.973724				chr1	47184009	47185577	0.252407	0.094974				chr1	36816083	36816544	1.30722	0.0171864
	chr1	43417696	43419083	0.779258	0.00175042				chr1	41831771	41832606	-0.911356	0.128606				chr1	47190527	47191163	0.241416	0.75917				chr1	36831759	36832478	1.20058	0.188905
	chr1	43423094	43425089	0.46704	2.94619e-05				chr1	41882863	41883564	-0.269366	0.723582				chr1	47257605	47258395	-0.956502	0.467617				chr1	36834774	36835664	0.774501	0.0147194
	chr1	43538649	43539707	-0.0165499	0.988973				chr1	41898173	41898789	-0.391816	0.485254				chr1	47269366	47270836	-0.10026	0.928232				chr1	36836712	36837846	0.75436	0.00541011
	chr1	43637342	43638707	0.127377	0.650712				chr1	41947653	41948707	-0.2437	0.66467				chr1	47640643	47641779	-0.649635	0.0602623				chr1	36839506	36840201	0.722089	0.0359155
	chr1	43704452	43705654	-0.204875	0.74536				chr1	41961534	41962320	1.57012	0.0885331				chr1	47644634	47645778	0.244936	0.531319				chr1	36850663	36852644	0.243476	0.0334025
	chr1	43770317	43771677	0.963398	0.112578				chr1	41981855	41983064	-0.00590971	0.990559				chr1	47657959	47659202	-0.0824985	0.868296				chr1	36855986	36857485	0.576441	0.00349709
	chr1	43823821	43825444	0.242608	0.169851				chr1	41984149	41984871	0.329954	0.651503				chr1	47779073	47780834	0.0563424	0.760128				chr1	36862257	36863933	0.824461	2.07898e-07
	chr1	43832262	43834414	0.555438	1.0506e-09				chr1	42002212	42004697	-0.214377	0.393112				chr1	47799059	47800670	0.250246	0.0441552				chr1	36866138	36867120	0.902376	0.0295664
	chr1	43854907	43856271	0.729786	1.66608e-05				chr1	42039500	42040838	0.363867	0.18634				chr1	47816819	47817858	0.17306	0.874706				chr1	36915421	36916759	0.313243	0.246199
	chr1	43919021	43920350	0.0668641	0.96145				chr1	42088570	42090053	-0.0408526	0.915648				chr1	47853772	47855501	-0.537589	0.100083				chr1	36929218	36930562	0.746282	4.92449e-06
	chr1	43996240	43997498	0.0751329	0.968759				chr1	42106268	42107732	-0.495485	0.377919				chr1	47864280	47865592	0.152638	0.700876				chr1	36939650	36940598	0.891641	0.0481452
	chr1	44034532	44035465	0.048865	0.962636				chr1	42118976	42119485	-0.165632	0.879068				chr1	47901935	47904073	0.17576	0.076417				chr1	36951657	36952752	-0.277068	0.470074
	chr1	44115162	44116782	0.149002	0.413025				chr1	42127011	42128975	-1.11065	0.0508291				chr1	47972716	47974651	0.211606	0.740765				chr1	37349714	37350526	0.530125	0.225404
	chr1	44172293	44173883	0.382722	0.00457148				chr1	42132496	42133604	0.909053	0.000176589				chr1	48128878	48129617	-0.441984	0.449413				chr1	37415609	37417372	0.934707	1.02977e-10
	chr1	44229177	44229694	0.736591	0.23208				chr1	42138819	42140062	0.666189	0.00415637				chr1	48134233	48135148	-0.547478	0.160892				chr1	37420292	37421350	0.784691	3.14023e-06
	chr1	44301136	44302903	-0.0740324	0.823775				chr1	42161640	42162537	0.940891	0.563296				chr1	48174826	48176910	-0.215703	0.606321				chr1	37494666	37495768	0.21381	0.627412
	chr1	44318486	44319634	0.194747	0.745904				chr1	42163542	42165419	0.0372429	0.967498				chr1	48191017	48192903	-0.00800803	0.989982				chr1	37559699	37560449	1.09239	0.00740829
	chr1	44399658	44400843	-0.0601934	0.92109				chr1	42192327	42195081	0.224032	0.0285928				chr1	48220860	48221801	-0.128473	0.825199				chr1	37565872	37566288	3.39198	6.52271e-08
	chr1	44411696	44413402	0.0632248	0.764723				chr1	42204335	42205362	1.08777	0.171379				chr1	48462611	48464190	-0.107735	0.825549				chr1	37754007	37755398	0.139945	0.65811
	chr1	44435083	44436261	0.26637	0.370807				chr1	42215850	42218288	0.0139109	0.960992				chr1	48504829	48505623	0.901547	0.166194				chr1	37789557	37790004	1.11762	0.225011
	chr1	44439960	44441425	0.396002	0.000947239				chr1	42265576	42266779	0.145213	0.850503				chr1	48526631	48528123	-0.22961	0.515144				chr1	37833839	37835135	0.812135	0.327562
	chr1	44444996	44445946	0.637197	0.0104538				chr1	42268507	42269986	0.13932	0.616675				chr1	48558910	48560198	-0.0922902	0.87236				chr1	37836070	37836573	1.2486	0.336613
	chr1	44456607	44458198	-0.397732	0.0595526				chr1	42275477	42276267	-0.364668	0.487282				chr1	48574829	48575546	-0.446952	0.445712				chr1	37899859	37900557	0.888727	0.0355378
	chr1	44471467	44471907	1.10946	0.089035				chr1	42276295	42277968	-0.329146	0.159197				chr1	48667603	48669585	-0.643561	0.00606937				chr1	37939404	37941043	1.31317	2.36842e-25
	chr1	44495314	44497068	0.143096	0.47285				chr1	42333942	42334602	0.0330087	0.957424				chr1	48692942	48694329	-0.220177	0.697681				chr1	37942426	37943429	1.14713	1.17849e-10
	chr1	44501959	44502886	-0.302285	0.743568				chr1	42356891	42358094	-0.944113	0.00898711				chr1	48702247	48702973	-0.692141	0.0756716				chr1	37944827	37945567	1.07092	2.56581e-05
	chr1	44533038	44534963	-0.271011	0.51681				chr1	42500898	42502196	-0.0844453	0.696306				chr1	48710698	48711833	-0.545881	0.291343				chr1	37952381	37953593	0.498457	0.21567
	chr1	44678319	44679805	0.290983	0.25955				chr1	42612220	42612763	-0.997653	0.131136				chr1	48756730	48757507	0.176413	0.854472				chr1	37979540	37981043	1.20407	2.8752e-14
	chr1	44683089	44683590	0.288532	0.740708				chr1	42638338	42639651	-0.385672	0.448039				chr1	48936931	48938424	0.387007	0.601589				chr1	38019133	38020314	1.6104	2.12737e-15
	chr1	44685640	44686940	-1.39417	0.0325836				chr1	42644211	42645540	0.0490789	0.969016				chr1	48963428	48964636	-0.718057	0.005466				chr1	38060549	38062058	0.742655	1.44056e-07
	chr1	44820237	44821720	-0.0866346	0.757631				chr1	42799910	42801632	0.0775398	0.724716				chr1	48996127	48997245	-0.243699	0.613629				chr1	38121960	38122666	1.52395	0.0587118
	chr1	44870838	44872271	1.62376	0.145743				chr1	42845668	42847211	-0.58071	0.0146572				chr1	49017623	49018833	-0.5679	0.276557				chr1	38218246	38219667	0.606527	0.153301
	chr1	44890069	44891033	-0.381163	0.750782				chr1	42921486	42923190	0.08994	0.694559				chr1	49038213	49039301	-0.239211	0.737323				chr1	38259165	38260742	0.801026	1.52331e-05
	chr1	45060538	45060958	0.102401	0.935029				chr1	43123188	43124974	0.229368	0.248505				chr1	49142364	49143995	-0.00103823	0.998757				chr1	38273059	38274625	1.19973	2.45723e-24
	chr1	45096948	45098573	0.219962	0.192341				chr1	43147138	43149158	0.601198	1.83203e-09				chr1	49153418	49154649	-0.35977	0.472291				chr1	38324651	38326220	0.995902	4.25778e-18
	chr1	45118145	45118946	-0.283006	0.66871				chr1	43231740	43233484	0.444384	0.000124977				chr1	49162241	49163832	-0.393749	0.288555				chr1	38388567	38389691	-0.0727298	0.864625
	chr1	45139484	45140651	0.0737366	0.756059				chr1	43282108	43283487	0.196705	0.274791				chr1	49215243	49216537	-0.668127	0.0285272				chr1	38391181	38392490	-0.291159	0.29188
	chr1	45160371	45161177	0.31586	0.496186				chr1	43311443	43313095	0.384777	0.0135517				chr1	49222151	49223740	-0.0647309	0.94452				chr1	38396576	38398093	1.04183	2.4846e-11
	chr1	45186663	45188225	0.746505	3.35962e-10				chr1	43317126	43318392	1.3051	6.52498e-06				chr1	49233196	49234991	-0.284746	0.47271				chr1	38405697	38406117	0.100734	0.904444
	chr1	45195695	45197520	0.356906	0.00288355				chr1	43388739	43390804	-0.0149685	0.962616				chr1	49241748	49243561	-0.453028	0.147222				chr1	38411998	38413648	1.00606	2.69412e-10
	chr1	45204677	45206340	0.753521	3.1521e-06				chr1	43396839	43398541	-0.0344326	0.894481				chr1	49255687	49256404	-1.06754	0.00142874				chr1	38454765	38456381	1.05174	2.03627e-14
	chr1	45240707	45242266	0.741563	8.36333e-06				chr1	43400718	43401412	1.03564	0.00439475				chr1	49258880	49260490	-0.550243	0.000626342				chr1	38470667	38471340	-0.338128	0.618443
	chr1	45249605	45250747	0.900761	0.111907				chr1	43408233	43409009	1.05923	0.101824				chr1	49282661	49283671	-0.459299	0.520693				chr1	38477764	38479215	0.628636	3.81394e-05
	chr1	45251050	45252534	0.692073	0.0380236				chr1	43410201	43410753	0.99048	0.33145				chr1	49336053	49336935	-0.134392	0.850825				chr1	38512076	38513264	0.0884611	0.767542
	chr1	45259112	45260492	0.28744	0.593502				chr1	43417696	43419083	1.37753	2.35942e-11				chr1	49381616	49382586	-0.25717	0.707714				chr1	38518160	38520044	0.237061	0.310447
	chr1	45265210	45266680	0.195498	0.216366				chr1	43423094	43425089	0.607544	4.20459e-09				chr1	49388926	49389800	-0.148564	0.914916				chr1	38527819	38528892	1.19557	0.00718681
	chr1	45273171	45274658	0.554701	0.290525				chr1	43538649	43539707	-0.21281	0.771232				chr1	50230136	50230959	-0.303758	0.723859				chr1	38537769	38538612	-0.0979201	0.920918
	chr1	45274866	45276188	-0.0845799	0.899029				chr1	43637342	43638707	0.362332	0.02848				chr1	50266788	50267690	0.508428	0.535408				chr1	38538616	38539106	1.23219	0.129719
	chr1	45278914	45280029	0.393419	0.360852				chr1	43704452	43705654	0.129086	0.809495				chr1	50445367	50446256	-0.879077	0.0800569				chr1	38616965	38619665	0.381423	0.00157767
	chr1	45284822	45286465	0.666089	8.54987e-07				chr1	43770317	43771677	1.71085	0.000123056				chr1	50489094	50490254	-0.488768	0.50655				chr1	38638829	38639439	-0.124985	0.852187
	chr1	45451429	45452785	0.266553	0.398176				chr1	43823821	43825444	0.133994	0.475663				chr1	50546327	50547405	-0.550881	0.161238				chr1	38940152	38941946	-0.0255228	0.940761
	chr1	45476269	45478429	0.147548	0.571914				chr1	43832262	43834414	0.537041	1.50442e-09				chr1	50574515	50576356	0.388736	0.588351				chr1	39024539	39025506	0.0855789	0.911559
	chr1	45671364	45672740	0.0873998	0.964403				chr1	43854907	43856271	0.828823	2.0895e-07				chr1	50716668	50718521	-0.219381	0.206187				chr1	39324590	39326079	0.871264	4.84177e-17
	chr1	45768879	45770534	0.290053	0.0137944				chr1	43919021	43920350	-1.1808	0.152298				chr1	50737199	50738616	-0.177414	0.718319				chr1	39338391	39339804	0.874577	1.00818e-08
	chr1	45805162	45806815	0.663227	2.13414e-09				chr1	43996240	43997498	-0.484808	0.711424				chr1	50798339	50800198	-0.48917	0.00163207				chr1	39456267	39457914	0.77814	2.39035e-14
	chr1	45859077	45860939	-0.0263703	0.945809				chr1	44034532	44035465	-0.195265	0.788055				chr1	50813910	50815484	-0.263425	0.360139				chr1	39491359	39493029	0.754181	5.29237e-05
	chr1	45932089	45933723	0.414659	0.254464				chr1	44115162	44116782	0.100358	0.560259				chr1	50834068	50834519	-0.172243	0.787957				chr1	39546932	39547743	1.15555	0.0919098
	chr1	45956110	45957589	-0.0314931	0.928103				chr1	44172293	44173883	0.438322	0.000378188				chr1	50942440	50943386	0.556256	0.297635				chr1	39568182	39569107	0.609628	0.039725
	chr1	45965067	45966679	0.163307	0.496342				chr1	44229177	44229694	0.845225	0.10147				chr1	51069473	51070251	1.36833	0.00618226				chr1	39570732	39571848	0.734221	0.0173786
	chr1	45973747	45974650	-2.4882	7.33953e-06				chr1	44301136	44302903	0.225504	0.256339				chr1	51070420	51071386	0.322131	0.532469				chr1	39657508	39658584	0.583647	0.139669
	chr1	45986450	45988470	0.859677	2.49207e-14				chr1	44318486	44319634	0.565357	0.106037				chr1	51075772	51077427	0.550468	0.0580133				chr1	39662472	39663181	0.286473	0.705426
	chr1	46009219	46010482	0.0708691	0.879672				chr1	44399658	44400843	0.0725731	0.875378				chr1	51086470	51087271	-0.0709304	0.91743				chr1	39680372	39682222	-0.0255759	0.935039
	chr1	46015909	46017344	0.311815	0.114961				chr1	44411696	44413402	0.354587	0.000628427				chr1	51189712	51191226	-0.634254	0.00578397				chr1	39734324	39736252	-0.109564	0.697352
	chr1	46035364	46036403	0.358452	0.606034				chr1	44435083	44436261	0.436506	0.0451199				chr1	51245493	51246564	-0.298985	0.549264				chr1	39873896	39875266	0.811334	9.23916e-08
	chr1	46048291	46050717	0.439068	3.47514e-07				chr1	44439960	44441425	0.49009	6.75882e-06				chr1	51338768	51340170	-0.296164	0.154708				chr1	39956540	39957861	0.656385	0.00163673
	chr1	46109885	46110784	0.292703	0.684949				chr1	44444996	44445946	0.380425	0.171493				chr1	51382391	51383934	-0.265126	0.524453				chr1	39974680	39975598	0.783642	0.037875
	chr1	46151746	46154086	0.288261	0.00222978				chr1	44446587	44447251	-0.089939	0.942943				chr1	51425010	51426453	0.371547	0.00140593				chr1	39990680	39992134	0.133253	0.736609
	chr1	46200599	46202004	0.531675	0.15414				chr1	44456607	44458198	-0.0418284	0.893759				chr1	51433281	51436250	0.205282	0.0506812				chr1	40024957	40025449	-0.810804	0.479227
	chr1	46215393	46216937	0.159015	0.530014				chr1	44471467	44471907	0.830435	0.211292				chr1	51441993	51444701	0.36657	0.000193751				chr1	40040861	40043017	1.46111	2.74179e-27
	chr1	46268524	46270337	0.384446	0.0223636				chr1	44495314	44497068	0.309285	0.0190005				chr1	51465315	51467089	-0.00782503	0.986115				chr1	40071526	40072594	0.295679	0.49165
	chr1	46285673	46286655	0.866403	0.0956616				chr1	44501959	44502886	-0.163202	0.842923				chr1	51510044	51510954	-0.480837	0.497565				chr1	40123628	40124102	0.733214	0.24802
	chr1	46302014	46303168	0.331239	0.26584				chr1	44533038	44534963	-0.394138	0.214373				chr1	51524378	51525283	-0.450244	0.339441				chr1	40129198	40129668	0.195449	0.821056
	chr1	46306112	46307133	0.393673	0.152229				chr1	44678319	44679805	0.49392	0.00901772				chr1	51700368	51702724	-0.27286	0.0298026				chr1	40156690	40157730	0.601878	0.118564
	chr1	46328982	46329559	0.0450441	0.97222				chr1	44683089	44683590	0.215459	0.774656				chr1	51761881	51763420	0.0658393	0.890988				chr1	40203826	40205255	0.554768	0.0259563
	chr1	46391290	46391792	0.455907	0.61418				chr1	44685640	44686940	-0.690957	0.289063				chr1	51769004	51770268	-0.380179	0.40639				chr1	40253801	40255463	-0.0425225	0.934646
	chr1	46400311	46401434	-0.282375	0.685467				chr1	44703305	44704540	-0.671109	0.470138				chr1	51778694	51779634	-0.289248	0.723901				chr1	40264537	40265754	0.154447	0.493033
	chr1	46440573	46441699	-0.0326246	0.981476				chr1	44820237	44821720	-0.0284195	0.915494				chr1	51795647	51797174	0.230503	0.742719				chr1	40282291	40284130	0.170079	0.381085
	chr1	46502236	46503084	-0.778748	0.200579				chr1	44870838	44872271	0.550105	0.724909				chr1	51807203	51808350	-0.578217	0.0999733				chr1	40311178	40311756	1.23351	0.0376584
	chr1	46508618	46509958	-0.252988	0.49863				chr1	44890069	44891033	-0.197764	0.850737				chr1	51810099	51811418	-0.0994707	0.890891				chr1	40348063	40349759	1.02592	4.26337e-09
	chr1	46597613	46599288	0.169054	0.461504				chr1	45060538	45060958	0.199906	0.826279				chr1	51955833	51957885	0.035096	0.907673				chr1	40366857	40368363	0.571305	0.000249394
	chr1	46632045	46633233	0.337678	0.835981				chr1	45096948	45098573	0.106108	0.565241				chr1	51966613	51967896	0.141283	0.527245				chr1	40420303	40422034	0.356487	0.0324395
	chr1	46644959	46646130	-0.374278	0.461556				chr1	45118145	45118946	0.0274854	0.968989				chr1	51970475	51971074	0.174913	0.664718				chr1	40425898	40426827	-0.300777	0.24114
	chr1	46663525	46664913	0.390207	0.0730353				chr1	45139484	45140651	0.226942	0.104179				chr1	51972293	51973080	-0.242711	0.468335				chr1	40435474	40435972	2.53201	3.03413e-05
	chr1	46688912	46689602	-0.414207	0.515206				chr1	45160371	45161177	0.481751	0.153834				chr1	51977703	51978796	0.252973	0.341338				chr1	40461210	40462430	-0.376469	0.184464
	chr1	46712297	46714288	0.391901	0.000113514				chr1	45186663	45188225	0.581969	1.36523e-06				chr1	51983141	51985380	0.52531	2.03527e-08				chr1	40468575	40469777	-0.632276	0.119716
	chr1	46767560	46769895	0.52188	5.99629e-09				chr1	45195695	45197520	0.21498	0.105262				chr1	51999809	52001297	-0.266606	0.565212				chr1	40479790	40480943	0.684495	0.0705543
	chr1	46791209	46791854	-0.160427	0.930583				chr1	45204677	45206340	0.728671	3.95698e-06				chr1	52029339	52030425	0.361485	0.581016				chr1	40505030	40507166	0.473571	1.67235e-06
	chr1	46805774	46807914	0.280426	0.11261				chr1	45240707	45242266	0.865867	3.48973e-08				chr1	52034518	52036350	-0.64836	0.000487646				chr1	40524959	40526278	-0.141649	0.747024
	chr1	46813161	46814455	-0.422735	0.27674				chr1	45249605	45250747	1.19449	0.00872246				chr1	52043482	52044602	-0.401174	0.32909				chr1	40530219	40531358	-0.112497	0.815644
	chr1	46835626	46837538	0.208255	0.478881				chr1	45251050	45252534	0.560395	0.0934197				chr1	52081943	52083526	0.291859	0.269038				chr1	40543814	40544571	0.438607	0.471936
	chr1	46871536	46872404	-0.17826	0.77786				chr1	45259112	45260492	-0.0734145	0.901956				chr1	52194433	52196070	0.25766	0.0256512				chr1	40550578	40551123	1.0145	0.0485289
	chr1	46879089	46879763	-0.293615	0.685737				chr1	45265210	45266680	0.291902	0.01699				chr1	52343561	52345317	0.337132	0.0137996				chr1	40562300	40563454	0.794956	7.98268e-05
	chr1	46907729	46908841	-0.205489	0.643395				chr1	45273171	45274658	0.579664	0.197386				chr1	52361943	52362916	0.508419	0.43101				chr1	40618634	40620131	-0.0560045	0.909407
	chr1	46912502	46912915	0.447392	0.671391				chr1	45274866	45276188	0.0686659	0.897056				chr1	52467720	52468373	-0.0196561	0.978065				chr1	40626463	40628042	0.870485	4.64028e-11
	chr1	46941913	46943846	0.144945	0.783651				chr1	45278914	45280029	0.0439979	0.938805				chr1	52498208	52499825	0.601366	5.71113e-05				chr1	40651397	40652739	0.204131	0.711281
	chr1	46954429	46955620	0.514514	0.660362				chr1	45284822	45286465	0.260721	0.124181				chr1	52520387	52522775	0.379706	9.02187e-05				chr1	40697850	40698758	0.711215	0.0976277
	chr1	46993314	46994105	-0.0887501	0.911699				chr1	45451429	45452785	0.546152	0.00967492				chr1	52607081	52608574	0.225001	0.26825				chr1	40722992	40724314	0.975764	2.6716e-12
	chr1	46998093	46999381	-0.852952	0.273587				chr1	45476269	45478429	0.504709	0.000722065				chr1	52704768	52705875	0.00245732	0.997959				chr1	40829428	40829908	-0.282478	0.696567
	chr1	47013130	47014301	-0.230428	0.692049				chr1	45671364	45672740	-0.723277	0.594652				chr1	52831016	52832457	0.227416	0.0803322				chr1	40839035	40840679	0.860054	8.35382e-12
	chr1	47014637	47016267	0.469582	0.481424				chr1	45768879	45770534	0.236921	0.0433066				chr1	52869137	52870890	0.503797	1.46959e-07				chr1	40846831	40847394	-0.00903367	0.99081
	chr1	47069166	47070626	0.0935387	0.785135				chr1	45792407	45793403	-0.262377	0.819827				chr1	52997422	52999186	0.515465	0.042462				chr1	40851095	40852600	-0.0355362	0.913113
	chr1	47081535	47082802	0.940127	0.115789				chr1	45805162	45806815	0.45451	8.34589e-05				chr1	53017744	53019642	0.513725	4.37897e-08				chr1	40858016	40859201	-0.0701712	0.879141
	chr1	47133222	47134855	0.400114	0.0428685				chr1	45859077	45860939	0.055122	0.844628				chr1	53058039	53059513	0.321415	0.276491				chr1	40866267	40867457	0.0874762	0.860189
	chr1	47184009	47185577	0.311388	0.0336868				chr1	45878186	45878678	0.344282	0.702474				chr1	53067559	53070064	0.29413	0.18824				chr1	40915314	40916774	0.606153	1.08813e-05
	chr1	47190527	47191163	0.191037	0.832547				chr1	45932089	45933723	0.39099	0.230951				chr1	53097755	53099477	0.482922	0.00034513				chr1	40942502	40943885	0.238202	0.284348
	chr1	47257605	47258395	0.673574	0.226326				chr1	45956110	45957589	0.00810139	0.9791				chr1	53102332	53103673	0.218246	0.238179				chr1	40974072	40975160	0.56002	0.040546
	chr1	47269366	47270836	0.415641	0.558717				chr1	45965067	45966679	0.0518904	0.842412				chr1	53151555	53152502	-0.198051	0.731992				chr1	40996804	40998729	0.751473	2.87841e-06
	chr1	47640643	47641779	-0.45234	0.267437				chr1	45973747	45974650	-2.14433	3.03315e-05				chr1	53162892	53164559	0.380176	0.0264283				chr1	41077902	41078734	-0.226983	0.719443
	chr1	47644634	47645778	0.128802	0.772282				chr1	45986450	45988470	0.708714	3.28941e-10				chr1	53168652	53169525	0.0691483	0.816633				chr1	41096059	41096622	1.17024	0.0825086
	chr1	47657959	47659202	0.0328452	0.957287				chr1	46009219	46010482	0.554848	0.0079063				chr1	53191706	53193031	0.191557	0.402842				chr1	41115326	41116255	1.29841	0.00185912
	chr1	47690422	47691403	0.362349	0.746679				chr1	46015909	46017344	0.372123	0.0271518				chr1	53332460	53333545	-0.395573	0.619866				chr1	41128743	41130417	0.870593	1.77524e-13
	chr1	47728681	47729174	0.0171432	0.990242				chr1	46035364	46036403	0.206516	0.752757				chr1	53479722	53481527	0.0415059	0.925628				chr1	41130789	41131716	0.523361	0.000169283
	chr1	47779073	47780834	0.149306	0.329127				chr1	46048291	46050717	0.474324	9.45679e-09				chr1	53638190	53639385	-0.603278	0.0340873				chr1	41133904	41134732	0.741607	0.000359259
	chr1	47799059	47800670	0.482407	4.92491e-06				chr1	46085966	46086609	-0.918502	0.255649				chr1	53647133	53648433	0.142184	0.829174				chr1	41156836	41158380	0.972857	4.43564e-24
	chr1	47816819	47817858	-0.148528	0.851319				chr1	46109885	46110784	0.027658	0.972919				chr1	53651009	53651569	-0.0398504	0.95886				chr1	41167095	41168117	0.545426	0.131469
	chr1	47853772	47855501	-1.02634	0.000239674				chr1	46151746	46154086	0.304702	0.00058049				chr1	53661823	53663395	0.191866	0.3329				chr1	41174028	41175425	0.388653	0.0421041
	chr1	47864280	47865592	-0.0897126	0.898125				chr1	46200599	46202004	0.629129	0.0447315				chr1	53685511	53686829	0.373769	0.0046639				chr1	41248719	41250474	0.299385	0.479126
	chr1	47901935	47904073	0.272056	0.00187923				chr1	46215393	46216937	0.139491	0.521776				chr1	53703503	53704986	0.1787	0.382432				chr1	41267514	41269026	0.310884	0.227184
	chr1	47972716	47974651	-1.27209	0.00938705				chr1	46268524	46270337	0.60041	1.87807e-05				chr1	53735286	53736684	0.0452405	0.956218				chr1	41274591	41275970	0.00505927	0.994976
	chr1	48128878	48129617	-0.279438	0.789402				chr1	46285673	46286655	0.416746	0.491259				chr1	53743647	53744866	-0.664677	0.0936324				chr1	41283582	41284992	0.266629	0.416081
	chr1	48134233	48135148	0.799153	0.199476				chr1	46288627	46289042	-0.294107	0.797459				chr1	53757687	53758984	0.0820831	0.9155				chr1	41315289	41315907	0.265824	0.62853
	chr1	48174826	48176910	-0.356109	0.423482				chr1	46302014	46303168	0.414987	0.0862148				chr1	53791478	53794362	0.310047	0.00630211				chr1	41327078	41328628	0.901677	0.109251
	chr1	48191017	48192903	-0.212412	0.689347				chr1	46306112	46307133	0.37252	0.136858				chr1	53799838	53800850	0.295077	0.664162				chr1	41352202	41352985	3.54593	7.37822e-11
	chr1	48220860	48221801	-0.0133775	0.988038				chr1	46328982	46329559	0.176385	0.840257				chr1	53833182	53834772	-0.207	0.452476				chr1	41418071	41418577	0.904644	0.129071
	chr1	48341279	48342029	0.313757	0.745884				chr1	46391290	46391792	0.23589	0.788637				chr1	53855868	53856653	0.489501	0.326383				chr1	41444810	41446606	0.554929	5.64573e-08
	chr1	48462611	48464190	-0.0511755	0.931213				chr1	46400311	46401434	0.629659	0.125814				chr1	53858384	53859719	0.515831	0.216604				chr1	41469072	41470163	0.0718187	0.901745
	chr1	48504829	48505623	-0.300501	0.703936				chr1	46440573	46441699	0.243015	0.774075				chr1	53875429	53876089	0.501531	0.34554				chr1	41487356	41488054	0.270679	0.706682
	chr1	48526631	48528123	-0.305429	0.350598				chr1	46502236	46503084	0.263716	0.68179				chr1	53910388	53910822	0.17197	0.850397				chr1	41706607	41708450	0.896658	1.45792e-09
	chr1	48558910	48560198	0.239563	0.670847				chr1	46508618	46509958	-0.117394	0.750956				chr1	53950544	53951962	-0.241658	0.660513				chr1	41734022	41734580	1.48735	0.00538165
	chr1	48574829	48575546	0.198303	0.780507				chr1	46597613	46599288	-0.0564519	0.824094				chr1	54006906	54008405	0.1001	0.881313				chr1	41748359	41748821	0.568396	0.351484
	chr1	48647729	48648342	0.324502	0.742398				chr1	46632045	46633233	1.05304	0.234006				chr1	54019194	54020159	0.243317	0.746922				chr1	41787390	41788884	2.25284	1.58138e-22
	chr1	48667603	48669585	-0.247662	0.440363				chr1	46644959	46646130	-0.212634	0.662392				chr1	54147109	54148327	-0.0107308	0.982959				chr1	41826318	41827880	0.891098	4.23127e-15
	chr1	48692942	48694329	-0.397287	0.500058				chr1	46663525	46664913	0.354831	0.0844951				chr1	54154071	54155266	0.579116	0.225789				chr1	41831771	41832606	1.0379	3.63068e-05
	chr1	48702247	48702973	0.419086	0.323208				chr1	46688912	46689602	-0.0638817	0.928566				chr1	54203828	54205769	0.375329	0.139031				chr1	41837681	41838094	0.16123	0.867776
	chr1	48710698	48711833	-0.0455593	0.947647				chr1	46712297	46714288	0.265802	0.014181				chr1	54290155	54291519	0.0352099	0.948019				chr1	41847274	41848350	0.925265	0.252974
	chr1	48750560	48751148	-0.466956	0.556625				chr1	46751097	46752039	-0.847714	0.198924				chr1	54300664	54301380	-0.213306	0.551435				chr1	41865237	41866010	0.590083	0.56365
	chr1	48756730	48757507	0.42376	0.504766				chr1	46767560	46769895	0.624129	2.08284e-13				chr1	54302798	54304650	0.145478	0.325712				chr1	41882863	41883564	0.579179	0.327004
	chr1	48936931	48938424	0.138288	0.89976				chr1	46791209	46791854	0.664805	0.50067				chr1	54326520	54329125	0.273796	0.205456				chr1	41898173	41898789	0.669359	0.132004
	chr1	48963428	48964636	-0.187057	0.593158				chr1	46805774	46807914	0.257704	0.116196				chr1	54334872	54335916	-0.00714864	0.991626				chr1	41947653	41948707	2.44615	1.06979e-21
	chr1	48996127	48997245	0.0192437	0.978628				chr1	46813161	46814455	0.0961359	0.832125				chr1	54354585	54356359	0.0633396	0.804286				chr1	41961534	41962320	0.49521	0.362922
	chr1	49017623	49018833	0.0134191	0.988196				chr1	46835626	46837538	0.292615	0.188288				chr1	54410798	54412448	0.0826595	0.525036				chr1	41981855	41983064	0.523663	0.0690358
	chr1	49038213	49039301	-0.249084	0.73187				chr1	46871536	46872404	0.0520172	0.930033				chr1	54424926	54425560	-0.0718907	0.93885				chr1	41984149	41984871	-0.454982	0.360372
	chr1	49142364	49143995	-0.249767	0.522054				chr1	46879089	46879763	0.0798136	0.910735				chr1	54518046	54519761	0.160707	0.214039				chr1	42002212	42004697	0.201296	0.425168
	chr1	49153418	49154649	0.229291	0.680208				chr1	46907729	46908841	-0.063679	0.886612				chr1	54535464	54536361	0.309376	0.588503				chr1	42039500	42040838	0.350217	0.179072
	chr1	49162241	49163832	-0.255831	0.595985				chr1	46912502	46912915	0.691946	0.356646				chr1	54546818	54547922	0.0618784	0.922117				chr1	42088570	42090053	0.167773	0.536283
	chr1	49215243	49216537	-0.443483	0.265931				chr1	46932177	46932795	-0.514067	0.689018				chr1	54586678	54587782	0.286695	0.730417				chr1	42106268	42107732	0.423862	0.098872
	chr1	49222151	49223740	-0.402477	0.334972				chr1	46941913	46943846	0.299731	0.396246				chr1	54590000	54590805	0.796415	0.325612				chr1	42118976	42119485	0.105538	0.868688
	chr1	49233196	49234991	-0.52464	0.145924				chr1	46954429	46955620	0.273002	0.808073				chr1	54646937	54647966	-0.152281	0.814187				chr1	42127011	42128975	0.325421	0.152999
	chr1	49241748	49243561	-0.0178002	0.983036				chr1	46993314	46994105	-0.0616784	0.924435				chr1	54664971	54666730	0.345839	0.00155998				chr1	42132496	42133604	0.214205	0.531734
	chr1	49255687	49256404	-0.742323	0.0971445				chr1	46998093	46999381	-1.0244	0.123947				chr1	54738306	54739776	-0.0339579	0.931124				chr1	42138819	42140062	0.212535	0.483651
	chr1	49258880	49260490	0.10283	0.724459				chr1	47013130	47014301	0.107396	0.839854				chr1	54793506	54794169	0.278697	0.596215				chr1	42161640	42162537	0.383839	0.232439
	chr1	49282661	49283671	-0.0731026	0.941824				chr1	47014637	47016267	-0.00481409	0.995606				chr1	54796893	54797961	0.275063	0.438984				chr1	42163542	42165419	0.383362	0.205503
	chr1	49336053	49336935	-0.42885	0.460974				chr1	47069166	47070626	0.158077	0.515433				chr1	54821158	54823322	0.436034	0.0266099				chr1	42192327	42195081	0.364857	2.21501e-05
	chr1	49381616	49382586	-0.310109	0.602424				chr1	47081535	47082802	-0.216451	0.818489				chr1	54829208	54830062	-0.241665	0.755966				chr1	42204335	42205362	0.671387	0.050979
	chr1	49388926	49389800	0.262177	0.742561				chr1	47133222	47134855	0.15031	0.544573				chr1	54838534	54838955	0.415526	0.344652				chr1	42215850	42218288	0.512786	0.000127292
	chr1	49722701	49723841	-0.531925	0.628523				chr1	47184009	47185577	0.113989	0.534528				chr1	54841361	54843193	0.0095774	0.976646				chr1	42265576	42266779	0.289127	0.621677
	chr1	50170477	50171182	0.197371	0.851123				chr1	47190527	47191163	0.557705	0.306778				chr1	54843894	54844514	0.999113	0.00575285				chr1	42268507	42269986	0.262866	0.185711
	chr1	50230136	50230959	0.241785	0.790848				chr1	47257605	47258395	0.468684	0.397328				chr1	54871006	54873512	0.300783	0.00350946				chr1	42275477	42276267	-0.0975355	0.88599
	chr1	50266788	50267690	0.129381	0.883321				chr1	47269366	47270836	0.194763	0.784573				chr1	54940219	54942124	-0.117253	0.569589				chr1	42276295	42277968	-0.0595909	0.871361
	chr1	50445367	50446256	-0.575918	0.378602				chr1	47640643	47641779	-0.415791	0.253663				chr1	54953283	54956142	0.09345	0.604721				chr1	42333942	42334602	-0.0170069	0.978045
	chr1	50487657	50488519	0.872299	0.266537				chr1	47644634	47645778	-0.174019	0.611431				chr1	54962823	54963758	0.23078	0.742318				chr1	42356891	42358094	0.345828	0.507154
	chr1	50489094	50490254	-0.0831674	0.937996				chr1	47657959	47659202	0.111923	0.788579				chr1	54964538	54965964	-0.487467	0.4992				chr1	42385343	42386446	1.80276	0.0513656
	chr1	50513530	50514695	-0.0238127	0.986117				chr1	47690422	47691403	-0.244802	0.81443				chr1	55006140	55008604	0.107262	0.756116				chr1	42471971	42472529	2.56246	0.040436
	chr1	50546327	50547405	0.0160965	0.981543				chr1	47728681	47729174	0.232487	0.769232				chr1	55069782	55070955	-0.11001	0.745128				chr1	42500898	42502196	0.832635	1.93048e-11
	chr1	50574515	50576356	0.128202	0.908972				chr1	47779073	47780834	0.0823038	0.598765				chr1	55137091	55138536	-0.330402	0.453138				chr1	42612220	42612763	0.380454	0.600819
	chr1	50716668	50718521	0.197562	0.356468				chr1	47799059	47800670	0.397488	0.000193407				chr1	55180662	55182293	0.257268	0.13946				chr1	42638338	42639651	0.901526	0.0241509
	chr1	50737199	50738616	-0.245659	0.625527				chr1	47816819	47817858	-0.505981	0.294296				chr1	55229435	55231015	0.0692112	0.715626				chr1	42644211	42645540	0.234782	0.576083
	chr1	50798339	50800198	-0.386516	0.0173166				chr1	47853772	47855501	-0.735753	0.00804518				chr1	55240439	55241624	-0.289133	0.544446				chr1	42799910	42801632	0.902995	1.02982e-13
	chr1	50813910	50815484	-0.146453	0.713147				chr1	47864280	47865592	-0.226517	0.62853				chr1	55256809	55258021	0.0549028	0.938256				chr1	42845668	42847211	0.210951	0.367521
	chr1	50834068	50834519	-0.289592	0.668556				chr1	47901935	47904073	0.136222	0.183109				chr1	55266595	55267497	-0.718081	0.1817				chr1	42921486	42923190	0.679708	2.64813e-07
	chr1	50942440	50943386	-0.233902	0.782076				chr1	47972716	47974651	-0.664518	0.189786				chr1	55275771	55276804	-0.25901	0.607024				chr1	42928536	42929506	0.599456	0.447923
	chr1	51064554	51065109	0.838702	0.273785				chr1	48128878	48129617	-0.502407	0.50482				chr1	55351823	55353697	0.377464	0.00252318				chr1	43123188	43124974	0.510788	0.00151359
	chr1	51069473	51070251	-0.363995	0.705313				chr1	48134233	48135148	0.625424	0.30238				chr1	55410490	55411727	-0.327172	0.546712				chr1	43147138	43149158	1.01434	8.06247e-25
	chr1	51070420	51071386	-0.395538	0.497913				chr1	48174826	48176910	-0.0629224	0.903481				chr1	55415899	55416686	-0.470614	0.348088				chr1	43212456	43212994	0.278418	0.787923
	chr1	51075772	51077427	0.382783	0.445699				chr1	48191017	48192903	-0.0581146	0.912732				chr1	55431087	55432464	-0.191037	0.650464				chr1	43231740	43233484	0.564344	5.75357e-07
	chr1	51086470	51087271	-0.520937	0.303501				chr1	48220860	48221801	-0.431787	0.318867				chr1	55448122	55448859	0.743344	0.345161				chr1	43282108	43283487	0.925269	2.10062e-13
	chr1	51189712	51191226	-0.388797	0.100845				chr1	48319961	48320585	-0.01663	0.989429				chr1	55461596	55463118	-0.375111	0.265634				chr1	43311443	43313095	0.826591	3.05975e-08
	chr1	51200957	51201479	-0.204981	0.852911				chr1	48341279	48342029	0.571183	0.383761				chr1	55487295	55488380	-0.0235728	0.966913				chr1	43317126	43318392	-0.192927	0.755548
	chr1	51240626	51241232	-0.730985	0.304769				chr1	48462611	48464190	-0.1595	0.688579				chr1	55525362	55526521	2.2311	1.3334e-12				chr1	43388739	43390804	0.11966	0.505565
	chr1	51245493	51246564	-0.196096	0.779816				chr1	48504829	48505623	0.300015	0.623229				chr1	55529108	55530574	0.0653682	0.89564				chr1	43396839	43398541	0.216639	0.214426
	chr1	51338768	51340170	-0.17471	0.510752				chr1	48526631	48528123	0.00891098	0.984476				chr1	55605962	55607104	-0.856245	0.0486931				chr1	43400718	43401412	0.0662855	0.87913
	chr1	51382391	51383934	-0.420456	0.372376				chr1	48558910	48560198	0.127729	0.810196				chr1	55679284	55681684	0.491969	3.43824e-09				chr1	43408233	43409009	0.806917	0.0251842
	chr1	51395234	51395851	-0.504439	0.585679				chr1	48574829	48575546	-0.103644	0.874879				chr1	55742400	55744162	-0.0648538	0.8555				chr1	43410201	43410753	0.74201	0.137431
	chr1	51425010	51426453	0.298159	0.0183136				chr1	48647729	48648342	0.174952	0.846514				chr1	55753312	55754313	-0.289243	0.57457				chr1	43417696	43419083	1.08797	2.34385e-09
	chr1	51433281	51436250	0.150483	0.246154				chr1	48667603	48669585	-0.0388582	0.918593				chr1	55803517	55804553	-0.210599	0.726318				chr1	43423094	43425089	1.00518	6.11048e-23
	chr1	51441993	51444701	0.302767	0.00314288				chr1	48692942	48694329	-0.734728	0.0832876				chr1	55841054	55841788	0.213179	0.696246				chr1	43538649	43539707	0.360867	0.457233
	chr1	51456161	51456548	0.171373	0.920489				chr1	48702247	48702973	-0.139839	0.784068				chr1	55909686	55910931	0.258859	0.750282				chr1	43613206	43614117	1.22392	0.226999
	chr1	51465315	51467089	-0.0297608	0.952112				chr1	48710698	48711833	-0.423353	0.254485				chr1	55944151	55944834	-0.337079	0.666578				chr1	43637342	43638707	1.02331	6.32539e-13
	chr1	51510044	51510954	-0.198013	0.827233				chr1	48750560	48751148	-0.227917	0.76324				chr1	56106058	56107519	-0.458644	0.249921				chr1	43686988	43687436	-0.0181559	0.990002
	chr1	51524378	51525283	-0.659807	0.255736				chr1	48756730	48757507	0.593707	0.21096				chr1	56167472	56168320	-0.274169	0.640989				chr1	43704452	43705654	0.382461	0.28761
	chr1	51700368	51702724	0.0322747	0.898906				chr1	48936931	48938424	-0.324303	0.677714				chr1	56281897	56283033	-0.36511	0.712207				chr1	43770317	43771677	1.38409	0.00454039
	chr1	51761881	51763420	-0.173496	0.726019				chr1	48963428	48964636	-0.434199	0.0601208				chr1	56527008	56528067	-0.975249	0.0527191				chr1	43814193	43815597	3.11622	0.000101661
	chr1	51769004	51770268	-0.448488	0.360582				chr1	48996127	48997245	0.0398184	0.939547				chr1	56599393	56600699	0.377296	0.469697				chr1	43823821	43825444	0.408158	0.0068583
	chr1	51778694	51779634	-0.126542	0.898866				chr1	49017623	49018833	0.391886	0.357201				chr1	56836940	56838046	-0.800737	0.169619				chr1	43832262	43834414	0.854192	5.44039e-21
	chr1	51795647	51797174	-0.171792	0.881452				chr1	49038213	49039301	-0.305463	0.585064				chr1	56866476	56868176	-0.0590514	0.873081				chr1	43854907	43856271	1.03623	1.58569e-10
	chr1	51807203	51808350	-0.124391	0.829024				chr1	49142364	49143995	-0.336407	0.263035				chr1	56890023	56891486	-0.219561	0.347401				chr1	43919021	43920350	-0.233117	0.643192
	chr1	51810099	51811418	-0.885196	0.171418				chr1	49153418	49154649	-0.0615552	0.915399				chr1	56938016	56939550	-0.643847	0.0195038				chr1	43996240	43997498	1.06521	0.0489337
	chr1	51887581	51888216	-0.509787	0.618642				chr1	49162241	49163832	-0.112334	0.810109				chr1	56982029	56983172	-0.282139	0.425518				chr1	44031167	44031743	1.97299	0.0159201
	chr1	51955833	51957885	0.0717146	0.823286				chr1	49215243	49216537	-0.788671	0.0100339				chr1	56990743	56993321	-0.102978	0.551014				chr1	44034532	44035465	0.851151	0.111485
	chr1	51966613	51967896	0.118774	0.650725				chr1	49222151	49223740	-0.758148	0.0136924				chr1	56998222	56999903	0.203651	0.598786				chr1	44115162	44116782	0.581232	1.63598e-07
	chr1	51970475	51971074	0.431052	0.130772				chr1	49233196	49234991	-0.563589	0.0755739				chr1	57035647	57036327	-0.0230947	0.984503				chr1	44172293	44173883	0.844841	2.09721e-13
	chr1	51972293	51973080	0.0111451	0.985528				chr1	49241748	49243561	-1.02632	0.00537653				chr1	57036974	57037873	0.235059	0.804687				chr1	44229177	44229694	-0.473791	0.485891
	chr1	51977703	51978796	0.448377	0.068504				chr1	49255687	49256404	-0.876902	0.0254705				chr1	57042435	57043379	-0.372753	0.207575				chr1	44301136	44302903	0.0908861	0.693515
	chr1	51983141	51985380	0.324898	0.00154381				chr1	49258880	49260490	-0.123222	0.590064				chr1	57044002	57045465	-0.225365	0.185626				chr1	44318486	44319634	0.231129	0.632603
	chr1	51999809	52001297	-0.642218	0.127639				chr1	49282661	49283671	-0.426588	0.47549				chr1	57050332	57051948	0.04024	0.946803				chr1	44399658	44400843	0.544226	0.0652755
	chr1	52029339	52030425	0.0166194	0.985561				chr1	49336053	49336935	-0.605784	0.179354				chr1	57110468	57111728	-0.0951088	0.933769				chr1	44411696	44413402	0.461178	1.07862e-05
	chr1	52034518	52036350	-0.491058	0.0193301				chr1	49381616	49382586	-0.371482	0.425119				chr1	57174400	57175574	-0.11678	0.875544				chr1	44435083	44436261	0.472993	0.0252037
	chr1	52043482	52044602	-0.694517	0.0526603				chr1	49388926	49389800	-0.180066	0.802388				chr1	57223737	57225134	0.0471323	0.959907				chr1	44439960	44441425	0.762115	7.71828e-13
	chr1	52081943	52083526	0.100525	0.816676				chr1	49722701	49723841	-0.69833	0.410123				chr1	57239510	57240460	-1.11281	0.0475372				chr1	44444996	44445946	1.07546	1.85506e-06
	chr1	52194433	52196070	0.222798	0.0736112				chr1	50170477	50171182	-0.60643	0.384447				chr1	57268855	57270215	0.185167	0.79991				chr1	44446587	44447251	0.816847	0.208165
	chr1	52343561	52345317	0.338238	0.0188723				chr1	50230136	50230959	0.130484	0.874332				chr1	57286117	57287468	-0.232469	0.571958				chr1	44456607	44458198	0.502427	0.00473704
	chr1	52361943	52362916	0.211766	0.814681				chr1	50266788	50267690	-0.180185	0.788668				chr1	57296991	57298545	0.0916353	0.868529				chr1	44471467	44471907	0.289384	0.693059
	chr1	52467720	52468373	0.182303	0.785516				chr1	50445367	50446256	-0.0624721	0.9375				chr1	57483084	57483854	0.217658	0.793001				chr1	44495314	44497068	0.736003	7.30102e-11
	chr1	52498208	52499825	0.70399	3.42539e-06				chr1	50487657	50488519	0.374437	0.68134				chr1	57537960	57538941	-0.714585	0.202075				chr1	44501959	44502886	0.669077	0.23155
	chr1	52520387	52522775	0.380137	8.59748e-05				chr1	50489094	50490254	-0.408863	0.540624				chr1	57545226	57545885	-0.939098	0.14336				chr1	44533038	44534963	0.0722878	0.838993
	chr1	52607081	52608574	-0.0759618	0.951336				chr1	50513530	50514695	-0.424051	0.577209				chr1	57603111	57604629	-0.0512267	0.941089				chr1	44678319	44679805	0.817935	8.42887e-07
	chr1	52704768	52705875	-1.16004	0.0221217				chr1	50546327	50547405	-0.280367	0.449873				chr1	57623127	57623919	0.0375552	0.97355				chr1	44683089	44683590	0.218163	0.742099
	chr1	52831016	52832457	0.104199	0.608363				chr1	50574515	50576356	-0.528788	0.453334				chr1	57669174	57670322	0.0447332	0.972199				chr1	44685640	44686940	1.91725	9.89299e-05
	chr1	52869137	52870890	0.573956	3.53605e-10				chr1	50716668	50718521	-0.478651	0.00184167				chr1	57685773	57686566	0.512079	0.657644				chr1	44703305	44704540	1.05397	0.0603723
	chr1	52997422	52999186	0.310599	0.367646				chr1	50737199	50738616	-0.316482	0.41285				chr1	57691946	57692716	1.8162	0.085545				chr1	44820237	44821720	0.22664	0.201726
	chr1	53017744	53019642	0.303282	0.00159321				chr1	50798339	50800198	-0.578882	3.80622e-05				chr1	57772718	57773645	-0.116419	0.86884				chr1	44828182	44828652	0.538833	0.625875
	chr1	53058039	53059513	0.414001	0.216366				chr1	50813910	50815484	-0.288795	0.289528				chr1	57888020	57890581	-0.0501409	0.954781				chr1	44870838	44872271	0.333516	0.34278
	chr1	53067559	53070064	-0.137047	0.876721				chr1	50834068	50834519	-0.076236	0.911387				chr1	58235958	58237098	-0.239342	0.724619				chr1	44890069	44891033	0.176536	0.777905
	chr1	53097755	53099477	-0.254906	0.712016				chr1	50924205	50924991	-0.847147	0.31755				chr1	58451916	58452906	-0.492104	0.470375				chr1	44977652	44978505	2.21074	0.0364521
	chr1	53102332	53103673	-0.0882231	0.779232				chr1	50942440	50943386	-0.165178	0.819205				chr1	58512487	58513557	-0.365029	0.521614				chr1	45008623	45009275	2.04394	0.0555598
	chr1	53151555	53152502	0.211659	0.736486				chr1	50968048	50968540	-0.82876	0.32553				chr1	58573701	58575337	0.51934	0.350046				chr1	45060538	45060958	0.576116	0.356409
	chr1	53162892	53164559	0.163619	0.44687				chr1	51064554	51065109	0.917779	0.157621				chr1	58620961	58622537	-0.373143	0.38814				chr1	45096948	45098573	1.01127	4.19964e-17
	chr1	53168652	53169525	-0.0112261	0.979754				chr1	51069473	51070251	-0.0498962	0.959142				chr1	58628462	58629057	-0.687238	0.180944				chr1	45118145	45118946	-0.423944	0.355592
	chr1	53191706	53193031	0.00908834	0.98331				chr1	51070420	51071386	0.36056	0.425399				chr1	58686567	58688016	0.42901	0.441172				chr1	45139484	45140651	0.273459	0.0324077
	chr1	53307670	53309399	-0.210928	0.882007				chr1	51075772	51077427	1.05912	0.000426226				chr1	58696488	58697474	-0.00727377	0.99429				chr1	45160371	45161177	-0.195616	0.64931
	chr1	53332460	53333545	-0.471006	0.39937				chr1	51086470	51087271	-0.252627	0.621733				chr1	58716730	58718088	0.324072	0.565371				chr1	45178386	45181390	0.0470662	0.964715
	chr1	53392693	53393863	-0.707923	0.525522				chr1	51169985	51170684	-0.541184	0.522111				chr1	58829297	58830125	-0.0902619	0.91489				chr1	45186663	45188225	-0.674745	5.99417e-07
	chr1	53479722	53481527	0.24792	0.413015				chr1	51189712	51191226	-0.278491	0.234699				chr1	58856452	58858721	-0.307854	0.18393				chr1	45195695	45197520	0.302685	0.0192521
	chr1	53638190	53639385	-0.101413	0.87906				chr1	51200957	51201479	0.0392288	0.96913				chr1	58898193	58899275	-0.368359	0.483655				chr1	45204677	45206340	0.981463	2.22975e-10
	chr1	53647133	53648433	-0.707439	0.135911				chr1	51240626	51241232	-0.393155	0.574061				chr1	58981437	58982522	-0.0797608	0.895936				chr1	45240707	45242266	0.901912	6.06041e-09
	chr1	53651009	53651569	-0.29804	0.649729				chr1	51245493	51246564	0.344697	0.456577				chr1	58991598	58992826	0.301814	0.417934				chr1	45249605	45250747	0.313476	0.268778
	chr1	53661823	53663395	0.29271	0.0731649				chr1	51338768	51340170	-0.307232	0.106313				chr1	58997498	58998592	-0.341034	0.277593				chr1	45251050	45252534	0.401932	0.0785639
	chr1	53685511	53686829	0.0568286	0.81111				chr1	51382391	51383934	0.0854581	0.873727				chr1	59011371	59012874	-0.0220043	0.904146				chr1	45259112	45260492	0.780951	0.0172511
	chr1	53703503	53704986	0.112757	0.652908				chr1	51395234	51395851	-0.634088	0.38174				chr1	59038858	59040178	0.0227735	0.97819				chr1	45265210	45266680	0.924481	3.53094e-22
	chr1	53711854	53712304	-1.1199	0.0820468				chr1	51425010	51426453	0.105953	0.510102				chr1	59048686	59050067	-0.879481	0.244129				chr1	45273171	45274658	0.551858	0.0490708
	chr1	53735286	53736684	0.164163	0.766849				chr1	51433281	51436250	0.018624	0.916457				chr1	59117636	59119132	-0.305329	0.428783				chr1	45274866	45276188	0.32471	0.292354
	chr1	53743647	53744866	-0.104286	0.886069				chr1	51441993	51444701	0.252379	0.013786				chr1	59144980	59146170	-0.278241	0.70426				chr1	45278914	45280029	0.681325	0.0269433
	chr1	53757687	53758984	0.0286525	0.971759				chr1	51456161	51456548	-0.349319	0.787069				chr1	59164657	59166295	0.290224	0.0128662				chr1	45284822	45286465	0.126658	0.511127
	chr1	53791478	53794362	0.192087	0.159642				chr1	51465315	51467089	0.0166092	0.967717				chr1	59190021	59190791	-0.262229	0.654808				chr1	45308468	45309340	0.924031	0.147742
	chr1	53799838	53800850	0.127499	0.888177				chr1	51510044	51510954	-0.222826	0.754773				chr1	59205087	59205921	0.130529	0.865836				chr1	45451429	45452785	0.506308	0.0070641
	chr1	53833182	53834772	0.135105	0.710569				chr1	51524378	51525283	-0.0116149	0.988688				chr1	59238844	59240064	-0.0814249	0.903735				chr1	45476269	45478429	0.480637	0.00129606
	chr1	53855868	53856653	-0.297361	0.660678				chr1	51679229	51679622	0.7215	0.482798				chr1	59271135	59272112	-0.0273963	0.975687				chr1	45518840	45519372	0.196353	0.838131
	chr1	53858384	53859719	0.0740466	0.912184				chr1	51700368	51702724	-0.058774	0.746667				chr1	59280677	59282748	-0.208591	0.139641				chr1	45671364	45672740	0.570976	0.0272236
	chr1	53875429	53876089	-0.083036	0.942171				chr1	51761881	51763420	-0.310809	0.369944				chr1	59307112	59307579	-0.0437512	0.961465				chr1	45768879	45770534	0.8746	3.08797e-20
	chr1	53910388	53910822	-0.151082	0.873436				chr1	51769004	51770268	-0.0617738	0.917651				chr1	59368844	59370036	-0.171144	0.776692				chr1	45792407	45793403	0.192326	0.823305
	chr1	53950544	53951962	-0.0368496	0.96145				chr1	51778694	51779634	-0.568539	0.335423				chr1	59433556	59435008	-0.463552	0.0337723				chr1	45805162	45806815	0.62543	2.37358e-08
	chr1	53968531	53969154	-0.00201653	0.99876				chr1	51795647	51797174	-0.633252	0.377499				chr1	59485405	59486667	-0.427622	0.26618				chr1	45859077	45860939	-0.00755964	0.980863
	chr1	54006906	54008405	0.114076	0.868548				chr1	51807203	51808350	-0.322662	0.392396				chr1	59491452	59492337	-0.0465815	0.94788				chr1	45878186	45878678	0.702478	0.392605
	chr1	54019194	54020159	0.61708	0.26837				chr1	51810099	51811418	-0.0595468	0.944991				chr1	59512161	59512990	0.0245453	0.984062				chr1	45932089	45933723	0.318416	0.537355
	chr1	54039892	54040370	0.304003	0.776239				chr1	51887581	51888216	-0.0800563	0.940331				chr1	59522548	59523841	-0.741013	0.335428				chr1	45956110	45957589	0.289673	0.051768
	chr1	54050506	54051171	0.0126974	0.992312				chr1	51955833	51957885	0.115718	0.616707				chr1	59537114	59538104	-0.275237	0.727895				chr1	45965067	45966679	0.20843	0.238925
	chr1	54059491	54060170	0.196171	0.869799				chr1	51966613	51967896	0.0475908	0.853763				chr1	59612082	59612999	0.598647	0.321041				chr1	45973747	45974650	-1.32234	0.0326035
	chr1	54147109	54148327	-0.0413753	0.954203				chr1	51970475	51971074	-0.0279096	0.95058				chr1	59731541	59732995	-0.306306	0.396741				chr1	45986450	45988470	0.524482	5.73007e-05
	chr1	54154071	54155266	-0.152435	0.839396				chr1	51972293	51973080	0.0683275	0.86227				chr1	59737675	59739094	-0.135066	0.83863				chr1	46009219	46010482	0.528706	0.0339269
	chr1	54203828	54205769	0.861364	0.112572				chr1	51977703	51978796	0.125871	0.700755				chr1	59755311	59756454	-0.237772	0.662151				chr1	46015909	46017344	0.659407	8.80683e-06
	chr1	54276748	54277519	-0.347472	0.717896				chr1	51983141	51985380	0.406314	1.27394e-05				chr1	59761819	59763351	-0.580272	4.46648e-07				chr1	46035364	46036403	0.949576	0.0258516
	chr1	54290155	54291519	-0.0475822	0.95465				chr1	51999809	52001297	-0.228599	0.634836				chr1	59897932	59898832	-0.419953	0.60021				chr1	46048291	46050717	0.482963	1.70872e-08
	chr1	54300664	54301380	0.0486836	0.93624				chr1	52029339	52030425	0.173905	0.748201				chr1	60151416	60152066	0.154222	0.855281				chr1	46073987	46074744	1.07231	0.137653
	chr1	54302798	54304650	0.123684	0.452548				chr1	52034518	52036350	-0.133489	0.623068				chr1	60158074	60159358	0.272184	0.716056				chr1	46085966	46086609	0.208752	0.815606
	chr1	54326520	54329125	-0.200391	0.534514				chr1	52043482	52044602	-0.300637	0.447453				chr1	60162338	60163255	0.0472333	0.952014				chr1	46109885	46110784	0.511148	0.271803
	chr1	54334872	54335916	0.228833	0.819999				chr1	52081943	52083526	0.0424765	0.915048				chr1	60164435	60165506	0.13595	0.835422				chr1	46151746	46154086	0.479215	1.05133e-08
	chr1	54354585	54356359	-0.134021	0.582128				chr1	52194433	52196070	0.202841	0.0841007				chr1	60224541	60225878	-0.647234	0.015728				chr1	46200599	46202004	-0.0229957	0.964715
	chr1	54410798	54412448	0.107422	0.425562				chr1	52343561	52345317	0.359414	0.00674648				chr1	60279928	60281270	0.152683	0.853369				chr1	46215393	46216937	0.446481	0.00409641
	chr1	54424926	54425560	-0.668629	0.256943				chr1	52361943	52362916	-0.069311	0.935849				chr1	60345053	60346036	-0.0422549	0.955823				chr1	46268524	46270337	0.633169	4.45669e-06
	chr1	54518046	54519761	0.200479	0.104009				chr1	52418547	52418972	-0.21019	0.812477				chr1	60368767	60369393	-0.471806	0.492407				chr1	46285673	46286655	0.263034	0.684636
	chr1	54535464	54536361	-0.51953	0.306575				chr1	52421701	52422111	0.191705	0.851154				chr1	60412710	60413633	-0.389043	0.362854				chr1	46288627	46289042	-0.145629	0.876644
	chr1	54546818	54547922	-0.151199	0.823254				chr1	52440548	52441260	0.740962	0.30749				chr1	60436528	60437594	-0.344386	0.377182				chr1	46302014	46303168	0.00375366	0.994793
	chr1	54586678	54587782	0.015112	0.991104				chr1	52467720	52468373	0.0108436	0.988135				chr1	60442143	60443567	-0.461868	0.193099				chr1	46306112	46307133	0.402912	0.125681
	chr1	54590000	54590805	0.872468	0.141137				chr1	52498208	52499825	0.517359	0.00103417				chr1	60530924	60532038	-0.473472	0.39639				chr1	46328982	46329559	-0.0787474	0.910274
	chr1	54646937	54647966	-0.255344	0.708558				chr1	52520387	52522775	0.452355	5.89581e-07				chr1	60746581	60747793	-0.568114	0.216522				chr1	46391290	46391792	0.0826343	0.911636
	chr1	54664971	54666730	0.562072	7.59733e-10				chr1	52607081	52608574	0.0289322	0.978117				chr1	60859652	60860714	-0.0741749	0.926504				chr1	46400311	46401434	0.328087	0.461636
	chr1	54738306	54739776	-0.274195	0.682846				chr1	52704768	52705875	-0.468772	0.400598				chr1	60891160	60891783	-0.0753503	0.925628				chr1	46440573	46441699	0.559947	0.151459
	chr1	54793506	54794169	0.649722	0.449733				chr1	52831016	52832457	0.138371	0.367704				chr1	61196809	61197825	1.01994	0.0991399				chr1	46502236	46503084	0.722873	0.127236
	chr1	54796893	54797961	-0.511571	0.342078				chr1	52869137	52870890	0.719027	6.69166e-17				chr1	61230535	61231626	-0.893622	0.0346646				chr1	46508618	46509958	-0.432387	0.054465
	chr1	54821158	54823322	-0.0517482	0.931817				chr1	52997422	52999186	0.406252	0.132464				chr1	61313662	61314672	-0.04024	0.958347				chr1	46597613	46599288	0.280755	0.0524087
	chr1	54829208	54830062	-0.205178	0.816825				chr1	53017744	53019642	0.325497	0.00031497				chr1	61408417	61409520	-0.207073	0.81277				chr1	46632045	46633233	0.551603	0.189263
	chr1	54838534	54838955	-0.254307	0.609799				chr1	53058039	53059513	0.357213	0.249938				chr1	61414527	61415866	-0.136401	0.767293				chr1	46644959	46646130	0.345952	0.427305
	chr1	54841361	54843193	-0.239777	0.274082				chr1	53067559	53070064	0.209036	0.728503				chr1	61444007	61445408	-0.154251	0.701662				chr1	46663525	46664913	0.371269	0.0634976
	chr1	54843894	54844514	0.0740969	0.943445				chr1	53097755	53099477	-0.638701	0.177504				chr1	61508282	61509349	-0.0621336	0.93623				chr1	46688912	46689602	0.386192	0.420361
	chr1	54871006	54873512	0.213225	0.056299				chr1	53102332	53103673	0.120827	0.602737				chr1	61514984	61516849	-0.288256	0.0809357				chr1	46712297	46714288	0.456726	4.59888e-06
	chr1	54940219	54942124	0.0372573	0.963143				chr1	53151555	53152502	0.271414	0.565171				chr1	61522124	61523902	-0.40143	0.0172651				chr1	46751097	46752039	0.12821	0.890713
	chr1	54953283	54956142	0.0673436	0.779498				chr1	53162892	53164559	0.153445	0.408871				chr1	61542287	61544208	-0.286015	0.00700176				chr1	46767560	46769895	0.97897	1.15321e-31
	chr1	54962823	54963758	-0.114704	0.91508				chr1	53168652	53169525	0.171266	0.454389				chr1	61547364	61549524	0.01719	0.943683				chr1	46791209	46791854	-0.150097	0.806447
	chr1	54964538	54965964	-0.107325	0.927842				chr1	53191706	53193031	0.364024	0.0380785				chr1	61560402	61561259	0.555398	0.515098				chr1	46805774	46807914	0.569522	6.36103e-05
	chr1	55006140	55008604	0.459323	0.201828				chr1	53307670	53309399	-0.32294	0.757319				chr1	61622467	61623544	0.0882761	0.91299				chr1	46813161	46814455	-0.163474	0.69515
	chr1	55069782	55070955	-0.427782	0.351904				chr1	53332460	53333545	-0.0752698	0.909928				chr1	61718661	61719996	0.926234	0.134279				chr1	46835626	46837538	0.234834	0.439649
	chr1	55137091	55138536	-0.236078	0.631304				chr1	53392693	53393863	-0.601212	0.522228				chr1	61767432	61768299	-0.140217	0.896084				chr1	46871536	46872404	0.684484	0.0502747
	chr1	55180662	55182293	0.35481	0.0136725				chr1	53479722	53481527	0.342927	0.13989				chr1	61852612	61854145	-0.640625	5.74537e-05				chr1	46879089	46879763	-0.0498621	0.940616
	chr1	55229435	55231015	0.199351	0.149383				chr1	53638190	53639385	0.0077349	0.990137				chr1	61918246	61919527	-0.32995	0.241232				chr1	46907729	46908841	0.381961	0.228344
	chr1	55240439	55241624	-0.511749	0.116174				chr1	53647133	53648433	0.114379	0.849418				chr1	62053798	62055207	-0.0416123	0.932956				chr1	46912502	46912915	1.77946	0.00465107
	chr1	55256809	55258021	-0.129728	0.865055				chr1	53651009	53651569	-0.187842	0.74861				chr1	62106833	62108336	-0.28032	0.610438				chr1	46913902	46914528	1.41973	0.105941
	chr1	55266595	55267497	-0.7138	0.435711				chr1	53661823	53663395	0.0559042	0.810484				chr1	62189978	62191750	0.230118	0.0752384				chr1	46932177	46932795	0.777351	0.193991
	chr1	55275771	55276804	-0.533285	0.208462				chr1	53685511	53686829	0.261864	0.038473				chr1	62199341	62200271	-0.472397	0.364538				chr1	46941913	46943846	0.822331	0.00441231
	chr1	55279287	55279820	0.24506	0.848028				chr1	53703503	53704986	0.189193	0.284683				chr1	62207682	62208981	-0.248736	0.561193				chr1	46954429	46955620	1.64249	0.00302212
	chr1	55351823	55353697	0.23386	0.190781				chr1	53711854	53712304	-0.779438	0.206572				chr1	62317395	62318005	-0.48081	0.373987				chr1	46993314	46994105	0.218235	0.682409
	chr1	55410490	55411727	-0.043172	0.953388				chr1	53735286	53736684	0.420198	0.220877				chr1	62330933	62331843	-0.237368	0.636298				chr1	46998093	46999381	0.604857	0.102198
	chr1	55415899	55416686	-0.345881	0.550394				chr1	53743647	53744866	0.360529	0.389468				chr1	62415610	62416660	-0.84667	0.100997				chr1	47013130	47014301	0.386297	0.38775
	chr1	55431087	55432464	0.0423636	0.947485				chr1	53757687	53758984	0.0904125	0.874003				chr1	62504640	62505727	0.527391	0.435435				chr1	47014637	47016267	-0.478648	0.315971
	chr1	55448122	55448859	0.705047	0.219325				chr1	53791478	53794362	0.221056	0.0609363				chr1	62535708	62537032	0.0456414	0.95143				chr1	47069166	47070626	0.0941646	0.70897
	chr1	55461596	55463118	-0.155415	0.713147				chr1	53799838	53800850	0.321438	0.581578				chr1	62547980	62549254	-0.00407206	0.99492				chr1	47081535	47082802	0.35714	0.252262
	chr1	55487295	55488380	0.00206516	0.998091				chr1	53833182	53834772	-0.132138	0.662115				chr1	62596402	62597430	-0.254579	0.612204				chr1	47133222	47134855	0.69131	2.16293e-08
	chr1	55525362	55526521	-0.808118	0.0814629				chr1	53855868	53856653	-0.0476349	0.946406				chr1	62609312	62610372	-0.277849	0.638021				chr1	47184009	47185577	0.373049	0.00557404
	chr1	55529108	55530574	-0.46402	0.216678				chr1	53858384	53859719	0.0884025	0.862409				chr1	62625304	62626463	0.173707	0.858234				chr1	47190527	47191163	0.539133	0.371327
	chr1	55605962	55607104	-0.248302	0.666321				chr1	53875429	53876089	0.0914289	0.917651				chr1	62640938	62642148	-0.275298	0.541331				chr1	47257605	47258395	1.05661	0.236862
	chr1	55679284	55681684	0.499067	1.9359e-11				chr1	53910388	53910822	-0.245364	0.720607				chr1	62737504	62738305	-0.261346	0.598987				chr1	47269366	47270836	0.710999	0.290293
	chr1	55742400	55744162	-0.253256	0.304519				chr1	53950544	53951962	0.0289495	0.962496				chr1	62857020	62857780	-0.200906	0.716469				chr1	47640643	47641779	-0.389774	0.303421
	chr1	55753312	55754313	-0.441388	0.559252				chr1	53968531	53969154	-0.967784	0.0866291				chr1	62872584	62873525	-0.453622	0.313302				chr1	47644634	47645778	0.207496	0.589878
	chr1	55803517	55804553	-0.367609	0.438041				chr1	54006906	54008405	0.12613	0.812767				chr1	62896145	62897148	0.221543	0.367443				chr1	47657959	47659202	0.369121	0.2635
	chr1	55841054	55841788	-0.54155	0.195737				chr1	54019194	54020159	0.727298	0.114359				chr1	62901536	62903515	0.17369	0.134202				chr1	47690422	47691403	1.52871	0.00897422
	chr1	55909686	55910931	-0.233739	0.714473				chr1	54039892	54040370	0.176417	0.854248				chr1	62996109	62996659	1.18288	0.242876				chr1	47696777	47697809	-0.880403	0.224674
	chr1	55944151	55944834	-0.109573	0.917694				chr1	54050506	54051171	0.363139	0.576507				chr1	63078434	63079884	-0.331493	0.249615				chr1	47728681	47729174	-0.376573	0.58133
	chr1	55949134	55949627	-0.978939	0.1446				chr1	54059491	54060170	-0.158353	0.875317				chr1	63090576	63092040	-0.100391	0.857066				chr1	47754523	47755469	-0.0012119	1
	chr1	56106058	56107519	-0.517737	0.0732071				chr1	54147109	54148327	0.160863	0.728357				chr1	63153009	63154571	-0.247203	0.0530274				chr1	47779073	47780834	0.0848376	0.585239
	chr1	56167472	56168320	0.128201	0.863815				chr1	54154071	54155266	-0.0572619	0.931574				chr1	63211564	63212647	-0.549675	0.380455				chr1	47799059	47800670	0.439568	4.31793e-05
	chr1	56281897	56283033	-0.450949	0.589688				chr1	54203828	54205769	0.302402	0.672376				chr1	63249062	63250721	0.0964616	0.531319				chr1	47816819	47817858	0.781786	0.276196
	chr1	56527008	56528067	0.0968808	0.903342				chr1	54276748	54277519	-0.154598	0.859974				chr1	63259352	63261141	-0.147337	0.598661				chr1	47853772	47855501	-0.377126	0.279918
	chr1	56572272	56573039	0.140922	0.891575				chr1	54290155	54291519	0.736843	0.0341676				chr1	63265797	63267361	-0.388017	0.00745021				chr1	47864280	47865592	-0.348792	0.281598
	chr1	56599393	56600699	0.213422	0.623383				chr1	54300664	54301380	0.248688	0.479797				chr1	63275440	63277036	-0.499593	0.18223				chr1	47901935	47904073	0.311875	0.00028058
	chr1	56655307	56656042	-0.61986	0.510239				chr1	54302798	54304650	0.210052	0.0780376				chr1	63307473	63308004	-0.31837	0.659403				chr1	47972716	47974651	0.571881	0.21559
	chr1	56836940	56838046	0.402681	0.703475				chr1	54326520	54329125	0.0577325	0.862409				chr1	63371717	63372476	-0.38101	0.47973				chr1	47998794	47999268	0.306398	0.842176
	chr1	56866476	56868176	0.28469	0.357739				chr1	54334872	54335916	-0.0564616	0.954745				chr1	63428493	63429850	-0.584741	0.0403092				chr1	48058608	48059059	2.35593	0.00899982
	chr1	56890023	56891486	-0.316725	0.260325				chr1	54354585	54356359	0.206442	0.229016				chr1	63529195	63530021	0.300353	0.725857				chr1	48128878	48129617	-0.719355	0.159562
	chr1	56938016	56939550	0.00485039	0.994168				chr1	54410798	54412448	0.0781882	0.531477				chr1	63614306	63615198	-0.55167	0.211628				chr1	48134233	48135148	-0.701119	0.0592386
	chr1	56982029	56983172	-0.516832	0.0834626				chr1	54424926	54425560	-0.267054	0.668996				chr1	63660974	63661732	0.362659	0.501499				chr1	48174826	48176910	0.505996	0.0957848
	chr1	56990743	56993321	0.128309	0.511024				chr1	54518046	54519761	0.238264	0.0250082				chr1	63782253	63783752	-0.0853253	0.805267				chr1	48191017	48192903	0.212476	0.603271
	chr1	56998222	56999903	-0.3136	0.511891				chr1	54535464	54536361	-0.0266189	0.968972				chr1	63792614	63794258	-0.0316144	0.944348				chr1	48220860	48221801	0.274909	0.538021
	chr1	57035647	57036327	-0.314145	0.73904				chr1	54546818	54547922	0.401377	0.316189				chr1	63832706	63834116	0.208766	0.0890571				chr1	48319961	48320585	0.474651	0.680808
	chr1	57036974	57037873	-0.382262	0.586244				chr1	54586678	54587782	-0.0271803	0.978751				chr1	63906450	63908248	-0.0426318	0.824747				chr1	48341279	48342029	0.929212	0.424858
	chr1	57042435	57043379	-0.236972	0.610094				chr1	54590000	54590805	0.889199	0.0939924				chr1	63981487	63982605	-0.313115	0.423646				chr1	48450004	48450728	1.06767	0.224399
	chr1	57044002	57045465	0.202362	0.663423				chr1	54646937	54647966	0.180062	0.750625				chr1	63988153	63990046	0.16143	0.232581				chr1	48462611	48464190	0.756535	0.00699761
	chr1	57050332	57051948	-0.201943	0.692553				chr1	54664971	54666730	0.659486	2.97381e-14				chr1	64003133	64003886	-0.648149	0.390091				chr1	48504829	48505623	0.575859	0.428793
	chr1	57110468	57111728	-0.517257	0.555247				chr1	54693046	54693642	0.424755	0.619976				chr1	64040890	64041878	0.0646167	0.926625				chr1	48517218	48517964	1.13438	0.185781
	chr1	57174400	57175574	0.0864271	0.915039				chr1	54738306	54739776	-0.474196	0.331336				chr1	64058757	64060520	-0.0477259	0.670145				chr1	48526631	48528123	-0.0137185	0.977024
	chr1	57223737	57225134	-0.115297	0.855096				chr1	54749025	54749633	0.190594	0.871294				chr1	64078607	64079800	-0.46647	0.110177				chr1	48558910	48560198	-0.140607	0.773438
	chr1	57239510	57240460	-0.673807	0.255881				chr1	54793506	54794169	0.573657	0.450391				chr1	64080843	64082102	-0.700615	0.02621				chr1	48574829	48575546	0.189274	0.754931
	chr1	57268855	57270215	-0.0170451	0.985304				chr1	54796893	54797961	0.0652283	0.918262				chr1	64088635	64089438	-0.264555	0.649249				chr1	48647729	48648342	0.198944	0.838109
	chr1	57286117	57287468	0.185695	0.686917				chr1	54798228	54798803	-0.498809	0.590064				chr1	64139781	64140887	0.0412999	0.954536				chr1	48667603	48669585	-0.474071	0.0661744
	chr1	57296991	57298545	0.00466574	0.995608				chr1	54821158	54823322	-0.2358	0.529639				chr1	64157308	64158015	-0.0108708	0.990652				chr1	48681249	48681658	0.617938	0.66142
	chr1	57387435	57388290	-0.452649	0.631915				chr1	54829208	54830062	0.0223579	0.979842				chr1	64169056	64171029	-0.13579	0.670081				chr1	48692942	48694329	-0.282264	0.567961
	chr1	57483084	57483854	0.429803	0.542905				chr1	54838534	54838955	-0.0671634	0.895941				chr1	64178822	64180794	0.0336252	0.924906				chr1	48702247	48702973	-0.425208	0.322147
	chr1	57537960	57538941	-0.207199	0.775669				chr1	54841361	54843193	-0.358867	0.0362181				chr1	64238252	64240832	0.0708396	0.813971				chr1	48710698	48711833	-0.504449	0.340735
	chr1	57545226	57545885	-0.0166823	0.988048				chr1	54843894	54844514	-0.799807	0.178169				chr1	64279273	64280487	-0.234552	0.737129				chr1	48750560	48751148	0.31685	0.734281
	chr1	57603111	57604629	0.127543	0.780823				chr1	54871006	54873512	0.342731	0.000154365				chr1	64293346	64294959	-0.257485	0.125146				chr1	48756730	48757507	0.294252	0.718288
	chr1	57623127	57623919	-0.514773	0.443205				chr1	54940219	54942124	-0.358045	0.458339				chr1	64297254	64298041	0.0427019	0.929374				chr1	48936931	48938424	0.959705	0.0748072
	chr1	57669174	57670322	0.131705	0.809399				chr1	54953283	54956142	0.122808	0.461288				chr1	64304073	64304836	-0.543054	0.354711				chr1	48963428	48964636	-0.605782	0.0325965
	chr1	57685773	57686566	0.19942	0.79527				chr1	54962823	54963758	0.0597262	0.945875				chr1	64356673	64357209	-0.0577771	0.950014				chr1	48996127	48997245	-0.296517	0.516127
	chr1	57691946	57692716	-0.0894117	0.921117				chr1	54964538	54965964	-0.138998	0.879637				chr1	64358070	64359673	-0.156545	0.522788				chr1	49017623	49018833	-0.108142	0.866533
	chr1	57772718	57773645	0.143017	0.84784				chr1	55006140	55008604	0.914914	0.000267736				chr1	64380095	64381242	0.0404611	0.951005				chr1	49038213	49039301	-0.0999135	0.890978
	chr1	57888020	57890581	-0.163084	0.849236				chr1	55069782	55070955	0.175188	0.698391				chr1	64382274	64382893	-0.116989	0.889697				chr1	49142364	49143995	-0.124125	0.764109
	chr1	58099150	58100030	-0.829899	0.292168				chr1	55137091	55138536	-0.215537	0.598333				chr1	64484860	64486457	-0.769341	0.0462414				chr1	49153418	49154649	-0.00800431	0.991765
	chr1	58235958	58237098	0.0641014	0.940097				chr1	55180662	55182293	0.381485	0.00391016				chr1	64599879	64600693	-0.0411501	0.96289				chr1	49162241	49163832	0.00377284	0.995666
	chr1	58392734	58393142	1.14057	0.214387				chr1	55229435	55231015	0.151176	0.264168				chr1	64602278	64603446	-0.12104	0.807487				chr1	49215243	49216537	-0.872908	0.00424047
	chr1	58451916	58452906	-0.391401	0.701285				chr1	55240439	55241624	-0.504944	0.0860864				chr1	64636803	64638319	0.264844	0.719645				chr1	49222151	49223740	0.53276	0.358769
	chr1	58512487	58513557	-0.0294858	0.974575				chr1	55256809	55258021	0.0844732	0.893071				chr1	64708785	64709677	-0.604545	0.0520668				chr1	49233196	49234991	-0.76451	0.0204521
	chr1	58570433	58571327	0.48139	0.600048				chr1	55266595	55267497	0.291825	0.724969				chr1	64711345	64712191	-0.617969	0.25928				chr1	49241748	49243561	-0.749203	0.00971644
	chr1	58573701	58575337	-0.0843019	0.874498				chr1	55275771	55276804	-0.260751	0.556015				chr1	64734256	64735550	0.164857	0.7411				chr1	49255687	49256404	-1.06248	0.00337182
	chr1	58620961	58622537	0.0128742	0.98716				chr1	55279287	55279820	0.0249968	0.984532				chr1	64815077	64815607	-0.19742	0.868861				chr1	49258880	49260490	-0.816687	1.0252e-06
	chr1	58628462	58629057	0.134044	0.867049				chr1	55351823	55353697	0.24213	0.122724				chr1	64874240	64874791	0.0949168	0.943523				chr1	49282661	49283671	-0.164453	0.832242
	chr1	58670213	58670757	0.136895	0.919975				chr1	55410490	55411727	0.00509521	0.993455				chr1	64935440	64936969	-0.3651	0.163697				chr1	49336053	49336935	-0.440059	0.439613
	chr1	58686567	58688016	0.638227	0.118313				chr1	55415899	55416686	0.247185	0.618017				chr1	64970674	64972338	1.22734	0.0387341				chr1	49381616	49382586	-0.127752	0.856663
	chr1	58696488	58697474	-0.444756	0.490403				chr1	55431087	55432464	-0.145697	0.740016				chr1	64977268	64979183	-0.323209	0.575689				chr1	49388926	49389800	0.740107	0.402465
	chr1	58715305	58716513	0.411434	0.675427				chr1	55448122	55448859	0.958235	0.033784				chr1	65018848	65020022	0.206197	0.779728				chr1	49722701	49723841	0.444268	0.617843
	chr1	58716730	58718088	-0.187232	0.768687				chr1	55461596	55463118	-0.282459	0.337532				chr1	65079573	65080326	0.352741	0.727203				chr1	50170477	50171182	0.362991	0.691542
	chr1	58829297	58830125	0.40924	0.338171				chr1	55487295	55488380	0.0736135	0.868476				chr1	65094541	65096475	0.624073	0.178833				chr1	50230136	50230959	0.299108	0.688012
	chr1	58856452	58858721	-0.257819	0.361312				chr1	55525362	55526521	-0.647912	0.135274				chr1	65111152	65112180	0.739053	0.17409				chr1	50266788	50267690	0.557374	0.46783
	chr1	58888236	58889021	-0.367895	0.736712				chr1	55529108	55530574	-0.665655	0.0283978				chr1	65129170	65130405	0.0186152	0.979272				chr1	50445367	50446256	-0.547506	0.308039
	chr1	58898193	58899275	-0.624624	0.107816				chr1	55605962	55607104	0.0550807	0.924859				chr1	65141029	65142458	0.0127491	0.984281				chr1	50487657	50488519	-0.0389904	0.968151
	chr1	58981437	58982522	0.116785	0.866718				chr1	55679284	55681684	0.318023	4.24053e-05				chr1	65151835	65153408	-0.213484	0.560153				chr1	50489094	50490254	0.876555	0.0960866
	chr1	58991598	58992826	0.604847	0.207724				chr1	55742400	55744162	-0.360108	0.0645919				chr1	65209896	65211778	-0.0569173	0.935824				chr1	50500745	50501647	0.321298	0.812306
	chr1	58997498	58998592	0.169885	0.735978				chr1	55753312	55754313	-0.441389	0.475608				chr1	65240268	65241648	-0.452619	0.521573				chr1	50513530	50514695	0.363463	0.616081
	chr1	59011371	59012874	0.22825	0.0269877				chr1	55803517	55804553	-0.576069	0.108165				chr1	65289595	65291016	-0.510492	0.229941				chr1	50546327	50547405	-0.0519764	0.92362
	chr1	59038858	59040178	-0.30378	0.466911				chr1	55841054	55841788	-0.606064	0.0924124				chr1	65326719	65327387	0.299563	0.426919				chr1	50570869	50571291	-0.171089	0.881943
	chr1	59048686	59050067	-0.408567	0.348707				chr1	55909686	55910931	-0.553596	0.187787				chr1	65329312	65330994	-0.11837	0.456022				chr1	50571407	50571914	0.969843	0.26531
	chr1	59117636	59119132	-0.260577	0.517922				chr1	55944151	55944834	0.00764005	0.993381				chr1	65348178	65348996	-0.36879	0.648093				chr1	50574515	50576356	0.297063	0.671187
	chr1	59144980	59146170	0.0468734	0.960794				chr1	55949134	55949627	-0.210807	0.794527				chr1	65360908	65361950	-0.3153	0.365904				chr1	50716668	50718521	-0.530968	0.000320727
	chr1	59164657	59166295	0.416847	3.4098e-05				chr1	56097720	56098201	-1.41985	0.0198753				chr1	65363348	65364907	0.039564	0.923871				chr1	50737199	50738616	-0.25332	0.561335
	chr1	59190021	59190791	-0.486287	0.660662				chr1	56106058	56107519	-0.248034	0.434891				chr1	65382914	65383834	0.1346	0.800124				chr1	50798339	50800198	-0.428813	0.0090664
	chr1	59205087	59205921	-0.147536	0.860325				chr1	56167472	56168320	-0.0206035	0.976943				chr1	65394038	65395190	-1.58982	0.000109173				chr1	50813910	50815484	-0.314588	0.252262
	chr1	59238844	59240064	0.063212	0.925409				chr1	56281897	56283033	-0.24226	0.755783				chr1	65398615	65400406	-0.624219	0.00181437				chr1	50834068	50834519	-0.000774725	1
	chr1	59271135	59272112	0.0584076	0.961413				chr1	56527008	56528067	-0.101945	0.872156				chr1	65405527	65406078	0.358573	0.695765				chr1	50884517	50885277	0.794557	0.271807
	chr1	59280677	59282748	0.076686	0.701863				chr1	56572272	56573039	0.0632058	0.942752				chr1	65421712	65423556	-0.450594	0.0104448				chr1	50924205	50924991	1.04312	0.160736
	chr1	59307112	59307579	-0.0800127	0.942928				chr1	56593269	56593930	0.835643	0.242575				chr1	65430973	65432696	0.128943	0.394991				chr1	50942440	50943386	0.269079	0.656894
	chr1	59323807	59324687	-0.906785	0.158232				chr1	56599393	56600699	0.418776	0.145782				chr1	65467440	65469220	-0.125783	0.701228				chr1	50968048	50968540	-0.143687	0.875732
	chr1	59348814	59350547	0.0776038	0.949181				chr1	56655307	56656042	0.139779	0.88825				chr1	65474450	65475968	-0.112845	0.871315				chr1	51064554	51065109	0.850107	0.236958
	chr1	59368844	59370036	-0.130193	0.904635				chr1	56715185	56715687	-0.16707	0.862323				chr1	65486087	65486975	0.373658	0.619397				chr1	51068985	51069448	1.97834	0.00316224
	chr1	59433556	59435008	-0.295578	0.433428				chr1	56836940	56838046	0.457825	0.57703				chr1	65506749	65507916	-0.501589	0.215062				chr1	51069473	51070251	1.67062	0.000388352
	chr1	59478640	59479187	-0.57595	0.53856				chr1	56866476	56868176	0.600769	0.00392993				chr1	65509957	65510735	0.408236	0.407168				chr1	51070420	51071386	0.579464	0.166876
	chr1	59485405	59486667	-0.885748	0.000340635				chr1	56890023	56891486	-0.395628	0.0887151				chr1	65525547	65526032	-0.712781	0.149256				chr1	51075772	51077427	0.499231	0.078737
	chr1	59491452	59492337	-0.303749	0.598631				chr1	56938016	56939550	-0.359348	0.211782				chr1	65532200	65535055	-0.174165	0.201768				chr1	51086470	51087271	-0.423607	0.401103
	chr1	59512161	59512990	-0.475288	0.517154				chr1	56982029	56983172	-0.523434	0.0520658				chr1	65540495	65542030	-0.685435	0.00511766				chr1	51169350	51169869	-1.12616	0.217055
	chr1	59522548	59523841	0.164024	0.872394				chr1	56990743	56993321	0.46323	3.279e-05				chr1	65548859	65549752	0.543054	0.476973				chr1	51169985	51170684	0.349823	0.676662
	chr1	59537114	59538104	-0.0493615	0.963799				chr1	56998222	56999903	-0.258755	0.529878				chr1	65574161	65574745	-0.118891	0.917117				chr1	51189712	51191226	-0.533256	0.0329151
	chr1	59612082	59612999	-0.0866441	0.93591				chr1	57035647	57036327	-0.277732	0.720952				chr1	65612996	65615065	-0.298335	0.00235113				chr1	51200957	51201479	-0.677759	0.407896
	chr1	59731541	59732995	-0.123392	0.839416				chr1	57036974	57037873	-0.569004	0.281145				chr1	65622774	65624072	0.0185834	0.980262				chr1	51240626	51241232	0.156366	0.856941
	chr1	59737675	59739094	0.159435	0.752396				chr1	57042435	57043379	-0.164068	0.689694				chr1	65630679	65632255	-0.412555	0.185481				chr1	51245493	51246564	-0.441064	0.331063
	chr1	59755311	59756454	-0.222178	0.707809				chr1	57044002	57045465	-0.423192	0.224912				chr1	65647317	65648308	-0.302564	0.650872				chr1	51338768	51340170	-0.511863	0.00842977
	chr1	59761819	59763351	-0.10741	0.655344				chr1	57050332	57051948	0.0196691	0.971527				chr1	65671628	65673462	-0.00838861	0.983055				chr1	51382391	51383934	-0.410292	0.267481
	chr1	59820611	59821167	-0.0207349	0.988463				chr1	57110468	57111728	-0.726385	0.280331				chr1	65674594	65675444	-0.275755	0.489612				chr1	51395234	51395851	0.114056	0.8924
	chr1	59897932	59898832	0.964579	0.0873043				chr1	57174400	57175574	-0.00455999	0.994808				chr1	65680404	65682212	-0.208608	0.379293				chr1	51425010	51426453	0.627772	3.35819e-09
	chr1	59942243	59943093	0.606731	0.466617				chr1	57223737	57225134	-0.0235507	0.967793				chr1	65695522	65697006	0.145076	0.758571				chr1	51433281	51436250	0.157572	0.140499
	chr1	59948859	59949406	0.310906	0.738983				chr1	57239510	57240460	-0.983423	0.0415977				chr1	65701134	65702168	-0.225496	0.548134				chr1	51441993	51444701	0.213902	0.0544652
	chr1	60151416	60152066	0.447124	0.576892				chr1	57259324	57260141	-0.89503	0.158031				chr1	65719459	65721011	-0.112339	0.410659				chr1	51456161	51456548	1.12486	0.0959163
	chr1	60158074	60159358	-0.403778	0.620081				chr1	57268855	57270215	-0.0599715	0.925323				chr1	65731205	65732215	-0.907412	0.0533874				chr1	51465315	51467089	0.0101654	0.98064
	chr1	60162338	60163255	0.437214	0.612763				chr1	57286117	57287468	-0.215596	0.561257				chr1	65737373	65737986	0.826615	0.155569				chr1	51510044	51510954	0.444879	0.469126
	chr1	60164435	60165506	0.277461	0.644713				chr1	57296991	57298545	-0.161114	0.71012				chr1	65746760	65748524	0.271058	0.0833061				chr1	51524378	51525283	-0.248539	0.620694
	chr1	60224541	60225878	-0.245617	0.399382				chr1	57387435	57388290	0.503486	0.461245				chr1	65775034	65775926	0.34386	0.709135				chr1	51679229	51679622	1.43417	0.0204249
	chr1	60279928	60281270	0.0776484	0.940361				chr1	57483084	57483854	0.0368716	0.966153				chr1	65793685	65795069	0.0421739	0.922237				chr1	51686067	51686522	1.89695	0.0647103
	chr1	60345053	60346036	-0.0347671	0.96202				chr1	57537960	57538941	-0.657987	0.144423				chr1	65828468	65829717	0.544201	0.338285				chr1	51700368	51702724	-0.433284	0.000224399
	chr1	60368767	60369393	0.115669	0.878514				chr1	57545226	57545885	0.434148	0.41579				chr1	65885273	65887167	-0.201031	0.00444442				chr1	51761881	51763420	0.262601	0.43668
	chr1	60412710	60413633	-0.0576562	0.925409				chr1	57603111	57604629	0.192885	0.561606				chr1	65896468	65897713	0.258433	0.608446				chr1	51769004	51770268	-0.27317	0.560808
	chr1	60436528	60437594	0.249989	0.551432				chr1	57623127	57623919	-0.155762	0.829424				chr1	65900043	65900776	-0.410636	0.508739				chr1	51778694	51779634	0.267541	0.710997
	chr1	60442143	60443567	0.00900956	0.989555				chr1	57669174	57670322	-0.105863	0.821094				chr1	65924670	65925979	0.0487099	0.91808				chr1	51795647	51797174	0.381281	0.504714
	chr1	60530924	60532038	-0.0205599	0.974788				chr1	57685773	57686566	0.0616105	0.933195				chr1	65991034	65991690	-0.0820089	0.93901				chr1	51807203	51808350	-0.447521	0.230009
	chr1	60746581	60747793	-0.182236	0.741661				chr1	57691946	57692716	-0.184289	0.77459				chr1	65993440	65994059	-0.308142	0.721332				chr1	51810099	51811418	0.0424053	0.950656
	chr1	60859652	60860714	0.169382	0.795245				chr1	57772718	57773645	-1.17409	0.00254435				chr1	66038345	66038840	0.504176	0.575442				chr1	51887581	51888216	0.278122	0.728399
	chr1	60891160	60891783	-0.360413	0.561673				chr1	57888020	57890581	-0.296512	0.625576				chr1	66072350	66073611	-0.00613396	0.993698				chr1	51955833	51957885	-0.26587	0.191426
	chr1	61196809	61197825	-0.613071	0.171133				chr1	58069696	58070349	-0.314462	0.713379				chr1	66152595	66154148	-0.428977	0.0941145				chr1	51966613	51967896	0.254978	0.162216
	chr1	61230535	61231626	-0.0392595	0.959918				chr1	58099150	58100030	-0.0891664	0.928401				chr1	66257879	66259064	0.430188	0.380138				chr1	51970475	51971074	0.0277379	0.95441
	chr1	61313662	61314672	0.220854	0.716614				chr1	58157862	58158442	-0.629662	0.436072				chr1	66277535	66278651	0.277807	0.644159				chr1	51972293	51973080	-0.201641	0.549432
	chr1	61408417	61409520	0.0131848	0.992728				chr1	58235958	58237098	-0.182578	0.761066				chr1	66311091	66311727	0.683164	0.38547				chr1	51977703	51978796	-0.261651	0.318989
	chr1	61414527	61415866	0.370076	0.382863				chr1	58392734	58393142	0.859045	0.345315				chr1	66330599	66331322	0.114738	0.903782				chr1	51983141	51985380	0.648473	2.53745e-12
	chr1	61444007	61445408	-0.0879733	0.821505				chr1	58451916	58452906	-1.27517	0.0548217				chr1	66346106	66347047	0.142421	0.857974				chr1	51999809	52001297	-0.161038	0.730109
	chr1	61508282	61509349	-0.115679	0.828782				chr1	58512487	58513557	-0.0674214	0.921662				chr1	66370901	66371357	-1.02653	0.174241				chr1	52029339	52030425	-0.17794	0.816378
	chr1	61514984	61516849	-0.181537	0.508995				chr1	58570433	58571327	-0.119135	0.908212				chr1	66407726	66408490	-0.0356888	0.972097				chr1	52034518	52036350	-0.502884	0.0121392
	chr1	61522124	61523902	-0.2246	0.127145				chr1	58573701	58575337	0.116727	0.764637				chr1	66424159	66425679	-0.476904	0.13747				chr1	52043482	52044602	0.0743353	0.881051
	chr1	61542287	61544208	0.0897843	0.590297				chr1	58620961	58622537	0.093866	0.853069				chr1	66441418	66442002	-0.155803	0.901613				chr1	52081943	52083526	0.205871	0.452131
	chr1	61547364	61549524	0.412078	0.0033284				chr1	58628462	58629057	0.0866382	0.897543				chr1	66457798	66458651	0.845478	0.210757				chr1	52143721	52144233	1.45623	0.236752
	chr1	61560402	61561259	0.169114	0.864504				chr1	58670213	58670757	0.121736	0.911704				chr1	66486085	66486710	0.170728	0.89952				chr1	52194433	52196070	0.341731	0.00148415
	chr1	61570549	61571518	-0.422257	0.671701				chr1	58686567	58688016	1.11427	0.000286427				chr1	66549710	66550764	-0.0209901	0.977544				chr1	52343561	52345317	0.625459	1.71606e-07
	chr1	61622467	61623544	0.0889594	0.899912				chr1	58696488	58697474	-0.222308	0.722351				chr1	66584309	66585952	0.0481249	0.84672				chr1	52361943	52362916	0.166429	0.828187
	chr1	61650113	61650665	-0.564841	0.475655				chr1	58715305	58716513	-0.115569	0.912083				chr1	66594083	66595142	0.0125255	0.988005				chr1	52418547	52418972	0.67185	0.503339
	chr1	61718661	61719996	-0.253052	0.693804				chr1	58716730	58718088	-0.165392	0.752758				chr1	66602476	66603542	-0.450735	0.307721				chr1	52421701	52422111	0.12067	0.915514
	chr1	61767432	61768299	0.239632	0.763035				chr1	58829297	58830125	0.0296252	0.960232				chr1	66608724	66609494	0.178044	0.730002				chr1	52428898	52429487	0.514112	0.575134
	chr1	61852612	61854145	0.03158	0.946772				chr1	58856452	58858721	-0.737038	0.000126113				chr1	66623593	66625065	-0.166937	0.715827				chr1	52440548	52441260	0.0846988	0.943935
	chr1	61890152	61890710	-0.550892	0.469962				chr1	58888236	58889021	-0.251729	0.788068				chr1	66633888	66635305	-0.232489	0.335231				chr1	52456045	52456697	1.14245	0.275519
	chr1	61918246	61919527	-0.0506035	0.8883				chr1	58898193	58899275	-0.88363	0.00659723				chr1	66641945	66643311	-6.8679e-05	1				chr1	52467720	52468373	-0.0545656	0.930064
	chr1	62053798	62055207	-0.0971677	0.848032				chr1	58981437	58982522	0.374389	0.361966				chr1	66648416	66650262	-0.352154	0.462707				chr1	52498208	52499825	0.304053	0.0821175
	chr1	62106833	62108336	0.230203	0.799561				chr1	58991598	58992826	1.08686	0.00143978				chr1	66669871	66670348	0.451717	0.540394				chr1	52520387	52522775	0.4313	6.94372e-06
	chr1	62189978	62191750	0.404503	4.33307e-05				chr1	58997498	58998592	0.108999	0.807554				chr1	66676352	66677063	-0.458112	0.496331				chr1	52607081	52608574	0.274733	0.133713
	chr1	62199341	62200271	-0.50341	0.391502				chr1	59011371	59012874	0.00472638	0.980262				chr1	66702139	66703211	-0.149293	0.863578				chr1	52704768	52705875	-0.349532	0.58922
	chr1	62207682	62208981	-0.670315	0.291257				chr1	59038858	59040178	-0.177222	0.656561				chr1	66707911	66709267	-0.161644	0.622242				chr1	52831016	52832457	0.534384	3.97434e-07
	chr1	62317395	62318005	-0.112232	0.89203				chr1	59048686	59050067	-0.435672	0.237859				chr1	66718394	66719638	-0.165636	0.707408				chr1	52869137	52870890	0.480196	1.77467e-06
	chr1	62330933	62331843	0.13002	0.845867				chr1	59117636	59119132	-0.246148	0.468032				chr1	66736403	66737973	-0.380284	0.135036				chr1	52997422	52999186	0.663157	0.00532132
	chr1	62415610	62416660	-0.206717	0.772282				chr1	59144980	59146170	0.589776	0.198048				chr1	66743602	66744615	0.39189	0.225765				chr1	53017744	53019642	0.532811	1.99803e-08
	chr1	62504640	62505727	-0.306058	0.701721				chr1	59164657	59166295	0.263504	0.0158509				chr1	66747469	66749515	-0.185345	0.371968				chr1	53027669	53028270	0.852449	0.49064
	chr1	62535708	62537032	-0.182416	0.787895				chr1	59190021	59190791	0.647222	0.357535				chr1	66766283	66767945	-0.290999	0.621165				chr1	53058039	53059513	0.0507936	0.89654
	chr1	62547980	62549254	-0.142449	0.787611				chr1	59205087	59205921	0.0797115	0.910493				chr1	66768038	66768670	-0.0528934	0.968411				chr1	53067559	53070064	0.161172	0.505596
	chr1	62596402	62597430	-0.203442	0.732254				chr1	59238844	59240064	-0.0348766	0.951029				chr1	66796252	66798572	0.132054	0.457112				chr1	53097755	53099477	0.420715	0.00247555
	chr1	62609312	62610372	-0.217626	0.759862				chr1	59271135	59272112	-0.142847	0.873227				chr1	66800893	66802532	-0.136758	0.34842				chr1	53102332	53103673	0.116471	0.556823
	chr1	62625304	62626463	-0.0743342	0.946527				chr1	59280677	59282748	-0.108082	0.472377				chr1	66807754	66809103	-0.836308	0.072506				chr1	53151555	53152502	0.298746	0.526501
	chr1	62640938	62642148	-0.246419	0.633041				chr1	59307112	59307579	-0.517315	0.44209				chr1	66815137	66816481	-0.378281	0.190701				chr1	53162892	53164559	0.46533	0.0043623
	chr1	62737504	62738305	-0.361945	0.568243				chr1	59323807	59324687	-1.36846	0.0120028				chr1	66817427	66818027	0.399968	0.654198				chr1	53168652	53169525	-0.0890863	0.733848
	chr1	62857020	62857780	-0.422162	0.434193				chr1	59348814	59350547	0.294568	0.70678				chr1	66825379	66826688	-0.468638	0.0874296				chr1	53191706	53193031	0.573169	0.000515807
	chr1	62872584	62873525	-0.360194	0.504302				chr1	59368844	59370036	-0.502334	0.464275				chr1	66845573	66847527	-0.141985	0.442963				chr1	53307670	53309399	0.697133	0.264611
	chr1	62896145	62897148	0.971299	0.00289713				chr1	59433556	59435008	-0.724494	0.00565747				chr1	66859489	66859995	0.0438686	0.946318				chr1	53332460	53333545	0.0327903	0.973536
	chr1	62901536	62903515	0.313361	0.00176628				chr1	59478640	59479187	-0.241345	0.788367				chr1	66861253	66863448	0.0981468	0.686905				chr1	53379547	53380234	2.04214	0.00622561
	chr1	62996109	62996659	0.116743	0.917577				chr1	59485405	59486667	-1.28339	3.75831e-08				chr1	66866538	66869154	0.332659	0.000373551				chr1	53386591	53387684	1.03833	0.124246
	chr1	63078434	63079884	0.246461	0.615761				chr1	59491452	59492337	-0.276389	0.563594				chr1	66876535	66878035	-0.293638	0.227703				chr1	53392693	53393863	1.16744	0.0200518
	chr1	63090576	63092040	-0.282896	0.659867				chr1	59512161	59512990	-0.794854	0.144412				chr1	66891067	66892585	-0.164102	0.747456				chr1	53479722	53481527	-0.097484	0.793139
	chr1	63153009	63154571	0.00831593	0.97701				chr1	59522548	59523841	-0.480821	0.477061				chr1	66901834	66902896	-0.0406843	0.928403				chr1	53556666	53557350	0.899202	0.360339
	chr1	63211564	63212647	0.0969364	0.916075				chr1	59537114	59538104	-0.282847	0.68647				chr1	66904489	66905290	-0.0327007	0.956332				chr1	53638190	53639385	-0.239585	0.476695
	chr1	63249062	63250721	0.295973	0.00696456				chr1	59612082	59612999	-0.285378	0.696598				chr1	66911165	66912750	-0.249043	0.225865				chr1	53647133	53648433	0.726598	0.0793391
	chr1	63259352	63261141	0.486928	0.0282005				chr1	59731541	59732995	-0.673403	0.043472				chr1	66920102	66920649	-0.477604	0.555175				chr1	53651009	53651569	0.212782	0.70888
	chr1	63265797	63267361	0.0494129	0.871512				chr1	59737675	59739094	-0.192402	0.631288				chr1	66969097	66970179	-0.0208676	0.970081				chr1	53661823	53663395	0.433202	0.00550929
	chr1	63275440	63277036	-0.701984	0.31635				chr1	59755311	59756454	-0.348656	0.417965				chr1	66976102	66976552	0.780289	0.313277				chr1	53685511	53686829	0.550121	8.24015e-06
	chr1	63307473	63308004	-0.00470247	0.99754				chr1	59761819	59763351	-0.575822	1.16967e-05				chr1	66996353	66996877	-0.00967125	0.993891				chr1	53703503	53704986	0.520029	0.000591698
	chr1	63371717	63372476	-0.276523	0.654069				chr1	59820611	59821167	-0.205914	0.821663				chr1	66998633	66999953	0.29186	0.709767				chr1	53711854	53712304	0.489404	0.510967
	chr1	63428493	63429850	-0.422472	0.315049				chr1	59897932	59898832	1.01641	0.0437504				chr1	67073131	67073930	-0.358596	0.572837				chr1	53735286	53736684	0.845411	0.0544912
	chr1	63529195	63530021	-0.353884	0.713397				chr1	59942243	59943093	0.0394228	0.971722				chr1	67113944	67115591	-0.351914	0.0362571				chr1	53743647	53744866	0.0670512	0.900065
	chr1	63614306	63615198	-0.418553	0.446224				chr1	59948859	59949406	-0.569563	0.422134				chr1	67136649	67137691	-0.554759	0.153351				chr1	53757687	53758984	0.818429	0.0587982
	chr1	63660974	63661732	-0.586962	0.615761				chr1	60007734	60008340	-0.0768545	0.949498				chr1	67177266	67177685	1.55293	0.0485754				chr1	53791478	53794362	0.430362	3.71848e-05
	chr1	63782253	63783752	0.413529	0.573076				chr1	60151416	60152066	0.0565015	0.952423				chr1	67183551	67184996	0.711511	0.0789865				chr1	53799838	53800850	0.434203	0.4481
	chr1	63792614	63794258	-0.201089	0.606219				chr1	60158074	60159358	-0.687509	0.248124				chr1	67190957	67192385	-0.049269	0.892814				chr1	53807158	53807830	2.31663	0.00896883
	chr1	63832706	63834116	0.252163	0.0349915				chr1	60162338	60163255	0.267604	0.740471				chr1	67198254	67199735	-0.584606	0.0227408				chr1	53833182	53834772	-0.0609725	0.844215
	chr1	63906450	63908248	0.0603703	0.832582				chr1	60164435	60165506	-0.0591191	0.928348				chr1	67223260	67224608	-0.490676	0.0287748				chr1	53855868	53856653	0.268273	0.626512
	chr1	63981487	63982605	-0.0440372	0.951337				chr1	60224541	60225878	-0.53512	0.0084645				chr1	67230277	67231471	-0.0382298	0.939833				chr1	53858384	53859719	1.12895	0.000521397
	chr1	63988153	63990046	0.403205	6.60842e-05				chr1	60279928	60281270	-0.24555	0.73324				chr1	67234517	67235830	0.25721	0.317449				chr1	53875429	53876089	0.92989	0.0283344
	chr1	64003133	64003886	-0.451224	0.646396				chr1	60345053	60346036	-0.324828	0.431613				chr1	67245903	67246446	-0.125109	0.904261				chr1	53910388	53910822	0.506425	0.450319
	chr1	64040890	64041878	-0.769243	0.0715113				chr1	60368767	60369393	-0.137075	0.817216				chr1	67253533	67254844	0.175166	0.645387				chr1	53950544	53951962	0.203294	0.686255
	chr1	64058757	64060520	0.10114	0.319229				chr1	60412710	60413633	-0.467878	0.147284				chr1	67306238	67307419	-0.0621827	0.903055				chr1	53968531	53969154	0.924127	0.147742
	chr1	64078607	64079800	0.185002	0.654778				chr1	60436528	60437594	0.0795558	0.858412				chr1	67318555	67319399	0.194677	0.730152				chr1	54006906	54008405	0.273243	0.596292
	chr1	64080843	64082102	-0.423873	0.254134				chr1	60442143	60443567	-0.0295626	0.951461				chr1	67389842	67391462	0.148259	0.216601				chr1	54019194	54020159	1.01408	0.0360002
	chr1	64088635	64089438	-0.430622	0.643728				chr1	60530924	60532038	-0.0823731	0.855431				chr1	67395533	67396916	0.202361	0.0552138				chr1	54039892	54040370	1.24915	0.0858239
	chr1	64139781	64140887	-0.399741	0.489824				chr1	60746581	60747793	-0.547739	0.108962				chr1	67446766	67447908	-0.0633388	0.944233				chr1	54050506	54051171	-0.790645	0.274968
	chr1	64157308	64158015	-0.38065	0.608869				chr1	60859652	60860714	-0.13705	0.807554				chr1	67460836	67462381	-0.10302	0.795579				chr1	54059491	54060170	0.646834	0.266321
	chr1	64169056	64171029	-0.840554	0.0299519				chr1	60891160	60891783	-0.305576	0.563178				chr1	67510215	67511282	-0.0197906	0.972378				chr1	54147109	54148327	-0.459606	0.124536
	chr1	64178822	64180794	-0.235062	0.631155				chr1	61196809	61197825	-0.576931	0.152309				chr1	67518532	67520483	0.209629	0.0326221				chr1	54154071	54155266	0.860759	0.0375201
	chr1	64238252	64240832	-0.0199285	0.94253				chr1	61230535	61231626	-0.359563	0.414511				chr1	67575814	67576698	-0.620943	0.233735				chr1	54203828	54205769	0.236559	0.374567
	chr1	64279273	64280487	-0.259767	0.768045				chr1	61236631	61237122	-1.59058	0.00777137				chr1	67577822	67579121	-0.248735	0.115532				chr1	54276748	54277519	0.210625	0.797218
	chr1	64293346	64294959	-0.167015	0.520234				chr1	61291523	61291965	0.0645151	0.952258				chr1	67614268	67615851	-0.234646	0.386762				chr1	54290155	54291519	0.00966314	0.986122
	chr1	64297254	64298041	-0.0615406	0.927091				chr1	61313662	61314672	0.322855	0.46274				chr1	67659597	67661163	0.208308	0.592048				chr1	54300664	54301380	-0.221924	0.514606
	chr1	64304073	64304836	-0.49	0.444485				chr1	61394791	61395461	-0.904336	0.285882				chr1	67677505	67678045	-0.26464	0.69346				chr1	54302798	54304650	0.287615	0.0154545
	chr1	64356673	64357209	-1.03357	0.0865852				chr1	61408417	61409520	-0.518109	0.485713				chr1	67678805	67681200	-0.0282162	0.93902				chr1	54326520	54329125	-0.0477823	0.868488
	chr1	64358070	64359673	-0.172625	0.540374				chr1	61414527	61415866	0.195266	0.655736				chr1	67699663	67700443	-0.112069	0.880986				chr1	54334872	54335916	-0.104016	0.827302
	chr1	64380095	64381242	-0.0916545	0.905709				chr1	61444007	61445408	-0.378833	0.0862787				chr1	67803870	67805507	-0.417747	0.094739				chr1	54354585	54356359	0.282885	0.0997476
	chr1	64382274	64382893	-0.370305	0.729917				chr1	61508282	61509349	-0.21369	0.571516				chr1	67866107	67868243	0.479148	0.102603				chr1	54410798	54412448	0.556692	9.4721e-12
	chr1	64471990	64472542	-0.826165	0.222009				chr1	61514984	61516849	-0.251322	0.231594				chr1	67874452	67876178	-0.330218	0.493164				chr1	54424926	54425560	-0.0265895	0.978034
	chr1	64484860	64486457	-0.212155	0.726019				chr1	61522124	61523902	-0.394634	0.000609711				chr1	67894875	67897346	0.154047	0.0710372				chr1	54518046	54519761	0.259875	0.0180392
	chr1	64599879	64600693	-0.384798	0.429313				chr1	61542287	61544208	-0.368674	0.000105494				chr1	67911635	67912673	-0.0500141	0.937369				chr1	54535464	54536361	0.0782955	0.90732
	chr1	64602278	64603446	-0.374637	0.382063				chr1	61547364	61549524	0.128428	0.496545				chr1	67965348	67967071	-0.229807	0.494609				chr1	54546818	54547922	0.698058	0.0471254
	chr1	64636803	64638319	-0.417148	0.485948				chr1	61560402	61561259	-0.497262	0.443085				chr1	67998017	67998671	-0.400109	0.38547				chr1	54586678	54587782	0.995829	0.0707293
	chr1	64649213	64649880	0.364852	0.754915				chr1	61570549	61571518	0.346633	0.663413				chr1	68000599	68001822	-0.452565	0.248043				chr1	54590000	54590805	1.65002	0.00685156
	chr1	64688806	64689789	-1.238	0.0350382				chr1	61622467	61623544	-0.31362	0.482525				chr1	68026686	68028316	-0.120494	0.780968				chr1	54646937	54647966	0.48595	0.278792
	chr1	64708785	64709677	0.138763	0.801811				chr1	61650113	61650665	-0.243103	0.756596				chr1	68100842	68102331	0.20881	0.711199				chr1	54664971	54666730	0.576018	1.84278e-08
	chr1	64711345	64712191	-0.439511	0.622231				chr1	61718661	61719996	0.251178	0.615445				chr1	68140111	68142815	0.052854	0.778559				chr1	54693046	54693642	0.421924	0.573149
	chr1	64722483	64722995	-0.0609811	0.96145				chr1	61767432	61768299	-0.13757	0.849598				chr1	68150256	68153029	0.584282	2.2366e-17				chr1	54725142	54726335	1.39502	0.0259583
	chr1	64734256	64735550	0.239114	0.659505				chr1	61852612	61854145	-0.351956	0.150791				chr1	68177281	68179906	0.269595	0.0595729				chr1	54738306	54739776	0.234875	0.345342
	chr1	64815077	64815607	-0.063902	0.955766				chr1	61890152	61890710	-0.0480936	0.957615				chr1	68193896	68194768	-0.116586	0.803322				chr1	54749025	54749633	0.780552	0.394784
	chr1	64874240	64874791	-0.410156	0.633599				chr1	61918246	61919527	0.10667	0.660185				chr1	68208706	68209841	0.1156	0.792758				chr1	54793506	54794169	0.0868348	0.883043
	chr1	64889313	64889919	-0.134821	0.895377				chr1	62053798	62055207	-0.470585	0.0942778				chr1	68219132	68221267	-0.150864	0.482367				chr1	54796893	54797961	0.00132216	0.999227
	chr1	64935440	64936969	0.233442	0.620081				chr1	62106833	62108336	-0.324136	0.656242				chr1	68225174	68226597	-0.219403	0.339471				chr1	54798228	54798803	0.0574504	0.954062
	chr1	64970674	64972338	-0.15098	0.859186				chr1	62189978	62191750	0.114502	0.404667				chr1	68231618	68232803	-0.145807	0.729833				chr1	54821158	54823322	0.180543	0.451027
	chr1	64977268	64979183	0.0305008	0.95132				chr1	62199341	62200271	-0.803718	0.0743321				chr1	68236541	68237549	-0.330426	0.472146				chr1	54829208	54830062	-0.213676	0.772947
	chr1	65018848	65020022	-0.363343	0.441678				chr1	62207682	62208981	-0.648002	0.241852				chr1	68297805	68299391	-0.224509	0.77168				chr1	54838534	54838955	0.492064	0.227517
	chr1	65079573	65080326	0.629432	0.182456				chr1	62317395	62318005	-0.393292	0.444286				chr1	68315501	68316473	-0.719555	0.0438007				chr1	54841361	54843193	-0.0295972	0.913438
	chr1	65089782	65090333	-0.254493	0.810943				chr1	62330933	62331843	0.413648	0.294				chr1	68523198	68524213	-0.131539	0.834816				chr1	54843894	54844514	0.680053	0.0862562
	chr1	65094541	65096475	-0.158493	0.610462				chr1	62415610	62416660	0.246098	0.643116				chr1	68581990	68583136	-0.284886	0.47543				chr1	54871006	54873512	0.66304	2.85971e-13
	chr1	65111152	65112180	-0.102506	0.873665				chr1	62504640	62505727	-0.451189	0.446374				chr1	68585287	68586395	-0.29886	0.387212				chr1	54940219	54942124	-0.128114	0.489237
	chr1	65129170	65130405	-0.20745	0.631533				chr1	62535708	62537032	-0.259216	0.610025				chr1	68646582	68647323	-0.639112	0.277371				chr1	54953283	54956142	0.3966	0.00107369
	chr1	65135163	65135761	-0.295689	0.733514				chr1	62547980	62549254	0.0545096	0.91142				chr1	68696225	68698360	0.0368635	0.961721				chr1	54962823	54963758	0.187601	0.776499
	chr1	65141029	65142458	-0.0626839	0.900866				chr1	62596402	62597430	-0.0726593	0.89792				chr1	68808048	68809249	-0.461294	0.116879				chr1	54964538	54965964	0.178766	0.811788
	chr1	65151835	65153408	-0.0382485	0.929469				chr1	62609312	62610372	-0.215199	0.707933				chr1	68811842	68813853	-0.607206	0.00051982				chr1	55006140	55008604	0.266894	0.304205
	chr1	65209896	65211778	0.0144456	0.9877				chr1	62625304	62626463	-0.546825	0.395025				chr1	68823488	68825100	-0.286078	0.291242				chr1	55063126	55063619	0.382034	0.751565
	chr1	65240268	65241648	0.0735332	0.937413				chr1	62640938	62642148	-0.0888471	0.86012				chr1	68908374	68909341	-0.299445	0.434812				chr1	55069782	55070955	-0.273154	0.29861
	chr1	65282991	65283402	-0.0822328	0.940848				chr1	62737504	62738305	-0.373245	0.469431				chr1	68936010	68936832	-0.537319	0.252573				chr1	55125879	55126548	1.36071	0.12618
	chr1	65289595	65291016	0.148889	0.776108				chr1	62857020	62857780	-0.0973311	0.871365				chr1	68961336	68963375	-0.0473331	0.784676				chr1	55137091	55138536	0.177761	0.690009
	chr1	65326719	65327387	0.183551	0.723138				chr1	62872584	62873525	-0.460517	0.277479				chr1	68983870	68985339	-0.136909	0.812513				chr1	55180662	55182293	0.377412	0.0156216
	chr1	65329312	65330994	-0.00791666	0.973767				chr1	62896145	62897148	1.06227	0.000403445				chr1	69284700	69285806	-0.353726	0.443163				chr1	55209429	55209928	-0.663222	0.62321
	chr1	65348178	65348996	-0.147411	0.908651				chr1	62901536	62903515	0.295671	0.0024649				chr1	69434390	69436212	0.0128094	0.964858				chr1	55229435	55231015	0.321126	0.00982404
	chr1	65360908	65361950	-0.0316095	0.94003				chr1	62996109	62996659	0.755961	0.178422				chr1	69481617	69482636	-0.221949	0.65392				chr1	55240439	55241624	-0.481045	0.273584
	chr1	65363348	65364907	-0.0383764	0.902217				chr1	63078434	63079884	0.199331	0.639376				chr1	69483465	69484012	-0.507727	0.26276				chr1	55256809	55258021	0.73574	0.0567086
	chr1	65373683	65374215	0.321351	0.724857				chr1	63090576	63092040	0.0888404	0.886835				chr1	69520329	69521940	1.29727	7.0274e-14				chr1	55266595	55267497	0.181843	0.768812
	chr1	65382914	65383834	0.15716	0.767454				chr1	63153009	63154571	0.0666964	0.700615				chr1	69537979	69539062	0.243159	0.673329				chr1	55275771	55276804	0.333235	0.42854
	chr1	65394038	65395190	0.391192	0.203569				chr1	63211564	63212647	-0.436567	0.436469				chr1	69770786	69772351	-0.355265	0.176673				chr1	55279287	55279820	1.06072	0.197924
	chr1	65398615	65400406	-0.218131	0.3692				chr1	63249062	63250721	0.242553	0.0270076				chr1	69785834	69787428	-0.428033	0.00772112				chr1	55313225	55313691	1.25298	0.223819
	chr1	65405527	65406078	-0.363788	0.651927				chr1	63259352	63261141	0.744752	4.44246e-05				chr1	70032522	70034777	-0.380247	0.0311749				chr1	55351823	55353697	0.259816	0.0526448
	chr1	65414138	65414607	0.147252	0.891752				chr1	63265797	63267361	-0.176849	0.33391				chr1	70049066	70050422	-0.3334	0.212021				chr1	55410490	55411727	0.875187	0.0159271
	chr1	65421712	65423556	0.21554	0.334353				chr1	63275440	63277036	-0.803659	0.174307				chr1	70166209	70166937	-0.458675	0.386715				chr1	55415899	55416686	-0.832804	0.0725676
	chr1	65430973	65432696	0.27148	0.0220858				chr1	63307473	63308004	0.0116099	0.990462				chr1	70202759	70203906	-0.0308963	0.952778				chr1	55431087	55432464	-0.278604	0.46002
	chr1	65452739	65453306	-0.628742	0.416478				chr1	63371717	63372476	-0.391103	0.399424				chr1	70252475	70253283	0.261802	0.695515				chr1	55448122	55448859	1.76913	0.00180389
	chr1	65467440	65469220	-0.361077	0.469833				chr1	63428493	63429850	-0.18648	0.668977				chr1	70281217	70281899	0.0116721	0.992014				chr1	55461596	55463118	0.0471658	0.913581
	chr1	65474450	65475968	-0.199948	0.689347				chr1	63529195	63530021	-0.312765	0.69479				chr1	70376309	70376878	-0.662633	0.379069				chr1	55487295	55488380	-0.444398	0.243942
	chr1	65486087	65486975	0.593016	0.293233				chr1	63614306	63615198	-0.153882	0.788367				chr1	70406241	70407076	-0.302866	0.792452				chr1	55516641	55517111	0.404481	0.690538
	chr1	65492963	65493492	0.402165	0.678361				chr1	63660974	63661732	-0.694881	0.454708				chr1	70432399	70433692	0.403255	0.163494				chr1	55521861	55522342	1.36821	0.129821
	chr1	65506749	65507916	-0.213521	0.683351				chr1	63782253	63783752	-1.18811	0.0629019				chr1	70548550	70550152	-0.443693	0.0960022				chr1	55525362	55526521	2.41262	6.78074e-15
	chr1	65509957	65510735	-0.19166	0.81841				chr1	63792614	63794258	-0.418005	0.114176				chr1	70598027	70599575	-0.341516	0.201292				chr1	55529108	55530574	0.163312	0.67365
	chr1	65525547	65526032	0.0877222	0.898803				chr1	63832706	63834116	0.120363	0.386857				chr1	70670418	70672259	0.46373	3.05412e-06				chr1	55605962	55607104	0.552209	0.16963
	chr1	65532200	65535055	0.218222	0.0970817				chr1	63906450	63908248	0.246349	0.114828				chr1	70685925	70687996	0.195109	0.0492213				chr1	55679284	55681684	0.466208	5.29905e-08
	chr1	65540495	65542030	-0.153416	0.621725				chr1	63981487	63982605	0.325332	0.401399				chr1	70743315	70744281	-0.448637	0.242923				chr1	55742400	55744162	0.162942	0.546464
	chr1	65548859	65549752	-0.330902	0.626627				chr1	63988153	63990046	0.254136	0.0208951				chr1	70819233	70820998	0.348024	6.65116e-06				chr1	55753312	55754313	0.0612967	0.915697
	chr1	65574161	65574745	-0.340779	0.662704				chr1	64003133	64003886	0.231285	0.792772				chr1	70847678	70848589	-0.142873	0.860448				chr1	55782789	55783438	0.692591	0.471062
	chr1	65612996	65615065	0.189547	0.0527106				chr1	64040890	64041878	-0.701764	0.0765874				chr1	70867598	70868264	-0.244188	0.686625				chr1	55803517	55804553	-0.0617733	0.9244
	chr1	65622774	65624072	0.554234	0.00888078				chr1	64058757	64060520	0.0679886	0.489346				chr1	70876076	70878420	-0.293067	0.000541006				chr1	55810226	55810840	0.499218	0.672126
	chr1	65630679	65632255	0.117296	0.699529				chr1	64078607	64079800	0.208276	0.522305				chr1	70925870	70927147	-0.45499	0.359492				chr1	55841054	55841788	0.487422	0.245574
	chr1	65647317	65648308	0.377533	0.399418				chr1	64080843	64082102	-0.363104	0.283277				chr1	70952827	70954203	0.106312	0.801768				chr1	55909686	55910931	0.956852	0.0768305
	chr1	65655242	65655695	-0.46436	0.588919				chr1	64088635	64089438	-0.755664	0.272643				chr1	70963987	70965015	-0.532985	0.337701				chr1	55944151	55944834	-0.468063	0.511665
	chr1	65671628	65673462	0.292514	0.0634364				chr1	64139781	64140887	-0.249296	0.641723				chr1	70975137	70976743	-0.186393	0.649063				chr1	55949134	55949627	0.486795	0.607233
	chr1	65674594	65675444	0.405535	0.153807				chr1	64157308	64158015	-0.118907	0.873031				chr1	70993982	70995224	-0.0600257	0.910292				chr1	56097720	56098201	-0.0714793	0.960862
	chr1	65680404	65682212	0.231763	0.216165				chr1	64169056	64171029	-0.886102	0.0124731				chr1	71140744	71142521	-0.434219	0.0707141				chr1	56106058	56107519	0.275054	0.489436
	chr1	65695522	65697006	-0.682961	0.00847844				chr1	64178822	64180794	-0.421386	0.229756				chr1	71150745	71151999	-0.443855	0.0484549				chr1	56135572	56136025	-0.282564	0.862595
	chr1	65701134	65702168	-0.330742	0.250245				chr1	64238252	64240832	-0.0889544	0.609097				chr1	71210424	71211768	-0.331117	0.328382				chr1	56167472	56168320	-0.374686	0.489563
	chr1	65719459	65721011	0.1199	0.38827				chr1	64279273	64280487	-0.135945	0.861645				chr1	71431035	71432614	-0.227202	0.549017				chr1	56281897	56283033	0.680665	0.344768
	chr1	65731205	65732215	0.0549697	0.948546				chr1	64293346	64294959	-0.146004	0.510763				chr1	71445396	71446261	0.0636717	0.950947				chr1	56527008	56528067	-0.304825	0.612035
	chr1	65737373	65737986	-0.0245314	0.977284				chr1	64297254	64298041	-0.0384792	0.944365				chr1	71457764	71459173	-0.635004	0.0417079				chr1	56572272	56573039	0.00831907	0.994668
	chr1	65746760	65748524	0.370176	0.000767904				chr1	64304073	64304836	-0.597622	0.248066				chr1	71512259	71513780	1.39033	7.39829e-05				chr1	56593269	56593930	0.386873	0.75683
	chr1	65775034	65775926	0.085304	0.934448				chr1	64356673	64357209	-1.56082	0.00332534				chr1	71515450	71516613	0.158098	0.647743				chr1	56599393	56600699	0.711133	0.0936105
	chr1	65793685	65795069	0.0986767	0.759861				chr1	64358070	64359673	-0.302575	0.131896				chr1	71518733	71520876	-0.769929	2.00991e-06				chr1	56655307	56656042	0.0840427	0.938929
	chr1	65828468	65829717	-0.530596	0.210005				chr1	64380095	64381242	0.00179167	0.997905				chr1	71533940	71534512	-0.50772	0.376861				chr1	56715185	56715687	0.56441	0.47126
	chr1	65885273	65887167	0.0440414	0.699349				chr1	64382274	64382893	-0.830201	0.267801				chr1	71545635	71547662	0.119124	0.269847				chr1	56761550	56762587	-0.198244	0.871532
	chr1	65896468	65897713	-0.140614	0.772884				chr1	64471990	64472542	-0.626894	0.318819				chr1	71559549	71560367	-0.380486	0.535032				chr1	56813440	56813929	-1.46664	0.034337
	chr1	65900043	65900776	0.38419	0.405292				chr1	64484860	64486457	-0.236555	0.617862				chr1	71809348	71809819	-0.26165	0.723053				chr1	56836940	56838046	-0.312396	0.631357
	chr1	65924670	65925979	-0.100102	0.795096				chr1	64599879	64600693	-0.231455	0.616705				chr1	71986688	71988203	-0.409759	0.242285				chr1	56866476	56868176	-0.0664835	0.837859
	chr1	65933088	65933732	-0.437869	0.580555				chr1	64602278	64603446	-0.222782	0.589022				chr1	72059121	72059674	0.0704848	0.934928				chr1	56890023	56891486	-0.848653	5.00268e-06
	chr1	65952067	65952489	0.0778682	0.946192				chr1	64636803	64638319	-0.343147	0.51035				chr1	72066313	72067423	0.0190495	0.977201				chr1	56938016	56939550	-0.633484	0.0275067
	chr1	65991034	65991690	-0.0391729	0.972168				chr1	64649213	64649880	0.282532	0.778271				chr1	72171606	72172709	0.0435832	0.961638				chr1	56943059	56943453	0.056553	0.959424
	chr1	65993440	65994059	0.2795	0.716844				chr1	64688806	64689789	-1.19074	0.0279651				chr1	72347077	72348078	-0.532265	0.428478				chr1	56975473	56976084	0.383244	0.71531
	chr1	66005421	66005939	0.0908546	0.932381				chr1	64708785	64709677	-0.158137	0.724185				chr1	72445232	72446380	0.0562741	0.940546				chr1	56982029	56983172	-0.203305	0.577194
	chr1	66022455	66023021	-0.157041	0.889313				chr1	64711345	64712191	-0.900142	0.158971				chr1	72466378	72467365	1.20594	0.00574413				chr1	56990743	56993321	-0.202209	0.15436
	chr1	66038345	66038840	-0.387552	0.632225				chr1	64722483	64722995	-0.439455	0.567681				chr1	72475638	72476556	0.290237	0.677104				chr1	56998222	56999903	0.623787	0.0230114
	chr1	66053765	66054299	-0.506962	0.545158				chr1	64734256	64735550	0.126439	0.805877				chr1	72503044	72504253	-0.219372	0.668589				chr1	57035647	57036327	0.192788	0.828783
	chr1	66072350	66073611	-0.0804215	0.873546				chr1	64815077	64815607	-0.52651	0.428405				chr1	72698696	72699490	0.151913	0.850646				chr1	57036974	57037873	0.667719	0.335058
	chr1	66152595	66154148	-0.0517475	0.89345				chr1	64874240	64874791	-0.129303	0.880356				chr1	72747709	72750245	-0.428821	0.000198583				chr1	57042435	57043379	-0.751513	0.00437466
	chr1	66257879	66259064	0.469129	0.203816				chr1	64889313	64889919	-0.658856	0.269128				chr1	72789748	72790558	0	1				chr1	57044002	57045465	-0.46586	0.00122338
	chr1	66277535	66278651	-0.646405	0.0294426				chr1	64935440	64936969	0.176132	0.671558				chr1	72898693	72900228	0.180322	0.703265				chr1	57050332	57051948	-0.124961	0.799973
	chr1	66311091	66311727	0.0702439	0.940226				chr1	64970674	64972338	-0.242841	0.69479				chr1	73088474	73089831	-0.27252	0.453809				chr1	57110468	57111728	1.21307	0.0398709
	chr1	66330599	66331322	-0.216254	0.746436				chr1	64977268	64979183	-0.431216	0.0739343				chr1	73241791	73242614	0.556743	0.384526				chr1	57174400	57175574	-0.777986	0.163204
	chr1	66346106	66347047	0.053222	0.950451				chr1	65018848	65020022	0.0418267	0.940505				chr1	73311130	73311943	0.659576	0.253562				chr1	57223737	57225134	0.256131	0.720832
	chr1	66370901	66371357	-0.328232	0.652394				chr1	65079573	65080326	1.90344	3.87621e-10				chr1	73565372	73566659	-0.348994	0.509292				chr1	57239510	57240460	-0.417272	0.517884
	chr1	66407726	66408490	0.266979	0.548378				chr1	65089782	65090333	0.170322	0.847758				chr1	73670731	73672258	0.421201	0.337135				chr1	57259324	57260141	0.593149	0.570135
	chr1	66424159	66425679	-0.0672672	0.873665				chr1	65094541	65096475	0.0801198	0.783458				chr1	73793728	73794394	0.332256	0.589103				chr1	57268855	57270215	0.230814	0.725131
	chr1	66441418	66442002	0.145058	0.850089				chr1	65111152	65112180	-0.399154	0.29292				chr1	73981867	73982414	-0.195291	0.81178				chr1	57286117	57287468	-0.632939	0.0632921
	chr1	66457798	66458651	0.00786306	0.994182				chr1	65129170	65130405	-0.293788	0.364421				chr1	74038979	74039726	0.267935	0.746735				chr1	57296991	57298545	0.00470959	0.995158
	chr1	66474124	66474606	0.0562322	0.958967				chr1	65135163	65135761	0.0559943	0.947721				chr1	74058529	74060101	-0.409425	0.109542				chr1	57387435	57388290	-0.342011	0.655775
	chr1	66486085	66486710	0.301073	0.673898				chr1	65141029	65142458	-0.147769	0.666607				chr1	74140062	74141186	0.130536	0.820595				chr1	57483084	57483854	-0.030459	0.975744
	chr1	66549710	66550764	0.147355	0.782977				chr1	65151835	65153408	0.11445	0.687264				chr1	74305156	74306032	-0.119938	0.897051				chr1	57527220	57527663	0.982436	0.337247
	chr1	66584309	66585952	0.129866	0.472817				chr1	65209896	65211778	-0.114197	0.850305				chr1	74463598	74464702	-0.522879	0.111873				chr1	57537960	57538941	-0.542359	0.356603
	chr1	66594083	66595142	0.0273343	0.959377				chr1	65240268	65241648	-0.0306042	0.969866				chr1	74470775	74471641	0.0455866	0.962982				chr1	57545226	57545885	0.214939	0.766479
	chr1	66602476	66603542	-0.108724	0.866183				chr1	65282991	65283402	-0.324258	0.655557				chr1	74619834	74620612	-0.324835	0.615686				chr1	57603111	57604629	0.265312	0.592085
	chr1	66608724	66609494	-0.00824984	0.992004				chr1	65289595	65291016	-0.0595442	0.90512				chr1	74663155	74664785	-0.270377	0.00730222				chr1	57623127	57623919	1.14521	0.0456024
	chr1	66623593	66625065	-0.130991	0.678654				chr1	65326719	65327387	0.621625	0.0285865				chr1	74713144	74714074	-0.165178	0.817116				chr1	57669174	57670322	1.46357	0.0141469
	chr1	66633888	66635305	0.170715	0.610384				chr1	65329312	65330994	0.121915	0.317246				chr1	74718748	74719254	-0.188643	0.835481				chr1	57685773	57686566	0.413616	0.725327
	chr1	66641945	66643311	-0.166346	0.670576				chr1	65348178	65348996	0.480162	0.523323				chr1	74862545	74863498	-0.083623	0.897725				chr1	57691946	57692716	2.61454	0.00353709
	chr1	66648416	66650262	-0.29793	0.359598				chr1	65360908	65361950	-0.247075	0.28111				chr1	74934115	74935455	-0.471477	0.194553				chr1	57772718	57773645	-0.540005	0.297651
	chr1	66669871	66670348	-0.163741	0.825957				chr1	65363348	65364907	0.0336124	0.89317				chr1	74968187	74968772	-0.303912	0.568525				chr1	57888020	57890581	1.10052	0.0113871
	chr1	66676352	66677063	-0.271285	0.707401				chr1	65373683	65374215	0.467746	0.47701				chr1	74969245	74970657	-0.194768	0.609665				chr1	58012114	58012883	0.735789	0.508866
	chr1	66702139	66703211	0.0167072	0.988879				chr1	65382914	65383834	0.246313	0.517539				chr1	75037706	75038900	0.0529552	0.951482				chr1	58069696	58070349	-0.179435	0.860886
	chr1	66707911	66709267	0.0485088	0.896701				chr1	65394038	65395190	0.201603	0.543743				chr1	75051803	75052883	0.088899	0.921592				chr1	58087492	58087930	0.853134	0.444012
	chr1	66718394	66719638	-0.203168	0.515975				chr1	65398615	65400406	-0.163814	0.464737				chr1	75118062	75119465	0.0175506	0.975736				chr1	58099150	58100030	0.221752	0.819234
	chr1	66736403	66737973	-0.376337	0.0615853				chr1	65405527	65406078	-0.604689	0.303268				chr1	75138924	75140528	-0.321323	0.504214				chr1	58157862	58158442	-0.467835	0.736684
	chr1	66743602	66744615	0.0688507	0.920307				chr1	65414138	65414607	0.285091	0.702966				chr1	75146885	75148002	-0.181767	0.781733				chr1	58235958	58237098	-0.538421	0.352961
	chr1	66747469	66749515	-0.0669665	0.773013				chr1	65421712	65423556	0.338569	0.0424243				chr1	75154915	75156450	-0.221541	0.518998				chr1	58392734	58393142	0.700685	0.212851
	chr1	66766283	66767945	-0.743932	0.00992932				chr1	65430973	65432696	0.136601	0.320515				chr1	75163284	75164253	-0.106195	0.900763				chr1	58451916	58452906	0.0172687	0.985347
	chr1	66768038	66768670	-0.06046	0.957261				chr1	65452739	65453306	-0.094878	0.915897				chr1	75197522	75200227	-0.0752535	0.415496				chr1	58512487	58513557	-0.737635	0.150864
	chr1	66796252	66798572	0.129409	0.297658				chr1	65467440	65469220	-0.60371	0.109299				chr1	75232114	75233785	-0.541444	0.105622				chr1	58570433	58571327	0.0666223	0.948849
	chr1	66800893	66802532	-0.0743851	0.593507				chr1	65474450	65475968	-0.551918	0.0814737				chr1	75237148	75238332	-0.0983753	0.853225				chr1	58573701	58575337	0.242751	0.715818
	chr1	66807754	66809103	-0.0685794	0.886605				chr1	65486087	65486975	0.49838	0.339506				chr1	75258776	75259912	-0.411275	0.24175				chr1	58620961	58622537	-0.803681	0.0406158
	chr1	66815137	66816481	0.193149	0.391265				chr1	65492963	65493492	0.166801	0.860242				chr1	75277176	75278193	-0.139175	0.793555				chr1	58628462	58629057	0.166	0.78087
	chr1	66817427	66818027	0.0224952	0.968283				chr1	65506749	65507916	-0.198501	0.646839				chr1	75323546	75324723	-0.360933	0.469314				chr1	58670213	58670757	0.713547	0.329862
	chr1	66825379	66826688	0.0726398	0.823369				chr1	65509957	65510735	-0.182287	0.787818				chr1	75353285	75354812	-0.257943	0.331868				chr1	58686567	58688016	0.607117	0.212316
	chr1	66845573	66847527	-0.354978	0.0115862				chr1	65525547	65526032	0.156838	0.747943				chr1	75417387	75418026	-0.399106	0.549192				chr1	58696488	58697474	0.515288	0.388313
	chr1	66859489	66859995	0.181951	0.73762				chr1	65532200	65535055	-0.0241781	0.903597				chr1	75418513	75419800	-0.583009	0.0279677				chr1	58715305	58716513	0.879978	0.169038
	chr1	66861253	66863448	-0.267883	0.15149				chr1	65540495	65542030	-0.453727	0.017623				chr1	75429691	75430909	-0.208252	0.523303				chr1	58716730	58718088	0.0561864	0.937042
	chr1	66866538	66869154	0.387701	1.11238e-06				chr1	65548859	65549752	-0.344816	0.528947				chr1	75437273	75438585	0.0466207	0.910158				chr1	58829297	58830125	0.325087	0.597698
	chr1	66876535	66878035	-0.31912	0.0389185				chr1	65574161	65574745	-0.0228306	0.979129				chr1	75498905	75500114	-0.368673	0.348362				chr1	58856452	58858721	-0.496776	0.0195659
	chr1	66891067	66892585	-0.0283292	0.964166				chr1	65612996	65615065	-0.00497692	0.976954				chr1	75518846	75519535	-0.218612	0.735026				chr1	58888236	58889021	-0.375975	0.556959
	chr1	66901834	66902896	-0.159934	0.49584				chr1	65622774	65624072	0.788828	1.42502e-05				chr1	75540715	75541723	0.162818	0.778845				chr1	58898193	58899275	-0.225792	0.678959
	chr1	66904489	66905290	-0.114947	0.792383				chr1	65630679	65632255	-0.0857172	0.748956				chr1	75557643	75558387	1.65575	1.0534e-05				chr1	58962922	58963485	0.260906	0.809496
	chr1	66911165	66912750	-0.266811	0.0883625				chr1	65647317	65648308	0.312298	0.441304				chr1	75599481	75602077	-0.333624	0.0445329				chr1	58981437	58982522	-0.821549	0.0450575
	chr1	66920102	66920649	0.470026	0.532289				chr1	65655242	65655695	0.20966	0.790477				chr1	75669103	75670201	-0.560776	0.0586069				chr1	58991598	58992826	-0.134704	0.751022
	chr1	66927943	66928460	-0.198493	0.864293				chr1	65671628	65673462	0.4502	0.00044048				chr1	75698499	75699986	-0.342738	0.290809				chr1	58997498	58998592	-0.712622	0.00862736
	chr1	66969097	66970179	-0.00263084	0.996488				chr1	65674594	65675444	0.454685	0.0641399				chr1	75719444	75720354	-0.61654	0.240759				chr1	59011371	59012874	-0.191954	0.0924067
	chr1	66976102	66976552	0.276861	0.743901				chr1	65680404	65682212	0.2228	0.183189				chr1	75727266	75728400	-0.393192	0.0849097				chr1	59038858	59040178	0.663732	0.149607
	chr1	66996353	66996877	-0.669633	0.267086				chr1	65695522	65697006	-0.519932	0.0440678				chr1	75731121	75732178	-0.819355	0.00159492				chr1	59048686	59050067	1.00928	0.0598173
	chr1	66998633	66999953	-0.297961	0.628477				chr1	65701134	65702168	-0.315025	0.217285				chr1	75804052	75805699	-0.168689	0.566				chr1	59086125	59086690	-0.222446	0.83307
	chr1	67073131	67073930	-0.344578	0.453336				chr1	65719459	65721011	-0.0596162	0.680574				chr1	75807129	75808581	-0.125068	0.805532				chr1	59115017	59115470	-0.267327	0.831833
	chr1	67113944	67115591	-0.270437	0.0212225				chr1	65731205	65732215	-0.190299	0.746151				chr1	75841176	75842999	-0.0372822	0.873134				chr1	59117636	59119132	-0.212657	0.591985
	chr1	67136649	67137691	-0.0446277	0.939149				chr1	65737373	65737986	0.082644	0.890093				chr1	75857339	75859039	-0.15956	0.562971				chr1	59144980	59146170	-1.83631	0.00778693
	chr1	67177266	67177685	-0.399196	0.577093				chr1	65746760	65748524	0.427265	3.21155e-05				chr1	75859846	75860540	-0.226336	0.610653				chr1	59164657	59166295	-0.212921	0.108792
	chr1	67183551	67184996	0.457714	0.0771524				chr1	65775034	65775926	0.187815	0.800744				chr1	76039638	76040277	0.132804	0.886819				chr1	59190021	59190791	-0.441264	0.366331
	chr1	67190957	67192385	0.0790478	0.780225				chr1	65793685	65795069	0.350544	0.0516421				chr1	76048815	76049624	0.432724	0.495712				chr1	59205087	59205921	-0.349287	0.594483
	chr1	67198254	67199735	-0.708308	0.000956367				chr1	65828468	65829717	-0.452108	0.244046				chr1	76080317	76082612	-0.383181	0.0210225				chr1	59238844	59240064	-0.103847	0.864038
	chr1	67223260	67224608	-0.334753	0.338587				chr1	65885273	65887167	-0.230608	0.000118759				chr1	76091464	76092009	-0.175687	0.850387				chr1	59271135	59272112	-0.212637	0.753686
	chr1	67230277	67231471	-0.0578267	0.900393				chr1	65896468	65897713	0.0371722	0.93647				chr1	76097441	76098648	-0.648487	0.0300843				chr1	59280677	59282748	-0.596328	1.62921e-06
	chr1	67234517	67235830	0.262783	0.457101				chr1	65900043	65900776	-0.11726	0.828921				chr1	76134641	76135126	-0.527131	0.343766				chr1	59307112	59307579	-0.516833	0.424114
	chr1	67245903	67246446	-0.253222	0.730293				chr1	65924670	65925979	-0.384894	0.084741				chr1	76189644	76191026	0.286018	0.00441014				chr1	59323807	59324687	-0.0494929	0.956978
	chr1	67253533	67254844	-0.0828915	0.831209				chr1	65933088	65933732	-0.18329	0.811458				chr1	76191826	76193500	0.0568314	0.744591				chr1	59340363	59340834	1.61572	0.101331
	chr1	67306238	67307419	-0.458298	0.310581				chr1	65952067	65952489	0.206422	0.798158				chr1	76196406	76196891	-0.41823	0.481855				chr1	59348814	59350547	0.952974	0.0911593
	chr1	67318555	67319399	0.42579	0.48587				chr1	65991034	65991690	0.0777675	0.925059				chr1	76210781	76211810	-0.489158	0.412795				chr1	59368844	59370036	-0.0306791	0.962943
	chr1	67389842	67391462	0.317091	0.00154866				chr1	65993440	65994059	-0.0837495	0.914692				chr1	76230022	76230934	-0.933892	0.0217414				chr1	59398862	59399382	0.0856503	0.94294
	chr1	67395533	67396916	0.306245	0.00141345				chr1	66005421	66005939	-0.622744	0.31565				chr1	76238411	76239024	-0.313811	0.638172				chr1	59433556	59435008	-0.652994	0.00186586
	chr1	67446766	67447908	-0.257745	0.808154				chr1	66022455	66023021	-0.590519	0.393284				chr1	76249983	76252780	-0.0741256	0.399926				chr1	59478640	59479187	0.0754259	0.922654
	chr1	67460836	67462381	-0.114032	0.814262				chr1	66038345	66038840	-0.231675	0.752758				chr1	76261355	76263521	-2.36099	4.62208e-52				chr1	59485405	59486667	-0.382542	0.334706
	chr1	67510215	67511282	0.142904	0.866826				chr1	66053765	66054299	-0.242914	0.762445				chr1	76299551	76300733	2.19785	6.66992e-10				chr1	59491452	59492337	-0.0591791	0.926548
	chr1	67518532	67520483	0.207263	0.0490973				chr1	66072350	66073611	-0.619977	0.0132917				chr1	76307699	76308985	-0.00367889	0.993867				chr1	59512161	59512990	0.320816	0.709288
	chr1	67575814	67576698	-0.0779836	0.93589				chr1	66152595	66154148	-0.478412	0.00832802				chr1	76374543	76375127	-1.06532	0.080086				chr1	59522548	59523841	0.932965	0.104333
	chr1	67577822	67579121	-0.229579	0.216316				chr1	66257879	66259064	-0.399165	0.286001				chr1	76408653	76409310	0.163086	0.848515				chr1	59537114	59538104	0.0525289	0.951627
	chr1	67614268	67615851	-0.420429	0.0883625				chr1	66277535	66278651	-0.796975	0.00251299				chr1	76456651	76458203	-0.470978	0.0706009				chr1	59612082	59612999	1.01187	0.04054
	chr1	67659597	67661163	0.317332	0.340098				chr1	66311091	66311727	-0.133044	0.849418				chr1	76477735	76479778	-0.419642	0.0512938				chr1	59616833	59617295	0.189895	0.902098
	chr1	67677505	67678045	-0.0168283	0.988936				chr1	66330599	66331322	-0.41389	0.372044				chr1	76539827	76541682	0.250746	0.648146				chr1	59731541	59732995	-0.852762	0.0041911
	chr1	67678805	67681200	-0.377975	0.182794				chr1	66346106	66347047	-0.281051	0.601772				chr1	76619193	76620956	-0.584655	1.99386e-05				chr1	59737675	59739094	0.0333326	0.962826
	chr1	67699663	67700443	0.238914	0.747815				chr1	66370901	66371357	-0.480907	0.376793				chr1	76656576	76658270	-0.527219	0.0855591				chr1	59755311	59756454	-0.0448438	0.942148
	chr1	67803870	67805507	-0.176421	0.638656				chr1	66407726	66408490	0.213615	0.584113				chr1	76675937	76676743	0.0374255	0.961456				chr1	59761819	59763351	-1.01677	6.45387e-18
	chr1	67865576	67866069	-0.583437	0.463612				chr1	66424159	66425679	-0.276825	0.255639				chr1	76684311	76686093	-0.110997	0.521706				chr1	59782295	59782839	0.424157	0.718758
	chr1	67866107	67868243	-1.12148	6.76571e-06				chr1	66441418	66442002	-0.0864205	0.897395				chr1	76706120	76706796	-0.331187	0.567365				chr1	59820611	59821167	0.257387	0.785948
	chr1	67874452	67876178	-1.42942	0.000117592				chr1	66457798	66458651	-0.722817	0.113692				chr1	76733181	76734883	-0.400762	0.0889754				chr1	59897932	59898832	-0.453805	0.558269
	chr1	67883219	67884117	-1.0433	0.225799				chr1	66474124	66474606	0.126486	0.874165				chr1	76750750	76752056	-0.599465	0.0508718				chr1	59942243	59943093	-0.331287	0.732734
	chr1	67894875	67897346	0.194543	0.0206167				chr1	66486085	66486710	-0.274084	0.662115				chr1	76759290	76761416	-0.119668	0.400508				chr1	59948859	59949406	0.271442	0.775927
	chr1	67911635	67912673	-0.193506	0.79695				chr1	66549710	66550764	-0.383175	0.280246				chr1	76796264	76797505	0.0889886	0.863044				chr1	60007734	60008340	1.01484	0.172807
	chr1	67965348	67967071	-0.381146	0.212788				chr1	66584309	66585952	-0.00969928	0.966073				chr1	76890259	76891944	-0.250151	0.422198				chr1	60103639	60104272	-0.0443269	0.98064
	chr1	67998017	67998671	-0.0895675	0.9071				chr1	66594083	66595142	0.0304409	0.942329				chr1	77133144	77134274	-0.13286	0.848605				chr1	60151416	60152066	0.229438	0.748569
	chr1	68000599	68001822	-0.0793236	0.904752				chr1	66602476	66603542	-0.294828	0.475771				chr1	77285517	77286106	-0.357028	0.734393				chr1	60158074	60159358	-0.301238	0.682618
	chr1	68026686	68028316	0.184378	0.718285				chr1	66608724	66609494	-0.172243	0.711007				chr1	77333157	77334892	0.432691	0.46943				chr1	60162338	60163255	-0.50658	0.352051
	chr1	68100842	68102331	-0.640046	0.206265				chr1	66623593	66625065	-0.703485	4.35077e-05				chr1	77336728	77337987	-0.696437	0.0213048				chr1	60164435	60165506	0.379672	0.439883
	chr1	68118201	68118766	0.258363	0.864924				chr1	66633888	66635305	-0.208831	0.43814				chr1	77366709	77367332	-0.540964	0.243121				chr1	60224541	60225878	-0.682923	0.0174915
	chr1	68140111	68142815	0.101406	0.661536				chr1	66641945	66643311	-0.190786	0.534192				chr1	77384493	77385367	0.476068	0.436283				chr1	60279928	60281270	0.429029	0.48118
	chr1	68150256	68153029	0.376525	1.31172e-07				chr1	66648416	66650262	-0.36737	0.164078				chr1	77591824	77592343	-0.501072	0.406695				chr1	60345053	60346036	-0.417737	0.458802
	chr1	68166131	68166926	0.334818	0.729454				chr1	66669871	66670348	-0.873663	0.0354779				chr1	77608559	77609366	-0.394019	0.585485				chr1	60368767	60369393	0.133629	0.858988
	chr1	68177281	68179906	0.0110344	0.976324				chr1	66676352	66677063	-0.742438	0.108545				chr1	77614011	77614632	-0.614993	0.311352				chr1	60392059	60393131	-0.447297	0.675331
	chr1	68193896	68194768	-0.283391	0.744891				chr1	66702139	66703211	-0.761348	0.176458				chr1	77684259	77685728	0.287049	0.0814415				chr1	60412710	60413633	-0.393788	0.353056
	chr1	68208706	68209841	0.380989	0.340541				chr1	66707911	66709267	-0.11875	0.636464				chr1	77745830	77748678	0.0243323	0.879593				chr1	60436528	60437594	0.147188	0.723209
	chr1	68219132	68221267	-0.724862	0.0198569				chr1	66718394	66719638	-0.244465	0.323562				chr1	77754091	77755364	-0.0638522	0.870582				chr1	60442143	60443567	-0.118136	0.787447
	chr1	68225174	68226597	-0.329738	0.154152				chr1	66736403	66737973	-0.65616	6.57232e-05				chr1	77774532	77776901	-0.112983	0.646045				chr1	60530924	60532038	0.324421	0.537433
	chr1	68231618	68232803	-0.298832	0.45846				chr1	66743602	66744615	-0.51366	0.168802				chr1	77778415	77779755	-0.35789	0.184475				chr1	60598909	60599409	1.0338	0.39075
	chr1	68236541	68237549	-0.173274	0.839278				chr1	66747469	66749515	-0.291371	0.0227465				chr1	77878242	77880009	0.07588	0.657048				chr1	60609397	60609810	0.272248	0.888458
	chr1	68297805	68299391	0.588023	0.430028				chr1	66766283	66767945	-1.20194	2.49056e-06				chr1	77998917	78000151	-0.201269	0.602543				chr1	60661017	60661602	0.0816549	0.957306
	chr1	68315501	68316473	0.398742	0.358488				chr1	66768038	66768670	-0.884307	0.122461				chr1	78004732	78007652	-0.221874	0.120902				chr1	60704893	60705428	-0.903142	0.380905
	chr1	68523198	68524213	0.102573	0.90387				chr1	66796252	66798572	-0.117389	0.301265				chr1	78117104	78118993	-0.0914168	0.889853				chr1	60746581	60747793	-0.269424	0.603154
	chr1	68576883	68577627	-0.657045	0.447412				chr1	66800893	66802532	-0.337478	1.38795e-05				chr1	78136198	78138530	0.198317	0.416192				chr1	60848152	60848646	-0.655465	0.738404
	chr1	68581990	68583136	-0.250357	0.620081				chr1	66807754	66809103	-0.587064	0.011397				chr1	78147395	78149735	0.373607	5.69237e-06				chr1	60859652	60860714	-0.413255	0.497015
	chr1	68585287	68586395	0.0645733	0.914875				chr1	66815137	66816481	0.178775	0.364421				chr1	78224516	78225866	0.232281	0.10652				chr1	60880979	60881537	-3.22441	0.0270473
	chr1	68646582	68647323	0.155458	0.875149				chr1	66817427	66818027	-0.517409	0.0470588				chr1	78235358	78236783	-0.360348	0.0418817				chr1	60891160	60891783	-0.237825	0.71438
	chr1	68696225	68698360	-0.344901	0.638923				chr1	66825379	66826688	-0.0621347	0.819827				chr1	78244835	78246371	0.329531	0.0119118				chr1	60928709	60929157	0.0342557	0.984629
	chr1	68808048	68809249	-0.24335	0.568667				chr1	66845573	66847527	-0.395866	0.00206518				chr1	78290461	78291830	-0.259989	0.289459				chr1	61196809	61197825	0.72155	0.298855
	chr1	68811842	68813853	-0.111287	0.815602				chr1	66859489	66859995	-0.111433	0.821581				chr1	78312591	78314417	-0.272946	0.287996				chr1	61230535	61231626	-0.386122	0.428845
	chr1	68823488	68825100	-0.319258	0.426861				chr1	66861253	66863448	-0.265608	0.113074				chr1	78353934	78355203	0.224264	0.607654				chr1	61236631	61237122	0.307094	0.756629
	chr1	68908374	68909341	0.294328	0.53899				chr1	66866538	66869154	0.247979	0.00364591				chr1	78365945	78367185	0.376827	0.465998				chr1	61291523	61291965	0.229469	0.817974
	chr1	68936010	68936832	-0.181048	0.793388				chr1	66876535	66878035	-0.368668	0.00735821				chr1	78392164	78393727	-0.328848	0.582259				chr1	61313662	61314672	0.0430017	0.952073
	chr1	68961336	68963375	0.371537	0.000277168				chr1	66891067	66892585	-0.327743	0.338397				chr1	78416683	78417491	0.0340839	0.961966				chr1	61394791	61395461	0.877396	0.375961
	chr1	68983870	68985339	-0.0719264	0.936063				chr1	66901834	66902896	-0.329688	0.0406898				chr1	78443743	78445950	0.242291	0.00137898				chr1	61408417	61409520	-0.378667	0.605042
	chr1	69284700	69285806	-0.145523	0.810654				chr1	66904489	66905290	-0.619788	0.00828475				chr1	78469179	78471188	0.558094	1.64153e-09				chr1	61414527	61415866	0.237521	0.52066
	chr1	69434390	69436212	-0.0618074	0.821659				chr1	66911165	66912750	-0.345578	0.00935638				chr1	78506220	78506847	-0.510968	0.484701				chr1	61444007	61445408	0.254725	0.4388
	chr1	69481617	69482636	-0.0356384	0.957523				chr1	66920102	66920649	0.123026	0.884615				chr1	78511204	78512270	0.680712	0.189647				chr1	61508282	61509349	0.279123	0.619064
	chr1	69483465	69484012	-0.0192702	0.983245				chr1	66927943	66928460	-0.883307	0.201487				chr1	78514372	78516627	-0.273753	0.0854251				chr1	61514984	61516849	-0.393267	0.0107642
	chr1	69520329	69521940	0.288672	0.334972				chr1	66969097	66970179	-0.0844408	0.795368				chr1	78526214	78527318	-0.19464	0.705855				chr1	61522124	61523902	-0.852403	7.53595e-07
	chr1	69537979	69539062	0.0644332	0.93996				chr1	66976102	66976552	-0.983005	0.0720522				chr1	78545598	78547232	-0.364831	0.447604				chr1	61542287	61544208	-0.650751	1.2967e-11
	chr1	69595598	69596113	0.0611232	0.963962				chr1	66996353	66996877	-0.549567	0.317948				chr1	78553406	78554878	-0.100277	0.865807				chr1	61547364	61549524	-0.0373549	0.845238
	chr1	69770786	69772351	0.362895	0.277054				chr1	66998633	66999953	-0.82351	0.0370175				chr1	78579136	78580720	0.0391664	0.913809				chr1	61560402	61561259	0.446043	0.602697
	chr1	69785834	69787428	0.023666	0.959493				chr1	67073131	67073930	-0.743625	0.0207827				chr1	78595925	78597282	-0.380178	0.408845				chr1	61570549	61571518	-0.0692042	0.95595
	chr1	69969043	69969624	-0.452239	0.598783				chr1	67113944	67115591	-0.393957	9.74504e-05				chr1	78598036	78598700	-0.245437	0.754218				chr1	61622467	61623544	0.679597	0.162443
	chr1	70032522	70034777	0.187684	0.687889				chr1	67136649	67137691	-0.435601	0.148495				chr1	78608367	78609347	-0.816973	0.00421042				chr1	61650113	61650665	0.692456	0.351701
	chr1	70049066	70050422	-0.0403583	0.94288				chr1	67177266	67177685	-0.537149	0.328263				chr1	78610660	78611179	-0.48171	0.127374				chr1	61718661	61719996	0.174558	0.851064
	chr1	70152302	70152740	-0.0221817	0.987891				chr1	67183551	67184996	0.179858	0.567272				chr1	78619809	78621322	-0.313912	0.543377				chr1	61767432	61768299	-0.055356	0.959402
	chr1	70166209	70166937	0.18381	0.784884				chr1	67190957	67192385	-0.175846	0.356292				chr1	78659433	78660591	-0.0158235	0.986131				chr1	61822884	61823304	0.54009	0.593392
	chr1	70202759	70203906	-0.066444	0.91508				chr1	67198254	67199735	-0.736264	0.000291229				chr1	78798817	78799959	-0.590242	0.0379649				chr1	61852612	61854145	-0.903538	6.88683e-08
	chr1	70252475	70253283	0.303685	0.678592				chr1	67223260	67224608	-0.360759	0.221906				chr1	78863404	78864034	0.299147	0.672213				chr1	61890152	61890710	-0.415067	0.633836
	chr1	70281217	70281899	0.144801	0.892491				chr1	67230277	67231471	-0.229096	0.408412				chr1	79018828	79019948	-0.204372	0.526418				chr1	61918246	61919527	-0.670146	0.0125894
	chr1	70376309	70376878	0.0301178	0.982126				chr1	67234517	67235830	0.440179	0.0808125				chr1	79072871	79074535	-0.62524	0.02529				chr1	62053798	62055207	-0.100667	0.803591
	chr1	70406241	70407076	-0.17803	0.892658				chr1	67245903	67246446	-0.886239	0.0501417				chr1	79082948	79084212	-0.44443	0.0903795				chr1	62106833	62108336	-0.245431	0.636106
	chr1	70432399	70433692	0.140178	0.722405				chr1	67253533	67254844	0.0570111	0.860773				chr1	79085208	79086295	-0.0987277	0.793919				chr1	62189978	62191750	0.0221905	0.909091
	chr1	70548550	70550152	-0.49653	0.0486115				chr1	67306238	67307419	-0.811427	0.0199518				chr1	79114918	79117280	-0.222767	0.562954				chr1	62199341	62200271	-0.714056	0.130239
	chr1	70598027	70599575	-0.0463812	0.923841				chr1	67318555	67319399	0.205149	0.743388				chr1	79138305	79139509	-0.147151	0.810694				chr1	62207682	62208981	-0.756379	0.0214098
	chr1	70661615	70662185	1.08973	0.263554				chr1	67389842	67391462	0.0894699	0.516812				chr1	79141901	79143042	-0.384027	0.345153				chr1	62317395	62318005	-0.0403766	0.954561
	chr1	70670418	70672259	0.658457	4.00799e-12				chr1	67395533	67396916	0.124655	0.298454				chr1	79215950	79216935	0.463774	0.468335				chr1	62330933	62331843	-0.226222	0.635587
	chr1	70685925	70687996	0.373126	1.52304e-05				chr1	67446766	67447908	-0.262873	0.757632				chr1	79304948	79306409	-0.156155	0.725075				chr1	62415610	62416660	0.0950118	0.886623
	chr1	70743315	70744281	0.150337	0.806648				chr1	67460836	67462381	0.189993	0.572655				chr1	79350339	79351196	-0.0943951	0.91489				chr1	62504640	62505727	0.591006	0.340911
	chr1	70819233	70820998	0.503879	8.43895e-12				chr1	67510215	67511282	-0.238256	0.710214				chr1	79507335	79508577	0.748626	0.224682				chr1	62535708	62537032	-0.304199	0.589536
	chr1	70847678	70848589	-0.229623	0.844275				chr1	67518532	67520483	0.187015	0.0627825				chr1	79518104	79519153	0.0319614	0.969888				chr1	62547980	62549254	0.181405	0.675793
	chr1	70867598	70868264	-0.452584	0.554948				chr1	67575814	67576698	-0.222182	0.739772				chr1	79535724	79536395	0.0646684	0.93925				chr1	62596402	62597430	-0.817335	0.0479838
	chr1	70876076	70878420	-0.0857677	0.554948				chr1	67577822	67579121	-0.469786	0.000623863				chr1	79725149	79726331	0.0384963	0.95254				chr1	62609312	62610372	-0.664605	0.181048
	chr1	70915183	70915811	0.0171463	0.991025				chr1	67614268	67615851	-0.365223	0.115592				chr1	79818408	79819740	-0.0796824	0.885551				chr1	62625304	62626463	0.32408	0.681704
	chr1	70925870	70927147	-0.479702	0.535727				chr1	67659597	67661163	-0.612953	0.0180352				chr1	79827748	79828818	-0.125651	0.886801				chr1	62640938	62642148	-0.354596	0.399131
	chr1	70952827	70954203	-0.360344	0.284438				chr1	67677505	67678045	-0.172538	0.822153				chr1	79962377	79963875	-0.348388	0.327439				chr1	62737504	62738305	-0.515518	0.224674
	chr1	70963987	70965015	-0.213859	0.772884				chr1	67678805	67681200	-0.361806	0.154378				chr1	79984354	79985683	-0.533276	0.0616993				chr1	62784618	62785329	0.0930066	0.939447
	chr1	70975137	70976743	-0.211495	0.62388				chr1	67699663	67700443	-0.060343	0.9358				chr1	80083060	80084407	-0.115907	0.816881				chr1	62850810	62851273	0.705436	0.47126
	chr1	70993982	70995224	-0.0184935	0.979616				chr1	67772818	67773914	-0.282656	0.801509				chr1	80094759	80095808	-0.468984	0.314663				chr1	62857020	62857780	-0.112099	0.838301
	chr1	71140744	71142521	-0.407264	0.216498				chr1	67803870	67805507	0.267882	0.304862				chr1	80133138	80134502	-0.0856661	0.811635				chr1	62872584	62873525	-0.514836	0.241548
	chr1	71150745	71151999	-0.0892293	0.823254				chr1	67865576	67866069	-0.63265	0.33528				chr1	80167730	80168696	-0.188056	0.74465				chr1	62896145	62897148	0.103199	0.702782
	chr1	71210424	71211768	-0.339107	0.320605				chr1	67866107	67868243	-0.592143	0.0242434				chr1	80174087	80174743	-0.373632	0.177489				chr1	62901536	62903515	-0.0971762	0.432675
	chr1	71361633	71362071	-0.385941	0.689348				chr1	67874452	67876178	-0.63909	0.110461				chr1	80176087	80177578	-0.0982481	0.62487				chr1	62923723	62924177	0.376982	0.712882
	chr1	71431035	71432614	0.0229206	0.972808				chr1	67883219	67884117	-0.639087	0.445576				chr1	80202607	80203581	-0.0351552	0.967364				chr1	62993364	62994175	0.00808085	0.997238
	chr1	71445396	71446261	-0.210883	0.834707				chr1	67894875	67897346	0.0213633	0.874655				chr1	80207419	80208516	-0.536419	0.305323				chr1	62996109	62996659	2.35894	0.00192543
	chr1	71457764	71459173	0.189171	0.643752				chr1	67911635	67912673	-0.0732686	0.915399				chr1	80243127	80244462	-0.451856	0.0587137				chr1	63078434	63079884	-0.981944	9.85959e-05
	chr1	71512259	71513780	1.24028	0.00015739				chr1	67965348	67967071	-0.235297	0.43953				chr1	80317226	80318322	-0.494081	0.21872				chr1	63090576	63092040	-0.297711	0.488671
	chr1	71515450	71516613	0.788967	0.00036491				chr1	67998017	67998671	-0.209906	0.690145				chr1	80359573	80360415	-0.0281409	0.973741				chr1	63153009	63154571	-0.522217	6.39974e-06
	chr1	71518733	71520876	-0.782128	3.07915e-07				chr1	68000599	68001822	-0.216991	0.620105				chr1	80502589	80503750	0.243657	0.74898				chr1	63190517	63190945	1.10094	0.356659
	chr1	71533940	71534512	-0.119437	0.912685				chr1	68026686	68028316	-0.0531095	0.917946				chr1	80518820	80520131	0.328563	0.395508				chr1	63211564	63212647	-0.23831	0.727844
	chr1	71545635	71547662	0.503114	8.96559e-11				chr1	68100842	68102331	-1.05962	0.00938205				chr1	80683180	80684440	-0.358884	0.293188				chr1	63249062	63250721	0.0289678	0.867359
	chr1	71559549	71560367	0.313421	0.641027				chr1	68118201	68118766	0.307916	0.78979				chr1	80867569	80868182	0.0347796	0.968547				chr1	63259352	63261141	-0.138947	0.601493
	chr1	71662572	71663259	-0.460844	0.683679				chr1	68140111	68142815	0.327736	0.0132487				chr1	80927396	80928454	-0.393633	0.529742				chr1	63265797	63267361	-0.620971	1.51942e-05
	chr1	71772728	71773282	0.129642	0.913941				chr1	68150256	68153029	0.174317	0.0352774				chr1	80933608	80934505	-0.592949	0.361854				chr1	63275440	63277036	-0.62052	0.0724849
	chr1	71809348	71809819	0.189517	0.844887				chr1	68166131	68166926	0.164	0.856624				chr1	81104768	81107302	-0.359992	0.0472443				chr1	63307473	63308004	-0.0645475	0.937016
	chr1	71830879	71831693	-0.399667	0.683948				chr1	68177281	68179906	-0.077054	0.741457				chr1	81121327	81122528	-0.00564209	0.993867				chr1	63371717	63372476	-0.409792	0.436773
	chr1	71986688	71988203	0.132729	0.810359				chr1	68188034	68188625	0.0233863	0.986053				chr1	81243986	81244687	0.128538	0.892508				chr1	63428493	63429850	-0.434188	0.156911
	chr1	72059121	72059674	-0.217145	0.775173				chr1	68193896	68194768	-0.240278	0.737446				chr1	81358309	81358925	0.282908	0.711559				chr1	63529195	63530021	0.174227	0.837126
	chr1	72066313	72067423	0.466318	0.199028				chr1	68208706	68209841	-0.213372	0.616565				chr1	81427155	81428046	0.109484	0.892785				chr1	63539365	63540300	-0.190743	0.859213
	chr1	72075260	72075849	-0.265192	0.766384				chr1	68219132	68221267	-0.695677	0.0163142				chr1	81879696	81880686	0.256347	0.684008				chr1	63614306	63615198	-0.444159	0.327107
	chr1	72171606	72172709	0.299193	0.77238				chr1	68225174	68226597	-0.195106	0.409438				chr1	81971240	81972324	-0.50067	0.307562				chr1	63660974	63661732	0.509591	0.261182
	chr1	72210964	72211526	0.91211	0.264215				chr1	68231618	68232803	-0.495242	0.097783				chr1	82015162	82015818	-0.288696	0.672123				chr1	63782253	63783752	-0.322782	0.178649
	chr1	72300888	72301802	-0.0505647	0.969349				chr1	68236541	68237549	-0.716898	0.167584				chr1	82025129	82026097	0.0340842	0.966634				chr1	63792614	63794258	-0.392559	0.172078
	chr1	72347077	72348078	-0.254385	0.697737				chr1	68297805	68299391	0.207215	0.80509				chr1	82266033	82268770	-0.0331923	0.952597				chr1	63795538	63796271	0.558608	0.492581
	chr1	72445232	72446380	-0.000819666	0.999359				chr1	68315501	68316473	-0.404432	0.318643				chr1	82403388	82404376	0.0762271	0.938156				chr1	63832706	63834116	0.0878092	0.539647
	chr1	72466378	72467365	0.115429	0.899359				chr1	68515863	68516711	-0.713574	0.412195				chr1	82555741	82556227	0.291685	0.700233				chr1	63843706	63844185	1.40408	0.247931
	chr1	72475638	72476556	0.807674	0.10376				chr1	68523198	68524213	-0.472768	0.354933				chr1	82837294	82838896	0.0801379	0.922528				chr1	63906450	63908248	-0.588379	2.67541e-07
	chr1	72503044	72504253	0.0332707	0.966101				chr1	68576883	68577627	-0.270246	0.756293				chr1	82860854	82861965	-0.39371	0.239603				chr1	63981487	63982605	-0.357064	0.338827
	chr1	72698696	72699490	0.724384	0.241344				chr1	68581990	68583136	-0.264601	0.513244				chr1	82862590	82863224	0.172634	0.838875				chr1	63988153	63990046	0.0859664	0.558142
	chr1	72747709	72750245	0.396782	0.135043				chr1	68585287	68586395	-0.208311	0.595313				chr1	83240935	83242182	-0.0904215	0.87607				chr1	64003133	64003886	-0.341827	0.665089
	chr1	72788054	72788669	-0.261997	0.796729				chr1	68628134	68628640	0.891081	0.221906				chr1	83261164	83262370	-0.895472	0.106943				chr1	64040890	64041878	0.253692	0.617698
	chr1	72789748	72790558	-0.797466	0.135106				chr1	68646582	68647323	-0.17054	0.829288				chr1	83284492	83285487	-0.170675	0.825718				chr1	64058757	64060520	-0.326413	1.07369e-05
	chr1	72898693	72900228	0.156653	0.739176				chr1	68696225	68698360	-0.349749	0.555461				chr1	83438352	83439667	-0.468488	0.465748				chr1	64078607	64079800	-0.738186	0.00902734
	chr1	72905291	72905892	-0.72629	0.416735				chr1	68808048	68809249	-0.180028	0.632213				chr1	83444861	83446133	-0.566398	0.000985824				chr1	64080843	64082102	-0.609978	0.0679631
	chr1	73023327	73023964	0.251627	0.796634				chr1	68811842	68813853	-0.419044	0.142177				chr1	83945296	83946368	-0.389999	0.338787				chr1	64088635	64089438	-0.18275	0.745646
	chr1	73088474	73089831	-0.10926	0.796348				chr1	68823488	68825100	-0.335889	0.316268				chr1	83951095	83952064	-0.321324	0.515975				chr1	64139781	64140887	0.0896827	0.882015
	chr1	73241791	73242614	-0.278632	0.73117				chr1	68908374	68909341	0.411631	0.248544				chr1	83962918	83963481	-0.248946	0.712868				chr1	64157308	64158015	0.212861	0.725984
	chr1	73311130	73311943	0.0017258	0.99876				chr1	68936010	68936832	-0.500298	0.261744				chr1	83965876	83967050	-0.349711	0.307401				chr1	64169056	64171029	-0.269478	0.293339
	chr1	73565372	73566659	-0.439894	0.370125				chr1	68938290	68939029	-1.18944	0.071676				chr1	83973972	83974815	0.369534	0.528559				chr1	64178822	64180794	-0.239113	0.312884
	chr1	73571880	73572614	-0.148165	0.911564				chr1	68961336	68963375	0.198817	0.0908129				chr1	84024597	84025292	-0.359411	0.58531				chr1	64238252	64240832	-0.269899	0.258852
	chr1	73670731	73672258	0.575796	0.136715				chr1	68983870	68985339	0.0341573	0.963743				chr1	84048837	84049818	-0.116343	0.860843				chr1	64279273	64280487	0.308289	0.593776
	chr1	73793728	73794394	-0.0715758	0.945607				chr1	69283111	69283620	-0.265333	0.793489				chr1	84091692	84093316	0.00916363	0.974162				chr1	64293346	64294959	-1.18668	1.17565e-15
	chr1	73918426	73919147	0.162887	0.889393				chr1	69284700	69285806	-0.413353	0.285472				chr1	84158232	84160164	-0.308508	0.596113				chr1	64297254	64298041	-0.577239	0.0529468
	chr1	73981867	73982414	-0.840119	0.107202				chr1	69372481	69373080	-0.0913866	0.928561				chr1	84211726	84212488	-0.591871	0.170356				chr1	64304073	64304836	-0.678027	0.230743
	chr1	74038979	74039726	-0.151919	0.85999				chr1	69434390	69436212	-0.265009	0.0853746				chr1	84225925	84227806	-0.256348	0.02202				chr1	64311889	64312324	0.983205	0.405562
	chr1	74058529	74060101	-0.246406	0.309581				chr1	69481617	69482636	-0.0584561	0.90973				chr1	84229077	84230478	-0.151417	0.495096				chr1	64356673	64357209	-0.11466	0.882887
	chr1	74103138	74103611	-0.214514	0.827151				chr1	69483465	69484012	0.11941	0.839984				chr1	84234782	84236045	-0.330066	0.225865				chr1	64358070	64359673	-0.243571	0.247559
	chr1	74140062	74141186	-0.0350732	0.963962				chr1	69520329	69521940	0.679428	0.000492732				chr1	84284037	84285399	-0.0317519	0.960174				chr1	64370339	64370776	0.41293	0.648256
	chr1	74236442	74236942	0.178227	0.869845				chr1	69537979	69539062	0.0209695	0.977679				chr1	84314428	84315501	-0.932281	0.033099				chr1	64380095	64381242	-0.193574	0.69874
	chr1	74286735	74287446	-0.412113	0.624196				chr1	69595598	69596113	0.628836	0.36465				chr1	84326043	84326971	0.67432	0.192922				chr1	64382274	64382893	0.106405	0.884675
	chr1	74305156	74306032	-0.533377	0.346407				chr1	69770786	69772351	-0.20838	0.565747				chr1	84348278	84349664	-0.152895	0.743757				chr1	64463202	64463677	0.449682	0.695672
	chr1	74463598	74464702	0.391681	0.298753				chr1	69785834	69787428	-0.12134	0.685799				chr1	84370546	84371235	-0.438057	0.502329				chr1	64471990	64472542	1.25913	0.117225
	chr1	74470775	74471641	-0.176849	0.82582				chr1	69969043	69969624	-0.184797	0.823072				chr1	84397096	84398227	0.128713	0.792312				chr1	64484860	64486457	-0.61113	0.139099
	chr1	74619834	74620612	0.282931	0.693515				chr1	70032522	70034777	-0.515126	0.109391				chr1	84464156	84466032	-0.0309325	0.969052				chr1	64599879	64600693	0.41385	0.482404
	chr1	74663155	74664785	0.344753	0.000555242				chr1	70049066	70050422	-0.433376	0.139116				chr1	84542750	84544549	-0.0560642	0.902573				chr1	64602278	64603446	0.00871984	0.988608
	chr1	74713144	74714074	0.00642294	0.996246				chr1	70152302	70152740	-0.25671	0.775211				chr1	84568833	84569796	0.491589	0.491926				chr1	64636803	64638319	0.172444	0.816815
	chr1	74718748	74719254	-0.529373	0.596035				chr1	70166209	70166937	-0.212923	0.697609				chr1	84587731	84588890	0.11155	0.861965				chr1	64649213	64649880	0.510535	0.415347
	chr1	74746371	74746893	0.736973	0.366758				chr1	70202759	70203906	0.0296039	0.95479				chr1	84609397	84611429	-0.00832349	0.974909				chr1	64652160	64652712	3.04931	0.0102273
	chr1	74790432	74790970	0.362529	0.713112				chr1	70252475	70253283	-0.393982	0.505172				chr1	84617368	84619014	-0.0975765	0.724207				chr1	64660071	64660752	0.834671	0.307782
	chr1	74862545	74863498	0.118357	0.834742				chr1	70281217	70281899	-0.130032	0.881914				chr1	84621734	84622856	-0.349966	0.444588				chr1	64688806	64689789	0.947048	0.184504
	chr1	74934115	74935455	0.0947606	0.881774				chr1	70376309	70376878	-0.34869	0.663798				chr1	84628650	84631383	0.452859	0.00369393				chr1	64708785	64709677	-0.465555	0.161119
	chr1	74968187	74968772	0.222757	0.773724				chr1	70406241	70407076	-0.958148	0.188482				chr1	84736390	84738473	0.0112035	0.971303				chr1	64711345	64712191	-0.548617	0.312577
	chr1	74969245	74970657	-0.202824	0.616048				chr1	70432399	70433692	0.299299	0.241415				chr1	84763718	84765175	0.154107	0.42746				chr1	64722483	64722995	0.432751	0.56285
	chr1	75037706	75038900	0.353263	0.617531				chr1	70548550	70550152	-0.563534	0.0120195				chr1	84767070	84769133	-0.104534	0.59484				chr1	64734256	64735550	-0.261016	0.565285
	chr1	75044962	75045647	-0.618162	0.560175				chr1	70578698	70579124	0.0102631	0.993124				chr1	84831100	84832351	-0.570361	0.202287				chr1	64815077	64815607	0.819777	0.274252
	chr1	75051803	75052883	-0.344828	0.57293				chr1	70598027	70599575	-0.0306141	0.938462				chr1	84853569	84855249	-0.802003	0.0307852				chr1	64874240	64874791	0.852266	0.284098
	chr1	75118062	75119465	0.3414	0.469538				chr1	70661615	70662185	1.21732	0.139644				chr1	84898902	84900595	-0.26616	0.356492				chr1	64889313	64889919	1.38675	0.11102
	chr1	75138924	75140528	0.202562	0.770004				chr1	70670418	70672259	0.39962	6.63671e-05				chr1	84907611	84909344	-0.481345	0.0954481				chr1	64925225	64925674	1.36672	0.176432
	chr1	75146885	75148002	-0.0793778	0.92734				chr1	70685925	70687996	0.103584	0.387924				chr1	84944480	84945984	0.499658	2.1236e-05				chr1	64935440	64936969	-0.721723	0.00250979
	chr1	75154915	75156450	0.100096	0.814991				chr1	70743315	70744281	-0.0438359	0.940501				chr1	84970705	84972776	0.0764401	0.497085				chr1	64970674	64972338	0.981317	0.12435
	chr1	75163284	75164253	0.16008	0.854267				chr1	70819233	70820998	0.331682	1.43275e-05				chr1	85038909	85040788	0.0357884	0.84836				chr1	64977268	64979183	0.210365	0.707893
	chr1	75168407	75168956	-0.0792859	0.944099				chr1	70847678	70848589	0.0751609	0.941016				chr1	85048804	85049973	-0.260225	0.597692				chr1	65018848	65020022	-0.215121	0.774701
	chr1	75197522	75200227	0.37344	1.04638e-09				chr1	70867598	70868264	-0.0399126	0.963523				chr1	85085944	85087198	-0.258807	0.063479				chr1	65079573	65080326	1.16169	0.0847672
	chr1	75232114	75233785	-1.09516	3.63346e-05				chr1	70876076	70878420	-0.389713	2.27158e-06				chr1	85118454	85119453	-0.94249	0.123331				chr1	65089782	65090333	0.879181	0.36537
	chr1	75237148	75238332	0.011855	0.987484				chr1	70915183	70915811	-1.20893	0.0829697				chr1	85155327	85157169	0.192427	0.0403941				chr1	65094541	65096475	1.13037	0.00337342
	chr1	75258776	75259912	-0.245843	0.664983				chr1	70925870	70927147	-0.553985	0.371271				chr1	85165153	85166264	-0.455309	0.0499992				chr1	65111152	65112180	0.734842	0.17367
	chr1	75277176	75278193	0.396671	0.468007				chr1	70952827	70954203	-0.113045	0.767221				chr1	85170481	85171318	-0.658128	0.178708				chr1	65129170	65130405	0.371712	0.412005
	chr1	75323546	75324723	0.347211	0.698879				chr1	70963987	70965015	-0.570902	0.23532				chr1	85189726	85190740	-0.147991	0.7838				chr1	65135163	65135761	-0.689575	0.496153
	chr1	75342938	75343588	-0.100294	0.935644				chr1	70975137	70976743	-0.641408	0.0164254				chr1	85218793	85220174	-0.330667	0.356431				chr1	65141029	65142458	0.205163	0.647678
	chr1	75353285	75354812	-0.0535786	0.925132				chr1	70993982	70995224	-0.15424	0.728393				chr1	85237581	85238802	-0.183754	0.613883				chr1	65151835	65153408	0.159362	0.655358
	chr1	75417387	75418026	0.578251	0.419636				chr1	71094479	71094974	-0.596895	0.521275				chr1	85247579	85249113	-0.346091	0.37283				chr1	65209896	65211778	0.158713	0.77088
	chr1	75418513	75419800	0.948882	0.0148083				chr1	71140744	71142521	-0.589399	0.0263806				chr1	85401076	85402484	-0.419443	0.285463				chr1	65240268	65241648	-0.417716	0.551537
	chr1	75429691	75430909	-0.00711304	0.993355				chr1	71150745	71151999	-0.234843	0.361999				chr1	85410197	85411831	-0.234403	0.0901658				chr1	65255202	65255821	-1.7418	0.0856921
	chr1	75437273	75438585	-0.238793	0.719159				chr1	71197038	71197671	0.514071	0.553549				chr1	85413483	85413907	0.440171	0.196878				chr1	65282991	65283402	0.478238	0.635906
	chr1	75498905	75500114	0.151757	0.872802				chr1	71210424	71211768	-0.268404	0.391238				chr1	85437227	85438845	0.231977	0.291773				chr1	65289595	65291016	-0.0132142	0.984141
	chr1	75518846	75519535	-0.14592	0.850572				chr1	71361633	71362071	-0.708561	0.306801				chr1	85439130	85440855	0.268068	0.0574419				chr1	65326719	65327387	-0.188682	0.653538
	chr1	75540715	75541723	-0.160155	0.823405				chr1	71431035	71432614	0.27262	0.443855				chr1	85450659	85451759	0.145689	0.686548				chr1	65329312	65330994	-0.156515	0.291043
	chr1	75557643	75558387	0.0596804	0.957384				chr1	71445396	71446261	-0.760032	0.220615				chr1	85453997	85454838	0.346642	0.370245				chr1	65348178	65348996	0.263527	0.722913
	chr1	75569935	75570709	0.0689975	0.958167				chr1	71457764	71459173	0.239974	0.443502				chr1	85492826	85494027	-0.222874	0.384422				chr1	65360908	65361950	-0.431394	0.203832
	chr1	75599481	75602077	-0.0797826	0.89653				chr1	71512259	71513780	0.718992	0.0575828				chr1	85513103	85515104	-0.0647185	0.848359				chr1	65363348	65364907	-0.245697	0.432509
	chr1	75669103	75670201	-0.0758432	0.893384				chr1	71515450	71516613	0.389816	0.143353				chr1	85527050	85528705	-0.33358	0.113385				chr1	65373683	65374215	1.11708	0.192588
	chr1	75698499	75699986	-0.355447	0.316002				chr1	71518733	71520876	-0.337546	0.0454721				chr1	85550866	85551646	0.0606678	0.954298				chr1	65382914	65383834	-0.290768	0.529366
	chr1	75719444	75720354	-0.333764	0.74762				chr1	71533940	71534512	-0.0816746	0.926266				chr1	85666007	85667858	-0.177432	0.206522				chr1	65394038	65395190	-0.952146	0.0339943
	chr1	75727266	75728400	-0.00819911	0.990242				chr1	71545635	71547662	0.193204	0.0375673				chr1	85695713	85696496	-0.359607	0.589442				chr1	65398615	65400406	-0.437338	0.0510321
	chr1	75731121	75732178	-0.16466	0.732673				chr1	71559549	71560367	0.626381	0.153356				chr1	85724428	85725990	0.354185	0.000210499				chr1	65405527	65406078	0.107297	0.918317
	chr1	75804052	75805699	-0.142289	0.720626				chr1	71621018	71621532	-0.0258105	0.982924				chr1	85741059	85743091	0.176009	0.0215886				chr1	65414138	65414607	1.02966	0.199522
	chr1	75807129	75808581	0.441246	0.395831				chr1	71662572	71663259	-0.38672	0.68442				chr1	85755196	85756399	-0.111808	0.767661				chr1	65421712	65423556	-0.423369	0.0216953
	chr1	75841176	75842999	-0.436538	0.316695				chr1	71772728	71773282	0.0727294	0.941759				chr1	85763178	85764530	-0.19314	0.616734				chr1	65430973	65432696	0.17783	0.165206
	chr1	75857339	75859039	0.202553	0.358651				chr1	71809348	71809819	-0.202175	0.799634				chr1	85773348	85774665	-0.452217	0.0816051				chr1	65452739	65453306	-1.02199	0.299485
	chr1	75859846	75860540	0.54294	0.134035				chr1	71830879	71831693	-0.800252	0.251235				chr1	85800175	85801519	-0.653908	0.0552138				chr1	65467440	65469220	-0.414614	0.0854229
	chr1	75889402	75889867	0.165966	0.882063				chr1	71895532	71895937	-0.408405	0.620196				chr1	85885876	85886689	0.408079	0.546233				chr1	65474450	65475968	0.326095	0.525681
	chr1	76039638	76040277	0.213551	0.822562				chr1	71986688	71988203	0.0922226	0.846136				chr1	85894180	85895072	0.500675	0.315862				chr1	65486087	65486975	0.802902	0.164504
	chr1	76048815	76049624	-0.0982864	0.902678				chr1	72059121	72059674	-0.544821	0.275858				chr1	85929784	85931644	-0.618788	0.0347489				chr1	65492963	65493492	0.927162	0.254705
	chr1	76080317	76082612	0.170427	0.71714				chr1	72066313	72067423	0.26187	0.495197				chr1	85968204	85968944	-0.392367	0.469564				chr1	65506749	65507916	-0.859108	0.0232381
	chr1	76091464	76092009	-0.727476	0.318484				chr1	72075260	72075849	-0.585921	0.33938				chr1	86042040	86043526	-0.394326	0.00831217				chr1	65509957	65510735	-0.400953	0.43663
	chr1	76097441	76098648	-0.0909138	0.872911				chr1	72171606	72172709	0.512486	0.473865				chr1	86071552	86072162	-0.168253	0.843826				chr1	65525547	65526032	-0.514095	0.337577
	chr1	76134641	76135126	-0.600989	0.409135				chr1	72210964	72211526	-0.430605	0.663278				chr1	86127210	86127874	-0.0221772	0.979272				chr1	65532200	65535055	-0.554428	2.32044e-07
	chr1	76189644	76191026	0.421432	6.43499e-06				chr1	72300888	72301802	-0.46391	0.552635				chr1	86173133	86175163	0.208054	0.063359				chr1	65540495	65542030	-0.167642	0.602626
	chr1	76191826	76193500	0.432958	6.86934e-05				chr1	72347077	72348078	-0.929656	0.0196215				chr1	86303504	86305214	-0.558296	0.162197				chr1	65548859	65549752	0.785229	0.232908
	chr1	76196406	76196891	-0.449238	0.611469				chr1	72382938	72383706	-0.160848	0.889097				chr1	86359890	86360993	-0.500109	0.238865				chr1	65574161	65574745	1.00522	0.10921
	chr1	76210781	76211810	-0.981577	0.0600997				chr1	72445232	72446380	-0.49575	0.312311				chr1	86483717	86484779	-0.523858	0.194757				chr1	65612996	65615065	-0.495872	1.4337e-07
	chr1	76230022	76230934	-0.715735	0.128808				chr1	72466378	72467365	-0.176264	0.79892				chr1	86547605	86548441	-0.580094	0.377841				chr1	65622774	65624072	0.480192	0.283239
	chr1	76238411	76239024	-0.0214327	0.984997				chr1	72475638	72476556	0.722169	0.123609				chr1	86621340	86623057	-0.0319231	0.965958				chr1	65630679	65632255	-1.12316	0.000378526
	chr1	76249983	76252780	0.288294	2.27403e-06				chr1	72503044	72504253	-0.514968	0.196905				chr1	86730641	86731846	-0.201319	0.699452				chr1	65647317	65648308	0.44242	0.409531
	chr1	76261355	76263521	-2.68998	1.78927e-72				chr1	72542417	72542877	0.401503	0.666995				chr1	86845853	86847176	-0.701648	0.071962				chr1	65655242	65655695	0.558776	0.604979
	chr1	76298828	76299327	3.4418	7.36943e-10				chr1	72698696	72699490	-0.043069	0.964105				chr1	86861130	86862716	-0.472771	0.00174313				chr1	65671628	65673462	0.0117228	0.974963
	chr1	76299551	76300733	2.46367	6.70445e-17				chr1	72747709	72750245	-0.238243	0.44101				chr1	86884946	86885941	-0.766336	0.0373715				chr1	65674594	65675444	-0.812379	0.0196319
	chr1	76307699	76308985	0.169568	0.714575				chr1	72788054	72788669	-1.40509	0.016127				chr1	86939501	86940336	-0.387365	0.407168				chr1	65680404	65682212	-0.686513	0.000701194
	chr1	76374543	76375127	0.0138867	0.992271				chr1	72789748	72790558	-0.949285	0.0392685				chr1	86965421	86966267	-0.38444	0.330205				chr1	65695522	65697006	0.0304981	0.954689
	chr1	76408653	76409310	-0.355073	0.717028				chr1	72898693	72900228	-0.264728	0.442952				chr1	86967427	86968600	-0.282355	0.300388				chr1	65701134	65702168	-0.539153	0.0958153
	chr1	76456651	76458203	-0.196262	0.621653				chr1	72905291	72905892	-0.258847	0.77675				chr1	86973293	86974693	-0.396545	0.243009				chr1	65719459	65721011	-0.279264	0.00843595
	chr1	76477735	76479778	-0.253485	0.456825				chr1	73023327	73023964	-0.221624	0.793489				chr1	87082105	87083604	-0.662929	0.000251246				chr1	65731205	65732215	-0.265138	0.641045
	chr1	76539827	76541682	-0.187766	0.802588				chr1	73088474	73089831	-0.168018	0.588111				chr1	87153302	87154037	-1.0574	0.0860512				chr1	65737373	65737986	-0.820057	0.313377
	chr1	76619193	76620956	-0.296767	0.0999449				chr1	73241791	73242614	-0.234393	0.727837				chr1	87169413	87171448	0.0156835	0.917668				chr1	65746760	65748524	-0.345719	0.0324481
	chr1	76656576	76658270	-0.0926437	0.877633				chr1	73311130	73311943	-0.0519221	0.945384				chr1	87205393	87206586	-0.600761	0.155654				chr1	65775034	65775926	1.39828	0.0147841
	chr1	76675937	76676743	0.54996	0.441123				chr1	73565372	73566659	-0.830873	0.0231622				chr1	87219677	87220090	-0.207926	0.786809				chr1	65793685	65795069	-0.0285114	0.945592
	chr1	76684311	76686093	0.113057	0.622445				chr1	73571880	73572614	-0.664507	0.417264				chr1	87220714	87222298	0.0351034	0.918408				chr1	65828468	65829717	0.755516	0.131765
	chr1	76705346	76705915	-0.159277	0.899028				chr1	73601929	73602730	0.567178	0.713553				chr1	87228640	87230032	-0.138932	0.816516				chr1	65885273	65887167	-0.445577	1.18904e-11
	chr1	76706120	76706796	-0.266698	0.792828				chr1	73645137	73645853	-0.023384	0.986855				chr1	87238874	87240804	-0.337883	0.0112333				chr1	65896468	65897713	-0.421286	0.398361
	chr1	76725888	76726337	-0.385428	0.766838				chr1	73670731	73672258	0.204191	0.671403				chr1	87253253	87254828	-0.247979	0.49988				chr1	65900043	65900776	-0.211674	0.752452
	chr1	76733181	76734883	0.118332	0.880406				chr1	73793728	73794394	-0.457582	0.468032				chr1	87258425	87259112	-0.149494	0.807523				chr1	65924670	65925979	-0.0116543	0.981698
	chr1	76744406	76745382	-0.0911859	0.945092				chr1	73918426	73919147	-0.162453	0.862323				chr1	87264032	87265742	0.226519	0.411388				chr1	65933088	65933732	-0.804381	0.217262
	chr1	76750750	76752056	-0.306429	0.663394				chr1	73981867	73982414	-0.470767	0.374358				chr1	87282469	87283306	0.0943075	0.913474				chr1	65940487	65940911	-0.324092	0.796793
	chr1	76759290	76761416	-0.20615	0.26724				chr1	74038979	74039726	-0.578039	0.262854				chr1	87287559	87288625	-0.467874	0.239565				chr1	65952067	65952489	-0.665221	0.501294
	chr1	76796264	76797505	-0.213627	0.674891				chr1	74058529	74060101	-0.645403	0.000109657				chr1	87293761	87294890	0.03774	0.9384				chr1	65991034	65991690	0.237081	0.77502
	chr1	76811360	76811978	-0.30393	0.763703				chr1	74103138	74103611	-0.554042	0.398271				chr1	87297485	87300086	-0.32742	0.182164				chr1	65993440	65994059	-0.257659	0.759381
	chr1	76890259	76891944	0.0934862	0.906366				chr1	74140062	74141186	0.0239208	0.969866				chr1	87315396	87316064	0.774553	0.00141209				chr1	66005421	66005939	0.838267	0.311851
	chr1	77005213	77005687	0.278631	0.781565				chr1	74236442	74236942	-0.0194756	0.98546				chr1	87317709	87319141	-0.125371	0.521894				chr1	66022455	66023021	0.0333018	0.979944
	chr1	77133144	77134274	-0.294635	0.631342				chr1	74279300	74279834	-0.39795	0.654595				chr1	87323908	87324802	-0.642673	0.12541				chr1	66030347	66030820	0.725851	0.506364
	chr1	77285517	77286106	-0.0931218	0.934634				chr1	74286735	74287446	-0.370777	0.597232				chr1	87331579	87332889	-0.692221	0.0358894				chr1	66038345	66038840	0.13225	0.903607
	chr1	77333157	77334892	-0.370685	0.634147				chr1	74305156	74306032	-0.32287	0.55397				chr1	87379221	87381543	0.272419	8.11947e-06				chr1	66053765	66054299	0.563661	0.503357
	chr1	77336728	77337987	-0.0486503	0.94635				chr1	74463598	74464702	0.30204	0.39632				chr1	87398380	87400181	0.621166	0.0308413				chr1	66072350	66073611	-0.292571	0.60056
	chr1	77366709	77367332	0.11674	0.878318				chr1	74470775	74471641	-0.982259	0.0282966				chr1	87430448	87431872	-0.194013	0.681398				chr1	66152595	66154148	-0.390016	0.143852
	chr1	77384493	77385367	-0.401139	0.533045				chr1	74516243	74516731	-0.671632	0.37541				chr1	87490012	87491922	0.202547	0.550129				chr1	66257879	66259064	0.104679	0.868007
	chr1	77542983	77543590	0.205227	0.860113				chr1	74619834	74620612	0.0790869	0.914755				chr1	87496060	87497153	-0.0274005	0.960403				chr1	66277535	66278651	-0.0993143	0.888744
	chr1	77591824	77592343	0.327984	0.700659				chr1	74663155	74664785	-0.223605	0.0445436				chr1	87505646	87506683	0.422282	0.300684				chr1	66311091	66311727	0.736174	0.320794
	chr1	77608559	77609366	-0.0269999	0.982399				chr1	74713144	74714074	-0.361005	0.576348				chr1	87507485	87508266	0.00901343	0.99348				chr1	66330599	66331322	0.558304	0.384375
	chr1	77614011	77614632	-0.612749	0.392304				chr1	74718748	74719254	-0.311501	0.729406				chr1	87510413	87512158	0.010076	0.982586				chr1	66346106	66347047	-0.826739	0.189284
[truncated: 91,859 more rows]
