# Supplementary material for: CDK9 inhibition induces epigenetic reprogramming revealing strategies to circumvent resistance in lymphoma
Source: Mol Cancer. 2023 Mar 30;22:64. doi: 10.1186/s12943-023-01762-6 (PMC10061728; doi:10.1186/s12943-023-01762-6)
Supplement: Supplementary file 6 — Additional file 6. [file 12943_2023_1762_MOESM6_ESM.xlsx]

## Sheet: Metadata
H3K27ac ChIP differential super enhancer (SE) analysis
	Description	VAL and OCI-LY3 cells were treated with the CDK9 inhibitor AZD4573 (30 nM) for 8 hours then drug was washed out. Washed cells incubated overnight then were harvested at 24 hours from initial treatment. Control cells were harvested at time 0. Samples were prepared for H3K27ac ChIP-seq using the SimpleChIP enzymatic chromatin IP kit with the CST H3K27ac antibody for immunoprecipitation (CAT# 8173).…

## Sheet: VAL_ROSE2_baseline_SEs
CHROM	START	STOP	enhancerRank	OVERLAP_GENES	PROXIMAL_GENES	CLOSEST_GENE
chr1	226820959	226926951	1	ITPKB		ITPKB
chr22	23221996	23296876	2	IGLL5		IGLL5
chr9	37369296	37432332	3	GRHPR	ZBTB5	GRHPR
chr2	89131564	89186207	4			ANKRD36BP2
chr12	122406576	122480086	5	BCL7A,WDR66	MLXIP	BCL7A
chr12	48191809	48230467	6	HDAC7	RAPGEF3,SLC48A1,HDAC7	HDAC7
chr17	75429434	75469683	7	SEPT9	SEPT9,MIR4316	SEPT9
chr12	113486891	113548059	8	RASAL1,DTX1	RASAL1,CCDC42B	DTX1
chr3	31938221	32023151	9	OSBPL10	ZNF860	ZNF860
chr1	203236616	203275784	10	BTG2,LOC730227	CHIT1,LOC730227,FMOD	LOC730227
chr12	6534834	6580207	11	TAPBPL,LOC678655,CD27,VAMP1	NCAPD2,VAMP1,SCARNA10,MRPL51,SCNN1A,LTBR	LOC678655
chr22	39833445	39867378	12	MGAT3	MGAT3,TAB1,SMCR7L,ATF4	MGAT3
chr16	81830331	81876168	13	PLCG2		PLCG2
chr10	126274790	126326180	14	FAM53B,LHPP		FAM53B
chr3	183228730	183311026	15	KLHL6	KLHL24	KLHL6
chr11	64616517	64668334	16	MIR194-2,EHD1,MIR192,ATG2A	GPHA2,MEN1,MAP4K2,CDC42BPG,PPP2R5B	EHD1
chr12	113567543	113670938	17	TPCN1,RASAL1,CCDC42B,C12orf52,DDX54,IQCD	DDX54,RASAL1	DDX54
chr11	65170781	65225242	18	FRMD8,MIR612,NEAT1	MALAT1,TIGD3,SLC25A45	NEAT1
chr18	74756649	74821022	19	MBP	MBP	MBP
chr14	106133964	106172415	20			TMEM121
chr8	96066708	96113350	21	MIR3150,MIR3150B,C8orf38	PLEKHF2	MIR3150B
chr10	125823812	125866998	22	CHST15		CHST15
chr8	11273926	11325114	23	FAM167A,C8orf12	BLK	FAM167A
chr11	111237577	111310998	24	POU2AF1		POU2AF1
chr14	94421855	94445750	25	ASB2	OTUB2,C14orf48,FAM181A,C14orf86	ASB2
chr3	186703598	186757842	26	ST6GAL1		ST6GAL1
chr19	2041317	2096564	27	MKNK2,MOBKL2A	BTBD2,IZUMO4	MKNK2
chr8	96224430	96261070	28	C8orf37		C8orf37
chr2	68936908	69018238	29	ARHGAP25	ARHGAP25	ARHGAP25
chr7	102036120	102086966	30	PRKRIP1,ORAI2	POLR2J,SPDYE6,ALKBH4,ORAI2,LRWD1	ORAI2
chr8	81051066	81083756	31	TPD52	TPD52	TPD52
chr1	23881111	23956433	32	ID3,MDS2	E2F2	ID3
chr16	12377890	12443260	33	SNX29		SNX29
chr22	42316065	42357029	34	LOC339674,TNFRSF13C,CENPM	SEPT3,MIR33A,WBP2NL,CENPM	CENPM
chr5	133860172	133891767	35	PHF15		PHF15
chr15	75063778	75092523	36	CSK	ULK3,CYP1A1,CPLX3,LMAN1L,CYP1A2	CSK
chr2	65578156	65632392	37	SPRED2		SPRED2
chr19	10329880	10363324	38	MRPL4,MIR4322,S1PR2	ICAM4,ICAM1,DNMT1,ICAM5,MRPL4	S1PR2
chr6	90983595	91026462	39	BACH2		BACH2
chr15	40330693	40415249	40	BMF,SRP14	BUB1B,BMF	BMF
chr3	187652886	187700521	41			LPP
chr2	60577361	60599349	42			BCL11A
chr22	50730241	50782248	43	FAM116B,PPP6R2,PLXNB2	TUBGCP6,MAPK12,HDAC10,MAPK11	FAM116B
chr6	88606561	88642752	44			SPACA1
chr5	139015424	139051297	45	CXXC5		CXXC5
chr1	205242895	205290847	46	NUAK2	TMCC2,KLHDC8A	NUAK2
chr4	25863653	25881372	47	SEL1L3	C4orf52	SEL1L3
chr8	59973324	59997537	48	TOX		TOX
chr7	105690204	105731011	49	SYPL1		SYPL1
chr2	65131429	65174251	50	LOC400958	SLC1A4	LOC400958
chr14	95922772	96002038	51	GLRX5,SNHG10,C14orf49,SCARNA13	SNHG10,C14orf139	C14orf49
chr11	67112025	67212521	52	CARNS1,LOC100130987,CLCF1,POLD4,CORO1B,TBC1D10C,PPP1CA,RAD9A,RPS6KB2,PTPRCAP	PPP1CA,CABP4,SSH3,AIP,CARNS1,GPR152,TMEM134	RAD9A
chr11	9616033	9650523	53		WEE1,SWAP70	WEE1
chr1	198589150	198634073	54	PTPRC		PTPRC
chr20	46095529	46131669	55	NCOA3	NCOA3	NCOA3
chr2	70313020	70370739	56	LOC400960,PCBP1,LOC100133985	C2orf42	LOC100133985
chr16	68260162	68319702	57	SLC7A6,ESRP2,NFATC3,PLA2G15	PRMT7,SLC7A6OS	SLC7A6
chr4	40179127	40206977	58	RHOH		RHOH
chr17	56408383	56430400	59	SUPT4H1,MIR142	BZRAP1	SUPT4H1
chr7	101922027	101951792	60	CUX1,SH2B2,MIR4285	SPDYE6	MIR4285
chr2	47915992	47963067	61		MSH6	MSH6
chr16	89034027	89066614	62	CBFA2T3	CBFA2T3	CBFA2T3
chr2	219735913	219774484	63	WNT10A,WNT6	PRKAG3,CDK5R2	WNT10A
chr3	10206575	10268122	64	IRAK2	C3orf10,VHL,TATDN2	IRAK2
chr6	41672778	41703309	65	TFEB	FRS3,PRICKLE4,PGC	TFEB
chr8	56772453	56805728	66	LYN		LYN
chr1	32665954	32740468	67	C1orf91,CCDC28B,DCDC2B,FAM167B,IQCC,LCK,EIF3I,MTMR9LP	TXLNA,IQCC,HDAC1	MTMR9LP
chr11	9663817	9720184	68	SWAP70		SWAP70
chr3	71580305	71632401	69	MIR1284,FOXP1		MIR1284
chr20	4938983	4991486	70	SLC23A2		SLC23A2
chr2	232526649	232550705	71		PTMA,MIR1244-2	PTMA
chr6	149787121	149818368	72	ZC3H12D	PPIL4	ZC3H12D
chr21	45553509	45580878	73	C21orf33	PWP2	C21orf33
chr9	117128863	117167076	74	AKNA,DFNB31	ORM2,ORM1	AKNA
chr10	126222983	126239725	75	LHPP		LHPP
chr11	72851745	72900449	76	FCHSD2	P2RY2	FCHSD2
chr22	35709366	35773583	77	TOM1,MIR3909	TOM1,HMOX1,MCM5	MIR3909
chr12	25146642	25179239	78	C12orf77	LRMP,BCAT1	C12orf77
chr16	67550034	67598214	79	FAM65A,CTCF	ATP6V0D1,CTCF,AGRP	FAM65A
chr17	61997582	62032435	80	CD79B,SCN4A	CSH2,CSH1,GH1,GH2,CD79B,CSHL1,C17orf72	CD79B
chr5	150591653	150618726	81	CCDC69	GM2A	CCDC69
chr6	24883467	24962480	82	FAM65B	FAM65B	FAM65B
chr21	43281937	43315948	83	C2CD2,PRDM15		PRDM15
chr10	329031	389219	84	DIP2C		ZMYND11
chr1	226520757	226559105	85	PARP1	LIN9	LIN9
chr8	82004956	82024237	86	PAG1		PAG1
chr5	140886312	140910278	87	PCDHGB3,PCDHGC3,PCDHGA2,PCDHGA3,PCDHGA8,PCDHGA11,PCDHGA10,PCDHGA12,PCDHGA4,PCDHGA9,PCDHGB6,PCDHGC5,DIAPH1,PCDHGA5,PCDHGB4,PCDHGB5,PCDHGB7,PCDHGA7,PCDHGB1,PCDHGC4,PCDHGA1,PCDHGA6,PCDHGB2	PCDHGC3,PCDHGC4,PCDHGC5	PCDHGC5
chr1	111735403	111772904	88	DENND2D,CHI3L2		DENND2D
chr1	26605904	26662851	89	CD52,SH3BGRL3,UBXN11,AIM1L	ZNF683,CCDC21,UBXN11	UBXN11
chr10	72228754	72269532	90	KIAA1274	NODAL	KIAA1274
chr8	96143138	96156205	91	PLEKHF2		PLEKHF2
chr3	36935055	36986945	92	TRANK1	MLH1,EPM2AIP1	TRANK1
chr2	64853510	64894904	93	SERTAD2	LOC339807	SERTAD2
chr20	37487468	37523004	94	PPP1R16B	FAM83D	FAM83D
chr8	59929209	59958564	95	TOX		TOX
chr17	27037882	27072293	96	SNORD42B,TLCD1,RPL23A,SNORD4A,NEK8,SNORD4B,TRAF4,RAB34,SNORD42A,PROCA1	RAB34,SUPT6H,SDF2	NEK8
chr14	106025297	106049383	97		TMEM121	TMEM121
chr6	32908357	32939362	98	HLA-DMA,BRD2,HLA-DMB	LOC100294145,BRD2,HLA-DOA	HLA-DMA
chr13	41535514	41593509	99	ELF1	WBP4,SUGT1P3	ELF1
chr2	65240972	65306107	100	SLC1A4,CEP68		CEP68
chr12	69180814	69203329	101	MDM2	SLC35E3	MDM2
chr20	49411567	49438830	102	BCAS4	BCAS4	BCAS4
chr15	31617646	31653534	103	KLF13		KLF13
chr18	60792685	60809736	104	BCL2		BCL2
chr9	130732990	130754823	105	FAM102A	PIP5KL1,FAM102A,DPM2	FAM102A
chr1	204449134	204500718	106	MDM4,PIK3C2B	MDM4	MDM4
chr1	93410313	93444293	107	FAM69A		FAM69A
chr6	89309600	89352184	108	RNGTT		RNGTT
chr9	136809769	136858567	109	VAV2	NCRNA00094,VAV2	VAV2
chr7	73623844	73704565	110	RFC2,LAT2,CLIP2	CLIP2,LAT2,EIF4H,MIR590	RFC2
chr5	14648944	14685614	111	FAM105B		FAM105B
chr22	50608447	50648327	112	TRABD,PANX2,SELO	PANX2,TUBGCP6,HDAC10,MOV10L1	TRABD
chr12	8761944	8828790	113	AICDA,MFAP5	RIMKLB	MFAP5
chr5	173100615	173147706	114			BOD1
chr1	156450758	156474838	115	MEF2D		MEF2D
chr6	37104754	37139829	116	PIM1		PIM1
chr10	92736790	92767743	117			ANKRD1
chr11	130021032	130052153	118	ST14		ST14
chr20	52508895	52558650	119		SUMO1P1	SUMO1P1
chr16	2509142	2596735	120	CEMP1,PDPK1,NTN3,ATP6V0C,TBC1D24,AMDHD2,C16orf59,MIR3178	PDPK1,CCNF	ATP6V0C
chr17	4261902	4300458	121	UBE2G1	SPNS3	UBE2G1
chr19	11038918	11087303	122	YIPF2,C19orf52,SMARCA4	SMARCA4	SMARCA4
chr16	85603121	85647878	123	KIAA0182		KIAA0182
chr1	3566208	3594167	124	WDR8,TP73	TP73,MEGF6,TPRG1L	TP73
chr13	46947871	46975416	125	C13orf18		C13orf18
chr8	67434346	67458066	126		C8orf46	C8orf46
chr22	23542680	23561932	127	BCR	FBXW4P1,BCR	BCR
chr9	134531562	134562291	128	RAPGEF1		RAPGEF1
chr20	35463493	35515689	129	C20orf117,C20orf118		C20orf117
chr19	42613303	42637208	130	POU2F2	GRIK5,MIR4323,ZNF574	POU2F2
chr3	53194800	53231141	131	PRKCD	RFT1	PRKCD
chr9	139103357	139137570	132	QSOX2	LHX3	QSOX2
chr20	46018437	46046816	133		ZMYND8	ZMYND8
chr8	110586573	110611143	134	SYBU	EBAG9,SYBU	EBAG9
chr15	59686587	59705144	135		FAM81A,MYO1E	MYO1E
chr3	32432825	32511418	136	CMTM7	CMTM6	CMTM7
chr1	167585581	167600468	137	RCSD1		RCSD1
chr16	85479285	85532904	138			KIAA0182
chr16	70429160	70473078	139	ST3GAL2	FUK,DDX19A	ST3GAL2
chr19	16682463	16740747	140	SLC35E1,MED26	C19orf42,TMEM38A,CHERP	MED26
chr8	86086937	86113350	141	E2F5	E2F5,CA13,C8orf59	E2F5
chr8	123792578	123811629	142	ZHX2		ZHX2
chr2	64313755	64343264	143	PELI1		PELI1
chr3	13086960	13130288	144	IQSEC1		IQSEC1
chr3	111832437	111856070	145	C3orf52,GCET2	MIR567	GCET2
chr9	140552178	140610466	146	EHMT1	C9orf37,FLJ40292	EHMT1
chr15	44067906	44102499	147	ELL3,MIR1282,SERINC4,MFAP1,SERF2,C15orf63	CATSPER2P1,WDR76,PDIA3	SERF2
chr7	101498450	101528943	148	CUX1		CUX1
chr8	103540482	103549288	149		ODF1	ODF1
chr19	38441629	38477994	150	SIPA1L3	WDR87	SIPA1L3
chr7	50306815	50349182	151	IKZF1		IKZF1
chr8	27219312	27245181	152	PTK2B		PTK2B
chr3	5201580	5247728	153	EDEM1,ARL8B		EDEM1
chr19	49829695	49860557	154	TEAD2,CD37	DKKL1,CCDC155,CD37,SLC6A16,MIR4324	CD37
chr2	131127618	131148705	155	PTPN18	IMP4,CCDC115,PTPN18	PTPN18
chr10	126367182	126394529	156	FAM53B		FAM53B
chr7	24860261	24886502	157	OSBPL3		DFNA5
chr14	74208612	74239151	158	C14orf43	PNMA1	C14orf43
chr4	74454990	74485218	159	RASSF6		RASSF6
chr16	30456535	30485300	160	ITGAL,SEPHS2	ZNF48,ZNF771,DCTPP1	ITGAL
chr20	55883002	55903678	161	MIR4325	RAE1,SPO11,BMP7,MTRNR2L3	MIR4325
chr3	133185597	133211101	162	BFSP2		BFSP2
chr15	91344795	91446897	163	BLM,FES,FURIN	UNC45A,FES,MAN2A2,HDDC3	FURIN
chr12	47586171	47617782	164	LOC100233209,FAM113B		FAM113B
chr8	95954096	95976042	165	TP53INP1	CCNE2	TP53INP1
chr11	44617553	44631068	166	CD82	CD82	CD82
chr16	56922235	56985336	167	SLC12A3,HERPUD1	SLC12A3,MIR138-2,CETP,NLRC5,HERPUD1	HERPUD1
chr18	77552129	77581018	168		KCNG2	KCNG2
chr12	111042913	111136174	169	HVCN1,TCTN1	PPP1CC,PPTC7	HVCN1
chr11	128474195	128499936	170		ETS1	ETS1
chr2	12171435	12212051	171			MIR4262
chr15	86228980	86263015	172	AKAP13		AKAP13
chr10	126407088	126432915	173	FAM53B	METTL10	FAM53B
chr14	70110181	70180232	174	KIAA0247		KIAA0247
chr10	26719361	26770835	175	APBB1IP		APBB1IP
chr17	17640781	17670572	176	RAI1	MIR33B,SMCR5	SMCR5
chr11	2398650	2422689	177	CD81	KCNQ1,TSSC4,TRPM5	CD81
chr1	27791332	27817378	178	WASF2		WASF2
chr17	74983285	75004402	179			C17orf86
chr8	103818172	103843496	180	AZIN1		AZIN1
chr10	49867993	49894066	181	WDFY4		WDFY4
chr16	11863001	11904312	182	ZC3H7A	TXNDC11,BCAR4,RSL1D1	ZC3H7A
chr22	24814798	24833894	183	C22orf45,ADORA2A		ADORA2A
chr9	93536206	93590487	184	SYK	SYK	SYK
chr11	118709789	118767525	185	CXCR5,BCL9L	DDX6	CXCR5
chr1	24213908	24243354	186	CNR2	PNRC2,FUCA1	CNR2
chr11	67033981	67057121	187	ANKRD13D,ADRBK1	SSH3,LOC100130987	ANKRD13D
chr12	65003777	65038308	188	MIR548C,RASSF3,MIR548Z		MIR548Z
chr8	8703066	8730841	189	MFHAS1		MFHAS1
chr19	38397365	38423281	190	SIPA1L3	WDR87	SIPA1L3
chr10	104394959	104421733	191	TRIM8		TRIM8
chr6	132805569	132834620	192	STX7	TAAR9,TAAR8	STX7
chr11	14332914	14364275	193	RRAS2		RRAS2
chr17	66201534	66255998	194	AMZ2,ARSG	LOC440461,AMZ2,SLC16A6	AMZ2
chr9	123623534	123667203	195	PHF19,TRAF1	PSMD5,LOC253039	PHF19
chr12	125368336	125424495	196	UBC	SCARB1,DHX37	UBC
chr3	16472111	16489355	197	RFTN1		RFTN1
chr2	233940288	233973778	198	INPP5D	NEU2,INPP5D	INPP5D
chr10	551928	572857	199	DIP2C		C10orf108
chr5	79476352	79515102	200	SERINC5		SERINC5
chr9	37283089	37303259	201	ZCCHC7		GRHPR
chr9	36993499	37012482	202	PAX5		PAX5
chr17	62961522	62983477	203	AMZ2P1	LRRC37A3	AMZ2P1
chr8	11381658	11416250	204	BLK		BLK
chr18	60822277	60829083	205	BCL2		BCL2
chr22	26875141	26951150	206	HPS4,SRRD,TFIP11,TPST2	TFIP11,MIR548J,ASPHD2	TFIP11
chr22	43506791	43544187	207	BIK,MCAT	TSPO,TTLL12,TTLL1,MCAT	MCAT
chr2	175460469	175500109	208	WIPF1		WIPF1
chr7	55600269	55625387	209	VOPP1		VOPP1
chr8	8184055	8228445	210	SGK223		SGK223
chr1	9122356	9141270	211	SLC2A5	SLC2A7,GPR157	SLC2A5
chr8	11340812	11365703	212	BLK	FAM167A	BLK
chr19	38523560	38551647	213	SIPA1L3		SIPA1L3
chr10	82214136	82233924	214	TSPAN14	C10orf58	TSPAN14
chr2	109224942	109248878	215	LIMS1	LIMS1	LIMS1
chr15	31546738	31559629	216			KLF13
chr1	36815156	36863516	217	LSM10,STK40	C1orf113,FAM176B	STK40
chr18	60842813	60877331	218	BCL2		BCL2
chr16	30321929	30367411	219	LOC595101,CD2BP2	ZNF48,TBC1D10B,SEPT1,MYLPF	LOC595101
chr16	85337714	85347066	220			LOC400548
chr14	71108152	71133112	221	TTC9	MED6	TTC9
chr3	62782192	62821807	222	CADPS	CADPS	CADPS
chr2	24552292	24583961	223	ITSN2		ITSN2
chr8	60022533	60032274	224	TOX		TOX
chr12	122219233	122250010	225	LOC338799,TMEM120B,RHOF,SETD1B	HPD	RHOF
chr9	112863525	112906461	226	AKAP2,PALM2-AKAP2		AKAP2
chr3	169649061	169697638	227	LOC100128164,SEC62,SAMD7		LOC100128164
chr7	50182250	50193493	228	C7orf72	ZPBP	C7orf72
chr11	121319504	121337576	229	SORL1		SORL1
chr16	3660955	3688062	230	SLX4	NLRC3,DNASE1	SLX4
chr1	24512681	24530962	231	LOC284632,IL28RA	IL22RA1,IL28RA	LOC284632
chr2	61651237	61671687	232	USP34	SNORA70B	SNORA70B
chr22	47157959	47173535	233	TBC1D22A	CERK	TBC1D22A
chr15	101459124	101499061	234	LRRK1	ALDH1A3	LRRK1
chr2	197098221	197141293	235	HECW2		STK17B
chr5	177540776	177558464	236	RMND5B,N4BP3	NHP2	RMND5B
chr17	55518412	55547219	237	MSI2		MSI2
chr6	159228807	159248658	238	EZR	MIR3918,OSTCL	EZR
chr19	16527658	16569332	239	EPS15L1	C19orf44,CALR3	EPS15L1
chr2	88891199	88927674	240	EIF2AK3		EIF2AK3
chr19	7401368	7415514	241		ARHGEF18	ARHGEF18
chr9	134600499	134615327	242	RAPGEF1	RAPGEF1	RAPGEF1
chr1	154908825	154956556	243	PMVK,SHC1,PBXIP1,FLAD1,MIR4258,PYGO2,CKS1B	DCST2,ZBTB7B,DCST1,SHC1,LENEP	PYGO2
chr1	203422052	203431850	244		PRELP,OPTC	PRELP
chr12	117239827	117257395	245	RNFT2		HRK
chr8	103242234	103252811	246	RRM2B		RRM2B
chr13	52367790	52406003	247	NCRNA00282,DHRS12	CCDC70	DHRS12
chr2	219188041	219200192	248	PNKD	TMBIM1,C2orf62,SLC11A1	PNKD
chr8	56746674	56758405	249		LYN	LYN
chr19	1241710	1276567	250	C19orf23,CIRBP,C19orf24,ATP5D,MIDN	ATP5D,STK11,C19orf26,EFNA2	CIRBP
chr2	96810434	96840452	251	DUSP2	ADRA2B,STARD7,ASTL	DUSP2
chr6	26020738	26057400	252	HIST1H2BB,HIST1H4B,HIST1H3B,HIST1H2AB,HIST1H3A,HIST1H3C,HIST1H4A,HIST1H1C	HIST1H1A,HFE,HIST1H4C	HIST1H2BB
chr11	128563338	128604343	253	FLI1		FLI1
chr3	16544052	16558149	254	RFTN1		RFTN1
chr2	197015532	197048245	255	STK17B		STK17B
chr14	91815515	91843377	256	CCDC88C		CCDC88C
chr11	65837067	65880990	257	PACS1	CATSPER1,SF3B2,GAL3ST3	PACS1
chr9	37025369	37036917	258	PAX5	LOC100506710	PAX5
chr8	56875657	56904422	259	LYN		SNORD54
chr8	142098868	142139451	260	DENND3		DENND3
chr6	27775002	27806938	261	HIST1H4J,HIST1H2AI,HIST1H2BM,HIST1H2BN,HIST1H4K,HIST1H2BL,HIST1H3H,HIST1H2AK,HIST1H2AJ	HIST1H2AL,HIST1H3I,HIST1H4L,HIST1H1B	HIST1H4J
chr22	22380477	22398902	262		TOP3B	TOP3B
chr22	46973015	47010343	263		GRAMD4,CELSR1	GRAMD4
chr19	44251676	44289547	264	C19orf61,KCNN4	ZNF283,LYPD5,IRGC	C19orf61
chr9	130661159	130706559	265	FAM102A,PIP5KL1,DPM2,ST6GALNAC4,ST6GALNAC6	AK1,ENG	ST6GALNAC4
chr8	120915928	120975322	266	DEPDC6	DSCC1	DEPDC6
chr15	31494380	31529051	267			KLF13
chr8	8599760	8612571	268		CLDN23	CLDN23
chr15	63759128	63810056	269	USP3		USP3
chr9	95479004	95503915	270	BICD2	IPPK,BICD2	BICD2
chr1	1815074	1840547	271	GNB1	TMEM52,CALML6	GNB1
chr4	42630007	42659645	272	ATP8A1		ATP8A1
chr19	39339321	39370252	273	SIRT2,HNRNPL,RINL	ECH1,SIRT2,NFKBIB,LGALS4	HNRNPL
chr17	74476401	74497466	274	RHBDF2	AANAT,PRCD,CYGB,UBE2O	RHBDF2
chr11	9759857	9787565	275	LOC283104,LOC440028,SWAP70		LOC283104
chr20	30262912	30311770	276	BCL2L1	COX4I2,TPX2	BCL2L1
chr11	82765483	82783889	277	RAB30	SNORA70E	RAB30
chr2	33700991	33722174	278	RASGRP3	RASGRP3	RASGRP3
chr7	101598469	101635752	279	CUX1		CUX1
chr9	117350083	117382252	280	C9orf91,ATP6V1G1		C9orf91
chr14	106312324	106330412	281			KIAA0125
chr2	102314207	102334119	282	MAP4K4		MAP4K4
chr2	135011223	135052927	283	MGAT5		MGAT5
chr11	65238635	65274841	284	MALAT1	NEAT1,MIR612,SCYL1	MALAT1
chr1	203290443	203309132	285		LOC730227,FMOD,BTG2	FMOD
chr8	87520042	87536519	286	FAM82B,CPNE3		CPNE3
chr5	176899463	176944633	287	DBN1,DDX41,PDLIM7,DOK3	DOK3,PRR7,GRK6,PDLIM7,FAM193B	PDLIM7
chr19	56135663	56167472	288	ZNF581,U2AF2,ZNF580,ZNF784,CCDC106	EPN1,ZNF524,ZNF579,FIZ1,ZNF865	ZNF580
chr5	150432308	150474306	289	TNIP1	ANXA6,GPX3	TNIP1
chr1	153917327	153964032	290	RAB13,DENND4B,JTB,CRTC2,CREB3L4,RPS27,SLC39A1	GATAD2B	CREB3L4
chr9	96047995	96065074	291	WNK2	C9orf129	C9orf129
chr16	27184261	27218278	292	JMJD5		JMJD5
chr20	50128939	50171342	293	NFATC2	NFATC2	NFATC2
chr1	9864599	9926087	294	CTNNBIP1,CLSTN1	CTNNBIP1	CLSTN1
chr9	101867401	101897923	295	TGFBR1	TGFBR1	TGFBR1
chr1	175157860	175199966	296	KIAA0040	KIAA0040	KIAA0040
chr10	30711722	30757257	297	MAP3K8	LOC729668	MAP3K8
chr8	6263227	6287598	298	MCPH1		MCPH1
chr17	1619868	1637847	299	WDR81	PRPF8,SERPINF2,TLCD2,MIR22,WDR81,SERPINF1,C17orf91	WDR81
chr22	37614542	37641522	300	RAC2	CYTH4,SSTR3,C1QTNF6	RAC2
chr15	72342547	72372137	301	MYO9A	SENP8	SENP8
chr1	173379623	173399918	302		PRDX6,LOC646870	PRDX6
chr12	92527506	92566355	303	BTG1		BTG1
chr21	45594850	45640548	304		C21orf33,ICOSLG,DNMT3L	ICOSLG
chr10	5687002	5708597	305	ASB13	C10orf18,ASB13	ASB13
chr2	197994622	198036464	306	ANKRD44		ANKRD44
chr12	10541034	10559643	307	KLRK1	KLRC2,KLRC4,KLRC3,KLRC1	KLRK1
chr17	5094617	5159115	308	ZNF594,LOC100130950,C17orf87	RABEP1	C17orf87
chr6	91084292	91108274	309			BACH2
chr9	20372747	20382628	310	MLLT3		MLLT3
chr3	195906045	195921288	311		ZDHHC19,LOC401109,OSTalpha	ZDHHC19
chr20	31096749	31126722	312		LOC149950,C20orf112	C20orf112
chr14	23019529	23039209	313	DAD1	ABHD4	DAD1
chr8	126617425	126622732	314			TRIB1
chr5	133967951	133985068	315	SAR1B,SEC24A		SEC24A
chr16	12318591	12350591	316	SNX29		SNX29
chr3	195622119	195636417	317	TNK2		TNK2
chr14	69259361	69289086	318	C14orf181,ZFP36L1		C14orf181
chr5	71581267	71616929	319	PTCD2,MRPS27		MRPS27
chr10	98432788	98463904	320	PIK3AP1		PIK3AP1
chr16	85922180	85945419	321	IRF8		IRF8
chr12	32405212	32426823	322	BICD1		BICD1
chr9	132750714	132786404	323	FNBP1	GPR107	FNBP1
chr17	29815156	29837276	324	RAB11FIP4	MIR193A	MIR193A
chr21	43916640	43957335	325	SLC37A1	RSPH1	SLC37A1
chr13	30002405	30030701	326	MTUS2		MTUS2
chr4	40289932	40327678	327		CHRNA9	CHRNA9
chr16	10961377	10985494	328	CIITA	FAM18A	CIITA
chr10	74078913	74124625	329	DNAJB12,MIR1256	DDIT4,DNAJB12	DNAJB12
chr20	39610705	39642096	330		TOP1	TOP1
chr9	33835907	33879211	331	UBE2R2	PRSS3	UBE2R2
chr2	60776439	60782921	332	BCL11A		BCL11A
chr11	64529815	64583200	333	SF1,MEN1,MAP4K2	RASGRP2,PYGM,MEN1,NRXN2,CDC42BPG	SF1
chr17	44220662	44244910	334	KIAA1267	LOC644246	KIAA1267
chr22	50311467	50355897	335	CRELD2,PIM3,ALG12	CRELD2	PIM3
chr1	26856312	26873018	336	RPS6KA1	MIR1976	RPS6KA1
chr16	89876900	89940460	337	SPIRE2,TCF25,FANCA	TUBB3,MC1R	SPIRE2
chr5	173239845	173258081	338			CPEB4
chr1	198646758	198670971	339	PTPRC		PTPRC
chr4	71767655	71809510	340	MOBKL1A	DCK	MOBKL1A
chr19	6576210	6604155	341	CD70	TNFSF9	CD70
chr20	46060471	46082592	342		NCOA3	NCOA3
chr19	2599371	2645814	343	GNG7		GNG7
chr14	96118352	96147147	344	TCL6	TCL1A,TCL1B	TCL6
chr19	50834313	50888458	345	NAPSA,NR1H2,NAPSB,POLD1	SPIB,KCNC3,MYBPC2	NAPSA
chr9	37178627	37208631	346	ZCCHC7		ZCCHC7
chr6	107131390	107179317	347	LOC100422737		QRSL1
chr9	112668684	112681881	348	PALM2,PALM2-AKAP2		PALM2
chr1	192594732	192605646	349	RGS13	RGS1	RGS13
chr19	50400399	50433182	350	NUP62,IL4I1,ATF5	SIGLEC16,AKT1S1,IL4I1,NUP62,PNKP,TBC1D17,PTOV1,SIGLEC11	ATF5
chr6	44205437	44233279	351	SLC35B2,NFKBIE,HSP90AB1	SLC29A1,AARS2,TMEM151B,TCTE1	HSP90AB1
chr2	9684311	9696659	352	ADAM17		ADAM17
chr7	142494060	142507855	353		TRY6,PRSS1,PRSS2,EPHB6	PRSS2
chr1	31205333	31230665	354	LAPTM5	MATN1,LOC100129196	LAPTM5
chr4	48192562	48215057	355	TEC		TXK
chr12	123591455	123636080	356	PITPNM2		PITPNM2
chr6	36633996	36660132	357	CDKN1A	MIR3925	CDKN1A
chr6	42738564	42751802	358		TBCC,LOC442211,PRPH2,KIAA0240	TBCC
chr22	46165262	46181695	359	ATXN10		ATXN10
chr2	201980876	201990825	360	CFLAR	FAM126B,NDUFB3	CFLAR
chr11	64879389	64902474	361	TM7SF2,FAU,MRPL49,SYVN1,ZNHIT2	C11orf2,SYVN1,CAPN1,SPDYC,ZFPL1,CDCA5	MRPL49
chr10	98030634	98067039	362	BLNK,DNTT	BLNK	DNTT
chr22	50963431	50987676	363	ODF3B,KLHDC7B,SCO2,TYMP	C22orf41,NCAPH2,CPT1B,LMF2,SBF1,LOC100144603,ADM2,MIOX,CHKB,TYMP	ODF3B
chr4	144312320	144344589	364	GAB1		GAB1
chr5	173160409	173173543	365			BOD1
chr17	63150333	63179976	366	RGS9		RGS9
chr2	42970506	43003735	367	HAAO,OXER1		OXER1
chr17	42263521	42304905	368	TMUB2,UBTF,C17orf65,ATXN7L3	TMUB2,ASB16,C17orf53,SLC4A1	ATXN7L3
chr12	69004168	69032836	369	SNORA70G,RAP1B	NUP107	SNORA70G
chr6	31508875	31561100	370	NFKBIL1,SNORD84,LTB,NCR3,LTA,LST1,ATP6V1G2,BAT1,TNF	LST1,NFKBIL1,AIF1,SNORD117,MCCD1,BAT2,SNORA38,LTB,MICB	LTA
chr22	24128799	24147617	371	SMARCB1	VPREB3,C22orf15,ZNF70,MMP11,SMARCB1,CHCHD10,DERL3	SMARCB1
chr12	56321032	56334112	372	DGKA,WIBG	SILV,RAB5B,CDK2,WIBG	DGKA
chr5	118643722	118691114	373	TNFAIP8	TNFAIP8	TNFAIP8
chr22	43087834	43123634	374	A4GALT	CYB5R3	A4GALT
chr10	98944469	98977952	375	SLIT1		SLIT1
chr21	36216526	36262414	376	RUNX1		RUNX1
chr4	8194135	8208385	377	SH3TC1	ABLIM2	SH3TC1
chr12	14425909	14444677	378			ATF7IP
chr1	4087069	4130757	379			LOC100133612
chr1	25053584	25076658	380	CLIC4		CLIC4
chr22	37868205	37889445	381	CARD10,MFNG	ELFN2	MFNG
chr1	156118036	156136353	382	SEMA4A	SLC25A44,SEMA4A,LMNA,PMF1	SEMA4A
chr5	126903465	126945207	383		CTXN3	CTXN3
chr3	46967646	46981260	384	CCDC12	NBEAL2,PTH1R	CCDC12
chr6	41975024	42018915	385	CCND3,TAF8		CCND3
chr14	23259010	23285073	386	SLC7A7	MMP14,SLC7A7,MRPL52,OXA1L	SLC7A7
chr16	84619602	84651641	387	COTL1	KLHL36	COTL1
chr9	134128503	134151527	388	FAM78A	PPAPDC3	FAM78A
chr12	110432821	110450574	389	GIT2,ANKRD13A	GIT2	ANKRD13A
chr1	9459696	9488881	390			SPSB1
chr17	1083697	1104971	391	ABR	ABR	ABR
chr20	55964455	55975509	392	RBM38	RAE1,MTRNR2L3	RBM38
chr5	131516109	131542428	393	P4HA2		P4HA2
chr22	39460179	39473798	394	APOBEC3G	APOBEC3C,APOBEC3F,APOBEC3D,APOBEC3H	APOBEC3G
chr8	119290157	119295739	395	SAMD12		EXT1
chr5	130587922	130625649	396	CDC42SE2		CDC42SE2
chr14	64319707	64336854	397	SYNE2	SYNE2	SYNE2
chr15	78348670	78376979	398	TBC1D2B	CIB2,SH2D7	TBC1D2B
chr17	38018351	38028959	399	ZPBP2,IKZF3	ZPBP2,GSDMB	ZPBP2
chr17	73333900	73357529	400	GRB2	SLC25A19,MIR3678	GRB2
chr15	67348352	67413873	401	SMAD3	SMAD3	SMAD3
chr17	29852541	29886414	402	RAB11FIP4	MIR365-2,MIR193A	MIR193A
chr16	87731520	87757016	403	JPH3,LOC100129637,KLHDC4	KLHDC4	LOC100129637
chr17	57906104	57925369	404	MIR21,TMEM49	RPS6KB1,TUBD1	MIR21
chr17	73238197	73268423	405	GGA3,LOC100287042,MIF4GD,MRPS7	NUP85,SLC25A19	GGA3
chr8	96172129	96203533	406		PLEKHF2	PLEKHF2
chr7	43686024	43699506	407	C7orf44		STK17A
chr11	67413301	67436046	408	ACY3,ALDH3B2	TBX10,NUDT8,NDUFV1,DOC2GP	ACY3
chr18	77219619	77227346	409	NFATC1		NFATC1
chr2	131099886	131113470	410	CCDC115,IMP4	PTPN18	IMP4
chr19	18197492	18230991	411	IL12RB1,MAST3	PIK3R2	MAST3
chr6	30640296	30656156	412	KIAA1949,NRM,DHX16	MDC1,ATAT1,TUBB,C6orf136	KIAA1949
chrX	19859236	19905618	413	SH3KBP1	SH3KBP1	SH3KBP1
chr19	12886113	12918064	414	PRDX2,RNASEH2A,JUNB,HOOK2	ASNA1,RTBDN,C19orf43,MAST1,BEST2	JUNB
chr9	140131450	140181615	415	FAM166A,C9orf167,TUBB2C,COBRA1,C9orf173	SLC34A3,LOC643596,C9orf169,NDOR1,TMEM203,RNF208,TPRN,ANAPC2,SSNA1,NRARP	COBRA1
chr17	47816498	47841461	416	FAM117A	MYST2,SLC35B1	FAM117A
chr9	130829176	130890823	417	PTGES2,SLC25A25,LOC389791,NAIF1,LOC100289019	LCN2,C9orf16	SLC25A25
chr4	154340061	154361389	418		KIAA0922	KIAA0922
chr14	64661322	64685420	419	SYNE2		SYNE2
chr1	9686517	9714934	420	PIK3CD,C1orf200	TMEM201	PIK3CD
chr19	18262829	18316177	421	IFI30,RAB3A,MPV17L2,PIK3R2	PDE4C	IFI30
chr1	41157332	41177680	422	NFYC,LOC100130557	NFYC,MIR30E,MIR30C1,RIMS3	LOC100130557
chr12	108934622	108962599	423	SART3,ISCU	FICD,ISCU,TMEM119	SART3
chr9	117670166	117701479	424	TNFSF8		TNFSF8
chr19	11142535	11161813	425	SMARCA4	LDLR,SMARCA4	LDLR
chr2	89039184	89066483	426	RPIA,ANKRD36BP2		ANKRD36BP2
chr8	61822276	61840540	427		LOC100130298	LOC100130298
chr4	153583409	153601068	428	TMEM154		TMEM154
chr8	131042921	131058129	429			FAM49B
chr14	103399639	103426973	430	CDC42BPB	AMN	AMN
chr11	118271576	118314294	431	ATP5L,MLL	MLL,UBE4A,ATP5L	MLL
chr16	87835754	87855320	432		SLC7A5,KLHDC4	KLHDC4
chr1	160509124	160549613	433	CD84	SLAMF6,CD84	CD84
chr22	22550029	22580262	434		VPREB1	VPREB1
chr5	78015559	78025062	435			LHFPL2
chr16	86021961	86045050	436			IRF8
chr12	121951418	121976129	437	KDM2B		KDM2B
chr2	65067015	65092734	438			LOC400958
chr1	211500106	211509935	439	TRAF5	C1orf97,TRAF5	TRAF5
chr5	156679642	156719143	440	CYFIP2,ITK		CYFIP2
chr14	77826524	77843623	441	TMED8	C14orf148,SAMD15,POMT2,GSTZ1	TMED8
chr22	37997235	38036658	442	GGA1,SH3BP1	PDXP,CDC42EP1,NOL12,LGALS2,LGALS1	GGA1
chr5	1782201	1802094	443	NDUFS6,MRPL36		MRPL36
chr13	46740416	46757606	444	LCP1		LCP1
chr5	139120186	139145575	445		PSD2	PSD2
chr8	20081488	20103525	446		SLC18A1,ATP6V1B2,LZTS1	LZTS1
chr1	32773794	32801748	447	MARCKSL1,HDAC1	LOC100128071,TSSK3,LCK	MARCKSL1
chr8	82041979	82067823	448		PAG1	PAG1
chr9	130532585	130566245	449	MIR2861,SH2D3C,CDK9,FPGS	SH2D3C,TOR2A	CDK9
chr1	182572062	182621148	450	RGS16,RGS8,LOC284648	RNASEL,RGS8	LOC284648
chr5	180229970	180259613	451	LOC729678,MGAT1	MGAT1,ZFP62	MGAT1
chr17	65799559	65822418	452	BPTF		BPTF
chr1	42191985	42218745	453	HIVEP3		HIVEP3
chr2	214092036	214108545	454		SPAG16	SPAG16
chr9	123688193	123707281	455	TRAF1	PHF19,TRAF1	TRAF1
chr17	76120867	76128443	456	TMC8,TMC6	C17orf99,SYNGR2	TMC6
chr17	29636026	29648443	457	EVI2A,EVI2B,NF1	OMG,EVI2A	EVI2B
chr9	126084645	126106470	458		CRB2	CRB2
chr20	4792509	4804189	459	RASSF2		RASSF2
chr6	12037896	12066537	460	HIVEP1		HIVEP1
chr12	72079774	72088969	461	TMEM19	THAP2,ZFC3H1	TMEM19
chr20	60757447	60777657	462	GTPBP5,SS18L1	PSMA7,OSBPL2,HRH3	GTPBP5
chr16	17533769	17564659	463	XYLT1		XYLT1
chr12	12869658	12890019	464	APOLD1,CDKN1B	APOLD1,MIR613,GPR19	APOLD1
chr12	92855079	92865372	465		CLLU1OS,CLLU1	CLLU1OS
chr11	128338652	128353310	466	ETS1		ETS1
chr4	1713326	1724797	467	TACC3,SLBP,TMEM129	FAM53A,TMEM129	TMEM129
chr14	103220702	103286042	468	TRAF3	TRAF3	TRAF3
chr12	14301042	14311207	469			GRIN2B
chr22	24161135	24200646	470	DERL3,SLC2A11,SMARCB1	MIF,MMP11,SMARCB1,DERL3	DERL3
chr12	57022390	57051521	471	SNORD59B,ATP5B,BAZ2A,SNORD59A	PTGES3	SNORD59B
chr12	6797525	6839888	472	C12orf53,ZNF384,COPS7A	ACRBP,MLF2,LAG3,PTMS,ING4,ZNF384	C12orf53
chr1	169636767	169667480	473	SELL	SELE,SELP	SELL
chr12	57604228	57643499	474	SHMT2,STAC3,NDUFA4L2,NXPH4,LRP1	SHMT2,MIR1228	SHMT2
chr20	43205117	43216815	475	PKIG	PKIG	PKIG
chr10	43891705	43932598	476	HNRNPF,ZNF487P	FXYD4	HNRNPF
chr17	7738321	7766871	477	KDM6B,TMEM88,LSMD1,CYB5D1	SCARNA21,CHD3	TMEM88
chr10	134350245	134386391	478	INPP5A		INPP5A
chr12	15092460	15115779	479	ARHGDIB	PDE6H,ERP27	ARHGDIB
chr19	1647758	1652911	480	TCF3	UQCR11	TCF3
chr21	34732955	34776709	481	IFNGR2	IFNAR1	IFNGR2
chr16	27413820	27441660	482	IL21R	LOC283888	IL21R
chr1	1751989	1774366	483	GNB1	NADK	NADK
chr1	8482872	8496544	484	RERE		RERE
chr7	121011216	121036418	485	FAM3C	WNT16,FAM3C	FAM3C
chr19	39881160	39903815	486	PLEKHG2,ZFP36,PAF1,MED29	SAMD4B,SUPT5H,RPS16	ZFP36
chr13	31017641	31040056	487	HMGB1		HMGB1
chr1	154831401	154838624	488	KCNN3		KCNN3
chr11	59034348	59052773	489			MPEG1
chr2	47197535	47212912	490	TTC7A	MCFD2	MCFD2
chr3	14728226	14740821	491	C3orf20	C3orf19,C3orf20	C3orf20
chr14	96162664	96180459	492	TCL1A	TCL6,TCL1B	TCL1A
chr20	42337340	42362601	493	GTSF1L,MYBL2	GTSF1L	GTSF1L
chr16	11380697	11405083	494		TNP2,PRM2,SOCS1,PRM1,PRM3,C16orf75	PRM1
chr19	42379829	42392028	495	ARHGEF1,CD79A	RPS19,LYPD4,DMRTC2	ARHGEF1
chr9	95895971	95906963	496	NINJ1	C9orf89,WNK2	NINJ1
chr5	123981713	123997691	497	ZNF608		ZNF608
chr11	73682387	73707614	498	UCP2	UCP3,DNAJB13	UCP2
chr11	63973254	64014359	499	TRPT1,FERMT3,VEGFB,DNAJC4,FKBP2,NUDT22,PPP1R14B	BAD,MACROD1,STIP1,KCNK4,PLCB3,GPR137,TRPT1	NUDT22
chr14	68733084	68780506	500	RAD51L1		RAD51L1
chr14	70078411	70096383	501	KIAA0247	C14orf162	KIAA0247
chr6	34187300	34217315	502	HMGA1,C6orf1	C6orf1,HMGA1	HMGA1
chr6	90061353	90068387	503	UBE2J1	GABRR2	UBE2J1
chr11	121440091	121462192	504	SORL1		SORL1
chrX	39613932	39634004	505			BCOR
chr6	126101553	126131635	506	NCOA7	NCOA7,HEY2	NCOA7
chr12	129295075	129338630	507	GLT1D1,SLC15A4		SLC15A4
chr16	29655871	29714570	508	SPN,QPRT	C16orf54,SLC7A5P1	QPRT
chr9	139414406	139447231	509	NOTCH1	C9orf163,SEC16A	NOTCH1
chr1	27719185	27756063	510	WASF2,GPR3	CD164L2,MAP3K6,FCN3	GPR3
chr22	22510821	22532886	511			VPREB1
chr12	55378177	55393541	512	KIAA0748	NEUROD4,KIAA0748	KIAA0748
chr5	177658493	177685014	513	COL23A1,AGXT2L2	GMCL1L,HNRNPAB	AGXT2L2
chr10	98899554	98925821	514	SLIT1		SLIT1
chr9	96024968	96032570	515	WNK2		C9orf129
chr11	1859201	1875341	516	TNNI2,LSP1	LSP1,MIR4298,SYT8	TNNI2
chr13	31875647	31897396	517	B3GALTL		B3GALTL
chr1	33415449	33430367	518	RNF19B	TMEM54	RNF19B
chr21	34668023	34682434	519	IL10RB	IFNAR1	IFNAR1
chr1	160616078	160645502	520	SLAMF1	CD48	SLAMF1
chr4	114485151	114515575	521	CAMK2D		CAMK2D
chr16	90014153	90023639	522	DEF8	TUBB3,AFG3L1P,CENPBD1,MC1R	DEF8
chr22	48466403	48495469	523			MIR3201
chr4	185187194	185210420	524		ENPP6	ENPP6
chr2	74247651	74265410	525		TET3	TET3
chr8	22298036	22314176	526	PPP3CC		PPP3CC
chr9	112713656	112737639	527	PALM2,PALM2-AKAP2		AKAP2
chr10	46147692	46168100	528	ANUBL1	ANUBL1	ANUBL1
chr17	38687832	38721632	529	CCR7	TNS4	CCR7
chr4	71531493	71554957	530	IGJ,UTP3	ENAM,RUFY3	IGJ
chr3	48507169	48526527	531	TREX1,SHISA5	PLXNB1,CCDC72,ATRIP,CCDC51	TREX1
chr16	68104425	68124684	532	NFATC3,DUS2L	NFATC3,DDX28	NFATC3
chr6	32805506	32835976	533	PSMB8,TAP1,LOC100507463,TAP2,PSMB9	LOC100294145,HLA-DOB,PPP1R2P1	TAP1
chr7	74057163	74075922	534	GTF2I	GTF2I	GTF2I
chr12	2354678	2368794	535	CACNA1C		CACNA1C
chr11	48002142	48067215	536	PTPRJ		PTPRJ
chr3	49966617	49997947	537	RBM6,MON1A	RBM6,MON1A,MST1R	RBM6
chr19	1067304	1113841	538	SBNO2,GPX4,HMHA1,POLR2E	ABCA7,CNN2,GPX4,C19orf6	POLR2E
chr11	75526262	75548198	539	UVRAG	DGAT2	UVRAG
chr16	30380410	30442128	540	DCTPP1,MYLPF,ZNF771,ZNF48,TBC1D10B,SEPT1	ZNF771,LOC595101,SEPHS2,CD2BP2,ITGAL	ZNF48
chr8	103650266	103675402	541	KLF10		KLF10
chr11	117877737	117882788	542		IL10RA	IL10RA
chr11	67226112	67236653	543	TMEM134,CABP4	AIP,TMEM134,CDK2AP2,PTPRCAP,CORO1B,GPR152,PITPNM1,CARNS1,RPS6KB2	TMEM134
chr4	37966033	37992587	544	TBC1D1	PTTG2	PTTG2
chr12	46601048	46612948	545	SLC38A1		SLC38A1
chr12	6736519	6753937	546	LPAR5,ACRBP	ZNF384,CHD4,SCARNA11,ING4	LPAR5
chr12	56601112	56618577	547	OBFC2B,RNF41	COQ10A,MYL6,SLC39A5,SMARCC2,ANKRD52	RNF41
chr6	26188455	26218208	548	HIST1H4D,HIST1H2BF,HIST1H4E,HIST1H2AE,HIST1H2AD,HIST1H2BG,HIST1H3D	HIST1H3F,HIST1H3E,HIST1H4G,HIST1H2BH,HIST1H2BE,HIST1H2BD,HIST1H4F,HIST1H1D,HIST1H1E	HIST1H4E
chr16	12043842	12073807	549	TNFRSF17,RUNDC2A	GSPT1	TNFRSF17
chr1	51956380	51970602	550	EPS15		EPS15
chrX	128893471	128920889	551	SASH3,XPNPEP2		SASH3
chr11	45938783	45960918	552	GYLTL1B,PEX16,PHF21A	MAPK8IP1,PEX16,C11orf94	GYLTL1B
chr4	15757598	15811311	553	CD38		CD38
chr8	18941443	18968584	554			PSD3
chr3	194868680	194878703	555	C3orf21		C3orf21
chr1	21650591	21671985	556	ECE1	ECE1	ECE1
chr10	134201396	134266606	557	C10orf91,PWWP2B		PWWP2B
chr19	13206104	13239738	558	TRMT1,NFIX,NACC1,LYL1	IER2,TRMT1,STX10	TRMT1
chr12	133337316	133348956	559	ANKLE2,GOLGA3	PGAM5	ANKLE2
chr4	50501	59077	560	ZNF595,ZNF718		ZNF718
chr18	53087679	53145282	561	TCF4		TCF4
chr19	17621833	17650461	562	PGLS,FAM129C	GLT25D1,SLC27A1	FAM129C
chr20	55854632	55860100	563		SPO11,BMP7,MIR4325	BMP7
chr10	120839262	120864572	564	FAM45A,EIF3A,FAM45B	SNORA19	EIF3A
chr9	130787957	130797560	565		FAM102A,SLC25A25,NAIF1	NAIF1
chr6	10510887	10536479	566	GCNT2	GCNT2	GCNT2
chr15	66444783	66457432	567	MEGF11		MEGF11
chr14	64192342	64226157	568	SGPP1		SGPP1
chr12	6999786	7080947	569	PTPN6,ATN1,PHB2,C12orf57,MIR200C,EMG1,LRRC23,ENO2,SCARNA12,MIR141	USP5,TPI1,LPCAT3,CDCA3,SPSB2,DSTNP2,RPL13P5	ATN1
chr5	131997960	132026854	570	IL4	IL13,IL4,KIF3A	IL4
chr7	2271848	2302241	571	NUDT1,MAD1L1,FTSJ2,SNX8	NUDT1,MAD1L1	NUDT1
chr19	35696423	35705606	572		FAM187B,LSR	FAM187B
chr3	177054985	177077685	573			TBL1XR1
chr22	46449247	46467989	574	C22orf26,LOC150381	LOC400931,MIRLET7A3,MIR3619,LOC100271722,MIRLET7B,LOC730668	C22orf26
chr3	42089714	42135533	575	TRAK1		TRAK1
chr1	40839386	40852406	576	SMAP2	SMAP2	SMAP2
chr22	22599064	22611842	577	VPREB1	LOC96610	VPREB1
chr1	206831711	206859630	578	MAPKAPK2	DYRK3,LGTN	MAPKAPK2
chr22	19602676	19610872	579		LOC150185	LOC150185
chr12	110805418	110823499	580	ANAPC7		ANAPC7
chr10	5726799	5735214	581	C10orf18	ASB13	C10orf18
chr13	42066093	42078241	582		C13orf15	C13orf15
chr3	186232834	186252619	583		TBCCD1,DNAJB11,LOC253573,CRYGS	CRYGS
chr16	81502708	81523636	584	CMIP	CMIP	CMIP
chr18	51735887	51751005	585	MBD2,SNORA37	POLI	SNORA37
chr10	45854786	45870523	586	ALOX5	OR13A1	ALOX5
chr16	89160307	89166195	587	ACSF3		ACSF3
chr2	45954622	45969176	588	PRKCE		PRKCE
chr8	27933301	27951434	589	ELP3,C8orf80		C8orf80
chr15	100042854	100053170	590			MEF2A
chr8	126647958	126658271	591			TRIB1
chr8	8132281	8148106	592		FLJ10661	FLJ10661
chr14	24577915	24631515	593	DCAF11,RNF31,FITM1,PSME2,PSME1,IRF9,FAM158A	TSSK4,CPNE6,REC8,NRL,PCK2,IPO4,TM9SF1	PSME1
chr18	56631376	56638214	594	ZNF532		LOC390858
chr3	178787690	178802450	595	ZMAT3		ZMAT3
chr16	46803466	46824882	596		MYLK3,C16orf87	MYLK3
chr1	230387854	230437534	597	GALNT2		PGBD5
chr3	13056238	13064596	598	IQSEC1	IQSEC1	IQSEC1
chr9	101983553	102025810	599	ALG2,SEC61B		SEC61B
chr15	94829239	94850720	600	MCTP2	MCTP2	MCTP2
chr8	2497589	2525328	601			MYOM2
chr20	56043542	56068618	602		CTCFL	CTCFL
chr15	93351586	93396654	603		LOC100507217,ASB9P1,CHD2	ASB9P1
chr18	21058835	21095381	604	RIOK3,C18orf8	C18orf45	C18orf8
chr2	179884920	179897605	605	CCDC141		CCDC141
chr1	206730588	206754174	606	RASSF5	LGTN,RASSF5	RASSF5
chr17	55620204	55639345	607	MSI2		MSI2
chr1	25757381	25775018	608	TMEM57	RHCE	TMEM57
chr1	154747036	154792745	609	KCNN3		KCNN3
chr20	48236491	48249810	610	B4GALT5		PTGIS
chr2	61094482	61110861	611	REL,FLJ16341		FLJ16341
chr16	23517632	23532451	612	GGA2	EARS2,UBFD1	GGA2
chr5	171591911	171616108	613	STK10	EFCAB9	STK10
chr1	206282917	206290960	614	C1orf186	CTSE	C1orf186
chr19	45251108	45257625	615	BCL3	CEACAM16,CBLC	BCL3
chr19	46271940	46320499	616	DMPK,DMWD,RSPH6A,SIX5,SYMPK	FBXO46,DMPK,FOXA3	DMWD
chr15	41046624	41063127	617	GCHFR,C15orf62,DNAJC17,FAM82A2	ZFYVE19	GCHFR
chr4	71858685	71872570	618	DCK		DCK
chr4	39615247	39640576	619	C4orf34		C4orf34
chr16	85286367	85295351	620			LOC400548
chr5	72439898	72470470	621	TMEM174	TMEM171	TMEM174
chr20	30925541	30957433	622	ASXL1		ASXL1
chr9	134269447	134299468	623		BAT2L1	BAT2L1
chr16	46943870	46966751	624	GPT2	DNAJA2	GPT2
chr19	5126713	5143897	625	KDM4B		KDM4B
chr1	155903392	155930960	626	RXFP4,ARHGEF2,KIAA0907	ARHGEF2,SCARNA4,RIT1,SNORA42	RXFP4
chr10	81002843	81010219	627	ZMIZ1		PPIF
chr14	103057841	103088812	628	RCOR1		RCOR1
chr19	17849238	17866466	629	FCHO1	MAP1S,B3GNT3	FCHO1
chr17	76142241	76150995	630	C17orf99	AFMID,TMC6,TMC8,SYNGR2,TK1	C17orf99
chr20	39554604	39571467	631			TOP1
chr12	56497716	56523554	632	ZC3H10,PA2G4,RPL41,ESYT1	ESYT1,MYL6,ERBB3,RPL41,MYL6B	RPL41
chr21	45661016	45665240	633		AIRE,ICOSLG,DNMT3L	ICOSLG
chr7	99808709	99829108	634	STAG3,GATS,PVRIG	GPC2,GAL3ST4	PVRIG
chr1	51425269	51444031	635	CDKN2C,FAF1		CDKN2C
chr8	37731570	37757011	636	RAB11FIP1	BRF2,GOT1L1	RAB11FIP1
chr9	137820820	137828635	637		FCN2,FCN1	FCN1
chr9	35634333	35665692	638	C9orf100,SIT1,RMRP,CCDC107	TESK1,CCDC107,TPM2,CD72,CA9	SIT1
chr6	107061915	107098161	639	RTN4IP1,QRSL1		QRSL1
chr22	18462932	18494007	640	MIR648,MICAL3	FLJ41941	MIR648
chr1	16159625	16175413	641	SPEN,FLJ37453	UQCRHL	SPEN
chr1	230244930	230260481	642	GALNT2		GALNT2
chr8	22831024	22839947	643		RHOBTB2,PEBP4	RHOBTB2
chr15	94796442	94813903	644		MCTP2	MCTP2
chr13	27795733	27805397	645		SNORD102,SNORA27,USP12,RPL21,RPL21P28,RASL11A	RPL21
chr10	103874134	103893772	646	PPRC1,LDB1	NOLC1,HPS6	LDB1
chr2	198158188	198175468	647	ANKRD44		ANKRD44
chr8	54796795	54818689	648	RGS20	ATP6V1H	RGS20
chr15	66679265	66695405	649	MAP2K1	SCARNA14,TIPIN	MAP2K1
chr6	30675323	30712286	650	MDC1,FLOT1,IER3,TUBB	NRM,KIAA1949,DHX16	TUBB
chr12	57451923	57490666	651	NAB2,STAT6,TMEM194A	MYO1A,LRP1,TAC3,STAT6	TMEM194A
chr16	15731126	15745239	652	KIAA0430,NDE1,MIR484	KIAA0430	MIR484
chr2	136995051	137013326	653			CXCR4
chr11	61582263	61602858	654	MIR1908,FADS2,FADS1	MIR611,FEN1,C11orf10	FADS2
chr6	27098720	27123212	655	HIST1H2BK,HIST1H2AH,HIST1H4I,HIST1H2AG,MIR3143,HIST1H2BJ		HIST1H2BK
chr5	66489194	66518039	656	CD180		CD180
chr1	244816386	244830046	657	PPPDE1		PPPDE1
chr11	61123697	61130203	658	CYBASC3,TMEM138	TMEM138,TMEM216,DDB1,CYBASC3,DAK	TMEM138
chr16	1755700	1773426	659	MAPK8IP3	MRPS34,HN1L,MAPK8IP3,MIR3177,EME2,NME3	MAPK8IP3
chr7	5257654	5274134	660	WIPI2	SLC29A4,WIPI2	WIPI2
chr16	765163	790977	661	HAGHL,FAM173A,METRN,NARFL,CCDC78	MSLN,WDR24,STUB1,RHOT2,MIR662,FBXL16,JMJD8,RHBDL1,CHTF18,MSLNL,RPUSD1	HAGHL
chr17	73284859	73294333	662	SLC25A19	LOC100287042,MRPS7,MIF4GD,GGA3	SLC25A19
chr17	7137094	7156193	663	C17orf81,CTDNEP1,GABARAP,PHF23,DVL2	ACADVL,DLG4,YBX2,CLDN7,MIR324,SLC2A4,C17orf81	GABARAP
chr22	37663336	37704272	664	CYTH4	RAC2	CYTH4
chr11	47416041	47430525	665	SLC39A13	PSMC3,SLC39A13,RAPSN,MYBPC3,SPI1	SLC39A13
chr9	140500112	140534412	666	EHMT1,ARRDC1,C9orf37	ZMYND19,WDR85	EHMT1
chr20	62257502	62273108	667	STMN3,GMEB2	RTEL1	GMEB2
chr20	5574411	5591600	668	GPCPD1		GPCPD1
chr6	53199367	53224796	669	ELOVL5		ELOVL5
chr15	81576761	81589799	670	IL16	STARD5	IL16
chr16	27237727	27248910	671	NSMCE1	FLJ21408,JMJD5	JMJD5
chr1	112158696	112188764	672	RAP1A	RAP1A,LOC100129269	RAP1A
chr12	54144755	54148981	673		CALCOCO1	CALCOCO1
chr2	224685811	224702270	674	AP1S3		AP1S3
chr19	18390874	18452288	675	MIR3188,PGPEP1,JUND,LSM4	PDE4C,LOC729966,GDF15,KIAA1683,MIR3189	LSM4
chr1	32394625	32422090	676	PTP4A2	PTP4A2	PTP4A2
chr12	8844760	8862286	677	RIMKLB	MFAP5	RIMKLB
chr14	91961013	91977417	678	SMEK1		SMEK1
chr11	73077412	73097687	679	ARHGEF17,RELT		RELT
chr14	104145768	104165299	680	XRCC3,KLC1	ZFYVE21,XRCC3	XRCC3
chr2	61066234	61070258	681		FLJ16341,REL	FLJ16341
chr11	776596	842874	682	RPLP2,PDDC1,SNORA52,SLC25A22,POLR2L,CD151,EFCAB4A,LRDD,CEND1,PNPLA2,TSPAN4	CD151,TALDO1,TSPAN4	RPLP2
chr3	20080713	20097777	683	KAT2B	C3orf48	KAT2B
chr9	605022	629829	684	KANK1		KANK1
chr12	25193881	25207767	685	LRMP	C12orf77	LRMP
chr4	38761560	38784576	686	TLR10	TLR1,TLR10	TLR10
chr1	25242000	25256732	687	RUNX3		RUNX3
chr12	120539066	120571905	688	RAB35,GCN1L1		RAB35
chr16	685766	745954	689	STUB1,RHBDL1,WDR90,FAM195A,FBXL16,C16orf13,JMJD8,WDR24,RHOT2	HAGHL,WFIKKN1,METRN,FAM173A,NARFL,RAB40C,CCDC78,C16orf13	RHOT2
chr1	84610032	84630793	690	PRKACB		PRKACB
chr19	19266822	19280973	691	MEF2B,LOC729991-MEF2B	TMEM161A,LOC729991,NCAN,NR2C2AP,RFXANK	MEF2B
chr1	28558990	28587129	692	DNAJC8,ATPIF1,SESN2	ATPIF1,PTAFR	ATPIF1
chr19	10978462	11007518	693	C19orf38,CARM1	YIPF2,C19orf52,TMED1	CARM1
chr10	63791627	63815474	694	ARID5B		ARID5B
chr19	1847765	1906109	695	SCAMP4,REXO1,FAM108A1,ADAT3,KLF16	C19orf34,ATP8B3,CSNK1G2,LOC100288123,MIR1909	FAM108A1
chr19	6521700	6538225	696	TNFSF9	DENND1C,TUBB4	TNFSF9
chr1	87517158	87525275	697	HS2ST1		LOC339524
chr1	153812792	153839399	698	GATAD2B		GATAD2B
chr1	27019176	27033231	699	ARID1A		ARID1A
chr7	45018108	45041637	700	CCM2,MYO1G,SNORA9,C7orf40	CCM2	C7orf40
chr22	43039132	43067879	701	CYB5R3	POLDIP3,CYB5R3,A4GALT,RNU12,ATP5L2	CYB5R3
chr14	75886090	75907692	702	JDP2		JDP2
chr22	36773093	36783973	703	MYH9		MYH9
chr6	159501405	159548761	704		FNDC1,TAGAP	TAGAP
chr19	13261293	13279124	705	IER2	TRMT1,NACC1,LYL1,STX10	IER2
chr16	21368011	21392875	706		NPIPL3	NPIPL3
chr3	72127366	72150733	707			PROK2
chr7	101968332	101982166	708		SH2B2,MIR4285,SPDYE6	SPDYE6
chr2	198063355	198076698	709	ANKRD44		ANKRD44
chr4	657529	671768	710	MYL5,PDE6B,ATP5I	PCGF3,MFSD7	ATP5I
chr15	68074789	68105999	711	MAP2K5	SKOR1	SKOR1
chr1	36614603	36641835	712	MAP7D1,TRAPPC3	THRAP3,COL8A2	MAP7D1
chr9	562982	569648	713	KANK1		KANK1
chr2	179262192	179279427	714	MIR548N	PRKRA,DFNB59	MIR548N
chr7	47188403	47195300	715			TNS3
chr1	6640048	6685998	716	THAP3,KLHL21,PHF13,ZBTB48	NOL9,TAS1R1	KLHL21
chr19	1591395	1621476	717	MBD3,UQCR11,TCF3	MEX3D	UQCR11
chr15	90589133	90605747	718	ZNF710	IDH2	IDH2
chr15	45002974	45028833	719	TRIM69,B2M	SPG11,PATL2	B2M
chr19	10196627	10230629	720	EIF3G,SNORD105,P2RY11,SNORD105B,PPAN-P2RY11,ANGPTL6,PPAN,C19orf66	C3P1	ANGPTL6
chr22	36140633	36149441	721	RBFOX2	APOL5	APOL5
chr12	32668907	32688995	722	FGD4		FGD4
chr7	77520875	77543214	723	PHTF2		PHTF2
chr4	39342533	39367972	724	RFC1	KLB	RFC1
chr20	52444853	52464817	725		SUMO1P1	SUMO1P1
chr15	42782582	42797699	726	SNAP23	LRRC57,HAUS2,ZFP106,SNAP23	SNAP23
chr17	21248455	21253113	727		KCNJ12	KCNJ12
chr8	101956832	101965857	728	YWHAZ	YWHAZ	YWHAZ
chr18	56596620	56614710	729	ZNF532		ZNF532
chr5	96257856	96272493	730	LNPEP	ERAP2,LNPEP	LNPEP
chr17	1655908	1687104	731	SERPINF2,SMYD4,SERPINF1	WDR81,SERPINF2,TLCD2,MIR22,RPA1,C17orf91	SERPINF1
chr19	11290160	11316608	732	KANK2,DOCK6	SPC24,LOC55908	KANK2
chr16	3626833	3638581	733	SLX4,NLRC3		NLRC3
chr5	176705756	176739947	734	PRELID1,NSD1,MXD3,RAB24	RAB24,LMAN2,RGS14	RAB24
chr1	178995011	179004578	735	FAM20B	TOR3A	FAM20B
chr2	70402714	70418245	736	C2orf42		C2orf42
chr19	2255884	2271547	737	OAZ1,JSRP1	AMH,MIR1227,C19orf35,PLEKHJ1,LINGO3,MIR4321,SF3A2	OAZ1
chr8	66861023	66865232	738			DNAJC5B
chr3	101536228	101569421	739	FAM55C,NFKBIZ		NFKBIZ
chr8	23075943	23083641	740	TNFRSF10A,LOC389641	CHMP7	TNFRSF10A
chr17	17726385	17753492	741	SREBF1,TOM1L2	MIR33B,SMCR5	SREBF1
chr9	131444569	131465406	742	SET,PKN3	ZDHHC12,WDR34	SET
chr8	67522874	67527396	743	MYBL1		MYBL1
chr8	20124917	20142957	744		LZTS1	LZTS1
chr19	2318437	2333705	745	SPPL2B,LSM7	LINGO3,C19orf35,OAZ1	LSM7
chr10	104937470	104953041	746	NT5C2	NT5C2	NT5C2
chr12	9821628	9838077	747	CLEC2D	LOC374443,CLECL1,CLEC2D	CLEC2D
chr6	25007853	25054840	748			CMAH
chr1	206877369	206893627	749	MAPKAPK2		MAPKAPK2
chr17	8042396	8127348	750	TMEM107,AURKB,C17orf44,MIR3676,PER1,VAMP2,C17orf59	HES7,PFAS,ALOXE3,C17orf68	TMEM107
chr16	12113673	12153864	751	SNX29,RUNDC2A		SNX29
chr8	101506189	101514566	752			ANKRD46
chr1	8569868	8591288	753	RERE		RERE
chr11	102165021	102189651	754	BIRC3	BIRC2	BIRC3
chr9	100797246	100819614	755	NANS		NANS
chr14	102289858	102311104	756	PPP2R5C	PPP2R5C	PPP2R5C
chr14	51279014	51298404	757	NIN	ABHD12B	NIN
chr17	1119721	1133371	758		TUSC5,ABR,BHLHA9	ABR
chr17	29134823	29159865	759	ATAD5,CRLF3		CRLF3
chr20	32251091	32274205	760	C20orf134,NECAB3,E2F1,C20orf144	PXMP4,ZNF341	NECAB3
chr4	6964324	6972891	761	TBC1D14	TBC1D14	TBC1D14
chr9	131901750	131912273	762	PPP2R4	CRAT,IER5L	PPP2R4
chr2	74405277	74426633	763	MTHFD2,MOBKL1B	BOLA3	MTHFD2
chr1	42265608	42277128	764	HIVEP3		HIVEP3
chr17	37009035	37034608	765	SNORA21,RPL23,LASP1	CWC25,C17orf98	LASP1
chr8	9576777	9610319	766	MIR597,TNKS		MIR597
chr1	53097738	53104086	767	FAM159A	GPX7	FAM159A
chr1	178548218	178551600	768		C1orf220	C1orf220
chr15	66470646	66483109	769	MEGF11		MEGF11
chr1	109693859	109706693	770	KIAA1324	SARS,C1orf194	KIAA1324
chr12	131454981	131488186	771	GPR133		GPR133
chr19	50918269	50936001	772	SPIB,POLD1	FAM71E1,NAPSA,NR1H2,C19orf63,MYBPC2	SPIB
chr4	113200504	113219038	773	TIFA,ALPK1	AP1AR,ALPK1	TIFA
chr4	108950779	108965948	774	HADH		HADH
chr12	110887364	110907638	775	GPN3,C12orf24,ARPC3	RAD9B,GPN3,VPS29,ANAPC7	GPN3
chr7	150054285	150080841	776	REPIN1,ZNF775	ACTR3C,LOC728743,C7orf29,LRRC61,RARRES2,LOC285972	REPIN1
chr3	13455141	13470257	777	NUP210		NUP210
chr22	23191630	23209343	778		MIR650,IGLL5	IGLL5
chr17	42401636	42426882	779	GRN,SLC25A39	RUNDC3A,SLC25A39,ITGA2B,FAM171A2	GRN
chr7	66093302	66120267	780	KCTD7	LOC493754	KCTD7
chr9	37562066	37577431	781	FBXO10	TOMM5	FBXO10
chr1	108318933	108348016	782	VAV3		VAV3
chr14	102227520	102258949	783	PPP2R5C	NCRNA00239,PPP2R5C	PPP2R5C
chr19	47729869	47777895	784	BBC3,MIR3191,CCDC9,MIR3190	BBC3,PRR24,C5AR1	CCDC9
chr11	68816393	68824926	785	TPCN2	MRGPRF	TPCN2
chr5	133264814	133272080	786		C5orf15	C5orf15
chr6	41888466	41910308	787	MED20,CCND3,BYSL	USP49	CCND3
chr13	74540722	74550125	788	KLF12		KLF12
chr9	33289277	33298398	789	NFX1	CHMP5,SPINK4,BAG1	NFX1
chr6	180906	194255	790			DUSP22
chr11	67350909	67382521	791	DOC2GP,GSTP1,NDUFV1	NDUFV1,TBX10,NUDT8,ACY3	NDUFV1
chr9	6680731	6716937	792		KDM4C,GLDC	KDM4C
chr9	5608759	5630059	793	KIAA1432	KIAA1432	KIAA1432
chr7	24911591	24947467	794	OSBPL3		OSBPL3
chr3	49026641	49066854	795	MIR191,DALRD3,WDR6,P4HTM,MIR425,NDUFAF3,IMPDH2	P4HTM	WDR6
chr2	136718937	136755778	796	DARS		DARS
chr17	1458651	1511544	797	PITPNA,SLC43A2	RILP,SCARF1,LOC100306951,INPP5K	PITPNA
chr11	70300708	70317285	798	SHANK2		CTTN
chr1	249086215	249133778	799	MIR3124,ZNF672,SH3BP5L	ZNF692	SH3BP5L
chr2	61690710	61699001	800	USP34	SNORA70B	USP34
chr1	112038776	112060019	801	ADORA3	ATP5F1,WDR77,C1orf162	ADORA3
chr17	43379399	43394362	802	MAP3K14	LOC100133991,C17orf46	MAP3K14
chr12	28053234	28073055	803		PTHLH	PTHLH
chr6	36076307	36105023	804	MAPK14,MAPK13		MAPK13
chr2	242248960	242276433	805	SEPT2,HDLBP	SEPT2,HDLBP,FARP2	44806
chr2	139279214	139306674	806	SPOPL		SPOPL
chr10	111670731	111683259	807	XPNPEP1	XPNPEP1	XPNPEP1
chr5	149778105	149793745	808	TCOF1,CD74	TCOF1,RPS14	CD74
chr16	87798985	87814452	809	KLHDC4	KLHDC4	KLHDC4
chr19	16252399	16279707	810	CIB3,HSH2D	AP1M1,FAM32A,RAB8A	CIB3
chr13	50698178	50705225	811	DLEU2	DLEU1,ST13P4	DLEU2
chr22	50907100	50925813	812	MIOX,ADM2,SBF1	ODF3B,SCO2,NCAPH2,LMF2,TYMP	SBF1
chr2	74667164	74710740	813	CCDC142,WBP1,MOGS,TTC31,INO80B,RTKN,MRPL53	DQX1,DCTN1,TLX2,HTRA2,WDR54,AUP1,MOGS,LBX2,C2orf81,PCGF1,LOC151534	WBP1
chr1	156697373	156722146	814	MRPL24,HDGF,ISG20L2,C1orf66	C1orf66,PRCC,CRABP2	MRPL24
chr1	155499277	155518702	815	ASH1L	LOC645676	LOC645676
chr1	181100303	181104783	816		IER5	IER5
chr1	161123225	161196560	817	USP21,PPOX,NDUFS2,FCER1G,TOMM40L,UFC1,B4GALT3,APOA2,ADAMTS4	DEDD,NIT1,PPOX,PCP4L1,NR1I3,PFDN2	ADAMTS4
chr17	37949319	37957549	818	IKZF3		GRB7
chr11	72449417	72463935	819	ARAP1	STARD10,ARAP1	ARAP1
chr8	67024990	67055244	820	TRIM55	TRIM55,CRH	TRIM55
chr17	20937841	20966183	821	USP22		USP22
chr5	176853728	176859663	822	GRK6	F12,PRR7,DBN1,PFN3,SLC34A1	GRK6
chrX	7026344	7036395	823	HDHD1		HDHD1
chr1	206944133	206977217	824	IL19,IL10	IL19	IL19
chr1	174232083	174246119	825	RABGAP1L		RABGAP1L
chr17	4842515	4853215	826	RNF167,PFN1,SLC25A11	CAMTA2,C17orf107,SLC25A11,CHRNE,GP1BA,INCA1,KIF1C,SPAG7,ENO3	PFN1
chr17	80376202	80417137	827	C17orf62,C17orf101,NARF,HEXDC	C17orf101,C17orf62,NARF,UTS2R	C17orf62
chr19	18132859	18169660	828		ARRDC2,IL12RB1,MAST3	ARRDC2
chr7	106505130	106536583	829	PIK3CG		PIK3CG
chr3	9811192	9835547	830	CAMK1,ARPC4,TADA3,ARPC4-TTLL3	TTLL3,BRPF1,OGG1	ARPC4
chr18	77159314	77166495	831	NFATC1	NFATC1	NFATC1
chr16	53124243	53165542	832	CHD9		CHD9
chr5	17269098	17283110	833	BASP1		BASP1
chr2	242040887	242051610	834	PASK,MTERFD2	PPP1R7	MTERFD2
chrX	42792778	42815428	835			PPP1R2P9
chr1	235468470	235511914	836	GGPS1,ARID4B	GGPS1,TBCE	ARID4B
chr2	214014303	214031690	837	IKZF2		IKZF2
chr4	39029566	39047256	838	TMEM156,KLHL5	KLHL5	TMEM156
chr19	10654316	10680473	839	CDKN2D,ATG4D,MIR1238,KRI1	SLC44A2,KEAP1,S1PR5,AP1M2	MIR1238
chr16	28934761	28944485	840	RABEP2,CD19	ATP2A1,NFATC2IP,CD19,SPNS1	RABEP2
chr1	1072308	1093725	841		MIR429,MIR200B,TTLL10,C1orf159,TNFRSF18,MIR200A	MIR200B
chr2	232256931	232260809	842	B3GNT7		B3GNT7
chr15	90626641	90645667	843	IDH2		IDH2
chr22	40810249	40814506	844	MKL1	SGSM3	SGSM3
chr6	30843403	30852660	845	DDR1	DDR1,SFTA2,GTF2H4,VARS2	DDR1
chr17	48224620	48246729	846	PPP1R9B,SGCA	COL1A1,HILS1,SAMD14	SGCA
chr2	71291507	71300044	847	NAGK	OR7E91P	NAGK
chr2	231500660	231534295	848		CAB39	CAB39
chr4	89197014	89205666	849	PPM1K		PPM1K
chr9	79074144	79088116	850	GCNT1	GCNT1	GCNT1
chr22	19861358	19884220	851	TXNRD2	COMT,GNB1L,C22orf29	GNB1L
chr20	52225957	52270477	852		ZNF217	ZNF217
chr19	14113352	14153874	853	RFX1,RLN3,IL27RA	SAMD1,PALM3,LOC113230,PODNL1	RLN3
chr15	31211920	31222718	854	FAN1	FAN1	FAN1
chr17	40682031	40739849	855	NAGLU,COASY,FAM134C,HSD17B1,PSMC3IP,MLX	COASY,TUBG1,MLX	COASY
chr19	40909669	40950239	856	SERTAD1,SERTAD3,PRX	SPTBN4,PRX,BLVRB,HIPK4	SERTAD1
chr16	85574809	85590504	857			KIAA0182
chr9	127020251	127029735	858	NEK6	NEK6	NEK6
chr2	60726635	60740563	859	BCL11A		BCL11A
chr11	108092875	108108138	860	ATM,NPAT		ATM
chr16	89179594	89199111	861	ACSF3	CDH15,C16orf81	ACSF3
chr2	6481295	6493833	862			LOC400940
chr2	132425563	132440928	863		C2orf27A	C2orf27A
chr6	32136006	32164192	864	AGER,PBX2,RNF5,EGFL8,AGPAT1,GPSM3,RNF5P1,NOTCH4	ATF6B,FKBPL,PPT2,PRRT1,LOC100507547	AGER
chr7	2327655	2354035	865	SNX8	NUDT1,EIF3B,FTSJ2	SNX8
chr4	6911152	6919455	866	TBC1D14		TBC1D14
chr19	55127847	55137380	867	LILRB1	LILRA2,LILRB1,LILRA1,LILRB4	LILRB1
chr18	57621184	57629448	868			PMAIP1
chr5	130544648	130561029	869		LYRM7,HINT1,CDC42SE2	LYRM7
chr17	18789913	18805436	870	PRPSAP2		PRPSAP2
chr11	62413184	62447133	871	GANAB,UBXN1,SNORA57,INTS5,C11orf48,C11orf83,METTL12	BSCL2,B3GAT3,EML3,LRRN4CL,ROM1,GNG3,MTA2,TTC9C,HNRNPUL2	METTL12
chr9	116337147	116344193	872	RGS3	RGS3	RGS3
chr20	52196288	52210726	873	ZNF217		ZNF217
chr7	55571201	55584361	874	VOPP1		VOPP1
chr2	43445190	43454918	875	ZFP36L2,LOC100129726		ZFP36L2
chr8	38811501	38821332	876	PLEKHA2	ADAM9,TM2D2,HTRA4	HTRA4
chr16	56449328	56459261	877	AMFR	NUDT21,OGFOD1	AMFR
chr12	68381780	68385660	878			IFNG
chr6	34640066	34649617	879	C6orf106	C6orf106	C6orf106
chr2	242065949	242072943	880	PASK	PPP1R7,MTERFD2	PASK
chr3	58336116	58342329	881	PXK	RPP14	PXK
chr5	6712564	6730110	882	PAPD7	PAPD7	PAPD7
chr14	51244925	51260932	883	NIN		NIN
chr4	186124551	186141442	884	KIAA1430,SNX25		SNX25
chr3	194906628	194931218	885	C3orf21		C3orf21
chr20	17948531	17954550	886	C20orf72,SNX5	SNORD17	C20orf72
chr8	67578594	67593519	887	C8orf44,VCPIP1	SGK3	C8orf44
chr2	219260997	219271925	888	SLC11A1,CTDSP1,MIR26B	C2orf62,VIL1	MIR26B
chr16	28597007	28635587	889	SULT1A1,SULT1A2,CCDC101	NUPR1	SULT1A1
chr22	32025805	32058598	890	PISD		PISD
chr6	35686432	35699728	891	FKBP5,LOC285847	FKBP5,C6orf126,C6orf81,C6orf127	FKBP5
chr5	176412057	176433751	892	UIMC1	ZNF346	UIMC1
chr12	67009468	67019417	893	GRIP1		GRIP1
chr19	47217378	47223347	894	PRKD2,STRN4	PRKD2,FKRP,MIR320E	PRKD2
chr6	73331401	73362649	895	KCNQ5	KCNQ5	KCNQ5
chr5	173330355	173350400	896	CPEB4		CPEB4
chr4	140216142	140263579	897	NAA15,NDUFC1	C4orf49,NDUFC1	NDUFC1
chr10	61975046	61998404	898	ANK3		ANK3
chr16	81771827	81786562	899		PLCG2	PLCG2
chr1	19638305	19646737	900	AKR7A2,PQLC2	AKR7L,AKR7A3,PQLC2	PQLC2
chr3	154827510	154831803	901	MME		MME
chr2	46060485	46071105	902	PRKCE		PRKCE
chr13	30945293	30950672	903	LOC100188949		LOC100188949
chr15	93443545	93466388	904	CHD2,MIR3175	LOC100507217	MIR3175
chr12	50056378	50067527	905	FMNL3	PRPF40B	PRPF40B

## Sheet: VAL_Gained_SE
Location	OVERLAP_GENES	PROXIMAL_GENES	CLOSEST_GENE
chr1:227910879-227934328	JMJD4,SNAP47,LOC100130093	ZNF847P,JMJD4	SNAP47
chr10:5823770-5856379	GDI2		GDI2
chr20:46151574-46174173	NCOA3	NCOA3	NCOA3
chr4:2924315-2939945	MFSD10,ADD1,NOP14,C4orf10	GRK4	MFSD10
chr6:31508326-31561088	NFKBIL1,SNORD84,LTB,NCR3,LTA,LST1,ATP6V1G2,BAT1,TNF	LST1,NFKBIL1,AIF1,SNORD117,MCCD1,BAT2,SNORA38,LTB,MICB	LTA
chr6:36551149-36582698	SRSF3	MIR3925,STK38	SRSF3
chr1:26856303-26886646	RPS6KA1,MIR1976		RPS6KA1
chr14:23259797-23309106	MRPL52,MMP14,SLC7A7	SLC7A7,OXA1L,REM2,LRP10	SLC7A7
chr14:102430946-102460160	DYNC1H1		DYNC1H1
chr1:28558852-28587175	DNAJC8,ATPIF1,SESN2	ATPIF1,PTAFR	ATPIF1
chr12:96771206-96794266	CDK17		CDK17
chr18:60946555-60971610	BCL2		BCL2
chr7:25002269-25020379	OSBPL3	OSBPL3	OSBPL3
chr8:56677020-56687661	TGS1,TMEM68		TGS1
chr17:62492361-62503661	DDX5,CCDC45,POLG2	C17orf60	DDX5
chr8:26149187-26181812	PPP2R2A		PPP2R2A
chr3:49365598-49396894	USP4,RHOA,GPX1	GPX1	USP4
chr3:113455784-113473413	NAA50,ATP6V1A	KIAA2018	NAA50
chr16:3011990-3031067	PAQR4,PKMYT1,KREMEN2	CLDN9,CLDN6,THOC6,PKMYT1,TNFRSF12A,LOC283875,HCFC1R1	PAQR4
chr5:138609831-138639364	MATR3,SNORA74A,SNHG4	MATR3,PAIP2	MATR3
chr17:44257288-44271999	KIAA1267,LOC644246		KIAA1267
chr16:1751581-1773472	MAPK8IP3,HN1L	MRPS34,MAPK8IP3,MIR3177,EME2,NME3	MAPK8IP3
chr17:44220663-44244910	KIAA1267	LOC644246	KIAA1267
chr1:207994267-208006306	LOC148696	MIR29C,MIR29B2	LOC148696
chr13:111854657-111868050	ARHGEF7		ARHGEF7
chr1:154810485-154837658	KCNN3		KCNN3
chr11:45938592-45960767	GYLTL1B,PEX16,PHF21A	MAPK8IP1,PEX16,C11orf94	GYLTL1B
chr12:57603919-57643412	SHMT2,STAC3,NDUFA4L2,NXPH4,LRP1	SHMT2,MIR1228	SHMT2
chr19:4958435-5002707	UHRF1,KDM4B		KDM4B
chr1:36614504-36653622	MAP7D1,TRAPPC3	THRAP3,COL8A2	MAP7D1
chr14:69258741-69288921	C14orf181,ZFP36L1		C14orf181
chr3:135901662-135916110	MSL2		MSL2
chr8:101725771-101735232	PABPC1		PABPC1
chr17:40681954-40740209	NAGLU,COASY,FAM134C,HSD17B1,PSMC3IP,MLX	COASY,TUBG1,MLX	COASY
chr8:128801091-128809776	MIR1204,PVT1		PVT1
chr18:21059503-21096014	RIOK3,C18orf8	C18orf45	C18orf8
chr10:104402197-104435534	ARL3,TRIM8	SFXN2	TRIM8
chr2:219081891-219094589	ARPC2	GPBAR1,AAMP,PNKD	ARPC2
chr4:103730816-103749950	UBE2D3	CISD2,MANBA,UBE2D3	UBE2D3
chr2:54160566-54198697	PSME4		PSME4
chr1:178995027-179008878	FAM20B	TOR3A	FAM20B
chr8:67501712-67527285	MYBL1		MYBL1
chr2:242295724-242314127	FARP2	SEPT2,HDLBP	FARP2
chr7:42951107-42979672	C7orf25,PSMA2,MRPL32	C7orf25	PSMA2
chr1:235461125-235512180	GGPS1,ARID4B	GGPS1,TBCE	ARID4B
chr8:56821764-56852735	LYN		LYN
chr10:97995956-98033173	BLNK	DNTT,BLNK	BLNK
chr1:37940307-37954154	ZC3H12A	MEAF6	ZC3H12A
chr12:57903703-57917308	MARS,MBD6,DDIT3	ARHGAP9,KIF5A,DDIT3,DCTN2,GLI1	DDIT3
chr17:80054861-80065011	CCDC57,FASN	DUS1L,GPS1,RFNG	FASN
chr17:74476911-74498043	RHBDF2	AANAT,PRCD,CYGB,UBE2O	RHBDF2
chr10:26704415-26746616	APBB1IP		APBB1IP
chr4:154407968-154419571	KIAA0922	KIAA0922	KIAA0922
chr17:74711292-74734008	MFSD11,MIR636,SRSF2,C17orf95,JMJD6	MXRA7,SRSF2	JMJD6
chr1:181057914-181074455	IER5		IER5
chr15:44067446-44102474	ELL3,MIR1282,SERINC4,MFAP1,SERF2,C15orf63	CATSPER2P1,WDR76,PDIA3	SERF2
chr8:104418437-104428296	DCAF13,SLC25A32	CTHRC1	DCAF13
chr22:50682177-50715279	MAPK11,PLXNB2,MAPK12,TUBGCP6,HDAC10	SELO	MAPK12
chr3:16504595-16527866	RFTN1		RFTN1
chr20:23330333-23352396	NXT1,GZF1	NAPB	GZF1
chr9:605023-629829	KANK1		KANK1
chr17:73332871-73401740	GRB2	SLC25A19,MIR3678	GRB2
chr2:89032579-89066424	RPIA,ANKRD36BP2		ANKRD36BP2
chr8:23075599-23082574	TNFRSF10A	LOC389641,CHMP7	TNFRSF10A
chr12:68381822-68406489			IFNG
chr6:111119858-111137057	CDK19		CDK19
chr2:74404970-74433751	MTHFD2,MOBKL1B	BOLA3	MTHFD2
chrX:42828783-42863094			PPP1R2P9
chr19:39157913-39212166	ACTN4	EIF3K,CAPN12,MAP4K1	ACTN4
chr16:87887109-87908679	SLC7A5		SLC7A5
chr22:18462933-18494007	MIR648,MICAL3	FLJ41941	MIR648
chr16:30380048-30485148	DCTPP1,MYLPF,ZNF771,ZNF48,SEPHS2,TBC1D10B,ITGAL,SEPT1	ZNF771,LOC595101,CD2BP2	DCTPP1
chr9:5608742-5630322	KIAA1432	KIAA1432	KIAA1432
chr1:1259645-1285318	TAS1R3,GLTPD1,CPSF3L,DVL1	SCNN1D,AURKAIP1,PUSL1,MXRA8,LOC148413,ACAP3,CCNL2	TAS1R3
chr2:65239852-65305945	SLC1A4,CEP68		CEP68
chr9:130661167-130754814	FAM102A,PIP5KL1,DPM2,ST6GALNAC4,ST6GALNAC6	AK1,ENG	FAM102A
chr20:61531962-61570203	DIDO1,C20orf11	SLC17A9,TCFL5	DIDO1
chr16:53075793-53105722	CHD9		CHD9
chr21:34732848-34798041	IFNGR2	IFNAR1	IFNGR2
chr1:1136370-1173070	B3GALT6,TNFRSF18,SDF4,TNFRSF4	MIR429,SCNN1D,UBE2J2,MIR200B,TTLL10,FAM132A,MIR200A	TNFRSF4
chr3:52719108-52740696	PBRM1,SPCS1,GLT8D1,SNORD69,SNORD19,GNL3,SNORD19B	PBRM1	SNORD69
chr16:30951370-30970055	FBXL19,SETD1A,ORAI3	HSD3B7,BCL7C,MIR762,CTF1,NCRNA00095	ORAI3
chr19:49458048-49482156	BAX,FTL,GYS1	GYS1,RUVBL2,CGB,DHDH,LHB	FTL
chr7:101922091-101983149	CUX1,SH2B2,MIR4285	SPDYE6	MIR4285
chr6:30843452-30857888	DDR1	SFTA2,GTF2H4,VARS2	DDR1
chr11:65238826-65275800	MALAT1	NEAT1,MIR612,SCYL1,LTBP3	MALAT1
chr9:140082421-140100642	TMEM203,SSNA1,ANAPC2,NDOR1,TPRN	GRIN1,LOC643596,FAM166A,NDOR1,C9orf173,SLC34A3,MIR3621,RNF208,LRRC26,COBRA1,TUBB2C,C9orf169	TPRN
chr3:178787172-178802307	ZMAT3		ZMAT3
chr16:29816070-29832426	PRRT2,KIF22,MVP,MAZ,C16orf53	ZG16,LOC440356,CDIPT	PRRT2
chr19:1847582-1914205	SCAMP4,REXO1,FAM108A1,ADAT3,KLF16	C19orf34,ATP8B3,CSNK1G2,LOC100288123,MIR1909	FAM108A1
chr22:39833527-39900002	MGAT3,SMCR7L	ATF4,RPS19BP1,TAB1	MGAT3
chr1:175147218-175195218	KIAA0040	KIAA0040	KIAA0040
chr21:46331319-46386795	ITGB2,C21orf70,C21orf67	NCRNA00163,NCRNA00162,PTTG1IP	C21orf67
chr17:16092065-16120811	NCOR1,PIGL		NCOR1
chr19:49369123-49421939	TULP2,PLEKHA4,NUCB1,PPP1R15A	BAX,FTL,PLEKHA4,DHDH,HSD17B14	TULP2
chr16:15732555-15753774	KIAA0430,NDE1,MIR484	KIAA0430	NDE1
chr18:60864847-60894819	BCL2		BCL2
chr1:32756830-32801686	MARCKSL1,HDAC1	FAM167B,LOC100128071,TSSK3,LCK,MTMR9LP	HDAC1
chr17:48224621-48246729	PPP1R9B,SGCA	COL1A1,HILS1,SAMD14	SGCA
chr1:179038630-179058153	TOR3A,FAM20B		TOR3A
chr12:80072187-80084273	PAWR		PAWR
chr7:1959720-1991090	MAD1L1		ELFN1
chr5:32290799-32312998	MTMR12		MTMR12
chr19:39873582-39903552	PAF1,ZFP36,SAMD4B,MED29	PLEKHG2,GMFG,SUPT5H,RPS16	MED29
chr1:226590950-226595770	PARP1		PARP1
chr1:31205334-31230665	LAPTM5	MATN1,LOC100129196	LAPTM5
chr16:30194969-30206201	SLX1A-SULT1A3,SLX1B,LOC606724,BOLA2B,CORO1A	CORO1A	CORO1A
chr11:72519112-72550277	ATG16L2,FCHSD2	STARD10	ATG16L2
chr3:13014825-13064526	IQSEC1	IQSEC1	IQSEC1
chr7:36192899-36233508	EEPD1		EEPD1
chr4:185726876-185747803	ACSL1	SLED1,MIR3945	ACSL1
chr15:93443234-93474192	CHD2,MIR3175	LOC100507217	MIR3175
chr11:14332915-14364275	RRAS2		RRAS2
chr22:47157897-47193434	TBC1D22A	CERK	TBC1D22A
chr17:1666081-1697190	SMYD4,SERPINF1	WDR81,SERPINF2,MIR22,RPA1,C17orf91	SERPINF1
chr1:9764642-9793276	PIK3CD,CLSTN1	C1orf200	C1orf200
chr7:104644629-104655984	MLL5,LOC100216545		LOC100216545
chr16:21512894-21531815	SLC7A5P2,LOC100271836		LOC100271836
chr12:72079669-72097753	TMEM19	THAP2,ZFC3H1	TMEM19
chr4:39963165-39979560	PDS5A		PDS5A
chr4:8429577-8443111	ACOX3,C4orf23		ACOX3
chr2:216862085-216881394	MREG		MREG
chr19:59055792-59070879	CHMP2A,LOC100131691,TRIM28,UBE2M	SLC27A5,ZBTB45,MGC2752,MZF1	CHMP2A
chr17:7199393-7219205	NEURL4,EIF5A,GPS2	TMEM95,CLDN7,C17orf81,CTDNEP1,YBX2,KCTD11,ACAP1,SLC2A4	EIF5A
chr8:145133083-145161861	EXOSC4,GPAA1,CYC1,MAF1,SHARPIN	OPLAH,KIAA1875,SPATC1,HEATR7A,C8orf30A	CYC1
chr19:55127788-55140056	LILRB1	LILRA2,LILRB1,LILRA1,LILRB4	LILRB1
chr2:64313756-64343264	PELI1		PELI1
chr19:19570523-19600208	GATAD2A	TSSK6,CILP2,NDUFA13,YJEFN3	TSSK6
chr19:47605274-47616963	ZC3H4	SAE1	ZC3H4
chr3:32432826-32511418	CMTM7	CMTM6	CMTM7
chr9:112863526-112906461	AKAP2,PALM2-AKAP2		AKAP2
chr6:159214123-159248244	EZR	MIR3918,OSTCL	EZR
chr2:64357085-64371556	PELI1		PELI1
chr14:103220703-103286042	TRAF3	TRAF3	TRAF3
chr6:159459806-159549221	TAGAP	FNDC1,RSPH3	TAGAP
chr8:59973433-60032208	TOX		TOX
chr8:23304735-23315207	ENTPD4	LOXL2	ENTPD4
chr5:133967977-133994505	SAR1B,SEC24A		SEC24A
chr2:241523139-241539110	CAPN10	GPR35,RNPEPL1,ANKMY1,DUSP28	CAPN10
chr5:118643723-118691114	TNFAIP8	TNFAIP8	TNFAIP8
chr16:88973806-89008218	CBFA2T3	PABPN1L	CBFA2T3
chr10:14577873-14606448	FAM107B		MIR1265
chr16:27413908-27443437	IL21R	LOC283888	IL21R
chr3:42089715-42135533	TRAK1		TRAK1
chr4:15656168-15683961	FBXL5,FAM200B	BST1,FBXL5	FBXL5
chr1:27181432-27227324	SFN,GPATCH3,ZDHHC18,GPN2	NR0B2,NUDC	GPN2
chr10:49878854-49906548	WDFY4		WDFY4
chr13:111819547-111839698	ARHGEF7		ARHGEF7
chr2:233924620-233972839	INPP5D	NEU2,INPP5D,NGEF	INPP5D
chr9:136202229-136224092	RPL7A,MED22,SURF1,SNORD36C,SNORD36B,SURF6,SNORD36A,SURF2,SNORD24	C9orf96,SURF4	MED22
chr22:43009910-43067777	POLDIP3,CYB5R3,RNU12,ATP5L2	RRP7B,CYB5R3,A4GALT	CYB5R3
chr12:9821629-9838077	CLEC2D	LOC374443,CLECL1,CLEC2D	CLEC2D
chr17:2382428-2395490	METT10D		METT10D
chr3:47516706-47555377	C3orf75,SCAP		SCAP
chr9:37369297-37432332	GRHPR	ZBTB5	GRHPR
chr19:42746040-42759204	GSK3A,ERF	CIC,PAFAH1B3,PRR19,DEDD2,ZNF526	GSK3A
chr6:31619537-31634696	GPANK1,CSNK2B,BAT3,APOM,C6orf47	AIF1,BAT5,LY6G6F,BAT2,LY6G5C,GPANK1,LY6G5B,SNORA38,LY6G6D,LY6G6E,BAT3	C6orf47
chr22:38701954-38713252	CSNK1E	TMEM184B	CSNK1E
chr9:33835908-33879211	UBE2R2	PRSS3	UBE2R2
chr15:80286128-80311044		ZFAND6,BCL2A1	BCL2A1
chr14:70078427-70105704	KIAA0247	C14orf162	KIAA0247
chr17:43361138-43394374	MAP3K14	LOC100133991,C17orf46	MAP3K14
chr20:60696570-60719046	PSMA7,SS18L1,LSM14B	GTPBP5	LSM14B
chr12:49350473-49373874	ARF3,WNT10B,WNT1	DDN,PRKAG1,FKBP11	WNT10B
chr10:65020470-65028942	JMJD1C		JMJD1C
chrX:100602585-100647221	TIMM8A,RPL36A,BTK	ARMCX4,HNRNPH2,GLA	BTK
chr22:23610829-23634379	BCR	FBXW4P1	FBXW4P1
chr16:30064005-30088070	ALDOA,PPP4C	DOC2A,C16orf92,TBX6,MAPK3,YPEL3,LOC100271831,FAM57B,GDPD3	ALDOA
chr17:80447731-80488905	FOXK2	NARF,C17orf62	FOXK2
chr17:66177004-66203071	LOC440461	AMZ2	LOC440461
chr22:41464736-41489149	EP300,MIR1281		MIR1281
chr12:54609726-54654938	CBX5	HNRNPA1P10,SMUG1,HNRNPA1,NFE2	CBX5
chr11:66360617-66387272	RBM14,CCS,RBM14-RBM4	ACTN3,RBM4,CCDC87,ZDHHC24,CTSF	RBM14
chr9:139511857-139519001		EGFL7,MIR126	EGFL7
chr12:65003715-65063612	MIR548C,RASSF3,MIR548Z		MIR548Z
chr5:171560335-171616053	STK10	EFCAB9	STK10
chr11:118888046-118938992	SLC37A4,TRAPPC4,VPS11,MIR3656,RPS25,HYOU1	FOXR1,HMBS,CCDC84,H2AFX,SLC37A4,C2CD2L,DPAGT1,RPL23AP64	SLC37A4

## Sheet: VAL_Lost_SE
Location	OVERLAP_GENES	PROXIMAL_GENES	CLOSEST_GENE
chr16:10884486-10937797	FAM18A	NUBP1,CIITA	FAM18A
chr22:22712035-22735678			LOC96610
chr14:51554015-51576069	TRIM9		TRIM9
chr1:3816374-3827428	C1orf174,LOC100133612	DFFB,KIAA0562	LOC100133612
chr5:71581268-71616929	PTCD2,MRPS27		MRPS27
chr9:35599058-35620751	TESK1,CD72	FAM166B,SIT1,CCDC107,C9orf100,RMRP	TESK1
chr10:11704673-11727884			USP6NL
chr11:117805405-117882791	IL10RA	TMPRSS13	IL10RA
chr15:64151950-64194243		HERC1	HERC1
chr8:145224761-145239696	HEATR7A	C8orf30A	HEATR7A
chr1:42106071-42139643	HIVEP3		EDN2
chr16:70770735-70783858	VAC14	LOC100130894	LOC100130894
chr4:74454991-74485218	RASSF6		RASSF6
chr15:94796217-94849996	MCTP2	MCTP2	MCTP2
chr2:109391725-109403903	CCDC138,RANBP2		CCDC138
chr1:46790713-46806861	NSUN4	LRRC41,UQCRH	NSUN4
chr14:100036626-100045523	CCDC85C		CCDC85C
chr2:46769157-46776597	RHOQ	ATP6V1E2	RHOQ
chr10:118597619-118609649			HSPA12A
chrX:40027613-40035966	BCOR		BCOR
chr9:100744992-100747840	ANP32B	HEMGN	ANP32B
chr4:27664-59109	ZNF595,ZNF718		ZNF595
chr22:18245159-18265005	MIR3198,BID		BID
chr10:98500188-98525583		PIK3AP1	PIK3AP1
chr20:5717522-5752140	C20orf196		C20orf196
chr7:1543587-1552486	INTS1	MICALL2,TMEM184A,MAFK	INTS1
chr13:30002406-30030701	MTUS2		MTUS2
chr8:74023355-74037553		C8orf84	C8orf84
chr22:40794815-40814502	MKL1,SGSM3		SGSM3
chr19:4828889-4850564	TICAM1,PLIN3	PLIN3,FEM1A	TICAM1
chr14:93021582-93049309	RIN3		RIN3
chr15:52513007-52528250	MYO5C	GNB5,MIR1266	GNB5
chr5:123981714-123997691	ZNF608		ZNF608
chr10:73397659-73427995	CDH23		C10orf105
chr6:36708409-36734509	CPNE5		CDKN1A
chr20:43270948-43280624	ADA	LOC79015	ADA
chr1:178568366-178577515			C1orf220
chr1:157694037-157704840		FCRL2,FCRL3	FCRL3
chr1:51956381-51970602	EPS15		EPS15
chr17:61775639-61778813	LIMD2	STRADA	LIMD2
chr3:71580306-71632401	MIR1284,FOXP1		MIR1284
chr19:46849939-46856593	PPP5C	HIF3A	PPP5C
chr8:61807217-61840088		LOC100130298	LOC100130298
chr15:64273871-64285214	DAPK2		DAPK2
chr10:14778244-14793958	FAM107B		FAM107B
chr17:21248450-21263483		KCNJ12,KCNJ18	KCNJ12
chr5:124075969-124090737	ZNF608		ZNF608
chr1:45177844-45206204	C1orf228,KIF2C	SNORD55,BEST4,TMEM53,SNORD46,SNORD38A,RPS8,SNORD38B	KIF2C
chr11:64615760-64668277	MIR194-2,EHD1,MIR192,ATG2A	GPHA2,MEN1,MAP4K2,CDC42BPG,PPP2R5B	EHD1
chr2:144991048-145007064	GTDC1		GTDC1
chr18:60985177-60988523	BCL2	KDSR	BCL2
chr12:32012277-32060214			C12orf35
chr4:146444884-146473735	SMAD1		SMAD1
chr14:89762065-89818559	FOXN3		FOXN3
chr9:96025002-96065076	WNK2	C9orf129	C9orf129
chr14:59813863-59828578	DAAM1		GPR135
chr7:47188404-47195300			TNS3
chr11:121276899-121323496	SORL1		SORL1
chr3:187636319-187699968			LPP
chr16:85961395-85999224		IRF8	IRF8
chr3:154811389-154831763	MME		MME
chr4:26827848-26840688		STIM2	STIM2
chr18:77266269-77284829	NFATC1		NFATC1
chr17:37910249-37913498		C17orf37,GRB7	GRB7
chr5:131516110-131542428	P4HA2		P4HA2
chr19:55448882-55479976	NLRP2,NLRP7	NLRP7,NCR1	NLRP7
chr8:43211440-43235656	POTEA		POTEA
chr22:18277730-18283618	MICAL3	MIR3198,BID	BID
chr15:63759129-63810056	USP3		USP3
chr15:59686588-59705144		FAM81A,MYO1E	MYO1E
chr17:21213580-21231872	MAP2K3	KCNJ12	MAP2K3
chr15:79132939-79152689		ADAMTS7,MORF4L1	MORF4L1
chr10:63791628-63815474	ARID5B		ARID5B
chr13:42031776-42039219	C13orf15	OR7E37P	C13orf15
chr12:6736520-6753937	LPAR5,ACRBP	ZNF384,CHD4,SCARNA11,ING4	LPAR5
chr21:44073849-44091009	PDE9A	PDE9A	PDE9A
chr5:131557511-131574100	P4HA2	PDLIM4	P4HA2
chr2:231500661-231534295		CAB39	CAB39
chr2:172175214-172204040	METTL8		DCAF17
chr14:104852051-104860945			C14orf180
chr2:231447836-231480410			CAB39
chr20:62526456-62556892	MIR941-3,MIR941-1,MIR941-2,DNAJC5	UCKL1-AS1,ZNF512B,C20orf135,MIR1914,UCKL1,MIR647,TPD52L2	MIR941-1
chr17:16284064-16343804	TRPV2,NCRNA00188,SNORD49A,UBB,SNORD49B	NCRNA00188,SNORD65,CENPV	TRPV2
chr10:112617157-112632606	LOC282997,PDCD4	SHOC2,NCRNA00081	LOC282997
chr1:235113941-235124000			SNORA14B
chr16:10961317-10990660	CIITA	CLEC16A,FAM18A,DEXI	CIITA
chr5:112257013-112265710	REEP5	DCP2	REEP5
chr13:46947872-46975416	C13orf18		C13orf18
chr16:48459655-48468844		SIAH1	SIAH1
chr2:12171436-12212051			MIR4262
chr2:132335734-132343589		POTEKP	POTEKP
chr12:117463619-117501658	FBXW8,TESC		TESC
chr14:50426369-50444840		C14orf182	C14orf182
chr1:32390993-32422460	PTP4A2	PTP4A2	PTP4A2
chr12:117239140-117257435	RNFT2		HRK
chr14:105122808-105127103		INF2	INF2
chr2:136864723-136894862	CXCR4		CXCR4
chr2:136995052-137013326			CXCR4
chr15:66445053-66481693	MEGF11		MEGF11
chr2:89131589-89197190			ANKRD36BP2
chr18:74756373-74820860	MBP	MBP	MBP
chr19:35695958-35705597		FAM187B,LSR	FAM187B
chr1:211499871-211509857	TRAF5	C1orf97,TRAF5	TRAF5
chr12:25146643-25179239	C12orf77	LRMP,BCAT1	C12orf77
chr9:100860567-100881864	TRIM14	TRIM14,NANS	TRIM14
chr1:19638306-19646737	AKR7A2,PQLC2	AKR7L,AKR7A3,PQLC2	PQLC2
chr2:61193979-61226057	PUS10	PEX13	PEX13
chr1:226035174-226040219	TMEM63A	EPHX1,LEFTY1	EPHX1
chr16:85331103-85347385			LOC400548
chr16:27237722-27310736	FLJ21408,NSMCE1	JMJD5,IL4R	FLJ21408
chr14:92905466-92909549	SLC24A4		RIN3
chr16:46776457-46824610	MYLK3	C16orf87	MYLK3
chr9:127020092-127030067	NEK6	NEK6	NEK6
chr5:78010534-78025050			LHFPL2
chr10:30777599-30800332			MAP3K8
chr22:37762453-37780504	ELFN2		ELFN2
chr22:35709367-35773583	TOM1,MIR3909	TOM1,HMOX1,MCM5	MIR3909
chr19:10513332-10531606	PDE4A,MIR1181,CDC37	PDE4A,TYK2	CDC37
chr6:27832643-27841990	HIST1H1B,HIST1H3I,HIST1H2AL,HIST1H4L	HIST1H2AM,HIST1H4J,HIST1H2BM,HIST1H4K,HIST1H2BN,HIST1H3J,HIST1H2BO,OR2B2,HIST1H2AK	HIST1H1B
chr4:185187195-185210420		ENPP6	ENPP6
chr3:121699152-121744230	ILDR1	CD86	ILDR1
chr18:77552024-77587477		KCNG2	KCNG2
chr17:79479421-79485263	ACTG1	FSCN2,C17orf70	ACTG1
chr17:74979319-75004495			C17orf86
chr2:45954507-45969059	PRKCE		PRKCE
chr9:37282319-37308999	ZCCHC7		GRHPR
chr12:10534384-10563119	KLRC4,KLRK1	KLRC2,KLRC3,KLRC1	KLRK1
chr11:73077413-73097687	ARHGEF17,RELT		RELT
chr5:190006-202619	PLEKHG4B,LRRC14B	CCDC127,SDHA	LRRC14B
chr2:232256924-232260926	B3GNT7		B3GNT7
chr8:11273927-11325114	FAM167A,C8orf12	BLK	FAM167A
chr17:38018352-38028959	ZPBP2,IKZF3	ZPBP2,GSDMB	ZPBP2
chr2:201559192-201578381	AOX2P		AOX2P
chr2:60537511-60545634			BCL11A
chr15:70539814-70577177			TLE3
chr6:32976812-32998587	HLA-DOA	HLA-DPA1,BRD2,HLA-DPB1	HLA-DOA
chr6:37515544-37530471		C6orf129	C6orf129
chr9:134129118-134152282	FAM78A	PPAPDC3	FAM78A
chr12:14301043-14311207			GRIN2B
chr22:48466162-48495555			MIR3201
chr5:133264815-133272080		C5orf15	C5orf15
chr11:73682388-73707614	UCP2	UCP3,DNAJB13	UCP2
chr21:45661017-45665240		AIRE,ICOSLG,DNMT3L	ICOSLG
chr7:35764631-35770837		HERPUD2	HERPUD2
chr17:70017104-70027034			SOX9
chr11:128474196-128499936		ETS1	ETS1
chr16:87835755-87855320		SLC7A5,KLHDC4	KLHDC4
chr19:42432190-42450228		RABAC1,ARHGEF1,ATP1A3	RABAC1
chr5:149778106-149793745	TCOF1,CD74	TCOF1,RPS14	CD74
chr5:72439899-72470470	TMEM174	TMEM171	TMEM174
chr3:62782193-62821807	CADPS	CADPS	CADPS
chr22:36042764-36059500	APOL6	MB	APOL6
chr19:42772553-42788963	CIC	MEGF8,PAFAH1B3,PRR19,TMEM145,ZNF526,ERF,GSK3A	CIC
chr17:43299313-43305500	FMNL1	LOC100133991,C17orf46	FMNL1
chr6:134537004-134569754	SGK1	SGK1	SGK1
chr22:33963397-33975200	LARGE		LARGE
chr10:6092186-6114457	IL2RA	RBM17	IL2RA
chr9:97346369-97370355	FBP1,FBP2		FBP2
chr3:187956369-187961584	LPP		LPP
chr2:225502295-225544221			CUL3
chr22:23221997-23296876	IGLL5		IGLL5
chr1:24512682-24530962	LOC284632,IL28RA	IL22RA1,IL28RA	LOC284632
chr4:185235061-185250037			ENPP6
chr3:15373022-15403753	SH3BP5		SH3BP5
chr11:121237678-121256996			SORL1
chr2:68629937-68655405		APLF,PLEK,FBXO48	PLEK
chr9:114790688-114799146	MIR3134		UGCG
chr8:67385851-67400547		RRS1,ADHFE1,C8orf46	C8orf46
chr10:126222984-126239725	LHPP		LHPP
chr17:67565502-67579548			MAP2K6

## Sheet: OCILY3_ROSE2_baseline_SEs
CHROM	START	STOP	enhancerRank	OVERLAP_GENES	PROXIMAL_GENES	CLOSEST_GENE
chr9	37369252	37432574	1	GRHPR	ZBTB5	GRHPR
chr12	113486915	113536620	2	DTX1	RASAL1	DTX1
chr16	81812919	81870918	3	PLCG2		PLCG2
chr7	55583928	55640037	4	VOPP1		VOPP1
chr12	6533001	6580775	5	TAPBPL,LOC678655,CD27,VAMP1	NCAPD2,VAMP1,SCARNA10,SCNN1A,MRPL51,LTBR	CD27
chr3	187652996	187698221	6			LPP
chr15	75063751	75092620	7	CSK	ULK3,CYP1A1,CPLX3,LMAN1L,CYP1A2	CSK
chr19	2041450	2096574	8	MKNK2,MOBKL2A	BTBD2,IZUMO4	MKNK2
chr3	31957916	32023408	9	ZNF860,OSBPL10		ZNF860
chr19	1240025	1277058	10	C19orf23,CIRBP,C19orf24,ATP5D,MIDN	ATP5D,STK11,C19orf26,EFNA2	MIDN
chr1	154908909	154975489	11	PMVK,SHC1,PBXIP1,FLAD1,MIR4258,PYGO2,LENEP,CKS1B,ZBTB7B	ADAM15,DCST2,DCST1,SHC1	SHC1
chr19	10330646	10363602	12	MRPL4,MIR4322,S1PR2	ICAM4,ICAM1,DNMT1,ICAM5,MRPL4	S1PR2
chr6	90995006	91038670	13	BACH2		BACH2
chr7	69117654	69169264	14	AUTS2		AUTS2
chr17	56395030	56430397	15	BZRAP1,SUPT4H1,MIR142	MPO	MIR142
chr14	107151099	107183179	16			NCRNA00221
chr1	226820388	226891747	17	ITPKB		ITPKB
chr22	23271329	23298065	18		IGLL5	IGLL5
chr17	75425960	75468664	19	SEPT9	SEPT9,MIR4316	SEPT9
chr17	27037830	27073017	20	SNORD42B,TLCD1,RPL23A,SNORD4A,NEK8,SNORD4B,TRAF4,RAB34,SNORD42A,PROCA1	RAB34,SUPT6H,SDF2	NEK8
chr13	41556118	41593491	21	ELF1	WBP4	ELF1
chr11	64615682	64661907	22	MIR194-2,EHD1,MIR192	GPHA2,ATG2A,MEN1,MAP4K2,CDC42BPG,PPP2R5B	EHD1
chr1	203237961	203275854	23	BTG2,LOC730227	CHIT1,LOC730227,FMOD	LOC730227
chr6	41672737	41703297	24	TFEB	FRS3,PRICKLE4,PGC	TFEB
chr22	23230037	23257281	25	IGLL5		IGLL5
chr4	28268	59037	26	ZNF595,ZNF718		ZNF595
chr11	9664532	9723807	27	SWAP70		SWAP70
chr6	37097846	37151202	28	PIM1		PIM1
chr5	149156223	149211078	29	PPARGC1B		PPARGC1B
chr1	9687627	9749409	30	PIK3CD,C1orf200	TMEM201	C1orf200
chr2	47916190	47980683	31		MSH6	MSH6
chr1	111734973	111773590	32	DENND2D,CHI3L2	LOC149620	DENND2D
chr12	122417715	122462244	33	BCL7A,WDR66		BCL7A
chr12	113610139	113668470	34	TPCN1,C12orf52,DDX54,IQCD	DDX54,RASAL1,CCDC42B	C12orf52
chr7	102036178	102086261	35	PRKRIP1,ORAI2	POLR2J,SPDYE6,ALKBH4,ORAI2,LRWD1	ORAI2
chr4	40174735	40200407	36	RHOH		RHOH
chr14	106146199	106176742	37			TMEM121
chr5	150431570	150475176	38	TNIP1	ANXA6,GPX3	TNIP1
chr6	150943269	150968733	39	PLEKHG1		PLEKHG1
chr19	16682293	16716649	40	SLC35E1,MED26	CHERP	SLC35E1
chr11	65170889	65209453	41	FRMD8,NEAT1	TIGD3,SLC25A45,MIR612	NEAT1
chr6	31508878	31550950	42	NFKBIL1,SNORD84,LTB,LTA,ATP6V1G2,BAT1,TNF	LST1,NFKBIL1,AIF1,SNORD117,MCCD1,BAT2,SNORA38,NCR3,LTB,MICB	LTA
chr14	106025294	106052110	43		TMEM121	TMEM121
chr6	149788566	149818341	44	ZC3H12D	PPIL4	ZC3H12D
chr15	101458472	101483403	45	LRRK1	ALDH1A3	LRRK1
chr17	61996855	62032454	46	CD79B,SCN4A	CSH2,CSH1,GH1,GH2,CD79B,CSHL1,C17orf72	CD79B
chr12	48202289	48231272	47	HDAC7	RAPGEF3,SLC48A1,HDAC7	HDAC7
chr22	42316574	42362845	48	LOC339674,TNFRSF13C,CENPM	SEPT3,MIR33A,WBP2NL,CENPM	CENPM
chr2	70312977	70370614	49	LOC400960,PCBP1,LOC100133985	C2orf42	LOC100133985
chr13	30982802	31051964	50	HMGB1	LOC100188949	HMGB1
chr12	11898339	11916451	51	ETV6		ETV6
chr11	111248721	111293627	52	POU2AF1		POU2AF1
chr11	9616131	9650485	53		WEE1,SWAP70	WEE1
chr9	37283213	37303230	54	ZCCHC7		GRHPR
chr11	67140106	67212398	55	CARNS1,LOC100130987,PTPRCAP,CLCF1,CORO1B,TBC1D10C,PPP1CA,RAD9A,RPS6KB2	PPP1CA,CABP4,AIP,CARNS1,GPR152,TMEM134,POLD4	TBC1D10C
chr9	96029296	96065362	56	WNK2	C9orf129	C9orf129
chr22	22380042	22416179	57		TOP3B	TOP3B
chr22	37614617	37705837	58	CYTH4,RAC2	SSTR3,C1QTNF6	CYTH4
chr7	45018240	45047463	59	CCM2,MYO1G,SNORA9,C7orf40	CCM2	CCM2
chr16	67551287	67598389	60	FAM65A,CTCF	ATP6V0D1,CTCF,AGRP	FAM65A
chr6	159464621	159548936	61	TAGAP	FNDC1,RSPH3	TAGAP
chr19	42612985	42637284	62	POU2F2	GRIK5,MIR4323,ZNF574	POU2F2
chr5	150591199	150633443	63	CCDC69,GM2A	SLC36A3	CCDC69
chr1	155903407	155960199	64	RXFP4,ARHGEF2,KIAA0907	ARHGEF2,SCARNA4,SSR2,RIT1,SNORA42	ARHGEF2
chr21	45552962	45591284	65	C21orf33	PWP2	C21orf33
chr10	82214122	82233357	66	TSPAN14	C10orf58	TSPAN14
chr9	132750977	132786463	67	FNBP1	GPR107	FNBP1
chr7	50182181	50207217	68	C7orf72	ZPBP	C7orf72
chr3	13023918	13064028	69	IQSEC1	IQSEC1	IQSEC1
chr12	6999583	7080951	70	PTPN6,ATN1,PHB2,C12orf57,MIR200C,EMG1,LRRC23,ENO2,SCARNA12,MIR141	USP5,TPI1,LPCAT3,CDCA3,SPSB2,DSTNP2,RPL13P5	ATN1
chr1	66797633	66826729	71	PDE4B		PDE4B
chr19	6576202	6604181	72	CD70	TNFSF9	CD70
chr20	37488066	37522913	73	PPP1R16B	FAM83D	FAM83D
chr13	46740433	46757985	74	LCP1		LCP1
chr9	117128708	117168301	75	AKNA,DFNB31	ORM2,ORM1	AKNA
chr17	57904836	57937250	76	TUBD1,MIR21,TMEM49	RPS6KB1,TUBD1	MIR21
chr12	14537392	14556709	77	ATF7IP		ATF7IP
chr4	40291133	40328033	78		CHRNA9	CHRNA9
chr6	24911027	24950313	79	FAM65B	FAM65B	FAM65B
chr6	91084597	91135785	80			BACH2
chr4	74456062	74486004	81	RASSF6		RASSF6
chr20	52508897	52559235	82		SUMO1P1	SUMO1P1
chr14	69259093	69289989	83	C14orf181,ZFP36L1		C14orf181
chr19	18262950	18316685	84	IFI30,RAB3A,MPV17L2,PIK3R2	PDE4C,LOC729966	IFI30
chr1	198624470	198654229	85	PTPRC		PTPRC
chr1	156450757	156475702	86	MEF2D		MEF2D
chr13	41226141	41281138	87	FOXO1	MIR320D1	FOXO1
chr17	7737645	7766799	88	KDM6B,TMEM88,LSMD1,CYB5D1	SCARNA21,CHD3	TMEM88
chr19	12886001	12917971	89	PRDX2,RNASEH2A,JUNB,HOOK2	ASNA1,RTBDN,C19orf43,MAST1,BEST2	JUNB
chr11	776275	843356	90	RPLP2,PDDC1,SNORA52,SLC25A22,TSPAN4,POLR2L,CD151,EFCAB4A,LRDD,CEND1,PNPLA2	CD151,TALDO1,TSPAN4	RPLP2
chr6	74229782	74234130	91	EEF1A1		EEF1A1
chr6	90061291	90097208	92	RRAGD,UBE2J1	ANKRD6,GABRR2	UBE2J1
chr16	11373208	11406358	93	PRM1	TNP2,PRM2,SOCS1,PRM3,C16orf75	PRM1
chr14	24582672	24666081	94	DCAF11,RNF31,TM9SF1,REC8,FITM1,PSME2,PSME1,IRF9,FAM158A,IPO4	NEDD8,GMPR2,REC8,CPNE6,PCK2,TSSK4,CHMP4A,NRL,TINF2,MDP1	IRF9
chr16	2009482	2073847	95	SNORA64,SNORA10,NOXO1,RPS2,SNORA78,RNF151,SYNGR3,NDUFB10,NPW,GFER,ZNF598,TBL3,SNHG9	NOXO1,SLC9A3R2,HS3ST6,NTHL1,RPL3L,SEPX1,TSC2	SYNGR3
chr13	46951263	46975803	96	C13orf18		C13orf18
chr2	68629980	68669740	97		APLF,PLEK,FBXO48	FBXO48
chr8	27219461	27244826	98	PTK2B		PTK2B
chr6	113933141	113970552	99			MARCKS
chr3	186703997	186743863	100	ST6GAL1		ST6GAL1
chr16	10961365	10986051	101	CIITA	FAM18A	CIITA
chr6	159229086	159248965	102	EZR	MIR3918,OSTCL	EZR
chr4	71530501	71554889	103	IGJ,UTP3	ENAM,RUFY3	IGJ
chr17	42263450	42308354	104	TMUB2,UBTF,C17orf65,ATXN7L3	TMUB2,ASB16,C17orf53,SLC4A1	UBTF
chr13	47146082	47181002	105	LRCH1	LRCH1	LRCH1
chr20	43205125	43240079	106	PKIG	ADA,PKIG	ADA
chr19	7401578	7415555	107		ARHGEF18	ARHGEF18
chr20	46096668	46131712	108	NCOA3	NCOA3	NCOA3
chr19	49829165	49851881	109	TEAD2,CD37	DKKL1,CCDC155,CD37,SLC6A16,MIR4324	CD37
chr22	39841736	39899386	110	MGAT3,SMCR7L	ATF4,RPS19BP1,TAB1	MGAT3
chr5	150490222	150531320	111	ANXA6	TNIP1	ANXA6
chr17	8021797	8126882	112	ALOXE3,TMEM107,AURKB,C17orf44,MIR3676,VAMP2,PER1,C17orf59,HES7	ALOX12B,PFAS,MIR4314,C17orf68	TMEM107
chr17	62962326	62995692	113	AMZ2P1	LRRC37A3	AMZ2P1
chr1	9122130	9142126	114	SLC2A5	SLC2A7,GPR157	SLC2A5
chr6	34623464	34649418	115	C6orf106	C6orf106	C6orf106
chr11	64878211	64914095	116	TM7SF2,FAU,MRPL49,C11orf2,SYVN1,ZNHIT2	SYVN1,CAPN1,SPDYC,ZFPL1,CDCA5	SYVN1
chr14	68733083	68773723	117	RAD51L1		RAD51L1
chr3	62781869	62822131	118	CADPS	CADPS	CADPS
chr5	131745971	131774142	119	C5orf56	SLC22A5,MIR3936	C5orf56
chr19	50818935	50888685	120	NAPSA,NR1H2,NAPSB,KCNC3,POLD1	SPIB,MYBPC2	NAPSB
chr22	24819932	24833961	121	C22orf45,ADORA2A		ADORA2A
chr12	12849239	12890019	122	APOLD1,CDKN1B	APOLD1,MIR613,GPR19	CDKN1B
chr1	150533650	150552866	123	MCL1	MIR4257,MCL1,ADAMTSL4,ENSA	MCL1
chr1	153917267	153964465	124	RAB13,DENND4B,JTB,CRTC2,CREB3L4,RPS27,SLC39A1	GATAD2B	CREB3L4
chr10	49864642	49894220	125	WDFY4		WDFY4
chr4	79647730	79698363	126	BMP2K		BMP2K
chr1	204449415	204491384	127	MDM4,PIK3C2B	MDM4	PIK3C2B
chr4	164510878	164534212	128	2022-03-01		2022-03-01
chr2	56565296	56599083	129	CCDC85A		CCDC85A
chrX	19851448	19905621	130	SH3KBP1	SH3KBP1	SH3KBP1
chr10	98478258	98525539	131	PIK3AP1		PIK3AP1
chr11	9737956	9787444	132	LOC283104,LOC440028,SWAP70		LOC283104
chr2	197015029	197048468	133	STK17B		STK17B
chr19	56135619	56167756	134	ZNF581,U2AF2,ZNF580,ZNF784,CCDC106	EPN1,ZNF524,ZNF579,FIZ1,ZNF865	ZNF580
chr22	50963350	50979628	135	ODF3B,SCO2,TYMP	C22orf41,NCAPH2,CPT1B,LMF2,SBF1,LOC100144603,ADM2,MIOX,KLHDC7B,CHKB,TYMP	ODF3B
chr19	6504505	6539124	136	TNFSF9	DENND1C,TUBB4,SLC25A23,CRB3	TNFSF9
chr3	101536328	101569598	137	FAM55C,NFKBIZ		NFKBIZ
chr2	175458587	175480726	138	WIPF1		WIPF1
chr17	66201316	66256025	139	AMZ2,ARSG	LOC440461,AMZ2,SLC16A6	AMZ2
chr2	9679739	9696821	140	ADAM17		ADAM17
chr7	24860099	24887070	141	OSBPL3		DFNA5
chr22	43088293	43123755	142	A4GALT	CYB5R3	A4GALT
chr1	192578482	192609285	143	RGS13	RGS1	RGS13
chr19	42379799	42392043	144	ARHGEF1,CD79A	RPS19,LYPD4,DMRTC2	ARHGEF1
chr22	50731264	50782270	145	FAM116B,PPP6R2,PLXNB2	TUBGCP6,MAPK12,HDAC10,MAPK11	FAM116B
chr6	27774904	27807288	146	HIST1H4J,HIST1H2AI,HIST1H2BM,HIST1H2BN,HIST1H4K,HIST1H2BL,HIST1H3H,HIST1H2AK,HIST1H2AJ	HIST1H2AL,HIST1H3I,HIST1H4L,HIST1H1B	HIST1H4J
chr14	60650616	60694472	147		PPM1A,DHRS7	PPM1A
chr15	31617492	31654638	148	KLF13		KLF13
chr12	122214227	122250451	149	LOC338799,TMEM120B,RHOF,SETD1B	HPD	RHOF
chr10	101734611	101781234	150	DNMBP	NCRNA00093	DNMBP
chr11	102158428	102190290	151	BIRC3	BIRC2	BIRC3
chr2	219743863	219774898	152	WNT10A	PRKAG3,WNT6,CDK5R2	WNT10A
chr2	161933614	161996240	153	TANK	TANK	TANK
chr8	38793609	38822225	154	PLEKHA2	ADAM9,TM2D2,HTRA4	HTRA4
chr16	70437750	70473077	155	ST3GAL2	FUK	ST3GAL2
chr1	36815010	36863960	156	LSM10,STK40	C1orf113,FAM176B	STK40
chr3	36935813	36986443	157	TRANK1	MLH1,EPM2AIP1	TRANK1
chr12	9876858	9918397	158	CD69,CLECL1		CLECL1
chr2	102314069	102334275	159	MAP4K4		MAP4K4
chr5	1781451	1802208	160	NDUFS6,MRPL36		MRPL36
chr19	11052927	11091492	161	SMARCA4	YIPF2,C19orf52,SMARCA4	SMARCA4
chr11	65836587	65895471	162	PACS1	CATSPER1,SF3B2,GAL3ST3	PACS1
chr12	125368896	125423951	163	UBC	SCARB1,DHX37	UBC
chr8	101901568	101921805	164		YWHAZ	YWHAZ
chr2	219187970	219200262	165	PNKD	TMBIM1,C2orf62,SLC11A1	PNKD
chr9	93556757	93593436	166	SYK	SYK	SYK
chr3	169845402	169873248	167	PHC3		PHC3
chr16	685584	740809	168	STUB1,RHBDL1,WDR90,FAM195A,C16orf13,JMJD8,WDR24,RHOT2	HAGHL,WFIKKN1,METRN,FAM173A,FBXL16,RAB40C,CCDC78,C16orf13	RHOT2
chr14	71108220	71132254	169	TTC9	MED6	TTC9
chr21	43282443	43300245	170	PRDM15	C2CD2	PRDM15
chr15	63758772	63809857	171	USP3		USP3
chr11	63993043	64014333	172	TRPT1,FKBP2,VEGFB,DNAJC4,NUDT22,PPP1R14B	BAD,STIP1,FERMT3,KCNK4,PLCB3,GPR137,TRPT1	VEGFB
chr11	128131054	128169882	173			ETS1
chr3	169648767	169695706	174	LOC100128164,SEC62,SAMD7		LOC100128164
chr8	11388946	11404062	175	BLK		BLK
chr10	11704418	11741566	176		ECHDC3	ECHDC3
chr5	133876770	133891955	177	PHF15		PHF15
chr19	19265540	19281002	178	MEF2B,LOC729991-MEF2B	TMEM161A,LOC729991,NCAN,NR2C2AP,RFXANK	MEF2B
chr15	44067963	44102311	179	ELL3,MIR1282,SERINC4,MFAP1,SERF2,C15orf63	CATSPER2P1,WDR76,PDIA3	SERF2
chr1	8703032	8740511	180	RERE		RERE
chr9	35634328	35665665	181	C9orf100,SIT1,RMRP,CCDC107	TESK1,CCDC107,TPM2,CD72,CA9	SIT1
chr5	140886929	140910007	182	PCDHGB3,PCDHGC3,PCDHGA2,PCDHGA3,PCDHGA8,PCDHGA11,PCDHGA10,PCDHGA12,PCDHGA4,PCDHGA9,PCDHGB6,PCDHGC5,DIAPH1,PCDHGA5,PCDHGB4,PCDHGB5,PCDHGB7,PCDHGA7,PCDHGB1,PCDHGC4,PCDHGA1,PCDHGA6,PCDHGB2	PCDHGC3,PCDHGC4,PCDHGC5	PCDHGC5
chr19	45492675	45521702	183	CLPTM1,RELB	APOC2,CLASRP,APOC4	RELB
chr1	203289379	203309324	184		LOC730227,FMOD,BTG2	FMOD
chr9	123687971	123707319	185	TRAF1	PHF19,TRAF1	TRAF1
chr9	134600545	134615352	186	RAPGEF1	RAPGEF1	RAPGEF1
chr11	44617608	44632153	187	CD82	CD82	CD82
chr15	45002946	45028016	188	B2M	SPG11,PATL2,TRIM69	B2M
chr6	32135949	32164386	189	AGER,PBX2,RNF5,EGFL8,AGPAT1,GPSM3,RNF5P1,NOTCH4	ATF6B,FKBPL,PPT2,PRRT1,LOC100507547	AGER
chr3	53194739	53231183	190	PRKCD	RFT1	PRKCD
chr14	64319730	64337882	191	SYNE2	SYNE2	SYNE2
chr11	118783322	118801000	192		CXCR5,BCL9L,UPK2,FOXR1	BCL9L
chr16	3657439	3688139	193	SLX4	NLRC3,DNASE1	SLX4
chr8	128191044	128237909	194			POU5F1B
chr2	89144766	89160015	195			ANKRD36BP2
chr10	45848050	45870213	196	ALOX5	OR13A1	ALOX5
chr6	137082532	137114267	197	MAP3K5	PEX7	MAP3K5
chr1	174232123	174246588	198	RABGAP1L		RABGAP1L
chr16	28934827	28963282	199	RABEP2,NFATC2IP,CD19	ATP2A1,LAT,CD19,SPNS1	CD19
chr6	157977479	157999899	200	ZDHHC14	MIR3692	MIR3692
chr2	96810335	96840365	201	DUSP2	ADRA2B,STARD7,ASTL	DUSP2
chr5	14657549	14676843	202	FAM105B		FAM105B
chr6	44205552	44233313	203	SLC35B2,NFKBIE,HSP90AB1	SLC29A1,AARS2,TMEM151B,TCTE1	HSP90AB1
chr10	74078940	74124819	204	DNAJB12,MIR1256	DDIT4,DNAJB12	DNAJB12
chr1	206274681	206306682	205	C1orf186	CTSE	C1orf186
chr19	1847681	1906184	206	SCAMP4,REXO1,FAM108A1,ADAT3,KLF16	C19orf34,ATP8B3,CSNK1G2,LOC100288123,MIR1909	FAM108A1
chr18	23739571	23772633	207	PSMA8	TAF4B	PSMA8
chr13	40149758	40177696	208	LHFP		LHFP
chr6	14067360	14119349	209	CD83		CD83
chr1	27951573	27960144	210	FGR	IFI6,AHDC1	FGR
chr10	112169989	112181784	211			DUSP5
chr1	40804178	40870626	212	SMAP2	ZNF643,COL9A2	SMAP2
chr11	67033936	67057325	213	ANKRD13D,ADRBK1	SSH3,LOC100130987	ANKRD13D
chr11	128338747	128353384	214	ETS1		ETS1
chr17	33378019	33416914	215	RFFL	RAD51L3,FNDC8	RFFL
chr1	23851522	23866303	216	E2F2	ASAP3,ID3	E2F2
chr17	65796870	65822456	217	BPTF		BPTF
chr1	23918260	23975197	218	MDS2	RPL11,ID3	MDS2
chr8	24223741	24252696	219	ADAMDEC1	ADAM7,ADAMDEC1	ADAMDEC1
chr9	37324484	37337961	220	ZCCHC7		GRHPR
chr16	85922101	85943562	221	IRF8		IRF8
chr6	157073857	157116201	222	ARID1B		ARID1B
chr1	51425128	51444216	223	CDKN2C,FAF1		CDKN2C
chr17	7137115	7156288	224	C17orf81,CTDNEP1,GABARAP,PHF23,DVL2	ACADVL,DLG4,YBX2,CLDN7,MIR324,SLC2A4,C17orf81	GABARAP
chr3	66523244	66551384	225	LRIG1		LRIG1
chr20	48286349	48330801	226	B4GALT5		B4GALT5
chr8	82005329	82024245	227	PAG1		PAG1
chr10	92736847	92767619	228			ANKRD1
chr3	183228702	183255180	229	KLHL6		KLHL6
chr2	61193929	61226053	230	PUS10	PEX13	PEX13
chr12	723717	795749	231	NINJ2		NINJ2
chr12	15092449	15115876	232	ARHGDIB	PDE6H,ERP27	ARHGDIB
chr1	111670230	111684573	233	CEPT1,DRAM2		CEPT1
chr16	11862915	11904872	234	ZC3H7A	TXNDC11,BCAR4,RSL1D1	ZC3H7A
chr12	11974453	11990092	235	ETV6		ETV6
chr1	198583537	198609176	236	PTPRC		PTPRC
chr12	45802212	45820794	237	ANO6		ANO6
chr16	769937	791629	238	HAGHL,FAM173A,NARFL,CCDC78	MSLN,WDR24,STUB1,METRN,MIR662,FBXL16,JMJD8,RHBDL1,CHTF18,MSLNL,RPUSD1	HAGHL
chr6	74170760	74182449	239	MTO1	MTO1,C6orf150,EEF1A1	MTO1
chr19	49112234	49164752	240	CA11,FAM83E,SEC1,SPHK2,DBP,RPL18,NTN5	SULT2B1,FUT2,SPACA4	DBP
chr19	56318902	56371213	241	NLRP11,NLRP4	RFPL4A	NLRP4
chr20	35463586	35475169	242	C20orf117	C20orf118	C20orf117
chr2	64871222	64895344	243	SERTAD2	LOC339807	SERTAD2
chr1	205628382	205649541	244	SLC45A3	ELK4	SLC45A3
chr12	120524370	120571707	245	CCDC64,RAB35,GCN1L1		RAB35
chr6	76310483	76319387	246	SENP6	SENP6	SENP6
chr14	74225544	74239199	247	C14orf43	PNMA1	C14orf43
chr16	11034996	11060428	248	DEXI,CLEC16A		CLEC16A
chr15	93351478	93389317	249		LOC100507217,ASB9P1	ASB9P1
chr14	107252095	107260394	250			NCRNA00221
chr7	2319398	2354071	251	SNX8	NUDT1,EIF3B,FTSJ2,MAD1L1	SNX8
chr12	57022464	57051507	252	SNORD59B,ATP5B,BAZ2A,SNORD59A	PTGES3	SNORD59B
chr19	49972616	50000703	253	RPL13AP5,RPS11,SNORD34,SNORD35A,SNORD33,ALDH16A1,RPL13A,FLT3LG,SNORD32A	ALDH16A1,FCGRT,LOC645971,SLC17A7,RCN3,PIH1D1,PTH2,MIR150,SNORD35B	RPL13AP5
chr11	62413120	62447101	254	GANAB,UBXN1,SNORA57,INTS5,C11orf48,C11orf83,METTL12	BSCL2,B3GAT3,EML3,LRRN4CL,ROM1,GNG3,MTA2,TTC9C,HNRNPUL2	METTL12
chr2	232526421	232552673	255		PTMA,MIR1244-2	PTMA
chr1	159024558	159047845	256	AIM2,IFI16		AIM2
chr10	26719452	26771199	257	APBB1IP		APBB1IP
chr17	16283702	16320541	258	UBB,TRPV2	SNORD49A,SNORD49B,NCRNA00188,SNORD65,CENPV	TRPV2
chr20	55957006	55974960	259	RBM38	RAE1,MTRNR2L3	RBM38
chr22	22510864	22523086	260			VPREB1
chr6	41975256	41998952	261	CCND3	TAF8	CCND3
chr14	64172072	64226927	262	SGPP1		SGPP1
chr17	4842393	4853725	263	RNF167,PFN1,SLC25A11	CAMTA2,C17orf107,SLC25A11,CHRNE,GP1BA,INCA1,KIF1C,SPAG7,ENO3	PFN1
chr1	26605934	26644771	264	CD52,SH3BGRL3,UBXN11	CCDC21,UBXN11,AIM1L	UBXN11
chr11	128473680	128500950	265		ETS1	ETS1
chr14	107218612	107238789	266			NCRNA00221
chr3	13365729	13380069	267	NUP210		NUP210
chr19	1591009	1617339	268	MBD3,UQCR11,TCF3	MEX3D	UQCR11
chr17	76142816	76184212	269	TK1,AFMID,SYNGR2,C17orf99	BIRC5,TMC6,TMC8,LOC283999,EPR1	SYNGR2
chr14	50086610	50108873	270	MGAT2,RPL36AL,C14orf104	PPIL5,RPS29,POLE2,C14orf104	C14orf104
chr16	25025615	25105442	271	ARHGAP17	LCMT1,ARHGAP17	ARHGAP17
chr6	42739113	42751796	272		TBCC,LOC442211,PRPH2,KIAA0240	TBCC
chr19	1020149	1040893	273	CNN2,C19orf6,ABCA7	GRIN3B,HMHA1,WDR18,CNN2,C19orf6	CNN2
chr16	14396163	14404639	274	MIR193B,MIR365-1		MIR193B
chr19	1067248	1105139	275	HMHA1,POLR2E,GPX4	SBNO2,ABCA7,CNN2,GPX4,C19orf6	POLR2E
chr1	225614470	225656197	276	LBR		LBR
chr18	20807505	20822990	277	CABLES1		CABLES1
chr7	44612625	44658430	278	OGDH,TMED4,DDX56	NPC1L1	OGDH
chr22	24093380	24110662	279	C22orf15,VPREB3,CHCHD10	LOC91316,MMP11,SMARCB1,ZNF70	C22orf15
chr12	110432776	110461717	280	GIT2,ANKRD13A	C12orf76,GIT2	ANKRD13A
chr10	72238244	72259675	281	KIAA1274	NODAL	KIAA1274
chr17	42401401	42441245	282	GRN,SLC25A39,FAM171A2	RUNDC3A,SLC25A39,ITGA2B	GRN
chr11	82765730	82783913	283	RAB30	SNORA70E	RAB30
chr17	29635961	29647209	284	EVI2A,EVI2B,NF1	OMG,EVI2A	EVI2B
chr3	5222846	5240087	285	EDEM1		EDEM1
chr17	43354846	43395251	286	MAP3K14	LOC100133991,C17orf46	MAP3K14
chr12	121100520	121125810	287	CABP1,MLEC	UNC119B,ACADS	MLEC
chr15	31546910	31558609	288			KLF13
chr20	5573987	5591632	289	GPCPD1		GPCPD1
chr6	27094564	27129793	290	HIST1H2BK,HIST1H2AH,HIST1H4I,HIST1H2AG,MIR3143,HIST1H2BJ		HIST1H2BK
chr19	45971687	46019611	291	PPM1N,FOSB,VASP,RTN2	FOSB,ERCC1	RTN2
chr11	62358324	62390319	292	TUT1,MTA2,B3GAT3,ROM1,EML3	C11orf83,INTS5,GANAB,EEF1G,C11orf48,METTL12,AHNAK,SNORA57	MTA2
chr19	13043536	13076701	293	FARSA,RAD23A,CALR,GADD45GIP1	KLF1,GCDH,SYCE2,NFIX,DAND5	RAD23A
chr7	66093101	66120389	294	KCTD7	LOC493754	KCTD7
chr19	50918324	50935733	295	SPIB,POLD1	FAM71E1,NAPSA,NR1H2,C19orf63,MYBPC2	SPIB
chr5	173239664	173257966	296			CPEB4
chr5	138723403	138740464	297	LOC389333,MZB1,SPATA24	DNAJC18,PAIP2,SLC23A1	LOC389333
chr17	48224613	48242021	298	PPP1R9B	COL1A1,HILS1,SGCA,SAMD14	PPP1R9B
chr6	30640201	30654909	299	KIAA1949,DHX16	NRM,MDC1,ATAT1,TUBB,C6orf136	DHX16
chr9	130532426	130549203	300	SH2D3C,MIR2861,CDK9	FPGS,SH2D3C,TOR2A	SH2D3C
chr1	93410333	93441393	301	FAM69A		FAM69A
chr17	38018468	38037927	302	ZPBP2,IKZF3	ORMDL3,ZPBP2,GSDMB	ZPBP2
chr11	72851770	72865862	303	FCHSD2		FCHSD2
chr6	106960156	106973504	304	AIM1		AIM1
chr5	179222525	179264158	305	SQSTM1,MGAT4B,LTC4S,MIR1229	C5orf45	SQSTM1
chr5	10552777	10608816	306	ANKRD33B		ANKRD33B
chr14	91813376	91849544	307	CCDC88C		CCDC88C
chr6	286877	293648	308	DUSP22		DUSP22
chr17	43299310	43305151	309	FMNL1	LOC100133991,C17orf46	FMNL1
chr1	156697247	156722346	310	MRPL24,HDGF,ISG20L2,C1orf66	C1orf66,PRCC,CRABP2	MRPL24
chr2	233939785	233966155	311	INPP5D	NEU2,INPP5D	INPP5D
chr19	2610971	2637874	312	GNG7		GNG7
chr9	140008637	140025117	313	DPP7	UAP1L1,MAN1B1,C9orf140,LOC100289341,GRIN1,MIR3621,LRRC26	DPP7
chr17	17566197	17598491	314	RAI1		RAI1
chr12	116971142	116998483	315	NCRNA00173,MAP1LC3B2		MAP1LC3B2
chr13	41323700	41364229	316	MRPS31,SLC25A15	MIR621,MIR320D1	MRPS31
chr17	7464467	7488072	317	SNORA48,TNFSF13,CD68,EIF4A1,TNFSF12-TNFSF13,SNORD10,SNORA67,MPDU1,SENP3	TNFSF13,FXR2,MPDU1,SAT2,SHBG,SOX15	EIF4A1
chr19	10184763	10230647	318	EIF3G,SNORD105,P2RY11,SNORD105B,C3P1,PPAN-P2RY11,ANGPTL6,PPAN,C19orf66		ANGPTL6
chr10	43892077	43933011	319	HNRNPF,ZNF487P	FXYD4	HNRNPF
chr7	73623843	73669558	320	RFC2,LAT2	CLIP2,LAT2,EIF4H,MIR590	RFC2
chr7	39988125	40012276	321	CDK13		CDK13
chr4	42630082	42659839	322	ATP8A1		ATP8A1
chr6	10518770	10536501	323	GCNT2	GCNT2	GCNT2
chr15	66083521	66106647	324	DENND4A		DENND4A
chr19	38396939	38420207	325	SIPA1L3,WDR87		SIPA1L3
chr12	11932240	11942139	326	ETV6		ETV6
chr14	22965918	23002413	327			DAD1
chr1	41157308	41177613	328	NFYC,LOC100130557	NFYC,MIR30E,MIR30C1,RIMS3	LOC100130557
chr7	150053794	150076968	329	REPIN1,ZNF775	ACTR3C,LOC728743,C7orf29,LRRC61,RARRES2	REPIN1
chr7	5568999	5578647	330	ACTB	MIR589,FBXL18	ACTB
chr2	172173907	172193765	331	METTL8		TLK1
chr19	10675800	10715896	332	CDKN2D,SLC44A2,KRI1,AP1M2	LOC147727,S1PR5,ATG4D,ILF3,SLC44A2,MIR1238	AP1M2
chr11	118709752	118766904	333	CXCR5,BCL9L	DDX6	CXCR5
chr11	65624792	65659437	334	EFEMP2,FIBP,MUS81,CFL1,CCDC85B,CTSW	SNX32,C11orf68,DRAP1,FOSL1	EFEMP2
chr10	30704326	30724671	335	MAP3K8	LOC729668	MAP3K8
chr20	49407387	49433910	336	BCAS4	BCAS4	BCAS4
chr2	68961561	69002721	337	ARHGAP25	ARHGAP25	ARHGAP25
chr12	111042905	111080154	338	TCTN1	PPTC7,HVCN1	TCTN1
chr2	60776406	60782979	339	BCL11A		BCL11A
chr8	145727601	145754950	340	LRRC14,GPT,RECQL4,ARHGAP39,MGC70857,LRRC24,MFSD3	CYHR1,FOXH1,KIFC2,PPP1R16A	RECQL4
chr21	43933806	43956723	341	SLC37A1	RSPH1	SLC37A1
chr2	201980889	201992245	342	CFLAR	FAM126B,NDUFB3	CFLAR
chr2	197993283	198018847	343	ANKRD44		ANKRD44
chr17	17725634	17760089	344	SREBF1,TOM1L2	MIR33B,SMCR5	SREBF1
chr17	47287446	47296799	345	GNGT2,ABI3	PHOSPHO1,FLJ40194,GNGT2,ABI3	GNGT2
chr5	130588207	130625157	346	CDC42SE2		CDC42SE2
chr1	167585732	167600424	347	RCSD1		RCSD1
chr14	70095737	70140506	348	KIAA0247		KIAA0247
chr7	69063540	69096127	349	AUTS2		AUTS2
chr11	48002131	48065787	350	PTPRJ		PTPRJ
chr19	1647844	1652926	351	TCF3	UQCR11	TCF3
chr17	47816341	47825307	352	FAM117A	MYST2,SLC35B1	FAM117A
chr5	176920926	176944711	353	PDLIM7,DDX41,DOK3	DOK3,PRR7,DBN1,PDLIM7,FAM193B	DOK3
chr3	182110394	182138667	354			ATP11B
chr19	39881061	39903906	355	PLEKHG2,ZFP36,PAF1,MED29	SAMD4B,SUPT5H,RPS16	ZFP36
chr9	37025318	37035472	356	PAX5	LOC100506710	PAX5
chr2	219261035	219271926	357	SLC11A1,CTDSP1,MIR26B	C2orf62,VIL1	MIR26B
chr19	3172468	3186792	358	S1PR4,NCLN	CELF5,GNA15	S1PR4
chr10	92958946	92981416	359	PCGF5	NUDT9P1	PCGF5
chr1	235098038	235123995	360			SNORA14B
chr6	137406200	137425277	361		IL20RA	IL20RA
chr19	58891555	58921005	362	ZNF584,RPS5,ZNF837,LOC646862	A1BG,A1BG-AS1,ZNF497,ZNF324B,ZNF132	LOC646862
chr2	68589396	68599637	363	PLEK	CNRIP1	PLEK
chr20	5092926	5127174	364	C20orf30,PCNA,PCNA-AS1,CDS2	C20orf30	CDS2
chr10	46148528	46168104	365	ANUBL1	ANUBL1	ANUBL1
chr16	68260984	68319553	366	SLC7A6,ESRP2,NFATC3,PLA2G15	PRMT7,SLC7A6OS	SLC7A6
chr3	151914226	151923276	367			MBNL1
chr11	3860058	3887645	368	STIM1,RHOG	PGAP2,NUP98	STIM1
chr9	130732960	130746190	369	FAM102A	PIP5KL1,FAM102A,DPM2	FAM102A
chr17	36857419	36871981	370	MLLT6	CISD3,PCGF2,PSMB3,C17orf96	MLLT6
chr5	71589311	71616945	371	PTCD2,MRPS27		MRPS27
chr6	2846772	2867242	372	MGC39372	SERPINB1,SERPINB9	SERPINB1
chr5	180229398	180260067	373	LOC729678,MGAT1	MGAT1,ZFP62	MGAT1
chr20	30924980	30957422	374	ASXL1		ASXL1
chr19	11145887	11161363	375	SMARCA4	LDLR	LDLR
chr19	13261285	13279265	376	IER2	TRMT1,NACC1,LYL1,STX10	IER2
chr11	67112904	67124454	377	LOC100130987,POLD4	CLCF1,PPP1CA,TBC1D10C,SSH3,RAD9A	POLD4
chr6	31148155	31172777	378	HCG27	POU5F1,CCHCR1,PSORS1C2,PSORS1C3,TCF19	HCG27
chr6	33377241	33399637	379	SYNGAP1,PHF1,KIFC1,CUTA	CUTA,ZBTB9,LYPLA2P1	SYNGAP1
chr6	32805557	32835736	380	PSMB8,TAP1,LOC100507463,TAP2,PSMB9	LOC100294145,HLA-DOB,PPP1R2P1	TAP1
chr9	91918506	91934711	381	MIR3153,CKS2,SECISBP2		CKS2
chr2	232571228	232582971	382	MIR1244-1,PTMA	PTMA,MIR1244-2	MIR1244-1
chr21	26933404	26946790	383	MIR155HG,MIR155	C21orf71,MRPL39	MIR155HG
chr4	657177	677788	384	MYL5,PDE6B,MFSD7,ATP5I	PCGF3	ATP5I
chr17	3588254	3600188	385	P2RX5	SHPK,CTNS,TAX1BP3,TMEM93,GSG2	P2RX5
chr6	73331426	73362635	386	KCNQ5	KCNQ5	KCNQ5
chr5	132016890	132026977	387	IL4	IL13,IL4,KIF3A	IL4
chr6	31789162	31804557	388	C6orf48,HSPA1B,SNORD48	VARS,HSPA1L,C6orf48,NEU1,LSM2,SLC44A4,SNORD52,HSPA1A,C6orf27	HSPA1B
chr20	32251024	32281799	389	C20orf134,NECAB3,E2F1,C20orf144	PXMP4,ZNF341	NECAB3
chr13	47220908	47254165	390	LRCH1		LRCH1
chr9	95821111	95834869	391	SUSD3	C9orf89	SUSD3
chr19	42432092	42464072	392	RABAC1	ARHGEF1,ATP1A3	RABAC1
chr4	88420672	88450549	393	SPARCL1	SPARCL1	SPARCL1
chr11	59039492	59052793	394			MPEG1
chr19	18197305	18230579	395	IL12RB1,MAST3	PIK3R2	MAST3
chr13	41615761	41636214	396	WBP4	ELF1	WBP4
chr6	88627665	88635393	397			SPACA1
chr6	18328956	18363245	398		RNF144B	RNF144B
chr6	126101502	126136479	399	NCOA7	NCOA7,HEY2	NCOA7
chr19	40446913	40460552	400		PSMC4,FCGBP,ZNF546	FCGBP
chr10	98030784	98049123	401	BLNK	DNTT,BLNK	BLNK
chr7	74063782	74075394	402	GTF2I	GTF2I	GTF2I
chr1	28831893	28846005	403	RCC1,SNHG3	TRNAU1AP,SNHG3	RCC1
chr14	20914976	20945972	404	TMEM55B,OSGEP,PNP,APEX1	RNASE10,APEX1,KLHL33,TEP1	TMEM55B
chr1	51956355	51970727	405	EPS15		EPS15
chr8	123792564	123807758	406	ZHX2		ZHX2
chr8	6263324	6286101	407	MCPH1		MCPH1
chr8	11337886	11353018	408	BLK	FAM167A	BLK
chr3	39182596	39195006	409	CSRNP1	GORASP1,XIRP1,TTC21A	CSRNP1
chr16	29816106	29832424	410	PRRT2,KIF22,MVP,MAZ,C16orf53	ZG16,LOC440356,CDIPT	PRRT2
chr16	30380827	30420840	411	MYLPF,ZNF771,ZNF48,SEPT1,TBC1D10B	LOC595101,SEPHS2,CD2BP2,DCTPP1,ZNF771	ZNF48
chr11	75526261	75548037	412	UVRAG	DGAT2	UVRAG
chr22	32025993	32058798	413	PISD		PISD
chr6	149067200	149093640	414	UST		UST
chr7	101624374	101634908	415	CUX1		CUX1
chr6	75981259	75995417	416	TMEM30A	COX7A2	TMEM30A
chr18	57566589	57588517	417	PMAIP1		PMAIP1
chr6	52148780	52183439	418	MCM3	IL17F,PAQR8	MCM3
chr2	74681584	74710714	419	CCDC142,WBP1,MOGS,TTC31,INO80B,MRPL53	DQX1,TLX2,HTRA2,WDR54,RTKN,MOGS,LBX2,C2orf81,AUP1,PCGF1,LOC151534	MOGS
chr3	72127490	72150664	420			PROK2
chr1	154831385	154837603	421	KCNN3		KCNN3
chr9	132802164	132816907	422	GPR107,FNBP1	GPR107	FNBP1
chr15	74666132	74696381	423		CYP11A1,SEMA7A	CYP11A1
chr20	52195573	52211417	424	ZNF217		ZNF217
chr6	155497351	155505938	425	TIAM2	TIAM2	TIAM2
chr10	7512917	7534853	426			SFMBT2
chr20	57463908	57483755	427	GNAS	GNAS,GNAS-AS	GNAS
chr20	5625523	5640628	428		GPCPD1	GPCPD1
chr19	17858869	17866720	429	FCHO1	MAP1S,B3GNT3	FCHO1
chr9	130661161	130680080	430	ST6GALNAC4,ST6GALNAC6	FAM102A,PIP5KL1,AK1,ENG,DPM2	ST6GALNAC4
chr16	2509536	2525512	431	TBC1D24,NTN3,C16orf59	CCNF,ATP6V0C,AMDHD2	NTN3
chr19	55765377	55771143	432	PPP6R1	TMEM86B,PTPRH,BRSK1,HSPBP1	PPP6R1
chr11	73077433	73097126	433	ARHGEF17,RELT		RELT
chr6	32935732	32939370	434	BRD2	HLA-DMA,BRD2,HLA-DOA,HLA-DMB	BRD2
chr20	30262935	30296762	435	BCL2L1	COX4I2,TPX2	BCL2L1
chr14	106326898	106331482	436			KIAA0125
chr11	60213354	60266957	437	MS4A1,MS4A5,MS4A12	MS4A14,MS4A12,MS4A13	MS4A1
chr10	134350177	134386684	438	INPP5A		INPP5A
chr1	66861778	66877095	439			PDE4B
chr4	186113491	186141408	440	KIAA1430,SNX25	SLC25A4	KIAA1430
chr17	74476652	74502964	441	RHBDF2	AANAT,PRCD,CYGB,UBE2O	RHBDF2
chr15	31507551	31531897	442			KLF13
chr22	46431273	46467040	443	C22orf26,LOC100271722,LOC150381	LOC400931,MIRLET7A3,MIR3619,MIRLET7B,LOC730668	LOC150381
chr10	74007628	74058264	444	DDIT4	ANAPC16,ASCC1	DDIT4
chr16	30064067	30088057	445	ALDOA,PPP4C	DOC2A,C16orf92,TBX6,MAPK3,YPEL3,LOC100271831,FAM57B,GDPD3	ALDOA
chr12	6641432	6645000	446	GAPDH	NCAPD2,IFFO1,MRPL51,NOP2,SCARNA11,SCARNA10	GAPDH
chr8	128568841	128591229	447			LOC727677
chr12	95581904	95612756	448	FGD6,VEZT		FGD6
chr11	14334155	14348296	449	RRAS2		RRAS2
chr1	21650917	21672402	450	ECE1	ECE1	ECE1
chr16	3012743	3031118	451	PAQR4,PKMYT1,KREMEN2	CLDN9,CLDN6,THOC6,PKMYT1,TNFRSF12A,LOC283875,HCFC1R1	PAQR4
chr2	88890866	88907965	452	EIF2AK3		EIF2AK3
chr6	35686127	35705341	453	FKBP5,LOC285847,C6orf81	FKBP5,C6orf126,C6orf127	FKBP5
chr7	101922012	101934580	454	CUX1,SH2B2	MIR4285	SH2B2
chr12	56497562	56522454	455	ZC3H10,PA2G4,RPL41,ESYT1	ESYT1,MYL6,ERBB3,RPL41,MYL6B	RPL41
chr19	39339348	39369818	456	SIRT2,HNRNPL,RINL	ECH1,SIRT2,NFKBIB,LGALS4	HNRNPL
chr15	93443172	93466085	457	CHD2,MIR3175	LOC100507217	MIR3175
chr15	78349456	78370120	458	TBC1D2B	SH2D7	TBC1D2B
chr4	71845107	71872582	459	MOBKL1A,DCK		DCK
chr9	37195948	37211215	460	ZCCHC7		ZCCHC7
chr9	116337594	116344220	461	RGS3	RGS3	RGS3
chr6	143256012	143274428	462	HIVEP2		HIVEP2
chr19	59055001	59071520	463	CHMP2A,LOC100131691,TRIM28,UBE2M	SLC27A5,ZBTB45,MGC2752,MZF1	CHMP2A
chr3	50358208	50397029	464	RASSF1,TUSC2,ZMYND10,HYAL2,CYB561D2,NPRL2,TMEM115	HYAL3,C3orf45,NAT6,HYAL1,HYAL2,IFRD2,RASSF1	RASSF1
chr5	14143244	14169190	465	TRIO		TRIO
chr6	119202419	119217846	466	MCM9,ASF1A	MCM9	ASF1A
chr22	47157747	47171501	467	TBC1D22A	CERK	TBC1D22A
chr11	2398540	2422930	468	CD81	KCNQ1,TSSC4,TRPM5	CD81
chr22	39460191	39473796	469	APOBEC3G	APOBEC3C,APOBEC3F,APOBEC3D,APOBEC3H	APOBEC3G
chr7	130792339	130809813	470	FLJ43663,MKLN1	FLJ43663	MKLN1
chr12	65003480	65019711	471	MIR548C,RASSF3,MIR548Z		MIR548C
chr16	56449296	56459327	472	AMFR	NUDT21,OGFOD1	AMFR
chr4	15757460	15786430	473	CD38		CD38
chr2	87785794	87825367	474	NCRNA00152	NCRNA00152	NCRNA00152
chr7	64927590	64942237	475			ZNF92
chr7	105697592	105717014	476		SYPL1	SYPL1
chr20	52225771	52273723	477		ZNF217	ZNF217
chr19	10513022	10547177	478	PDE4A,MIR1181,CDC37	TYK2,PDE4A	PDE4A
chr9	126959350	126981590	479		NEK6	NEK6
chr17	79479474	79485313	480	ACTG1	FSCN2,C17orf70	ACTG1
chr15	85922892	85957621	481	AKAP13	AKAP13	AKAP13
chr19	2150498	2171435	482	DOT1L,AP3D1		DOT1L
chr15	38934970	38981939	483		C15orf53	C15orf53
chr5	180586590	180634686	484	TRIM7	TRIM41,OR2V2,SNORD95,SNORD96A,TRIM7,GNB2L1	TRIM7
chr12	53593912	53626403	485	ITGB7,RARG	ESPL1,MFSD5,ZNF740,CSAD	RARG
chr17	74711325	74734382	486	MFSD11,MIR636,SRSF2,C17orf95,JMJD6	MXRA7,SRSF2	JMJD6
chr6	132805613	132818371	487	STX7	TAAR9	STX7
chr3	47015768	47032936	488	CCDC12,NBEAL2	NRADDP	NBEAL2
chr3	133185032	133199368	489	BFSP2		BFSP2
chr19	48824684	48837669	490	TMEM143,EMP3	CCDC114,SYNGR4	EMP3
chr11	64036188	64053946	491	BAD,GPR137,PLCB3	PRDX5,TRMT112,PLCB3,ESRRA,FKBP2,C11orf20,NUDT22,KCNK4,VEGFB,TRPT1,DNAJC4,PPP1R14B	GPR137
chr19	42772576	42788963	492	CIC	MEGF8,PAFAH1B3,PRR19,TMEM145,ZNF526,ERF,GSK3A	CIC
chr11	47415746	47430554	493	SLC39A13	PSMC3,SLC39A13,RAPSN,MYBPC3,SPI1	SLC39A13
chr7	23508678	23514723	494	IGF2BP3	RPS2P32	IGF2BP3
chr10	112620540	112633766	495	LOC282997,PDCD4	SHOC2,NCRNA00081	LOC282997
chr19	13213078	13229615	496	TRMT1,LYL1,NACC1	IER2,TRMT1,STX10	TRMT1
chr1	12208952	12222743	497		TNFRSF8,TNFRSF1B	TNFRSF1B
chr22	42218475	42240852	498	SREBF2,CCDC134		SREBF2
chr21	45626788	45640488	499		ICOSLG,DNMT3L	ICOSLG
chr13	111357484	111380910	500	ING1,CARS2		ING1
chr1	25348355	25359886	501			RUNX3
chr5	139015436	139030668	502	CXXC5		CXXC5
chr8	145133029	145159860	503	EXOSC4,GPAA1,CYC1,MAF1,SHARPIN	OPLAH,KIAA1875,SPATC1,HEATR7A,C8orf30A	CYC1
chr22	50624372	50640316	504	TRABD,SELO	PANX2,TUBGCP6,HDAC10,MOV10L1	SELO
chr1	25239641	25257485	505	RUNX3		RUNX3
chr10	103874258	103894135	506	PPRC1,LDB1	NOLC1,HPS6	LDB1
chr7	90353914	90386811	507	CDK14		CDK14
chr9	130828998	130844658	508	SLC25A25,NAIF1	SLC25A25,LOC100289019,LOC389791,PTGES2	SLC25A25
chr3	49044114	49067172	509	MIR191,DALRD3,WDR6,P4HTM,MIR425,NDUFAF3,IMPDH2,QRICH1	P4HTM	DALRD3
chr2	54319388	54343537	510	ACYP2		ACYP2
chr2	61651938	61671794	511	USP34	SNORA70B	SNORA70B
chr17	61775528	61779750	512	LIMD2	STRADA	LIMD2
chr11	64071481	64086593	513	PRDX5,TRMT112,ESRRA,C11orf20	PRDX5,RPS6KA4,BAD,GPR137,CCDC88B,KCNK4,MIR1237	ESRRA
chr20	5767896	5798587	514	C20orf196		C20orf196
chr9	140499412	140545656	515	EHMT1,ARRDC1,C9orf37	ZMYND19,WDR85	EHMT1
chr4	144279747	144341558	516	GAB1		GAB1
chr16	88847697	88878418	517	APRT,CDT1,FAM38A	GALNS,TRAPPC2L	CDT1
chr17	66284314	66288713	518	ARSG,SLC16A6	AMZ2	SLC16A6
chr10	123669973	123688545	519	ATE1	NSMCE4A	ATE1
chr8	103541155	103548979	520		ODF1	ODF1
chr9	136201958	136224037	521	RPL7A,MED22,SURF1,SNORD36C,SNORD36B,SURF6,SNORD36A,SURF2,SNORD24	C9orf96,SURF4	MED22
chr17	76226974	76254794	522	LOC283999	AFMID,BIRC5,TK1,EPR1	LOC283999
chr19	50167810	50181694	523	BCL2L12,IRF3,PRMT1	CPT1C,SCAF1,RRAS,IRF3,C19orf76,PRMT1	IRF3
chr12	9821694	9826871	524	CLEC2D	LOC374443,CLEC2D	CLEC2D
chr14	94940975	94950745	525	SERPINA9	SERPINA11,SERPINA12,SERPINA9	SERPINA9
chr1	16159670	16175560	526	SPEN,FLJ37453	UQCRHL	SPEN
chr7	63765026	63780949	527	ZNF736		ZNF736
chr17	40706109	40730644	528	COASY,PSMC3IP,MLX,HSD17B1	FAM134C,COASY,TUBG1,NAGLU,MLX	MLX
chr17	37910904	37914808	529		C17orf37,GRB7	GRB7
chr11	118955294	118978885	530	H2AFX,C2CD2L,HMBS,DPAGT1	ABCG4,VPS11,HYOU1,HINFP	H2AFX
chr22	50907235	50922095	531	ADM2,SBF1	ODF3B,SCO2,NCAPH2,LMF2,MIOX,TYMP	SBF1
chr1	28452967	28475703	532	PTAFR	EYA3,LOC653566	PTAFR
chr6	159274610	159291577	533	OSTCL	EZR,C6orf99	OSTCL
chr6	44185453	44191744	534	SLC29A1	HSP90AB1,SLC35B2,NFKBIE,TMEM151B	SLC29A1
chr8	95940806	95976054	535	TP53INP1	CCNE2	TP53INP1
chr6	139637995	139665282	536		TXLNB,CITED2	TXLNB
chr1	36348808	36377605	537	EIF2C1	EIF2C3	EIF2C1
chr5	96256280	96272559	538	LNPEP	ERAP2,LNPEP	LNPEP
chr12	32020412	32059682	539			C12orf35
chr12	58229453	58240808	540	CTDSP2	AVIL,MIR26A2	CTDSP2
chr1	2477872	2488727	541	LOC115110,TNFRSF14	PANK4,HES5,C1orf93	LOC115110
chr16	3313798	3343828	542	ZNF263,FLJ39639	ZNF200,MEFV,ZNF75A,OR1F2P,TIGD7	ZNF263
chr12	32405244	32426787	543	BICD1		BICD1
chr20	43660921	43692963	544	STK4	KCNS1	KCNS1
chr12	112432161	112464471	545	TMEM116,ERP29		TMEM116
chr1	145421926	145456979	546	TXNIP,POLR3GL	LIX1L,HFE2,ANKRD34A	TXNIP
chr8	96146128	96156234	547	PLEKHF2		PLEKHF2
chr1	24234652	24243380	548	CNR2	PNRC2,FUCA1	CNR2
chr7	5595427	5623173	549		ACTB,FSCN1,FBXL18	FSCN1
chr19	45578213	45597233	550	GEMIN7,ZNF296	CLASRP,GEMIN7	GEMIN7
chr19	3970346	3989991	551	EEF2,SNORD37	DAPK3,PIAS4,MIR637,ITGB1BP3	SNORD37
chr20	46039917	46045946	552			ZMYND8
chr17	76123630	76128288	553	TMC8,TMC6	C17orf99,SYNGR2	TMC8
chr19	50370189	50381247	554	TBC1D17,PNKP,AKT1S1	IL4I1,PTOV1,MED25	AKT1S1
chr7	43686968	43698976	555	C7orf44		STK17A
chr5	156692745	156711247	556	CYFIP2		CYFIP2
chr15	40390364	40408515	557	BMF	BUB1B,BMF	BMF
chr7	99716305	99756746	558	CNPY4,MBLAC1,TAF6,C7orf43,C7orf59	MIR25,MCM7,MIR93,GPC2,GAL3ST4,COPS6,STAG3,MIR106B,ZNF3,AP4M1	C7orf59
chr2	89039114	89066270	559	RPIA,ANKRD36BP2		ANKRD36BP2
chr1	174127877	174136455	560	RABGAP1L		RABGAP1L
chr9	124704100	124708823	561	TTLL11		TTLL11
chr10	112104573	112128370	562		SMNDC1	SMNDC1
chr8	67434791	67459854	563		C8orf46	C8orf46
chr17	79817688	79830249	564	P4HB,ARHGDIA	PCYT2,THOC4,NPB,ANAPC11,SIRT7,FAM195B,DYSFIP1	ARHGDIA
chr8	22287473	22311926	565	PPP3CC,SLC39A14		PPP3CC
chr11	117851027	117881793	566	IL10RA		IL10RA
chr7	27939999	27974023	567	JAZF1		TAX1BP1
chr7	69336450	69355992	568	AUTS2		AUTS2
chr16	10905998	10938120	569	FAM18A	CIITA	FAM18A
chr1	9466072	9489472	570			SLC25A33
chr7	142494086	142507904	571		TRY6,PRSS1,PRSS2,EPHB6	PRSS2
chr17	28033089	28051471	572	SSH2		CORO6
chr13	51161198	51172675	573			DLEU7
chr6	26020714	26033805	574	HIST1H4A,HIST1H3B,HIST1H4B,HIST1H2AB,HIST1H3A	HIST1H1A,HIST1H3C,HIST1H1C,HIST1H2BB	HIST1H4B
chr17	38467255	38482939	575	RARA	RARA,CDC6,GJD3	RARA
chr11	44578440	44596076	576	CD82	CD82	CD82
chr6	74362644	74365033	577	SLC17A5	CD109	SLC17A5
chr17	7199507	7219311	578	NEURL4,EIF5A,GPS2	TMEM95,CLDN7,C17orf81,CTDNEP1,YBX2,KCTD11,ACAP1,SLC2A4	EIF5A
chr5	66482960	66512425	579	CD180		CD180
chr17	43209529	43250871	580	HEXIM2,HEXIM1,PLCD3,ACBD4	FMNL1	HEXIM1
chr9	131445683	131465267	581	SET,PKN3	ZDHHC12,WDR34	SET
chr17	39822297	39846131	582	EIF1	GAST,HAP1,KRT17,KRT42P	EIF1
chr11	65336633	65357325	583	FAM89B,EHBP1L1,SSSCA1	LTBP3,SCYL1,PCNXL3,MAP3K11,SIPA1,KCNK7	EHBP1L1
chr2	198157742	198175558	584	ANKRD44		ANKRD44
chr19	2257350	2273721	585	OAZ1	AMH,MIR1227,C19orf35,JSRP1,PLEKHJ1,LINGO3,MIR4321,SF3A2	OAZ1
chr19	12832739	12848825	586	TNPO2,ASNA1,C19orf43	HOOK2,SNORD41,DHPS,BEST2,FBXW9	C19orf43
chr11	61734401	61749572	587	FTH1	RAB3IL1,BEST1	FTH1
chr17	37024598	37034841	588	LASP1	SNORA21,CWC25,C17orf98,RPL23	LASP1
chr6	138187662	138204967	589	TNFAIP3		TNFAIP3
chr7	73685802	73704588	590	CLIP2	CLIP2,RFC2	CLIP2
chr5	78015864	78031807	591			LHFPL2
chr4	39620374	39640538	592	C4orf34		C4orf34
chr1	205270125	205290890	593	NUAK2	KLHDC8A	NUAK2
chr7	121013083	121036911	594	FAM3C	WNT16,FAM3C	FAM3C
chr6	18380173	18401887	595	RNF144B		RNF144B
chr17	46124549	46134141	596	NFE2L1	COPZ2,CBX1,MIR152	NFE2L1
chr3	193838344	193855448	597	HES1		HES1
chr12	92528162	92580331	598	BTG1		BTG1
chr11	67354786	67382567	599	DOC2GP,NDUFV1	NDUFV1,GSTP1,TBX10,NUDT8,ACY3	NDUFV1
chr2	197097120	197114657	600	HECW2		STK17B
chr6	34191354	34216878	601	HMGA1,C6orf1	C6orf1,HMGA1	HMGA1
chr11	73691488	73706981	602	UCP2	UCP3,DNAJB13	UCP2
chr11	72518472	72534367	603	ATG16L2	STARD10	ATG16L2
chr6	31695176	31708598	604	CLIC1,MSH5,DDAH2	BAT5,C6orf26,LY6G5C,LY6G6C,C6orf25,LY6G6D,LY6G6F,MSH5,LY6G6E,C6orf27	CLIC1
chr17	73284340	73294328	605	SLC25A19	LOC100287042,MRPS7,MIF4GD,GGA3	SLC25A19
chr16	11762365	11783982	606	TXNDC11,SNN		SNN
chr15	69110001	69113787	607	ANP32A	MIR4312,C15orf28,MIR548H4	ANP32A
chr5	133258439	133274592	608		C5orf15	C5orf15
chr22	17269975	17306978	609	XKR3	HSFY1P1	XKR3
chr6	33280842	33292045	610	TAPBP,ZBTB22,DAXX	WDR46,PFDN6,RPS18,B3GALT4,RGL2,LYPLA2P1,VPS52	ZBTB22
chr7	2387154	2395419	611	EIF3B	EIF3B,CHST12,SNX8	EIF3B
chr7	56118311	56142403	612	SNORA15,PSPH,CCT6A,SUMF2	PHKG1,LOC389493,CHCHD2,SUMF2	SUMF2
chr7	98971921	98979685	613	ARPC1B	BUD31,PDAP1,ARPC1A	ARPC1B
chr2	39347388	39369298	614	SOS1		SOS1
chr12	19372618	19388569	615	PLEKHA5		PLEKHA5
chr22	24167812	24200592	616	DERL3,SLC2A11,SMARCB1	MIF,SMARCB1,DERL3	DERL3
chr2	24552235	24583969	617	ITSN2		ITSN2
chr19	10978512	10998390	618	C19orf38,CARM1	YIPF2,C19orf52,TMED1	CARM1
chr11	1859170	1875306	619	TNNI2,LSP1	LSP1,MIR4298,SYT8	TNNI2
chr1	27021258	27033525	620	ARID1A		ARID1A
chr1	155211122	155248021	621	HCN3,GBA,SCAMP3,CLK2,FAM189B	FDPS,MTX1,C1orf104,THBS3,RUSC1,MIR92B,PKLR,GBAP1,MUC1,GBA	SCAMP3
chr1	160509685	160520158	622	CD84	SLAMF6,CD84	SLAMF6
chr17	61903760	61921511	623	FTSJ3,PSMC5,SMARCD2	CSH2,GH2,TCAM1P	PSMC5
chr19	44258211	44289446	624	C19orf61,KCNN4	ZNF283,LYPD5,IRGC	KCNN4
chr20	43269543	43281090	625	ADA	LOC79015	ADA
chrX	153596768	153640922	626	FLNA,RPL10,SNORA70,EMD,DNASE1L1,TAZ	ATP6AP1,TAZ,PLXNA3,FAM50A,RPL10,DNASE1L1,GDI1	RPL10
chr3	197432783	197478286	627	KIAA0226,FYTTD1	LRCH3,MIR922	KIAA0226
chr9	127020254	127028283	628	NEK6	NEK6	NEK6
chr9	140082452	140100715	629	TMEM203,SSNA1,ANAPC2,NDOR1,TPRN	GRIN1,LOC643596,FAM166A,NDOR1,C9orf173,SLC34A3,MIR3621,RNF208,LRRC26,COBRA1,TUBB2C,C9orf169	TPRN
chr15	52970170	52976640	630	KIAA1370		KIAA1370
chr6	139611263	139615787	631	TXLNB		TXLNB
chr10	105226093	105251206	632	CALHM3	CALHM1,NEURL,CALHM2	CALHM3
chr16	72680167	72699603	633			ZFHX3
chr11	67226307	67236689	634	TMEM134,CABP4	AIP,TMEM134,CDK2AP2,PTPRCAP,CORO1B,GPR152,PITPNM1,CARNS1,RPS6KB2	TMEM134
chr9	33289235	33298486	635	NFX1	CHMP5,SPINK4,BAG1	NFX1
chr3	111851197	111856073	636	GCET2	C3orf52,MIR567	GCET2
chr16	30537408	30547185	637	ZNF747,ZNF768	ZNF688,ZNF785,ZNF764	ZNF747
chr12	57457426	57490437	638	NAB2,STAT6,TMEM194A	MYO1A,LRP1,TAC3,STAT6	TMEM194A
chr18	57608781	57638997	639		PMAIP1	PMAIP1
chr17	38703836	38734308	640	CCR7	TNS4	CCR7
chr7	50345009	50349856	641	IKZF1		IKZF1
chr16	29712072	29766462	642	C16orf54	QPRT,SPN,ZG16,KIF22	C16orf54
chr8	101505515	101513084	643			ANKRD46
chr16	30661617	30672148	644	PRR14	FBRS,ZNF689,SRCAP,SNORA30	PRR14
chr13	30945181	30951345	645	LOC100188949		LOC100188949
chr19	10304802	10315789	646	DNMT1	MIR4322,S1PR2,MRPL4	DNMT1
chr2	220109848	220119461	647	GLB1L,STK16,TUBA4B,TUBA4A	ZFAND2B,ANKZF1,DNAJB2,ABCB6,ATG9A,MIR153-1	TUBA4B
chr1	159879859	159895262	648	TAGLN2	SLAMF9,CCDC19,IGSF9,VSIG8	TAGLN2
chr6	31619757	31634568	649	GPANK1,CSNK2B,BAT3,APOM,C6orf47	AIF1,BAT5,LY6G6F,BAT2,LY6G5C,GPANK1,LY6G5B,SNORA38,LY6G6D,LY6G6E,BAT3	C6orf47
chr19	42745995	42759297	650	GSK3A,ERF	CIC,PAFAH1B3,PRR19,DEDD2,ZNF526	GSK3A
chr9	127615082	127633102	651	WDR38,ARPC5L,RPL35		RPL35
chr1	161122999	161156703	652	USP21,UFC1,PPOX,B4GALT3	NDUFS2,DEDD,NIT1,PPOX,FCER1G,TOMM40L,APOA2,PFDN2,ADAMTS4	PPOX
chr14	96118572	96133158	653	TCL6	TCL1A,TCL1B	TCL6
chr6	157881574	157887024	654	ZDHHC14		MIR3692
chr8	145002178	145027078	655	PLEC,MIR661	GRINA,PARP10	PLEC
chr17	79868409	79895668	656	PCYT2,MAFG,LOC92659,SIRT7,PYCR1	P4HB,ASPSCR1,ARHGDIA,THOC4,NOTUM,NPB,ANAPC11,MYADML2	MAFG
chr17	5094318	5158929	657	ZNF594,LOC100130950,C17orf87	RABEP1	C17orf87
chr17	4261676	4279897	658	UBE2G1		UBE2G1
chr11	95918558	95954177	659	MAML2		MIR1260B
chrX	118815839	118828196	660	SEPT6	MIR766	SEPT6
chr22	39915368	39928819	661	ATF4,RPS19BP1	MGAT3,ATF4,CACNA1I,SMCR7L	ATF4
chr19	19773860	19780368	662	ZNF101,ATP13A1	PBX4,LPAR2,GMIP	ZNF101
chr9	134531454	134554787	663	RAPGEF1		RAPGEF1
chr6	46593876	46621331	664	SLC25A27,CYP39A1	TDRD6	CYP39A1
chr11	65405567	65431605	665	SIPA1,RELA	KAT5,KCNK7,PCNXL3,MAP3K11,RELA	SIPA1
chr5	176412088	176434075	666	UIMC1	ZNF346	UIMC1
chr22	37860102	37882432	667	MFNG	ELFN2,CARD10	MFNG
chr15	90581245	90645936	668	ZNF710,IDH2		IDH2
chr1	27803196	27827436	669	WASF2		WASF2
chr4	299753	308906	670		ZNF732,ZNF141	ZNF732
chr16	23334076	23348679	671	SCNN1B		SCNN1B
chr20	5140208	5150220	672	CDS2	PCNA,PCNA-AS1,C20orf30	CDS2
chr14	103264737	103286237	673	TRAF3	TRAF3	TRAF3
chr2	60579072	60593782	674			BCL11A
chr2	136995443	137013337	675			CXCR4
chr6	6586106	6590075	676	LY86-AS1,LY86		LY86
chr17	74836112	74846952	677		MGAT5B	MGAT5B
chr8	41469810	41503369	678	AGPAT6	ANK1,MIR486,NKX6-3	NKX6-3
chr13	77899840	77934378	679	MYCBP2		MYCBP2
chr6	86341364	86354252	680	SYNCRIP	SNHG5,SNORD50B,SNX14,SNORD50A	SYNCRIP
chr1	160679075	160682640	681	CD48	SLAMF7	CD48
chr2	24115135	24163995	682	ATAD2B,UBXN2A		ATAD2B
chr16	21512679	21531930	683	SLC7A5P2,LOC100271836		LOC100271836
chr1	21616714	21622244	684	ECE1	ECE1	ECE1
chr20	43588362	43608784	685	STK4,TOMM34	PABPC1L	STK4
chr22	43506705	43523161	686	BIK	TSPO,TTLL1,MCAT	BIK
chr11	102322191	102347700	687	TMEM123		TMEM123
chr12	56320501	56334610	688	DGKA,WIBG	SILV,RAB5B,CDK2	DGKA
chr19	16555077	16568938	689	EPS15L1	C19orf44,CALR3	EPS15L1
chr11	65264468	65274850	690	MALAT1	SCYL1	MALAT1
chr6	151041513	151063091	691	PLEKHG1		PLEKHG1
chr20	4793532	4804242	692	RASSF2		RASSF2
chr12	122896705	122907275	693	CLIP1	CLIP1	CLIP1
chr13	31189958	31202428	694	USPL1		USPL1
chr11	122932179	122940782	695	HSPA8	HSPA8,LOC341056	HSPA8
chr14	70078447	70083124	696	KIAA0247	C14orf162	KIAA0247
chr2	65132778	65145458	697	LOC400958		LOC400958
chr15	42782558	42797699	698	SNAP23	LRRC57,HAUS2,ZFP106,SNAP23	SNAP23
chr12	2904123	2922778	699	FKBP4,ITFG2	NRIP2,LOC283440	ITFG2
chr12	111098495	111136177	700	HVCN1	TCTN1,PPP1CC	HVCN1
chr9	36993638	37012427	701	PAX5		PAX5
chr11	8703551	8711260	702	SNORA3,RPL27A,SNORA45	TRIM66	SNORA45
chr20	35221797	35235541	703	TGIF2,TGIF2-C20ORF24,C20orf24	C20orf24,SLA2	C20orf24
chr13	31774056	31792014	704	B3GALTL	HSPH1	B3GALTL
chr20	57569866	57592404	705	TH1L,CTSZ	TUBB1,ATP5E,SLMO2	CTSZ
chr19	54692057	54705789	706	TSEN34,MBOAT7,RPS9	TMC4,LILRA6,LENG1,MBOAT7,LILRB3	TSEN34
chr11	60666571	60701020	707	PRPF19,TMEM109,TMEM132A	GPR44,ZP1,TMEM132A,SLC15A3,CD6	TMEM109
chr19	45251047	45257725	708	BCL3	CEACAM16,CBLC	BCL3
chr17	74258828	74268853	709	FAM100B	RNF157,QRICH2	FAM100B
chr4	1713114	1728701	710	TACC3,SLBP,TMEM129	FAM53A,TMEM129	TMEM129
chr7	43622765	43627537	711	STK17A		STK17A
chr5	139047866	139051347	712	CXXC5		CXXC5
chr19	46185002	46243273	713	GIPR,QPCTL,SNRPD2,FBXO46	SIX5,EML2,DMPK,MIR330,MIR642A,MIR642B,QPCTL	QPCTL
chr15	85258663	85305154	714	ZNF592,SEC11A		ZNF592
chr2	64313820	64328869	715	PELI1		PELI1
chr2	214096584	214116729	716		SPAG16	SPAG16
chr6	111803251	111806227	717	LOC643749,REV3L	LOC643749	LOC643749
chr1	112158616	112172359	718	RAP1A	RAP1A,LOC100129269	RAP1A
chr22	26899132	26939019	719	TFIP11,TPST2	TFIP11,MIR548J,SRRD,HPS4	TFIP11
chr6	107149289	107191791	720	LOC100422737		LOC100422737
chr16	88716420	88730557	721	CYBA,MVD,MGC23284	RNF166,SNAI3,IL17C,CTU2	MVD
chr12	6832578	6888169	722	MLF2,PTMS,COPS7A,LAG3	ZNF384,GPR162,LEPREL2,CD4,C12orf53	MLF2
chr1	206943837	206965026	723	IL10	IL19	IL10
chr2	198056389	198081899	724	ANKRD44		ANKRD44
chr19	11669586	11679233	725	ELOF1	ECSIT,ACP5,ZNF627,CNN1	ELOF1
chr2	179885503	179924259	726	CCDC141		CCDC141
chr22	18256110	18265158	727	BID	MIR3198	BID
chr4	108945617	108981266	728	HADH,LEF1		HADH
chr8	38758794	38763632	729	PLEKHA2		PLEKHA2
chr7	47708718	47712436	730		C7orf65	C7orf65
chr3	13455154	13470323	731	NUP210		NUP210
chr16	2551072	2588403	732	CEMP1,PDPK1,ATP6V0C,TBC1D24,AMDHD2,MIR3178	PDPK1,C16orf59,NTN3	AMDHD2
chr1	31216835	31230659	733	LAPTM5	MATN1,LOC100129196	LAPTM5
chr22	22537244	22574055	734		VPREB1	VPREB1
chr3	151961384	151987627	735	LOC401093,MBNL1	MBNL1	MBNL1
chr17	7107710	7124140	736	ACADVL,DLG4	ACADVL,CTDNEP1,ASGR1,CLDN7,DVL2,PHF23,GABARAP,MIR324,C17orf81	DLG4
chr17	76718263	76756312	737	CYTH1		CYTH1
chr3	127448096	127455279	738	MGLL		ABTB1
chr19	17325238	17357599	739	USE1,OCEL1,NR2F6	ANKLE1,C19orf62,USHBP1	OCEL1
chr15	66208703	66214021	740	MEGF11	RAB11A	RAB11A
chr1	1764410	1775079	741	GNB1		GNB1
chr6	30675152	30689857	742	MDC1,TUBB	NRM,KIAA1949,IER3,DHX16,FLOT1	MDC1
chr17	6915371	6925775	743	RNASEK,MIR195,MIR497,C17orf49	BCL6B,SLC16A13,ALOX12,C17orf49,SLC16A11	MIR195
chr4	39031581	39047436	744	TMEM156,KLHL5	KLHL5	TMEM156
chrX	128903053	128915178	745	SASH3,XPNPEP2		SASH3
chr13	27824926	27845296	746	SNORD102,RPL21,RASL11A,SNORA27,RPL21P28		SNORA27
chr12	129301753	129315727	747	SLC15A4	GLT1D1	SLC15A4
chr8	27936851	27951483	748	ELP3,C8orf80		C8orf80
chr3	52258655	52273768	749	TWF2,TLR9	PPM1M,ALAS1,MIRLET7G,GLYCTK,WDR82	TLR9
chr1	207995607	207999856	750	LOC148696	MIR29C,MIR29B2	LOC148696
chr8	59956810	59989092	751	TOX		TOX
chr12	19342928	19359606	752	PLEKHA5		PLEKHA5
chr21	43869886	43896371	753	RSPH1	SLC37A1,UBASH3A	RSPH1
chr19	56091554	56117682	754	ZNF524,ZNF579,FIZ1	SBK2,ZNF784,ZNF580,CCDC106,U2AF2,ZNF581,ZNF865	FIZ1
chr8	37737954	37757033	755	RAB11FIP1	BRF2,GOT1L1	RAB11FIP1
chr8	81051055	81083800	756	TPD52	TPD52	TPD52
chr6	26188343	26220631	757	HIST1H4D,HIST1H2BF,HIST1H4E,HIST1H2AE,HIST1H2AD,HIST1H2BG,HIST1H3D	HIST1H3F,HIST1H3E,HIST1H4G,HIST1H2BH,HIST1H2BE,HIST1H2BD,HIST1H4F,HIST1H1D,HIST1H1E	HIST1H4E
chr1	117083121	117114011	758	CD58		CD58
chr3	187802716	187811071	759			LPP
chr6	107076451	107098045	760	RTN4IP1,QRSL1		QRSL1
chr1	205242875	205257284	761		TMCC2,NUAK2	NUAK2
chr1	65612700	65625309	762	AK4		AK4
chr9	139944385	139990710	763	ENTPD2,LOC100289341,UAP1L1,C9orf140,MAN1B1	C9orf139,ABCA2,GRIN1,ENTPD2,DPP7,FUT7,NPDC1	C9orf140
chr11	61123774	61130293	764	CYBASC3,TMEM138	TMEM138,TMEM216,DDB1,CYBASC3,DAK	TMEM138
chr17	30637923	30677861	765	ZNF207,RHBDL3,MIR632,C17orf75	ZNF207	C17orf75
chr14	61928729	61945611	766	PRKCH		PRKCH
chr8	23076006	23083712	767	TNFRSF10A,LOC389641	CHMP7	TNFRSF10A
chr1	28558881	28586983	768	DNAJC8,ATPIF1,SESN2	ATPIF1,PTAFR	ATPIF1
chr17	73775183	73782153	769	UNK,H3F3B	GALK1	UNK
chr16	2254901	2274542	770	PGP,C16orf79,MLST8,E4F1	CASKIN1,SNORD60,DNASE1L2,DCI,TRAF7,MIR940,MIR3677,RNPS1	PGP
chr19	12775693	12793109	771	MAN2B1,C19orf56,WDR83,DHPS	WDR83,DHPS,TNPO2,SNORD41,FBXW9	WDR83
chr1	25069020	25075433	772	CLIC4		CLIC4
chr11	66601820	66636816	773	PC,C11orf80,RCE1,LRFN4	RCE1	LRFN4
chr17	45265721	45283693	774	CDC27	CDC27,MYL4,ITGB3	CDC27
chr1	38388855	38413951	775	INPP5B	SF3A3	INPP5B
chr13	42066241	42077693	776		C13orf15	C13orf15
chr17	3864389	3868479	777	ATP2A3	P2RX1,ATP2A3	ATP2A3
chr17	45726101	45747836	778	KPNB1	TBKBP1	KPNB1
chr17	4869925	4902652	779	KIF1C,INCA1,SPAG7,CAMTA2	CAMTA2,PFN1,SLC25A11,GP1BA,GPR172B,RNF167,ENO3	CAMTA2
chr1	44435637	44457913	780	B4GALT2,DPH2,CCDC24,ATP6V0B	DPH2,SLC6A9,ARTN,IPO13	B4GALT2
chr8	12611598	12624718	781	LOC340357,LONRF1	MIR3926-2,MIR3926-1	LONRF1
chr8	22831192	22839311	782		RHOBTB2,PEBP4	RHOBTB2
chr20	23330080	23343981	783	NXT1	GZF1	NXT1
chr19	40909206	40950666	784	SERTAD1,SERTAD3,PRX	SPTBN4,PRX,BLVRB,HIPK4	SERTAD1
chr17	80054954	80064863	785	CCDC57,FASN	DUS1L,GPS1,RFNG	FASN
chr10	104937220	104953038	786	NT5C2	NT5C2	NT5C2
chr12	110887167	110907533	787	GPN3,C12orf24,ARPC3	RAD9B,GPN3,VPS29,ANAPC7	GPN3
chr9	35599387	35619964	788	TESK1,CD72	FAM166B,SIT1,CCDC107,C9orf100,RMRP	TESK1
chr20	45979479	45986883	789	ZMYND8	LOC100131496,ZMYND8	ZMYND8
chr5	173161348	173173694	790			BOD1
chr15	90728155	90745558	791	SEMA4B	C15orf58,TTLL13,CIB1	SEMA4B
chr9	112890537	112911541	792	AKAP2,PALM2-AKAP2		AKAP2
chr4	164583509	164588375	793	2022-03-01	2022-03-01	2022-03-01
chr17	21178743	21192749	794	MAP2K3	C17orf103	MAP2K3
chr1	42265593	42277801	795	HIVEP3		HIVEP3
chr7	100026020	100034161	796	MEPCE,ZCWPW1,C7orf47	TSC22D4,C7orf61,C7orf51	MEPCE
chr2	65157968	65174003	797	LOC400958	SLC1A4	LOC400958
chr13	50017820	50029426	798	SETDB2,CAB39L	PHF11,CAB39L	SETDB2
chr3	9821317	9835504	799	ARPC4,TADA3,ARPC4-TTLL3	TTLL3,BRPF1,OGG1,CAMK1	ARPC4
chr7	101441113	101461069	800	CUX1		CUX1
chr12	120631758	120639921	801	RPLP0,GCN1L1	RPLP0,PXN	RPLP0
chr9	125936439	125956417	802	STRBP		NCRNA00287
chr7	26239116	26242308	803	HNRNPA2B1,CBX3	NFE2L3,HNRNPA2B1	HNRNPA2B1
chr19	4052547	4078737	804	ZBTB7A	PIAS4,MAP2K2	ZBTB7A
chr5	173334776	173352340	805	CPEB4		CPEB4
chr8	145050538	145065083	806	GRINA,PLEC,PARP10	GRINA,PLEC,SPATC1,MIR661	PARP10
chr16	4464344	4476887	807	DNAJA3,CORO7	NMRAL1,HMOX2,VASN	CORO7
chr6	88400806	88412784	808	NCRNA00120,AKIRIN2		NCRNA00120
chr10	98459566	98463187	809	PIK3AP1		PIK3AP1
chr16	81771782	81786415	810		PLCG2	PLCG2
chr7	6296661	6312654	811	CYTH3		CYTH3
chr21	40685028	40702549	812	BRWD1,NCRNA00257	WRB,HMGN1	NCRNA00257
chr17	73247368	73267922	813	GGA3,LOC100287042,MIF4GD,MRPS7	NUP85,SLC25A19	GGA3
chr11	130015645	130036425	814	ST14		ST14
chr15	68075089	68106343	815	MAP2K5	SKOR1	SKOR1
chr3	142925208	142937581	816			CHST2
chr7	17973900	17987346	817	SNX13		SNX13
chr1	1333838	1343497	818	CCNL2,MRPL20,LOC148413	AURKAIP1,TMEM88B,VWA1,ATAD3C,LOC441869,MXRA8,DVL1	LOC148413
chr4	40151869	40156020	819	N4BP2	RHOH	RHOH
chr6	30583120	30595306	820	ATAT1,MRPS18B,PPP1R10	ABCF1,ATAT1,MIR877,DHX16,C6orf136	MRPS18B
chr17	20937868	20965940	821	USP22		USP22
chr6	32908909	32920891	822	HLA-DMA	LOC100294145,BRD2,HLA-DMB	HLA-DMA
chr2	242625592	242642412	823	DTYMK,ING5	D2HGDH,ATG4B,THAP4,DTYMK	ING5
chr11	72449466	72463890	824	ARAP1	STARD10,ARAP1	ARAP1
chr20	62609645	62612897	825	PRPF6,SAMD10	UCKL1-AS1,MIR1914,ZNF512B,UCKL1,MIR647	SAMD10
chr16	30194426	30206207	826	SLX1A-SULT1A3,SLX1B,LOC606724,BOLA2B,CORO1A	CORO1A	CORO1A
chr1	1709208	1712755	827	NADK	NADK,SLC35E2	NADK
chr7	4721416	4733532	828	FOXK1		FOXK1
chr17	1358458	1395166	829	MYO1C,CRK	LOC100306951,INPP5K	MYO1C
chr4	154347264	154371389	830		KIAA0922	KIAA0922
chr17	38252093	38279816	831	NR1D1,MSL1	MED24,CASC3,THRA	NR1D1
chr9	100863884	100891737	832	TRIM14,CORO2A	TRIM14,NANS	TRIM14
chr16	58451024	58455854	833		NDRG4,GINS3	GINS3
chr1	156560931	156578007	834	APOA1BP,GPATCH4	GPATCH4,BCAN,IQGAP3,HAPLN2,TTC24	GPATCH4
chr5	131825267	131837477	835	IRF1	IL5	IRF1
chr1	26855940	26873039	836	RPS6KA1	MIR1976	RPS6KA1
chr7	101499613	101506051	837	CUX1		CUX1
chr19	45908821	45927806	838	CD3EAP,ERCC1,PPP1R13L	FOSB,ERCC2,PPP1R13L,ERCC1	ERCC1
chr4	140216142	140263157	839	NAA15,NDUFC1	C4orf49,NDUFC1	NDUFC1
chr9	136810029	136822857	840	VAV2	VAV2	VAV2
chr5	151120192	151152447	841	ATOX1,G3BP1	G3BP1	ATOX1
chr7	100471755	100487798	842	SRRT,UFSP1,ACHE	TRIP6,EPHB4,SLC12A9,SRRT,ACHE	SRRT
chr8	144678710	144700190	843	EEF1D,PYCRL,TIGD5,TSTA3	C8orf73,ZNF623,GSDMD,EEF1D,NAPRT1	PYCRL
chr8	103818200	103843582	844	AZIN1		AZIN1
chr2	242253773	242275618	845	SEPT2,HDLBP	SEPT2,HDLBP,FARP2	SEPT2
chr20	62707843	62711210	846	RGS19	NCRNA00176,C20orf201,SOX18,TCEA2,NPBWR2,OPRL1	RGS19
chr16	11438667	11473855	847	C16orf75		C16orf75
chr12	6948549	6962640	848	GNB3,USP5,CDCA3,LEPREL2	RPL13P5,SPSB2,GPR162,CD4,DSTNP2,TPI1	CDCA3
chr6	25034784	25054757	849			CMAH
chr5	142775477	142794563	850	NR3C1	NR3C1	NR3C1
chr13	79967139	79981112	851	RBM26		RBM26
chr10	11650662	11674852	852	USP6NL		USP6NL
chr13	27744682	27751000	853	USP12		USP12
chr5	176727605	176740012	854	PRELID1,MXD3,RAB24	RAB24,LMAN2,RGS14	PRELID1
chr9	5617532	5630188	855	KIAA1432	KIAA1432	KIAA1432
chr1	154579847	154601069	856	ADAR	CHRNB2,UBE2Q1,ADAR	ADAR
chr3	150316770	150322007	857	SELT		SELT
chr12	25150334	25159607	858	C12orf77	LRMP,BCAT1	C12orf77
chr1	53791347	53800310	859	LRP8	LRP8	LRP8
chr7	115793309	115806938	860		TES	TES
chr16	15735111	15745099	861	KIAA0430,NDE1,MIR484	KIAA0430	MIR484
chr11	58343086	58347200	862	ZFP91,LPXN,ZFP91-CNTF	CNTF	LPXN
chr4	38805495	38819149	863	TLR1	TLR6,TLR10	TLR1
chr1	206880702	206899539	864	MAPKAPK2	IL10	MAPKAPK2
chr10	104402131	104406112	865	TRIM8		TRIM8
chr12	2356677	2365190	866	CACNA1C		CACNA1C
chr17	7231857	7240829	867	ACAP1,NEURL4	TMEM95,GPS2,YBX2,EIF5A,KCTD11,TNK1,SLC2A4	ACAP1
chr5	158521353	158528094	868	EBF1		EBF1
chr19	36232061	36249755	869	C19orf55,LIN37,TMEM149,U2AF1L4,HSPB6,PSENEN	ARHGAP33,U2AF1L4,ZBTB32,MLL4	LIN37
chr22	27054325	27070021	870	MIAT	CRYBA4,CRYBB1	MIAT
chr7	6035662	6056058	871	AIMP2,PMS2	EIF2AK1	PMS2
chr7	5257858	5274164	872	WIPI2	SLC29A4,WIPI2	WIPI2
chr10	1084331	1103189	873	IDI1,WDR37,IDI2-AS1	GTPBP4,IDI2-AS1,IDI2	IDI1
chr5	53465716	53491074	874	ARL15		ARL15
chr22	36405246	36425352	875	RBFOX2		RBFOX2
chr19	8361850	8387104	876	NDUFA7,CD320,RPS28	ANGPTL4,KANK3	CD320
chr22	42833356	42841056	877		NFAM1	NFAM1
chr1	169636379	169667666	878	SELL	SELE,SELP	SELL
chr20	39619365	39642081	879		TOP1	TOP1
chr7	45060128	45067996	880	CCM2	C7orf40,SNORA9,MYO1G	CCM2
chr1	161004860	161017210	881	ARHGAP30,USF1,TSTD1	ARHGAP30,F11R,TSTD1,PVRL4	TSTD1
chr16	9030330	9058338	882	USP7		USP7
chr6	74294807	74320747	883	SLC17A5		SLC17A5
chr10	22888145	22905764	884	PIP4K2A		PIP4K2A
chr2	48124210	48134282	885	FBXO11	FBXO11	FBXO11
chr10	5698349	5708845	886	ASB13	C10orf18,ASB13	ASB13
chr8	146011876	146030518	887	ZNF34,RPL8,ZNF517	COMMD5,ZNF7,ZNF251	ZNF517
chr17	34890235	34902139	888	PIGW,GGNBP2,MYO19	ZNHIT3,DHRS11,MYO19	GGNBP2
chr9	100744858	100747978	889	ANP32B	HEMGN	ANP32B
chr1	174922655	174937635	890	RABGAP1L	CACYBP	CACYBP
chr19	47614266	47617076	891	ZC3H4	SAE1	ZC3H4
chr12	14392239	14411730	892			ATF7IP
chr7	99678848	99699847	893	MIR25,MCM7,MIR93,MIR106B,COPS6,ZNF3,AP4M1	CNPY4,C7orf59,TAF6,ZSCAN21,MBLAC1	MIR25
chr4	113206080	113218966	894	TIFA,ALPK1	ALPK1	TIFA
chr9	33159202	33168047	895	B4GALT1		B4GALT1
chr17	79669652	79680149	896	MRPL12,SLC25A10	CCDC137,C17orf90,PDE6G,HGS,ARL16	SLC25A10
chr17	76770911	76779036	897	CYTH1		CYTH1
chr17	57861011	57865317	898	TMEM49		MIR21
chr2	12171379	12198332	899			MIR4262
chr7	28194260	28220956	900	JAZF1,LOC100128081		LOC100128081
chr5	100225243	100237530	901	ST8SIA4		ST8SIA4
chr19	39925279	39937109	902	RPS16,SUPT5H	PLEKHG2,TIMM50,MED29,ZFP36,PAF1	RPS16
chr1	27761780	27772469	903	WASF2	GPR3	GPR3
chr11	128700550	128712972	904	KCNJ1	KCNJ5,KCNJ1	KCNJ1
chr6	2880337	2912017	905	SERPINB9	MGC39372,SERPINB1	SERPINB9
chr4	89196993	89205729	906	PPM1K		PPM1K
chr8	103243477	103252833	907	RRM2B		RRM2B
chr3	187956525	187961204	908	LPP		LPP
chr18	77219608	77226532	909	NFATC1		NFATC1
chr1	46008804	46052212	910	AKR1A1,NASP	CCDC17,CCDC163P,PRDX1,MMACHC	AKR1A1
chr10	65021609	65028985	911	JMJD1C		JMJD1C
chr7	42950768	42972763	912	C7orf25,PSMA2,MRPL32	C7orf25	PSMA2
chr13	115045344	115048292	913	UPF3A	ZNF828,CDC16,UPF3A	UPF3A
chr22	19158567	19166867	914	SLC25A1	TSSK2,GSC2,DGCR14,DGCR2	SLC25A1
chr12	25194034	25207724	915	LRMP	C12orf77	LRMP
chr17	56064832	56085544	916	SRSF1,VEZF1		SRSF1
chr6	12008877	12013266	917	HIVEP1		HIVEP1
chr22	50682615	50700902	918	MAPK12,TUBGCP6,HDAC10	PLXNB2,MAPK11,SELO	HDAC10
chr2	241499480	241508768	919	DUSP28,RNPEPL1	CAPN10,GPR35,ANKMY1	RNPEPL1
chr7	30240861	30280296	920		ZNRF2,MIR550A1,MIR550B1	ZNRF2
chr2	43445744	43454834	921	ZFP36L2,LOC100129726		ZFP36L2
chr2	100859648	100877231	922			LONRF2
chr22	36773444	36784011	923	MYH9		MYH9
chr19	2474850	2491191	924	GADD45B	LMNB2,TIMM13	GADD45B
chr12	8761959	8782847	925	AICDA	MFAP5	AICDA
chr7	26191799	26207089	926	NFE2L3	HNRNPA2B1,CBX3	NFE2L3
chr16	81502809	81515949	927	CMIP	CMIP	CMIP
chr6	53199397	53224921	928	ELOVL5		ELOVL5
chr16	89876937	89889036	929	FANCA	SPIRE2	FANCA
chr3	113455659	113473862	930	NAA50,ATP6V1A	KIAA2018	NAA50
chr6	149168389	149188196	931	UST		UST
chr2	219221477	219236501	932	C2orf62	CTDSP1,MIR26B,PNKD,VIL1,SLC11A1	C2orf62
chr5	175962537	175971239	933	CDHR2,RNF44	CDHR2	RNF44
chr3	49966671	49985737	934	RBM6,MON1A	RBM6,MON1A,MST1R	RBM6
chr15	59267422	59280657	935	RNF111	SLTM	RNF111
chr11	93245884	93276463	936	C11orf75		C11orf75
chr16	23837182	23875844	937	PRKCB		PRKCB
chr17	1619039	1640099	938	WDR81,C17orf91	PRPF8,SERPINF2,TLCD2,MIR22,WDR81,SERPINF1,C17orf91	WDR81
chr19	10755219	10774441	939	ILF3,LOC147727,SLC44A2	QTRT1	ILF3
chr8	23268116	23283347	940		ENTPD4,LOXL2	LOXL2
chr9	107683393	107690281	941	ABCA1		ABCA1
chr1	21840412	21861235	942	ALPL		ALPL
chr15	66678691	66693980	943	MAP2K1	SCARNA14,TIPIN	MAP2K1
chr19	11691763	11708738	944	ZNF627	ELOF1,ACP5,CNN1	ZNF627
chr6	33167265	33176591	945	SLC39A7,HSD17B8,MIR219-1,RXRB,RING1	COL11A2	HSD17B8
chr5	118668299	118703908	946	TNFAIP8		TNFAIP8
chr20	2631940	2645572	947	SNORD86,SNORA51,SNORD57,IDH3B,SNORD56,NOP56,SNORD110,MIR1292	EBF4,NOP56,IDH3B	SNORD57
chr22	41840761	41844306	948	TOB2	ACO2,PHF5A	TOB2
chr8	23098492	23104468	949	CHMP7	TNFRSF10A,LOC389641,R3HCC1	CHMP7
chr3	119277781	119282124	950	CD80	PLA1A,ADPRH	CD80
chr16	84632753	84651679	951	COTL1	KLHL36	COTL1
chr13	114099644	114104672	952	ADPRHL1	TMCO3,DCUN1D2	ADPRHL1
chr14	24898589	24912719	953	SDR39U1,CBLN3,KHNYN	NYNRIN	SDR39U1
chr2	27578741	27594395	954	EIF2B4,GTF3C2,SNX17	PPM1G,MPV17,ZNF513,UCN,FTH1P3,GTF3C2,EIF2B4	EIF2B4
chr15	75738676	75748105	955	SIN3A		SIN3A
chr12	6976625	6983144	956	SPSB2,TPI1	RPL13P5,GPR162,LEPREL2,USP5,DSTNP2,ENO2,LRRC23,CDCA3,GNB3	SPSB2
chr19	49457660	49469711	957	BAX,FTL	DHDH,GYS1,RUVBL2	FTL
chr7	30360225	30370935	958	ZNRF2	MIR550A1,MIR550B1,DKFZP586I1420	MIR550B1
chr2	162016080	162034529	959	TANK		TANK
chr12	58135418	58149908	960	TSPAN31,MARCH9,AGAP2,CDK4	CYP27B1,LOC100130776,OS9,METTL1,TSFM,AGAP2,FAM119B	CDK4
chr2	64971683	64979078	961			SERTAD2
chr5	149778185	149799648	962	TCOF1,CD74	TCOF1,RPS14	CD74
chr7	44775003	44791346	963	ZMIZ2	PPIA,ZMIZ2	ZMIZ2
chr10	90750496	90754420	964	FAS-AS1,ACTA2,FAS	ACTA2,FAS	FAS-AS1
chr11	62598246	62609466	965	STX5,WDR74	SNORD29,SNHG1,SNORD31,SLC3A2,SNORD27,NXF1,SNORD26,SNORD30,TMEM179B,SNORD28,SNORD22,TMEM223,SNORD25	WDR74
chr1	45178642	45205988	966	C1orf228,KIF2C	SNORD55,BEST4,TMEM53,SNORD46,SNORD38A,RPS8,SNORD38B	KIF2C
chr14	50052100	50066239	967	RPS29,PPIL5	MGAT2,RPL36AL,C14orf104	RPS29
chr15	66789273	66798032	968	SNORD18A,RPL4,SNAPC5,SNORD18C,ZWILCH,SNORD18B,SNORD16	ZWILCH	SNORD18C
chr10	73610160	73628353	969	PSAP	PSAP,CDH23	PSAP
chr4	71569612	71580433	970	RUFY3	IGJ,UTP3,RUFY3	RUFY3
chr2	232468651	232479356	971		C2orf57	C2orf57
chr19	45457709	45476983	972	CLPTM1	APOC1,APOC4,RELB,APOC2,APOC1P1,APOE	CLPTM1
chr6	42531646	42540835	973	UBR2		UBR2

## Sheet: OCILY3_Gained_SE
Location	OVERLAP_GENES	PROXIMAL_GENES	CLOSEST_GENE
chr18:57621165-57638852			PMAIP1
chr3:101695437-101716614	LOC152225		LOC152225
chr8:129179845-129204403		MIR1208	MIR1208
chr14:73867520-73893370	NUMB	NUMB	NUMB
chr1:40461133-40480819		CAP1,MFSD2A	CAP1
chr3:101643411-101661911	LOC152225		LOC152225
chr6:12351665-12364598			EDN1
chr4:175831184-175851189	ADAM29		ADAM29
chr16:23837406-23875836	PRKCB		PRKCB
chr3:66336013-66354805	SLC25A26		SLC25A26
chr2:61193318-61226198	PUS10	PEX13	PEX13
chr14:68715423-68780169	RAD51L1		RAD51L1
chr19:29021109-29035024			LOC148145
chr8:81275566-81291017			ZBTB10
chr15:67372849-67394217	SMAD3	SMAD3	SMAD3
chr2:61060108-61070252		FLJ16341,REL	FLJ16341
chr2:100859640-100877241			LONRF2
chr2:214092051-214099770		SPAG16	SPAG16
chr17:71128100-71164125	SSTR2	COG1,SLC39A11	SSTR2
chr11:60124966-60164918	MS4A14,MS4A7	MS4A6E,MS4A7,MS4A14,MS4A5	MS4A7

## Sheet: OCILY3_Lost_SE
Location	OVERLAP_GENES	PROXIMAL_GENES	CLOSEST_GENE
chr12:10861801-10876945	CSDA	CSDA,STYK1	CSDA
chr10:98454619-98463191	PIK3AP1		PIK3AP1
chr7:44826029-44848283	PPIA	ZMIZ2,H2AFV	PPIA
chr11:46120788-46143875	PHF21A	PHF21A	PHF21A
chr6:111195118-111207297	AMD1		AMD1
chr14:21723922-21757981	RPGRIP1,HNRNPC	HNRNPC	HNRNPC
chr13:53023949-53030480	CKAP2,VPS36	THSD1,TPTE2P3	CKAP2
chr3:42622439-42652584	SS18L2,NKTR,SEC22C	ZBTB47	NKTR
chr5:138609846-138641716	MATR3,SNORA74A,SNHG4	MATR3,PAIP2	MATR3
chr10:120838012-120847169	EIF3A	FAM45A,SNORA19,NANOS1	EIF3A
chr2:185461837-185465693	ZNF804A		ZNF804A
chr7:43617385-43639703	STK17A		STK17A
chr4:83931091-83958672	COPS4,LIN54	LIN54	LIN54
chr6:106959742-106973768	AIM1		AIM1
chr2:174826871-174830948	SP3		SP3
chr2:131849865-131864315	PLEKHB2,FAM168B		PLEKHB2
chr8:23099907-23104395	CHMP7	TNFRSF10A,LOC389641,R3HCC1	CHMP7
chr2:172015652-172018452	TLK1		TLK1
chr11:58329981-58347523	ZFP91,LPXN,ZFP91-CNTF	CNTF	LPXN
chr16:56965332-56985339	HERPUD1	NLRC5,CETP,HERPUD1	HERPUD1
chr3:151961349-152006900	LOC401093,MBNL1	MBNL1	MBNL1
chr2:74395275-74427678	MTHFD2,MOBKL1B	BOLA3	MOBKL1B
chr3:185646551-185661822	TRA2B	LOC344887	TRA2B
chr13:77899297-77920067	MYCBP2		MYCBP2
chr13:48639352-48652938	MED4	NUDT15	MED4
chr3:9428241-9464732	SETD5,LOC440944,THUMPD3		SETD5
chr17:30637946-30678594	ZNF207,RHBDL3,MIR632,C17orf75	ZNF207	C17orf75
chr8:57115120-57125195	CHCHD7,PLAG1	CHCHD7	PLAG1
chr5:151120119-151162075	ATOX1,G3BP1	G3BP1	ATOX1
