# Supplementary material for: CDK9 inhibition induces epigenetic reprogramming revealing strategies to circumvent resistance in lymphoma
Source: Mol Cancer. 2023 Mar 30;22:64. doi: 10.1186/s12943-023-01762-6 (PMC10061728; doi:10.1186/s12943-023-01762-6)
Supplement: Supplementary file 7 — Additional file 7. [file 12943_2023_1762_MOESM7_ESM.xlsx]

## Sheet: Metadata
Genome-wide CRISPR-cas9 loss-of-function knockout screening
	Description	U2932 and SU-DHL-10 cells expressing Cas9 were transduced with the human Y. Kosuke sgRNA library targeting 18,010 unique genes, with an average of 5 sgRNA per gene (Addgene, CAT# 67989). Then, cell lines were treated with 10 nM AZD4573 and the dose was escalated up to 30 nM over the course of 10 days. Control cells were treated with DMSO for the same period of time. Genomic DNA was harvested then…

## Sheet: Gene_U2932
Gene	total	not_filtered	num_sig	num_up	num_down	min_lfc	mid_lfc	max_lfc	mid_pval	tiers	camera_dir	camera_pval	camera_qval
ZDHHC20	5	4	1	1	0	2.07829	0.170655	2.07829	0.623591	Singleton	Up	5.95654e-05	0.185481
UBXN2B	5	2	0	0	0		1.54297		0.00042996	Unassigned	Up	0.000160667	0.213953
CCNYL1	5	2	0	0	0		-1.56064		0.00338813	Unassigned	Down	0.00888347	0.589928
RACGAP1	5	2	0	0	0		-1.29124		0.00420207	Unassigned	Down	0.00258365	0.433643
VEZF1	5	2	0	0	0		1.2172		0.00726256	Unassigned	Up	0.00032472	0.254416
MRPL13	5	1	0	0	0		-1.43762		0.00846501	Unassigned	Down	0.000640744	0.320377
TMSB15A	2	2	0	0	0		-1.37461		0.0106724	Unassigned	Down	0.0457827	0.794767
NSRP1	5	1	0	0	0		-1.2873		0.0112046	Unassigned	Down	0.00163097	0.430277
MED14	5	2	0	0	0		-1.33893		0.0115397	Unassigned	Down	0.00132857	0.403323
SNX1	5	2	0	0	0		1.11769		0.0116146	Unassigned	Up	0.0221964	0.721502
CMC1	5	1	0	0	0		-1.40207		0.0119582	Unassigned	Down	0.00261512	0.433643
SCAF4	5	2	0	0	0		1.05933		0.0119835	Unassigned	Up	0.159674	0.868351
CD3E	5	2	0	0	0		0.862952		0.0125221	Unassigned	Up	0.000348716	0.254416
MSL1	5	2	0	0	0		-1.46887		0.0127844	Unassigned	Down	0.0010089	0.385572
GNL3	5	2	0	0	0		-1.26812		0.0140861	Unassigned	Down	9.11582e-05	0.203954
STAM2	5	2	0	0	0		-1.24917		0.0188531	Unassigned	Down	0.0695982	0.804196
MTIF2	5	2	0	0	0		-1.01162		0.0198434	Unassigned	Down	0.00722586	0.549792
XRN2	5	2	0	0	0		-0.839564		0.0215604	Unassigned	Down	0.0914502	0.826904
NRDE2	5	2	0	0	0		-0.759812		0.022096	Unassigned	Down	0.000846928	0.362532
SLC25A5	5	2	0	0	0		-0.735954		0.0231233	Unassigned	Down	0.000873478	0.362532
ACTR6	5	1	0	0	0		-1.22656		0.0235814	Unassigned	Down	0.00777687	0.566852
LIG4	5	2	0	0	0		-1.03418		0.023913	Unassigned	Down	0.0025641	0.433643
AURKB	5	2	0	0	0		-1.25016		0.0255957	Unassigned	Down	0.01467	0.650976
NOL10	5	1	0	0	0		-0.70905		0.0263628	Unassigned	Down	0.00293923	0.460214
RPS12	4	2	0	0	0		-0.906754		0.0263884	Unassigned	Down	0.0194502	0.695187
LIN28B	5	2	0	0	0		1.03734		0.0264626	Unassigned	Up	0.198535	0.874456
XRCC3	5	1	0	0	0		-0.810823		0.0271399	Unassigned	Down	0.00342634	0.460214
METTL18	5	1	0	0	0		0.768109		0.0281803	Unassigned	Up	0.00364496	0.460214
RPL8	5	1	0	0	0		-1.26671		0.0285873	Unassigned	Down	0.00933354	0.591816
CYTH1	5	2	0	0	0		-0.603557		0.0297092	Unassigned	Down	0.000296119	0.254416
ATP5SL	5	2	0	0	0		-1.21002		0.0298027	Unassigned	Down	0.00868706	0.581427
IL18	5	2	0	0	0		0.955887		0.0310053	Unassigned	Up	0.00199475	0.433643
SAMM50	5	2	0	0	0		-1.09736		0.0317677	Unassigned	Down	0.411262	0.911519
CENPN	5	2	0	0	0		-0.88827		0.0326862	Unassigned	Down	0.00566435	0.517718
ANKS1A	5	4	0	0	0		-0.969282		0.0333137	Unassigned	Up	0.0848999	0.824284
LIPT2	5	2	0	0	0		-1.09944		0.0336012	Unassigned	Down	0.0417326	0.789311
ZFP3	5	2	0	0	0		-0.757309		0.0336381	Unassigned	Down	0.202105	0.874456
LEO1	5	2	0	0	0		-0.986		0.0348346	Unassigned	Down	0.00161736	0.430277
HIST1H2BK	2	1	0	0	0		-1.15068		0.0349402	Unassigned	Down	0.0109655	0.622796
GGTLC2	3	1	0	0	0		-1.15959		0.0364956	Unassigned	Down	0.0137501	0.637662
ZNF382	5	1	0	0	0		-1.1332		0.0375642	Unassigned	Down	0.0111248	0.623714
RAB24	5	4	0	0	0		-0.788872		0.0377284	Unassigned	Down	0.102008	0.829062
ZFP42	5	2	0	0	0		0.614228		0.0386585	Unassigned	Up	0.119615	0.839122
NELFA	5	2	0	0	0		-0.978888		0.0394951	Unassigned	Down	0.0112682	0.623714
COPS2	5	1	0	0	0		-0.997266		0.0397618	Unassigned	Down	0.00713394	0.549792
PRPF8	5	3	0	0	0		-0.960441		0.0403779	Unassigned	Down	9.59766e-05	0.203954
ELAVL1	5	2	0	0	0		-1.08337		0.0406771	Unassigned	Down	0.395646	0.90668
TRIT1	5	2	0	0	0		-0.801572		0.0407016	Unassigned	Down	0.238319	0.876629
KRTAP4-11	4	2	0	0	0		-1.12454		0.0407956	Unassigned	Down	0.000505137	0.28741
NOC3L	5	1	0	0	0		-0.970344		0.0412859	Unassigned	Down	0.00928509	0.591816
FAR2	5	2	0	0	0		-1.14329		0.041591	Unassigned	Down	0.0626311	0.802942
PRPF38A	5	2	0	0	0		-0.99554		0.0420736	Unassigned	Down	0.00335024	0.460214
STARD7	5	2	0	0	0		-1.00882		0.0424421	Unassigned	Down	0.0765455	0.819686
TMEM45A	5	2	0	0	0		0.707165		0.0429079	Unassigned	Up	0.0213598	0.710613
MRPL15	5	2	0	0	0		-1.14463		0.0431798	Unassigned	Down	0.00210285	0.433643
BYSL	5	4	0	0	0		-1.1149		0.0437465	Unassigned	Down	0.00113711	0.385572
RBM8A	5	2	0	0	0		-1.02893		0.0448001	Unassigned	Down	0.000543501	0.295309
CARS2	5	2	0	0	0		-0.951199		0.0452264	Unassigned	Down	0.585465	0.925351
RAD51AP1	5	2	0	0	0		0.943376		0.0455197	Unassigned	Up	0.114163	0.834521
RNF103-CHMP3	3	2	0	0	0		0.564933		0.0457514	Unassigned	Up	0.738656	0.942172
RPAP3	5	2	0	0	0		-0.912567		0.0458101	Unassigned	Down	0.12923	0.846578
SRP68	4	2	0	0	0		-0.600638		0.0463631	Unassigned	Down	0.000248631	0.254416
TBP	5	2	0	0	0		-0.899539		0.0464451	Unassigned	Down	0.0220459	0.717983
GFM1	5	2	0	0	0		-1.05416		0.0464637	Unassigned	Down	0.314147	0.894083
ARV1	5	2	0	0	0		-1.06919		0.0470925	Unassigned	Down	0.0671219	0.802942
DAZL	4	2	0	0	0		0.961922		0.0473808	Unassigned	Up	0.0483667	0.800342
ZNF544	5	4	0	0	0		0.56725		0.047479	Unassigned	Down	0.581743	0.924616
NHP2	6	2	0	0	0		-1.07417		0.048138	Unassigned	Down	0.00200371	0.433643
PPIL1	5	4	0	0	0		-1.03208		0.0494336	Unassigned	Down	0.0301575	0.773579
PPP1CB	5	1	0	0	0		0.770845		0.0494797	Unassigned	Up	0.00710081	0.549792
TRUB2	5	2	0	0	0		-0.954915		0.0494822	Unassigned	Down	0.000968017	0.382711
RPS7	3	2	0	0	0		-0.688666		0.0508929	Unassigned	Down	0.00371924	0.460214
PRELID1	3	2	0	0	0		-0.920894		0.0509571	Unassigned	Down	0.0312923	0.777011
PRAMEF6	1	1	0	0	0		-0.740326		0.0510146	Unassigned	Down	0.0183784	0.684728
DAP3	5	2	0	0	0		-1.00274		0.0513628	Unassigned	Down	0.00338562	0.460214
KLHDC10	5	2	0	0	0		-0.934315		0.0535673	Unassigned	Down	0.0139154	0.637662
ATP6V0D1	5	2	0	0	0		-0.947555		0.0540716	Unassigned	Down	0.0963315	0.829062
ARPC2	5	2	0	0	0		-0.948418		0.0544472	Unassigned	Down	0.0872301	0.825433
GTPBP4	5	2	0	0	0		-0.986692		0.0544739	Unassigned	Down	0.011027	0.622796
HIST1H2AJ	3	1	0	0	0		-0.953126		0.0547547	Unassigned	Down	0.0295353	0.773136
KIF23	5	2	0	0	0		-1.00703		0.0559437	Unassigned	Down	0.00530769	0.504465
IL1RAPL2	5	2	0	0	0		0.60285		0.0560511	Unassigned	Up	0.00504497	0.495757
SLC25A43	5	4	0	0	0		0.576336		0.0563803	Unassigned	Up	0.410295	0.911519
TFB1M	5	2	0	0	0		-0.855124		0.0565348	Unassigned	Down	0.271495	0.881813
TRNT1	5	2	0	0	0		-0.607936		0.0567409	Unassigned	Down	0.100203	0.829062
ATP6V1F	5	2	0	0	0		-0.931598		0.0572141	Unassigned	Down	0.0271808	0.755339
RBM17	4	2	0	0	0		-1.09625		0.0574929	Unassigned	Down	0.0593708	0.802942
RBM22	5	2	0	0	0		-0.772295		0.0576137	Unassigned	Down	0.00382754	0.461484
IMPA1	5	2	0	0	0		0.952236		0.057766	Unassigned	Up	0.00218423	0.433643
EPPIN-WFDC6	2	2	0	0	0		-0.852953		0.0577688	Unassigned	Down	0.38867	0.9058
ZBTB8OS	5	2	0	0	0		-0.976213		0.0578525	Unassigned	Down	0.00922551	0.591816
MTHFD1	5	2	0	0	0		-0.783785		0.0582474	Unassigned	Down	0.0178513	0.679459
ENY2	5	2	0	0	0		-1.01608		0.0583958	Unassigned	Down	0.0862313	0.824896
APOBEC4	5	2	0	0	0		0.815712		0.0589353	Unassigned	Up	0.102274	0.829062
RPS20	4	1	0	0	0		-0.981122		0.0590955	Unassigned	Down	0.0185536	0.684728
DEFB136	2	2	0	0	0		0.563806		0.0592194	Unassigned	Up	0.0252535	0.747826
LRR1	5	2	0	0	0		-0.906332		0.0594546	Unassigned	Down	0.0555454	0.802942
ETF1	5	2	0	0	0		-0.720825		0.0597853	Unassigned	Down	0.00854249	0.578971
CTSB	5	4	0	0	0		0.59741		0.0601439	Unassigned	Up	0.826276	0.949472
ZBTB11	5	2	0	0	0		-0.849374		0.0601915	Unassigned	Down	0.190025	0.874456
COX16	4	2	0	0	0		-1.0557		0.060411	Unassigned	Down	0.0445991	0.794767
CCDC68	5	2	0	0	0		0.611151		0.0610656	Unassigned	Up	0.792684	0.947561
EXOC6	5	1	0	0	0		-0.953906		0.0611915	Unassigned	Down	0.014546	0.650976
ACTR3	5	2	0	0	0		-0.722261		0.0612793	Unassigned	Down	0.010064	0.606255
ZNF385A	5	4	0	0	0		-0.795603		0.0614732	Unassigned	Down	0.0758165	0.819391
CXCL1	4	2	0	0	0		0.589847		0.0618654	Unassigned	Up	0.199696	0.874456
DDX47	5	2	0	0	0		-0.974594		0.0621047	Unassigned	Down	0.288546	0.886364
HEXIM2	5	4	0	0	0		0.923468		0.0626306	Unassigned	Up	0.00265283	0.433643
SNRPG	1	1	0	0	0		-0.937165		0.0626382	Unassigned	Down	0.0174613	0.679284
MYL12B	5	2	0	0	0		-0.620712		0.0626516	Unassigned	Down	0.0109964	0.622796
EXOSC7	5	2	0	0	0		-0.882195		0.0627807	Unassigned	Down	0.0021305	0.433643
NDUFAF6	5	2	0	0	0		-0.897711		0.0629708	Unassigned	Down	0.0840929	0.821139
FAM50A	5	4	0	0	0		-0.870614		0.0629755	Unassigned	Down	5.86314e-05	0.185481
UFD1L	5	3	0	0	0		-0.685694		0.0636852	Unassigned	Down	0.00704906	0.549792
PSMA1	5	1	0	0	0		-0.553372		0.0639247	Unassigned	Down	0.0112951	0.623714
RAP1A	5	2	0	0	0		0.509844		0.0646509	Unassigned	Up	0.055388	0.802942
NDUFA4	2	1	0	0	0		-0.788086		0.0653535	Unassigned	Down	0.0165308	0.673556
PPM1D	5	1	0	0	0		0.51412		0.0657057	Unassigned	Up	0.0129665	0.635213
YARS2	5	3	0	0	0		-0.94684		0.0660532	Unassigned	Down	0.00413056	0.468383
MED12	5	2	0	0	0		-0.692687		0.0662219	Unassigned	Down	0.0640804	0.802942
QTRT1	5	4	0	0	0		-0.856904		0.0663917	Unassigned	Down	0.156551	0.865173
PHF5A	5	1	0	0	0		-0.909911		0.0667272	Unassigned	Down	0.016847	0.675481
PUS7	5	2	0	0	0		-0.856986		0.0668449	Unassigned	Down	0.0579889	0.802942
LENEP	3	2	0	0	0		0.82061		0.067225	Unassigned	Up	0.00344729	0.460214
SEC61A1	5	2	0	0	0		-0.904658		0.0678123	Unassigned	Down	0.0126115	0.635213
BCAS2	5	1	0	0	0		-1.07726		0.0679038	Unassigned	Down	0.0425305	0.789311
AKR1C4	5	2	0	0	0		-0.621928		0.0681971	Unassigned	Down	0.0428259	0.789311
ZNF543	5	2	0	0	0		0.5544		0.0682226	Unassigned	Up	0.970376	0.95489
HCK	5	2	0	0	0		0.86638		0.0683863	Unassigned	Up	0.132433	0.846578
FBXW11	5	2	0	0	0		-0.905247		0.068436	Unassigned	Down	0.0123914	0.635213
TMED10	5	3	0	0	0		-0.892861		0.0687425	Unassigned	Down	0.00630239	0.543644
SMARCA4	5	4	0	0	0		-0.980632		0.0693733	Unassigned	Up	0.959379	0.954299
GSTT2B	2	2	0	0	0		-0.557405		0.0706854	Unassigned	Down	0.202519	0.874456
JTB	5	2	0	0	0		-0.924348		0.0708797	Unassigned	Down	0.315259	0.894083
TMEM176B	5	2	0	0	0		-0.939782		0.071492	Unassigned	Down	0.319551	0.894083
SPINT3	3	2	0	0	0		0.679366		0.0714974	Unassigned	Up	0.298958	0.890432
CCP110	5	2	0	0	0		-0.791913		0.0717508	Unassigned	Down	0.0302207	0.773579
BANF1	4	2	0	0	0		-0.66538		0.0719309	Unassigned	Down	0.00639972	0.543986
TOM1L1	5	2	0	0	0		-0.565121		0.0728418	Unassigned	Down	0.0605039	0.802942
CST4	4	2	0	0	0		-0.857529		0.0729893	Unassigned	Down	0.0574102	0.802942
KLRC4	4	2	0	0	0		-0.854157		0.0732501	Unassigned	Down	0.145758	0.856494
NUDT21	5	2	0	0	0		-0.69299		0.0738111	Unassigned	Down	0.00122474	0.385572
SNRNP25	5	4	0	0	0		-0.567061		0.0741837	Unassigned	Down	0.00085674	0.362532
RFT1	5	2	0	0	0		-1.06329		0.0742669	Unassigned	Down	0.0286404	0.760772
S100A12	5	4	0	0	0		-0.900413		0.0744457	Unassigned	Down	0.976594	0.955803
BUB1B	5	2	0	0	0		-0.865933		0.074493	Unassigned	Down	0.00370137	0.460214
CRHR2	5	2	0	0	0		-0.801276		0.0746728	Unassigned	Down	0.0469874	0.79583
AP1G1	5	2	0	0	0		-0.8525		0.0748567	Unassigned	Down	0.0611448	0.802942
RBM34	5	2	0	0	0		-0.62986		0.0750377	Unassigned	Down	0.0555798	0.802942
C4orf29	5	2	0	0	0		-0.505454		0.0755329	Unassigned	Down	0.104233	0.829062
TMEM199	5	4	0	0	0		-0.737779		0.0756348	Unassigned	Down	0.00169141	0.430277
TPT1	6	2	0	0	0		-1.12892		0.0760921	Unassigned	Down	0.116737	0.83817
PTCH2	5	4	0	0	0		-0.655951		0.0762732	Unassigned	Down	0.992168	0.956566
KIAA1107	5	4	0	0	0		0.744067		0.076686	Unassigned	Down	0.454236	0.912607
PRKCH	5	4	0	0	0		-0.55256		0.0769522	Unassigned	Up	0.488843	0.912607
SLITRK2	5	4	0	0	0		0.522488		0.0769587	Unassigned	Up	3.79085e-05	0.185481
GABRB2	5	4	0	0	0		0.53208		0.0771303	Unassigned	Up	0.0679812	0.802942
MRPL23	5	1	0	0	0		-0.799641		0.0771567	Unassigned	Down	0.0369798	0.779178
RAD51C	6	2	0	0	0		-0.940333		0.0773606	Unassigned	Down	0.763333	0.945748
MRPL40	5	2	0	0	0		-0.883401		0.0784184	Unassigned	Down	0.00171253	0.430277
COG3	5	2	0	0	0		-0.669646		0.0784834	Unassigned	Down	0.0312853	0.777011
C2orf61	5	2	0	0	0		0.56137		0.0787126	Unassigned	Up	0.211991	0.874456
PDAP1	3	1	0	0	0		-0.907535		0.0788456	Unassigned	Down	0.0354784	0.777011
TINF2	5	2	0	0	0		-0.926029		0.0791518	Unassigned	Down	0.125448	0.846578
PALM2-AKAP2	2	1	0	0	0		0.524758		0.0797417	Unassigned	Up	0.0157636	0.661693
BUD31	5	1	0	0	0		0.535539		0.0798585	Unassigned	Up	0.0247979	0.747826
DDX41	5	2	0	0	0		-0.716124		0.0798805	Unassigned	Down	0.0977797	0.829062
HIST1H2BM	4	2	0	0	0		-1.00897		0.0799264	Unassigned	Down	0.968109	0.954879
WDR33	5	1	0	0	0		-0.536179		0.0804197	Unassigned	Down	0.0154653	0.656944
SASS6	5	2	0	0	0		-0.894142		0.080869	Unassigned	Down	0.00726899	0.549792
IBA57	5	4	0	0	0		-0.60923		0.0811003	Unassigned	Down	0.00820269	0.57386
UPF1	5	3	0	0	0		-0.946813		0.0811873	Unassigned	Down	0.00675945	0.549792
TTC37	5	2	0	0	0		-0.525422		0.0812017	Unassigned	Down	0.152113	0.85954
MIOS	5	2	0	0	0		-0.802263		0.0813737	Unassigned	Down	0.00562273	0.517272
NOP2	5	4	0	0	0		-0.854068		0.082117	Unassigned	Down	0.00521752	0.503974
SMC2	5	3	0	0	0		-0.77381		0.082184	Unassigned	Down	0.022956	0.726422
BRK1	2	2	0	0	0		-0.762374		0.0822051	Unassigned	Down	0.42272	0.911519
KCNQ5	5	2	0	0	0		-0.706285		0.0822566	Unassigned	Down	0.16502	0.871496
TTC9C	5	2	0	0	0		0.610437		0.0827214	Unassigned	Up	0.163356	0.871496
SPIN2B	2	2	0	0	0		0.646714		0.0827463	Unassigned	Up	0.0130272	0.635213
CPSF3	5	4	0	0	0		-0.806072		0.0827516	Unassigned	Down	0.000163608	0.213953
MDN1	5	2	0	0	0		-0.799679		0.0829529	Unassigned	Down	0.244914	0.876629
KDSR	5	2	0	0	0		0.502989		0.0832329	Unassigned	Up	0.221326	0.874456
TRAT1	5	2	0	0	0		0.608223		0.0834655	Unassigned	Up	0.59369	0.925887
RPL10	2	1	0	0	0		-0.619893		0.0835743	Unassigned	Down	0.017875	0.679459
SRP9	3	2	0	0	0		-1.09142		0.0837143	Unassigned	Down	0.0144947	0.650976
TAF3	5	2	0	0	0		-0.504064		0.0839291	Unassigned	Down	0.447361	0.912607
HCCS	5	1	0	0	0		-0.638944		0.0842861	Unassigned	Down	0.023922	0.73674
UBE2J1	5	4	0	0	0		0.57733		0.08445	Unassigned	Up	0.094272	0.829062
DUSP2	5	4	0	0	0		0.927294		0.084485	Unassigned	Up	0.000895652	0.362532
ZNF500	5	4	0	0	0		0.508197		0.0851899	Unassigned	Up	0.148773	0.856494
ZNF212	5	3	0	0	0		-0.691099		0.0851988	Unassigned	Up	0.33809	0.899707
KCNA4	5	4	0	0	0		0.603067		0.085757	Unassigned	Down	0.356583	0.902739
ELL3	5	4	0	0	0		-0.865055		0.0862824	Unassigned	Down	0.00929298	0.591816
GTF2H3	5	2	0	0	0		-0.87763		0.086504	Unassigned	Down	0.057822	0.802942
AADAC	5	2	0	0	0		-0.623349		0.0868024	Unassigned	Down	0.0665822	0.802942
ASZ1	5	2	0	0	0		-0.602018		0.0870409	Unassigned	Down	0.801028	0.948399
UGT3A2	5	2	0	0	0		0.488609		0.0872084	Unassigned	Up	0.379536	0.9039
SCAMP2	5	2	0	0	0		-0.769115		0.0873511	Unassigned	Down	0.275098	0.882118
C19orf57	5	4	0	0	0		0.593707		0.0879774	Unassigned	Up	0.399278	0.907279
FAM207A	3	2	0	0	0		-0.866824		0.0880875	Unassigned	Down	0.139852	0.850656
ZBED6CL	5	4	0	0	0		0.521503		0.0881601	Unassigned	Up	0.034438	0.777011
ERCC6-PGBD3	1	1	0	0	0		-0.850158		0.0883203	Unassigned	Down	0.0270742	0.755339
DPH5	5	3	0	0	0		-0.601962		0.0885326	Unassigned	Down	0.000236384	0.254416
HSDL2	5	2	0	0	0		0.590952		0.0897319	Unassigned	Up	0.0592263	0.802942
TMEM61	5	2	0	0	0		-0.671021		0.0901794	Unassigned	Down	0.356497	0.902739
GKAP1	5	2	0	0	0		0.757151		0.0905028	Unassigned	Up	0.171383	0.872177
PAF1	5	1	0	0	0		-0.834403		0.0907272	Unassigned	Down	0.0447525	0.794767
MRTO4	5	2	0	0	0		-0.569028		0.0907405	Unassigned	Down	0.0646863	0.802942
TAF4B	5	3	0	0	0		0.637456		0.0909785	Unassigned	Up	0.000126246	0.213953
ATP5C1	5	1	0	0	0		-0.816202		0.091534	Unassigned	Down	0.0639709	0.802942
RBX1	5	1	0	0	0		-0.949459		0.0917763	Unassigned	Down	0.0751171	0.817358
COX10	5	2	0	0	0		-0.997671		0.0918796	Unassigned	Down	0.0442573	0.794767
ATP6V1E1	5	2	0	0	0		-0.810513		0.0924435	Unassigned	Down	0.00233162	0.433643
UBE2E2	5	4	0	0	0		-0.831472		0.0928586	Unassigned	Down	0.0471404	0.79583
NOP10	3	2	0	0	0		0.687587		0.0930199	Unassigned	Up	0.617395	0.926967
ZNF534	5	2	0	0	0		-0.481282		0.0934323	Unassigned	Down	0.0829505	0.820267
MRPL53	5	4	0	0	0		-0.584536		0.0939888	Unassigned	Down	0.00420146	0.468383
ZNF394	5	4	0	0	0		0.600048		0.0947476	Unassigned	Up	0.95403	0.954137
WFDC13	2	1	0	0	0		-0.875395		0.0952996	Unassigned	Down	0.0481791	0.800342
CNDP1	5	4	0	0	0		-0.764355		0.0957382	Unassigned	Up	0.471555	0.912607
RBM7	5	2	0	0	0		-0.839419		0.0957919	Unassigned	Down	0.20779	0.874456
ATP6V1B2	5	1	0	0	0		-0.886824		0.0964521	Unassigned	Down	0.0573236	0.802942
C11orf58	5	2	0	0	0		0.489208		0.096578	Unassigned	Up	0.342155	0.900291
HIST2H3D	2	1	0	0	0		-0.852071		0.0966162	Unassigned	Down	0.0356864	0.777011
TMEM258	5	2	0	0	0		-0.69647		0.0967495	Unassigned	Down	0.242542	0.876629
SFPQ	5	4	0	0	0		-0.681934		0.0968734	Unassigned	Down	0.0020962	0.433643
KIAA0825	5	2	0	0	0		-0.660221		0.0969038	Unassigned	Down	0.316343	0.894083
GPHA2	5	4	0	0	0		-0.534496		0.0974421	Unassigned	Down	0.0392428	0.785054
CHFR	5	2	0	0	0		-0.524041		0.0978497	Unassigned	Down	0.611297	0.926392
PRIM1	5	5	0	0	0		-0.793574		0.0982203	Unassigned	Down	0.00119686	0.385572
C12orf65	5	4	0	0	0		-0.680117		0.0984557	Unassigned	Down	0.00240078	0.433643
TTC1	5	2	0	0	0		-0.838995		0.0989449	Unassigned	Down	0.00635168	0.543644
ZNF117	5	2	0	0	0		-0.874896		0.098986	Unassigned	Down	0.187033	0.874456
GTF3C2	5	2	0	0	0		-0.744148		0.0990332	Unassigned	Down	0.922079	0.95331
KLHDC2	5	1	0	0	0		0.458689		0.0991846	Unassigned	Up	0.0205503	0.710613
CPSF3L	5	2	0	0	0		-0.77395		0.0992104	Unassigned	Down	0.00796006	0.568305
WDR3	5	3	0	0	0		-0.779565		0.0997823	Unassigned	Down	0.001498	0.430277
ZNF418	5	4	0	0	0		0.506491		0.0999561	Unassigned	Up	0.017172	0.677712
ALDH1A2	5	2	0	0	0		-0.771129		0.0999704	Unassigned	Down	0.0157025	0.66076
COX6C	3	2	0	0	0		-0.595431		0.100001	Unassigned	Down	0.0250288	0.747826
TNFSF11	5	2	0	0	0		-0.730071		0.100151	Unassigned	Down	0.00251465	0.433643
RRS1	5	3	0	0	0		-0.645768		0.100241	Unassigned	Down	0.0481319	0.800342
FANCD2	5	4	0	0	0		-0.635157		0.100314	Unassigned	Down	0.503848	0.914873
C5orf49	5	4	0	0	0		0.458333		0.100333	Unassigned	Up	0.0102719	0.606337
FRG1	3	1	0	0	0		-0.727501		0.10039	Unassigned	Down	0.0403207	0.788718
UBXN6	5	2	0	0	0		0.656741		0.100754	Unassigned	Up	0.0467249	0.79583
DDX27	5	2	0	0	0		-0.493567		0.100949	Unassigned	Down	0.0497415	0.800342
TCTEX1D2	5	2	0	0	0		-0.482368		0.101128	Unassigned	Down	0.937257	0.95337
PPBP	5	2	0	0	0		-0.584338		0.101282	Unassigned	Down	0.283677	0.883821
UBE2G1	5	2	0	0	0		0.449005		0.101347	Unassigned	Up	0.27758	0.882986
PRMT3	5	2	0	0	0		-0.856168		0.101694	Unassigned	Down	0.124756	0.846548
N6AMT1	5	2	0	0	0		-0.710344		0.10171	Unassigned	Down	0.36569	0.9039
ACER3	5	4	0	0	0		-0.71736		0.102005	Unassigned	Down	0.0490303	0.800342
BUB3	5	4	0	0	0		-0.959723		0.102176	Unassigned	Down	0.00178877	0.430277
C9orf92	5	3	0	0	0		-0.872887		0.102743	Unassigned	Up	0.33964	0.899889
VPS54	5	2	0	0	0		-0.587208		0.102804	Unassigned	Down	0.204108	0.874456
NELFCD	5	4	0	0	0		0.536168		0.103204	Unassigned	Down	0.977554	0.955841
SLFN12	5	2	0	0	0		-0.471607		0.103208	Unassigned	Down	0.0519401	0.802393
PHB	5	1	0	0	0		-0.58257		0.103219	Unassigned	Down	0.0500046	0.800342
NEK1	5	2	0	0	0		0.529788		0.103717	Unassigned	Up	0.15392	0.862171
COPS5	5	2	0	0	0		-0.813709		0.103802	Unassigned	Down	0.18748	0.874456
DDX51	5	3	0	0	0		-0.860088		0.103894	Unassigned	Down	0.00177425	0.430277
GLIPR2	5	4	0	0	0		-0.503043		0.103992	Unassigned	Down	0.0505183	0.801292
BPTF	5	2	0	0	0		-0.532071		0.104081	Unassigned	Down	0.137563	0.850656
SRP19	6	2	0	0	0		-0.776414		0.104714	Unassigned	Down	0.411592	0.911519
UROD	5	3	0	0	0		-0.681323		0.104841	Unassigned	Down	0.101591	0.829062
NAP1L2	5	4	0	0	0		0.453664		0.105273	Unassigned	Up	0.0419935	0.789311
MRRF	5	3	0	0	0		-0.665786		0.105325	Unassigned	Down	0.0186978	0.685088
SNAPC4	5	2	0	0	0		-0.626999		0.105536	Unassigned	Down	0.0518022	0.802393
EEF2	5	3	0	0	0		-0.557913		0.106299	Unassigned	Down	0.000296964	0.254416
GABPB1	5	1	0	0	0		-0.703104		0.106458	Unassigned	Down	0.067044	0.802942
NOP16	5	2	0	0	0		-0.633493		0.106471	Unassigned	Down	0.11767	0.83817
PNPT1	5	1	0	0	0		-0.873201		0.10677	Unassigned	Down	0.0659243	0.802942
PPP2R3C	5	2	0	0	0		-0.812926		0.10697	Unassigned	Down	0.12953	0.846578
TSR1	5	3	0	0	0		-0.599676		0.107065	Unassigned	Down	0.00361575	0.460214
PROZ	5	4	0	0	0		-0.509296		0.107315	Unassigned	Down	0.597718	0.925887
DESI2	5	2	0	0	0		0.553756		0.107413	Unassigned	Up	0.128001	0.846578
CSH1	2	2	0	0	0		-0.76312		0.10745	Unassigned	Down	0.0974887	0.829062
POLR2A	5	2	0	0	0		-0.773501		0.107733	Unassigned	Down	0.0641057	0.802942
PAPOLG	5	2	0	0	0		-0.741222		0.107805	Unassigned	Down	0.0778621	0.819686
DYNLRB1	5	4	0	0	0		-0.81866		0.10781	Unassigned	Down	0.0319379	0.777011
ESPL1	5	4	0	0	0		-0.909583		0.107891	Unassigned	Down	0.0022897	0.433643
KRTAP19-1	5	1	0	0	0		0.526976		0.10804	Unassigned	Up	0.0242035	0.739651
ZNF845	5	4	0	0	0		-0.638668		0.108955	Unassigned	Down	0.0238472	0.73674
RAB11A	5	1	0	0	0		0.692721		0.10941	Unassigned	Up	0.0241706	0.739651
TUBGCP2	5	3	0	0	0		-0.729842		0.109451	Unassigned	Down	0.00230279	0.433643
HMGA1	5	4	0	0	0		-0.866054		0.109564	Unassigned	Down	0.0251776	0.747826
HMGCR	5	4	0	0	0		-0.776565		0.109808	Unassigned	Down	0.00445452	0.468383
TBC1D3F	1	1	0	0	0		-0.47419		0.110518	Unassigned	Down	0.0329569	0.777011
PIK3R4	5	2	0	0	0		-0.698167		0.110958	Unassigned	Down	0.0350421	0.777011
MARS2	5	3	0	0	0		-0.789748		0.11102	Unassigned	Down	2.4635e-05	0.185481
USP40	5	2	0	0	0		0.763304		0.111047	Unassigned	Up	0.0101919	0.606255
LPCAT2	5	2	0	0	0		0.485162		0.111157	Unassigned	Up	0.0516032	0.802393
SPIC	5	2	0	0	0		-0.79071		0.111257	Unassigned	Down	0.0571302	0.802942
SSBP1	5	4	0	0	0		-0.726378		0.111849	Unassigned	Down	0.0768699	0.819686
TADA1	5	2	0	0	0		-0.638199		0.111947	Unassigned	Down	0.139814	0.850656
RAB3GAP1	5	2	0	0	0		-0.488841		0.112139	Unassigned	Down	0.0831924	0.820267
RPS18	3	1	0	0	0		-0.829057		0.112227	Unassigned	Down	0.0511195	0.802393
AMY2B	1	1	0	0	0		0.462193		0.112901	Unassigned	Up	0.0315588	0.777011
ATP6V0D2	5	2	0	0	0		-0.752934		0.11291	Unassigned	Down	0.0612183	0.802942
COX4I1	5	2	0	0	0		-0.594746		0.114016	Unassigned	Down	0.00233955	0.433643
THOC7	5	1	0	0	0		-0.617387		0.114317	Unassigned	Down	0.0503318	0.801017
UTP23	5	5	0	0	0		0.730123		0.114325	Unassigned	Down	0.0786817	0.819686
TBC1D28	3	2	0	0	0		-0.661667		0.114598	Unassigned	Down	0.629574	0.928658
RBMX	6	3	0	0	0		-0.718469		0.114643	Unassigned	Down	0.000359169	0.254416
EIF3H	5	3	0	0	0		-0.850204		0.114714	Unassigned	Down	0.00825552	0.57519
NFYC	5	2	0	0	0		0.608008		0.114755	Unassigned	Up	0.342465	0.900291
CCDC38	5	2	0	0	0		-0.764199		0.114908	Unassigned	Down	0.0154495	0.656944
MAP2K5	5	1	0	0	0		-0.711818		0.115301	Unassigned	Down	0.0314494	0.777011
MED11	5	1	0	0	0		-0.78771		0.115451	Unassigned	Down	0.0648237	0.802942
SNRPB2	5	2	0	0	0		-0.880598		0.11552	Unassigned	Down	0.0389637	0.784665
GNGT1	3	1	0	0	0		0.443118		0.115748	Unassigned	Up	0.0296297	0.773136
HPS5	5	4	0	0	0		0.492044		0.116562	Unassigned	Up	0.00685967	0.549792
COX5B	5	2	0	0	0		-0.492906		0.116582	Unassigned	Down	0.115141	0.836152
FPGS	5	1	0	0	0		-0.623298		0.117065	Unassigned	Down	0.0629117	0.802942
RAB42	5	5	0	0	0		-0.90725		0.117816	Unassigned	Down	0.00013589	0.213953
EEFSEC	5	4	0	0	0		-0.773893		0.118026	Unassigned	Down	0.00728224	0.549792
SYT12	5	4	0	0	0		0.665079		0.118431	Unassigned	Up	0.0165613	0.673556
FDX1	5	1	0	0	0		-0.587826		0.118477	Unassigned	Down	0.0349027	0.777011
TMEM126B	5	2	0	0	0		-0.601456		0.118598	Unassigned	Down	0.102949	0.829062
RPS24	5	2	0	0	0		-0.688766		0.118723	Unassigned	Down	0.0960995	0.829062
CHI3L2	5	3	0	0	0		0.596437		0.118888	Unassigned	Up	0.825503	0.949472
SAMD9L	5	2	0	0	0		-0.724494		0.119044	Unassigned	Down	0.18906	0.874456
CCDC91	5	2	0	0	0		0.456537		0.119206	Unassigned	Up	0.659646	0.932892
TACC3	5	2	0	0	0		0.524659		0.119406	Unassigned	Up	0.13086	0.846578
CDC40	5	4	0	0	0		0.481236		0.119869	Unassigned	Up	0.640541	0.929222
RAMP2	5	4	0	0	0		-0.669423		0.120156	Unassigned	Down	0.777033	0.945748
KAT8	5	2	0	0	0		-0.770946		0.120591	Unassigned	Down	0.295807	0.888532
IMMT	5	1	0	0	0		-0.689968		0.120652	Unassigned	Down	0.0265178	0.754795
NCOA1	5	4	0	0	0		0.731787		0.120713	Unassigned	Up	4.39747e-05	0.185481
RPL37A	4	3	0	0	0		-0.725157		0.120989	Unassigned	Down	0.00115786	0.385572
CCDC174	5	2	0	0	0		0.693086		0.121021	Unassigned	Up	0.373802	0.9039
C17orf89	5	2	0	0	0		-0.537012		0.121195	Unassigned	Down	0.00658978	0.549792
DCUN1D1	5	2	0	0	0		0.698971		0.121226	Unassigned	Up	0.106479	0.829062
ELP5	5	4	0	0	0		-0.464857		0.121243	Unassigned	Down	0.0371844	0.779178
ARMC7	5	4	0	0	0		-0.615852		0.121336	Unassigned	Down	0.00804008	0.568305
TRAPPC2	4	3	0	0	0		-0.755706		0.121417	Unassigned	Down	0.015976	0.664051
PLCH1	5	2	0	0	0		-0.756519		0.121627	Unassigned	Down	0.09615	0.829062
ASPA	5	2	0	0	0		-0.766368		0.121893	Unassigned	Down	0.108329	0.83143
TFDP2	5	4	0	0	0		0.441092		0.122513	Unassigned	Up	0.10777	0.829608
ABCB7	5	2	0	0	0		-0.607488		0.122533	Unassigned	Down	0.0605639	0.802942
SEPHS2	5	4	0	0	0		-0.525554		0.122993	Unassigned	Down	0.0380878	0.779186
PITRM1	5	2	0	0	0		-0.475945		0.123065	Unassigned	Down	0.424053	0.911519
GPN1	5	4	0	0	0		-0.825069		0.12309	Unassigned	Down	0.0119918	0.631402
BCCIP	5	2	0	0	0		-0.675993		0.123242	Unassigned	Down	0.221228	0.874456
ZNF81	5	2	0	0	0		-0.601875		0.123407	Unassigned	Down	0.908193	0.952657
HIST2H3A	2	1	0	0	0		-0.45344		0.123649	Unassigned	Down	0.0292492	0.770921
TMEM165	5	2	0	0	0		-0.440654		0.123697	Unassigned	Down	0.00442468	0.468383
MRPL17	5	1	0	0	0		-0.896371		0.123777	Unassigned	Down	0.116882	0.83817
ZNF107	5	2	0	0	0		-0.80936		0.123791	Unassigned	Down	0.0168254	0.675481
SPATA32	5	3	0	0	0		-0.481903		0.12406	Unassigned	Up	0.838225	0.950314
HSF2BP	5	2	0	0	0		-0.77516		0.124131	Unassigned	Down	0.0960346	0.829062
CDC123	5	1	0	0	0		-0.442268		0.124626	Unassigned	Down	0.0294278	0.773136
SLC22A25	5	4	0	0	0		-0.7121		0.124767	Unassigned	Down	0.166104	0.87188
EIF2AK2	5	2	0	0	0		0.523977		0.124785	Unassigned	Up	0.334353	0.898454
ATG14	5	4	0	0	0		-0.52241		0.124863	Unassigned	Up	0.713402	0.938562
SBNO1	5	3	0	0	0		-0.534712		0.124944	Unassigned	Down	0.000799125	0.362532
TBCE	5	2	0	0	0		-0.628679		0.125132	Unassigned	Down	0.373258	0.9039
GLI1	5	4	0	0	0		0.600667		0.125303	Unassigned	Down	0.357819	0.903734
NSF	5	1	0	0	0		-0.817595		0.125481	Unassigned	Down	0.0885431	0.825506
NDUFA6	5	4	0	0	0		-0.76365		0.126161	Unassigned	Down	0.000144873	0.213953
TRMT61B	5	4	0	0	0		-0.636833		0.126201	Unassigned	Down	0.0468112	0.79583
SETD1A	5	2	0	0	0		-0.764906		0.126232	Unassigned	Down	0.0827294	0.820267
TLR6	5	3	0	0	0		-0.741331		0.126272	Unassigned	Up	0.310383	0.894083
SH3GLB1	5	2	0	0	0		-0.740682		0.126524	Unassigned	Down	0.265279	0.880062
WDHD1	5	4	0	0	0		-0.778635		0.126826	Unassigned	Down	0.0153368	0.656944
EEF1E1	5	1	0	0	0		-0.864655		0.126956	Unassigned	Down	0.0279293	0.757822
SLC7A5	5	2	0	0	0		-0.703681		0.127052	Unassigned	Down	0.614673	0.926467
NSMCE4A	5	2	0	0	0		-0.66147		0.127533	Unassigned	Down	0.258269	0.879748
SNRPB	5	3	0	0	0		0.686251		0.127586	Unassigned	Up	0.482622	0.912607
AKAP12	5	2	0	0	0		0.71315		0.127743	Unassigned	Up	0.254953	0.879249
TMEM211	5	4	0	0	0		0.487909		0.128067	Unassigned	Down	0.965484	0.954879
LRRC4C	5	4	0	0	0		0.580996		0.128259	Unassigned	Down	0.982747	0.956193
CPO	5	2	0	0	0		-0.422272		0.128418	Unassigned	Down	0.295169	0.888532
AP2M1	5	2	0	0	0		-0.530067		0.128445	Unassigned	Down	0.0913525	0.826904
KANSL2	5	2	0	0	0		-0.771695		0.128559	Unassigned	Down	0.36068	0.9039
FAM200A	5	1	0	0	0		0.477952		0.128809	Unassigned	Up	0.0380304	0.779186
ANAPC10	5	2	0	0	0		-0.750981		0.128876	Unassigned	Down	0.0957897	0.829062
ERCC3	5	4	0	0	0		-0.691998		0.129321	Unassigned	Down	0.000250763	0.254416
C6orf203	5	2	0	0	0		0.684792		0.129379	Unassigned	Up	0.666904	0.93321
SAT2	5	2	0	0	0		-0.74328		0.129678	Unassigned	Down	0.0926242	0.829001
ACTB	4	2	0	0	0		-0.774195		0.129935	Unassigned	Down	0.415072	0.911519
FAM150B	5	4	0	0	0		0.429226		0.130194	Unassigned	Up	0.0120678	0.633199
ADD3	5	2	0	0	0		0.653124		0.130613	Unassigned	Up	0.069445	0.803665
METTL16	5	1	0	0	0		-0.686723		0.130842	Unassigned	Down	0.0515862	0.802393
VARS2	5	2	0	0	0		-0.786887		0.130915	Unassigned	Down	0.253227	0.878378
POLA2	5	3	0	0	0		-0.561011		0.131088	Unassigned	Down	0.0142661	0.64674
CDC42	5	1	0	0	0		0.60912		0.13138	Unassigned	Up	0.0362245	0.777011
SEPHS1	5	4	0	0	0		-0.508338		0.131493	Unassigned	Down	0.0144065	0.649639
SART3	5	2	0	0	0		-0.553858		0.131766	Unassigned	Down	0.0250375	0.747826
RBBP8	5	2	0	0	0		-0.774991		0.131899	Unassigned	Down	0.00508131	0.496458
CNPY1	2	2	0	0	0		-0.729294		0.13191	Unassigned	Down	0.335061	0.898454
TCAIM	7	4	0	0	0		0.516539		0.131917	Unassigned	Up	0.0564367	0.802942
DHX16	5	4	0	0	0		0.452553		0.131931	Unassigned	Up	0.899739	0.952657
RABGGTB	5	1	0	0	0		-0.723074		0.132189	Unassigned	Down	0.0567765	0.802942
COX20	4	2	0	0	0		-0.713694		0.132238	Unassigned	Down	0.0172727	0.677712
MED19	5	3	0	0	0		-0.682796		0.132359	Unassigned	Down	0.00173702	0.430277
TCF3	5	3	0	0	0		-0.731172		0.132404	Unassigned	Down	0.00329239	0.460214
NDUFA3	4	3	0	0	0		-0.747216		0.132548	Unassigned	Down	0.0091528	0.591816
POLR3E	5	4	0	0	0		-0.713667		0.132631	Unassigned	Down	0.0267592	0.754795
MED20	5	1	0	0	0		-0.682124		0.132671	Unassigned	Down	0.0561319	0.802942
NSA2	4	1	0	0	0		-0.875959		0.13296	Unassigned	Down	0.0590957	0.802942
LPAR6	5	2	0	0	0		0.539419		0.132975	Unassigned	Up	0.0456712	0.794767
DMRT1	5	5	0	0	0		0.458937		0.132991	Unassigned	Up	0.0318181	0.777011
MYBPC2	5	4	0	0	0		-0.592518		0.133005	Unassigned	Down	0.128757	0.846578
NDUFAB1	5	4	0	0	0		-0.751568		0.133282	Unassigned	Up	0.519651	0.917869
LILRB3	2	2	0	0	0		0.479012		0.133696	Unassigned	Up	0.220232	0.874456
CLTC	5	1	0	0	0		-0.444377		0.133723	Unassigned	Down	0.0389896	0.784665
LCE3D	2	2	0	0	0		0.514334		0.133936	Unassigned	Up	0.0750846	0.817358
RPL26	2	1	0	0	0		-0.716673		0.133972	Unassigned	Down	0.0825779	0.820267
FAM49A	5	4	0	0	0		-0.709194		0.134077	Unassigned	Down	0.0370976	0.779178
BHLHE40	5	4	0	0	0		0.519025		0.134223	Unassigned	Up	0.0230668	0.726422
NDC1	5	2	0	0	0		-0.436568		0.134543	Unassigned	Down	0.0353971	0.777011
FOCAD	5	4	0	0	0		-0.560629		0.135082	Unassigned	Up	0.511728	0.917748
SRSF2	5	4	0	0	0		-0.601245		0.135083	Unassigned	Down	0.000406155	0.260846
STK16	5	4	0	0	0		-0.689545		0.135125	Unassigned	Down	0.155552	0.86503
NBAS	5	4	0	0	0		-0.655175		0.135154	Unassigned	Down	0.0261411	0.753231
S100A11	4	3	0	0	0		-0.714117		0.135266	Unassigned	Down	0.0518597	0.802393
GLB1L	5	3	0	0	0		0.449506		0.135373	Unassigned	Up	0.0129746	0.635213
PCID2	5	4	0	0	0		-0.726792		0.135504	Unassigned	Down	0.0217388	0.716838
IRF8	5	4	0	0	0		-0.805734		0.135524	Unassigned	Down	0.0214935	0.713662
ZNF20	5	2	0	0	0		-0.767989		0.13555	Unassigned	Down	0.293003	0.888532
FAM166A	5	5	0	0	0		0.446923		0.135903	Unassigned	Up	0.934297	0.95337
DDX54	5	5	0	0	0		-0.716764		0.13595	Unassigned	Down	0.00179701	0.430277
C7orf50	5	3	0	0	0		0.482124		0.13605	Unassigned	Down	0.771055	0.945748
HIST1H2BJ	4	2	0	0	0		-0.765841		0.136319	Unassigned	Down	0.188406	0.874456
EFHC1	5	2	0	0	0		-0.704919		0.136378	Unassigned	Down	0.0559577	0.802942
ERH	5	1	0	0	0		-0.505404		0.136642	Unassigned	Down	0.033037	0.777011
LCE2A	4	1	0	0	0		0.650592		0.13669	Unassigned	Up	0.0341618	0.777011
EVI2A	5	2	0	0	0		-0.699364		0.136748	Unassigned	Down	0.272764	0.881813
CNTNAP3	5	2	0	0	0		-0.548192		0.137079	Unassigned	Down	0.0535979	0.802942
MSLN	5	4	0	0	0		-0.648102		0.1371	Unassigned	Down	0.86389	0.950778
RPL3L	5	2	0	0	0		-0.544165		0.137288	Unassigned	Down	0.399459	0.907279
PPP2R5E	5	2	0	0	0		-0.656279		0.137418	Unassigned	Down	0.0907554	0.826904
RDH8	5	2	0	0	0		0.453108		0.137879	Unassigned	Up	0.0428185	0.789311
SEC61G	4	1	0	0	0		-0.744593		0.138149	Unassigned	Down	0.0622434	0.802942
EDA	5	4	0	0	0		-0.469569		0.138329	Unassigned	Down	0.17121	0.872177
TULP3	5	1	0	0	0		0.475816		0.138602	Unassigned	Up	0.0359046	0.777011
FAM171B	5	2	0	0	0		0.572543		0.13931	Unassigned	Up	0.245704	0.876793
SLMO2	5	2	0	0	0		-0.795066		0.139431	Unassigned	Down	0.67743	0.933749
SAP18	5	3	0	0	0		-0.693162		0.139472	Unassigned	Down	0.000507185	0.28741
PPOX	5	4	0	0	0		-0.540136		0.139533	Unassigned	Down	0.00397441	0.468383
CCDC25	5	3	0	0	0		-0.494858		0.139768	Unassigned	Down	0.00399759	0.468383
NUP85	5	2	0	0	0		-0.731305		0.139884	Unassigned	Down	0.0232551	0.726422
PDE6H	3	2	0	0	0		-0.71918		0.139994	Unassigned	Down	0.342974	0.900291
TUFM	5	2	0	0	0		-0.808712		0.140114	Unassigned	Down	0.0699931	0.804457
BBS5	5	2	0	0	0		-0.668381		0.14017	Unassigned	Down	0.0314536	0.777011
ZBTB9	5	2	0	0	0		-0.66923		0.140511	Unassigned	Down	0.0514378	0.802393
HPGDS	5	2	0	0	0		-0.537645		0.140567	Unassigned	Down	0.159634	0.868351
RRAGA	5	2	0	0	0		0.464676		0.140781	Unassigned	Up	0.77836	0.945748
LCN1	5	2	0	0	0		0.504591		0.140885	Unassigned	Up	0.0496826	0.800342
SLC25A33	5	2	0	0	0		0.677751		0.14141	Unassigned	Up	0.164486	0.871496
PFDN2	5	3	0	0	0		-0.591711		0.141452	Unassigned	Down	0.00849725	0.578971
GMNN	5	3	0	0	0		0.666353		0.141504	Unassigned	Up	0.415517	0.911519
FCGR1B	5	2	0	0	0		-0.629792		0.14154	Unassigned	Down	0.0353357	0.777011
GNG5	3	1	0	0	0		0.538389		0.141712	Unassigned	Up	0.0427911	0.789311
KIF2A	5	2	0	0	0		0.642625		0.141788	Unassigned	Up	0.0349623	0.777011
PTBP3	5	4	0	0	0		0.614343		0.141826	Unassigned	Up	0.132177	0.846578
PACS2	5	4	0	0	0		0.552674		0.141847	Unassigned	Down	0.698795	0.93614
FSIP2	5	2	0	0	0		-0.442687		0.141969	Unassigned	Down	0.245407	0.876629
DLD	5	2	0	0	0		-0.811541		0.141981	Unassigned	Down	0.0680337	0.802942
ISG20L2	5	3	0	0	0		-0.451316		0.142314	Unassigned	Down	0.00192719	0.433643
OSGEP	5	4	0	0	0		-0.717104		0.142336	Unassigned	Down	0.000886862	0.362532
DLEC1	5	4	0	0	0		-0.717055		0.142494	Unassigned	Up	0.813605	0.948399
RANGAP1	5	2	0	0	0		-0.529119		0.142789	Unassigned	Down	0.0543221	0.802942
LACTB	5	3	0	0	0		-0.697526		0.143021	Unassigned	Down	0.0113	0.623714
RFX2	5	4	0	0	0		-0.621628		0.143261	Unassigned	Down	0.00792406	0.568305
FAM24A	5	2	0	0	0		0.465132		0.143264	Unassigned	Up	0.0548325	0.802942
ORC2	5	4	0	0	0		-0.789093		0.143292	Unassigned	Down	0.0218421	0.716838
MAGEA11	5	4	0	0	0		-0.575834		0.143612	Unassigned	Up	0.195545	0.874456
NDUFC2	5	1	0	0	0		-0.586567		0.143625	Unassigned	Down	0.0824141	0.820267
MYC	5	2	0	0	0		-0.654633		0.143637	Unassigned	Down	0.283803	0.883821
TSG101	5	2	0	0	0		-0.641389		0.143704	Unassigned	Down	0.284321	0.883821
EEF1A1	2	1	0	0	0		-0.601787		0.144201	Unassigned	Down	0.0837224	0.820267
TAAR2	5	3	0	0	0		-0.648651		0.144206	Unassigned	Up	0.553668	0.923067
ZNF264	5	3	0	0	0		-0.82768		0.144271	Unassigned	Down	0.0863319	0.824896
CPA6	5	2	0	0	0		0.564939		0.144314	Unassigned	Up	0.138296	0.850656
M6PR	5	2	0	0	0		-0.54551		0.144788	Unassigned	Down	0.0273165	0.756334
CLCN1	5	4	0	0	0		0.415239		0.14487	Unassigned	Up	0.0731928	0.810629
SNF8	5	4	0	0	0		-0.772144		0.145207	Unassigned	Down	0.0542473	0.802942
UXT	5	4	0	0	0		-0.567696		0.14527	Unassigned	Down	0.296129	0.888532
AGPAT1	5	5	0	0	0		-0.479514		0.145452	Unassigned	Down	0.00112514	0.385572
BCL7A	5	4	0	0	0		-0.645081		0.145761	Unassigned	Down	0.041119	0.789098
KRTAP13-4	5	4	0	0	0		0.418348		0.146019	Unassigned	Up	0.0788938	0.819686
ANKRA2	5	2	0	0	0		0.672241		0.146418	Unassigned	Up	0.204519	0.874456
PLEKHG3	5	5	0	0	0		0.494744		0.146592	Unassigned	Down	0.174674	0.873482
ARF4	5	1	0	0	0		0.437171		0.147022	Unassigned	Up	0.0387651	0.784665
ATP5J2-PTCD1	5	2	0	0	0		-0.554549		0.147069	Unassigned	Down	0.88142	0.952657
GNL2	5	2	0	0	0		-0.810827		0.147196	Unassigned	Down	0.0303447	0.773579
TMEM27	5	2	0	0	0		0.437027		0.147271	Unassigned	Up	0.060829	0.802942
GCGR	5	3	0	0	0		-0.487564		0.14768	Unassigned	Down	0.0638566	0.802942
TNF	5	4	0	0	0		0.621186		0.147816	Unassigned	Up	0.068217	0.802942
LDHA	4	2	0	0	0		0.514164		0.148292	Unassigned	Up	0.453287	0.912607
SLC25A16	5	2	0	0	0		-0.63081		0.148312	Unassigned	Down	0.570886	0.924394
MCAT	5	1	0	0	0		-0.696125		0.148317	Unassigned	Down	0.130358	0.846578
ZSCAN5A	5	4	0	0	0		-0.696394		0.148406	Unassigned	Down	0.0335843	0.777011
P4HA1	5	1	0	0	0		-0.637048		0.148537	Unassigned	Down	0.0517451	0.802393
SURF1	5	3	0	0	0		-0.594074		0.148583	Unassigned	Down	0.00627237	0.543644
CSF1R	5	5	0	0	0		-0.538045		0.148585	Unassigned	Down	0.0118052	0.627164
WDR1	5	2	0	0	0		-0.84141		0.148624	Unassigned	Down	0.447773	0.912607
FAAH2	5	3	0	0	0		0.527023		0.148797	Unassigned	Up	0.00428421	0.468383
TCEAL2	4	2	0	0	0		0.627264		0.148875	Unassigned	Up	0.0937963	0.829062
SF3B2	5	2	0	0	0		-0.705966		0.149177	Unassigned	Down	0.0351626	0.777011
BRD4	5	2	0	0	0		-0.812382		0.149385	Unassigned	Down	0.223893	0.874456
PAMR1	5	4	0	0	0		0.467261		0.149559	Unassigned	Up	0.592524	0.925887
PILRB	4	2	0	0	0		-0.58742		0.149638	Unassigned	Down	0.196809	0.874456
CSRNP2	5	4	0	0	0		-0.608562		0.149767	Unassigned	Up	0.865123	0.951448
CNOT10	5	4	0	0	0		-0.769812		0.149866	Unassigned	Down	0.0574154	0.802942
FDX1L	5	4	0	0	0		-0.8274		0.150114	Unassigned	Down	0.00337799	0.460214
PREPL	5	2	0	0	0		-0.595956		0.150116	Unassigned	Down	0.329427	0.897061
PPP1R18	5	4	0	0	0		0.421664		0.150309	Unassigned	Up	0.00168542	0.430277
GABPA	5	2	0	0	0		0.42881		0.150483	Unassigned	Up	0.580164	0.924616
ZNF474	5	3	0	0	0		0.497249		0.150598	Unassigned	Up	0.0361228	0.777011
OIP5	5	2	0	0	0		-0.554455		0.150908	Unassigned	Down	0.0465149	0.79583
TP53BP1	5	3	0	0	0		-0.739964		0.150986	Unassigned	Up	0.608913	0.926392
NANOS2	5	4	0	0	0		-0.411505		0.151505	Unassigned	Up	0.260597	0.880062
THOC1	5	2	0	0	0		-0.713258		0.15158	Unassigned	Down	0.0917966	0.82701
TIPIN	5	2	0	0	0		-0.695356		0.151916	Unassigned	Down	0.0329761	0.777011
PUF60	5	4	0	0	0		-0.718024		0.152013	Unassigned	Down	0.0626135	0.802942
NSMCE1	5	3	0	0	0		-0.656734		0.152228	Unassigned	Down	0.00945442	0.595132
OPN1SW	5	4	0	0	0		0.4043		0.152289	Unassigned	Up	0.0224995	0.723819
FFAR4	5	4	0	0	0		-0.537159		0.152315	Unassigned	Up	0.0647778	0.802942
G6PC2	5	2	0	0	0		-0.674182		0.15253	Unassigned	Down	0.0859495	0.824896
MARCO	5	3	0	0	0		-0.423343		0.152577	Unassigned	Down	0.0044969	0.468383
MBLAC1	5	4	0	0	0		0.673927		0.152587	Unassigned	Down	0.228983	0.874456
WASL	5	2	0	0	0		-0.462811		0.152655	Unassigned	Down	0.347852	0.900291
NOMO2	5	4	0	0	0		-0.616188		0.152825	Unassigned	Down	0.1922	0.874456
TNNI2	5	4	0	0	0		0.42221		0.152887	Unassigned	Up	0.0879356	0.825506
PTH	5	2	0	0	0		-0.544054		0.152956	Unassigned	Down	0.101069	0.829062
EFCAB14	5	2	0	0	0		-0.553065		0.152964	Unassigned	Down	0.0493973	0.800342
ABHD2	5	4	0	0	0		-0.403745		0.153026	Unassigned	Up	0.462846	0.912607
ITGA2	5	3	0	0	0		-0.705329		0.153236	Unassigned	Up	0.976309	0.955765
KLHDC1	5	4	0	0	0		0.512844		0.1533	Unassigned	Up	0.724958	0.939868
DHX35	5	2	0	0	0		-0.524646		0.153689	Unassigned	Down	0.0291095	0.769627
TEX19	5	2	0	0	0		-0.418751		0.153825	Unassigned	Down	0.271231	0.881813
MRGBP	5	3	0	0	0		-0.497225		0.153861	Unassigned	Down	0.00406344	0.468383
ADAM17	5	1	0	0	0		-0.495354		0.153955	Unassigned	Down	0.0566635	0.802942
SH2D5	5	5	0	0	0		0.630612		0.154068	Unassigned	Up	0.258527	0.879748
ABCE1	5	2	0	0	0		-0.804482		0.154455	Unassigned	Down	0.0524921	0.802675
SLC17A2	5	4	0	0	0		-0.764129		0.154507	Unassigned	Down	0.105473	0.829062
NKAIN2	5	2	0	0	0		-0.444189		0.154684	Unassigned	Down	0.101329	0.829062
ZNF428	5	2	0	0	0		-0.503721		0.155111	Unassigned	Down	0.721397	0.93899
METTL1	5	4	0	0	0		-0.574401		0.155327	Unassigned	Down	0.237267	0.876629
DKC1	5	2	0	0	0		-0.681969		0.155491	Unassigned	Down	0.424531	0.911519
CCDC63	5	1	0	0	0		-0.509397		0.155683	Unassigned	Down	0.0704255	0.804457
ERAL1	5	4	0	0	0		-0.687164		0.155705	Unassigned	Down	0.159927	0.868351
RBPJ	4	2	0	0	0		-0.400022		0.15608	Unassigned	Down	0.254846	0.879249
TRIP4	5	2	0	0	0		-0.733607		0.156141	Unassigned	Down	0.0329946	0.777011
SMC5	5	3	0	0	0		-0.815533		0.156158	Unassigned	Down	0.00347149	0.460214
DOLK	5	3	0	0	0		-0.881879		0.156206	Unassigned	Down	0.0116315	0.625373
RRP12	5	1	0	0	0		-0.525046		0.15622	Unassigned	Down	0.0615771	0.802942
SON	5	2	0	0	0		-0.577852		0.156323	Unassigned	Down	0.0881527	0.825506
CNPY2	5	5	0	0	0		-0.400583		0.156396	Unassigned	Up	0.126475	0.846578
ACSL5	5	2	0	0	0		-0.766145		0.156586	Unassigned	Down	0.0917671	0.82701
MEX3D	5	3	0	0	0		-0.476921		0.156652	Unassigned	Up	0.407161	0.911519
CMPK1	5	3	0	0	0		-0.46414		0.156653	Unassigned	Down	0.0122874	0.635213
TSTA3	5	2	0	0	0		0.414222		0.156799	Unassigned	Up	0.509096	0.917748
TMEM42	5	1	0	0	0		0.482456		0.156814	Unassigned	Up	0.033388	0.777011
WDR55	5	3	0	0	0		-0.753452		0.156924	Unassigned	Down	0.0886504	0.825506
PAGE5	4	1	0	0	0		0.541267		0.156985	Unassigned	Up	0.051408	0.802393
ATF2	5	2	0	0	0		-0.392448		0.15722	Unassigned	Down	0.418915	0.911519
TMEM161B	5	2	0	0	0		-0.617083		0.157814	Unassigned	Down	0.0397018	0.788133
NDUFA10	5	4	0	0	0		0.417524		0.157859	Unassigned	Down	0.809996	0.948399
UQCRC2	5	1	0	0	0		-0.534793		0.158024	Unassigned	Down	0.0777162	0.819686
DHX29	5	3	0	0	0		-0.658978		0.158234	Unassigned	Down	0.0134149	0.637662
WDR48	5	1	0	0	0		-0.527508		0.158238	Unassigned	Down	0.0608597	0.802942
TMEM105	5	4	0	0	0		0.563035		0.158695	Unassigned	Up	0.0507159	0.802393
GOLGA8M	1	1	0	0	0		-0.668362		0.159067	Unassigned	Down	0.0796519	0.819689
C3orf79	5	2	0	0	0		-0.695488		0.159073	Unassigned	Down	0.522605	0.918687
C2orf49	5	2	0	0	0		-0.695245		0.159107	Unassigned	Down	0.106536	0.829062
MRPL28	5	2	0	0	0		-0.693694		0.159145	Unassigned	Down	0.515814	0.917748
TWF1	5	2	0	0	0		0.528064		0.159903	Unassigned	Up	0.220817	0.874456
LSM6	5	4	0	0	0		-0.623893		0.159906	Unassigned	Up	0.635656	0.928658
ARHGAP9	5	4	0	0	0		-0.845003		0.159988	Unassigned	Down	0.293168	0.888532
IPCEF1	5	3	0	0	0		0.626716		0.159992	Unassigned	Up	0.0308969	0.777011
RGPD6	1	1	0	0	0		-0.648784		0.160235	Unassigned	Down	0.0756331	0.818971
MAGEB17	5	4	0	0	0		-0.538978		0.160254	Unassigned	Down	0.45822	0.912607
CSN1S1	5	3	0	0	0		0.433592		0.160303	Unassigned	Down	0.928632	0.95337
ABCA5	5	2	0	0	0		-0.618859		0.16039	Unassigned	Down	0.848606	0.950528
FASTKD5	5	2	0	0	0		-0.751078		0.160524	Unassigned	Down	0.276967	0.882986
ADI1	5	2	0	0	0		0.510804		0.160699	Unassigned	Up	0.0469724	0.79583
AEBP1	5	4	0	0	0		0.45348		0.161037	Unassigned	Down	0.930576	0.95337
SRCAP	5	4	0	0	0		-0.649786		0.161101	Unassigned	Down	0.00711064	0.549792
NDUFA1	4	1	0	0	0		-0.565907		0.16113	Unassigned	Down	0.0529521	0.802675
RNF41	5	3	0	0	0		-0.725682		0.161473	Unassigned	Up	0.524928	0.91895
SNX15	5	3	0	0	0		0.421947		0.161563	Unassigned	Up	0.484303	0.912607
UBL5	3	2	0	0	0		-0.41627		0.161673	Unassigned	Down	0.123108	0.844957
FDFT1	5	4	0	0	0		-0.645739		0.161783	Unassigned	Down	0.0150181	0.655725
CHMP3	6	2	0	0	0		-0.441526		0.161801	Unassigned	Down	0.286664	0.88501
SNRPD3	5	2	0	0	0		-0.713078		0.161852	Unassigned	Down	0.160789	0.868682
RTKN2	5	2	0	0	0		0.565537		0.162005	Unassigned	Up	0.217032	0.874456
PLEKHG7	5	2	0	0	0		-0.402373		0.162182	Unassigned	Down	0.817819	0.948749
ZADH2	5	4	0	0	0		0.461985		0.162183	Unassigned	Down	0.716926	0.938562
ORC1	5	2	0	0	0		-0.672534		0.162242	Unassigned	Down	0.343319	0.900291
NDUFB2	5	4	0	0	0		-0.626739		0.162281	Unassigned	Down	0.00312954	0.460214
MB21D1	5	2	0	0	0		0.443433		0.162384	Unassigned	Up	0.240389	0.876629
FCF1	5	2	0	0	0		-0.653568		0.162507	Unassigned	Down	0.0220398	0.717983
UFSP2	5	1	0	0	0		0.711613		0.162591	Unassigned	Up	0.0374218	0.779178
SESN3	5	2	0	0	0		-0.528555		0.162609	Unassigned	Down	0.410592	0.911519
PRKRIP1	5	3	0	0	0		-0.586216		0.162686	Unassigned	Up	0.125058	0.846578
LDB1	5	3	0	0	0		-0.420956		0.16277	Unassigned	Down	0.0015134	0.430277
UCMA	5	4	0	0	0		0.522534		0.162806	Unassigned	Up	0.498269	0.912811
FBXL5	5	2	0	0	0		-0.491588		0.162892	Unassigned	Down	0.0132574	0.636712
CCDC155	5	4	0	0	0		0.413669		0.163036	Unassigned	Up	0.25789	0.879748
UQCC2	5	2	0	0	0		-0.46271		0.163061	Unassigned	Down	0.117716	0.83817
CLIC6	5	4	0	0	0		0.417963		0.163118	Unassigned	Up	0.011538	0.625373
TMEM67	5	2	0	0	0		0.595993		0.163169	Unassigned	Up	0.0920816	0.828699
GAREML	5	5	0	0	0		0.390974		0.16317	Unassigned	Up	0.00216599	0.433643
SUPT4H1	5	1	0	0	0		-0.597712		0.163171	Unassigned	Down	0.14077	0.851564
PIGL	5	4	0	0	0		0.525599		0.163643	Unassigned	Up	0.68418	0.934538
NIT2	5	2	0	0	0		0.64655		0.163884	Unassigned	Up	0.0768008	0.819686
FOXR2	5	4	0	0	0		-0.402579		0.164055	Unassigned	Down	0.0131151	0.635213
THEM5	5	4	0	0	0		0.414239		0.164086	Unassigned	Up	0.303153	0.894083
HMGCLL1	5	4	0	0	0		-0.442963		0.164252	Unassigned	Up	0.180595	0.874456
ACTR8	5	2	0	0	0		-0.546842		0.164307	Unassigned	Down	0.0484206	0.800342
RNPS1	5	1	0	0	0		-0.595054		0.16437	Unassigned	Down	0.0788054	0.819686
NXPE1	5	4	0	0	0		0.770732		0.164375	Unassigned	Up	0.00338403	0.460214
C8orf88	5	2	0	0	0		-0.722111		0.164523	Unassigned	Down	0.490189	0.912607
CLCN3	5	2	0	0	0		-0.50453		0.164818	Unassigned	Down	0.761612	0.945748
METTL17	5	2	0	0	0		-0.754854		0.165031	Unassigned	Down	0.599003	0.925887
LRRC49	5	1	0	0	0		-0.436078		0.165479	Unassigned	Down	0.0623994	0.802942
DAO	5	2	0	0	0		-0.665838		0.16575	Unassigned	Down	0.593982	0.925887
RCBTB1	5	4	0	0	0		-0.504054		0.165796	Unassigned	Down	0.241894	0.876629
HDX	5	4	0	0	0		0.514203		0.165986	Unassigned	Up	0.000414278	0.260846
WDR41	5	2	0	0	0		0.630372		0.166175	Unassigned	Up	0.261529	0.880062
PTPN7	5	4	0	0	0		-0.677572		0.166279	Unassigned	Down	0.0111804	0.623714
C1orf186	5	2	0	0	0		-0.588225		0.166435	Unassigned	Down	0.192076	0.874456
PDIA6	5	2	0	0	0		-0.592144		0.166523	Unassigned	Down	0.0376333	0.779178
RAD51	5	3	0	0	0		-0.645198		0.166668	Unassigned	Down	6.54629e-05	0.185481
ZCWPW1	5	4	0	0	0		0.396929		0.166722	Unassigned	Up	0.451655	0.912607
C11orf82	5	2	0	0	0		0.662157		0.166914	Unassigned	Up	0.0408143	0.788718
FAM83C	5	4	0	0	0		-0.752152		0.167177	Unassigned	Down	0.00114921	0.385572
ZNF160	5	2	0	0	0		-0.581888		0.167238	Unassigned	Down	0.902517	0.952657
XPNPEP3	5	2	0	0	0		-0.574438		0.16731	Unassigned	Down	0.497578	0.912811
POLK	5	2	0	0	0		0.582046		0.16742	Unassigned	Up	0.483735	0.912607
TMEM151A	5	4	0	0	0		-0.547388		0.167432	Unassigned	Down	0.00875447	0.583641
MYO9B	5	4	0	0	0		0.426485		0.167513	Unassigned	Down	0.412257	0.911519
MASTL	5	2	0	0	0		-0.525229		0.167658	Unassigned	Down	0.562076	0.924068
PRKCA	5	4	0	0	0		0.415508		0.167954	Unassigned	Up	0.880864	0.952657
ORC6	5	2	0	0	0		-0.703115		0.167957	Unassigned	Down	0.136729	0.850196
METAP1	5	4	0	0	0		-0.678877		0.168027	Unassigned	Down	0.0582107	0.802942
TOE1	5	2	0	0	0		-0.742979		0.168112	Unassigned	Down	0.0283689	0.7583
C8orf76	5	3	0	0	0		0.455085		0.168292	Unassigned	Up	0.0178522	0.679459
MAGEA2B	1	1	0	0	0		0.425595		0.168368	Unassigned	Up	0.081656	0.820267
CCDC173	5	2	0	0	0		-0.546647		0.169024	Unassigned	Down	0.392846	0.905872
GRAMD1A	5	4	0	0	0		-0.551085		0.169085	Unassigned	Down	0.558139	0.924068
SPANXD	2	2	0	0	0		0.48404		0.169123	Unassigned	Up	0.231902	0.874456
NIT1	5	4	0	0	0		-0.824719		0.169157	Unassigned	Down	0.154848	0.864324
MTO1	5	3	0	0	0		-0.803188		0.169175	Unassigned	Down	0.0441719	0.794767
GFPT1	5	3	0	0	0		-0.73195		0.16928	Unassigned	Down	0.0228308	0.724635
AIM2	5	2	0	0	0		0.506683		0.169369	Unassigned	Up	0.0378025	0.779178
TVP23C-CDRT4	2	1	0	0	0		-0.462441		0.169406	Unassigned	Down	0.066015	0.802942
BLOC1S2	5	2	0	0	0		-0.601616		0.169714	Unassigned	Down	0.0283597	0.7583
GTF2E1	5	1	0	0	0		-0.758665		0.169791	Unassigned	Down	0.0875759	0.825433
PRODH	5	4	0	0	0		-0.588863		0.169817	Unassigned	Down	0.0269326	0.754795
HNRNPA2B1	5	2	0	0	0		0.641064		0.170243	Unassigned	Up	0.014353	0.648951
LRRC19	5	2	0	0	0		0.389825		0.170612	Unassigned	Up	0.0408946	0.788846
FAM115A	5	2	0	0	0		0.553981		0.170671	Unassigned	Up	0.346633	0.900291
CHORDC1	5	2	0	0	0		-0.764178		0.170749	Unassigned	Down	0.118451	0.839122
TBCD	5	4	0	0	0		-0.481514		0.170763	Unassigned	Down	0.00551664	0.517272
DIRC1	5	3	0	0	0		-0.525896		0.170794	Unassigned	Down	0.902365	0.952657
RCC1	5	2	0	0	0		-0.471985		0.170817	Unassigned	Down	0.086673	0.824896
CLCC1	5	3	0	0	0		0.382879		0.170848	Unassigned	Down	0.670637	0.933746
NPTN	5	4	0	0	0		0.544636		0.170922	Unassigned	Up	0.442302	0.912514
ORC4	5	1	0	0	0		-0.50654		0.170947	Unassigned	Down	0.0798342	0.819689
GCNT4	5	2	0	0	0		0.443049		0.171158	Unassigned	Up	0.852983	0.950528
EWSR1	5	2	0	0	0		-0.634214		0.171231	Unassigned	Down	0.148875	0.856494
CHTF18	5	4	0	0	0		0.384351		0.171256	Unassigned	Down	0.687062	0.93495
SPAG9	5	3	0	0	0		-0.683474		0.171559	Unassigned	Down	0.145507	0.856494
CENPC	5	2	0	0	0		-0.560377		0.171697	Unassigned	Down	0.716776	0.938562
NCAPD2	5	2	0	0	0		-0.621712		0.171916	Unassigned	Down	0.232925	0.87463
CDC37L1	5	4	0	0	0		-0.644599		0.172012	Unassigned	Down	0.442695	0.912607
HNRNPH1	5	4	0	0	0		-0.76344		0.172106	Unassigned	Down	0.527658	0.919988
MRPL51	5	2	0	0	0		-0.512244		0.172116	Unassigned	Down	0.0178613	0.679459
ALG2	5	2	0	0	0		-0.602897		0.172284	Unassigned	Down	0.0349604	0.777011
CABLES2	5	5	0	0	0		-0.705285		0.172294	Unassigned	Down	0.640763	0.929222
VMP1	5	2	0	0	0		-0.6169		0.172404	Unassigned	Down	0.232125	0.874456
CTAGE1	5	1	0	0	0		-0.475758		0.172594	Unassigned	Down	0.0857943	0.824896
NUP153	5	3	0	0	0		-0.655237		0.172625	Unassigned	Down	0.00209662	0.433643
NANP	5	2	0	0	0		0.537436		0.172675	Unassigned	Up	0.267472	0.881813
ELOVL1	5	4	0	0	0		-0.60621		0.17303	Unassigned	Down	0.00663375	0.549792
MAK	5	1	0	0	0		0.410308		0.173181	Unassigned	Up	0.0679093	0.802942
CPLX2	5	4	0	0	0		0.462132		0.173515	Unassigned	Up	0.11222	0.834521
TNPO1	5	3	0	0	0		-0.539772		0.173728	Unassigned	Down	0.00714652	0.549792
RNF213	5	4	0	0	0		0.376476		0.173913	Unassigned	Up	0.190603	0.874456
GTF2H2C	4	2	0	0	0		0.620449		0.174061	Unassigned	Up	0.0983435	0.829062
ETFDH	5	5	0	0	0		0.399721		0.174099	Unassigned	Down	0.223163	0.874456
PPP1R42	5	1	0	0	0		-0.664813		0.174116	Unassigned	Down	0.0788326	0.819686
SRP14	5	4	0	0	0		-0.686879		0.174137	Unassigned	Down	0.0338606	0.777011
CEP97	5	2	0	0	0		-0.71437		0.174383	Unassigned	Down	0.0967312	0.829062
CLC	5	3	0	0	0		0.43723		0.174689	Unassigned	Down	0.316131	0.894083
HSPBP1	5	5	0	0	0		0.408567		0.175078	Unassigned	Down	0.0614215	0.802942
SEH1L	5	2	0	0	0		-0.670181		0.175085	Unassigned	Down	0.161848	0.869889
ATE1	5	4	0	0	0		0.432992		0.175705	Unassigned	Up	0.106588	0.829062
ZNF324	5	4	0	0	0		-0.538439		0.17582	Unassigned	Up	0.851028	0.950528
PPID	5	2	0	0	0		0.587991		0.17588	Unassigned	Up	0.0993002	0.829062
C10orf90	5	4	0	0	0		0.401519		0.176155	Unassigned	Down	0.706987	0.93706
MRPL11	5	1	0	0	0		-0.667984		0.176247	Unassigned	Down	0.0908095	0.826904
SLC25A12	5	4	0	0	0		-0.695886		0.176257	Unassigned	Down	0.103997	0.829062
DMRT3	5	4	0	0	0		-0.409859		0.176268	Unassigned	Up	0.481612	0.912607
HINFP	5	4	0	0	0		-0.741854		0.1763	Unassigned	Down	0.138376	0.850656
MRPL41	5	2	0	0	0		0.642625		0.176709	Unassigned	Up	0.33928	0.899707
EMC8	5	4	0	0	0		-0.574476		0.176854	Unassigned	Up	0.673429	0.933746
ACADM	5	3	0	0	0		-0.669757		0.176924	Unassigned	Up	0.953684	0.954137
BRIX1	5	2	0	0	0		-0.738485		0.177067	Unassigned	Down	0.288582	0.886364
MRPL52	10	4	0	0	0		-0.654169		0.177337	Unassigned	Down	0.102766	0.829062
ATAD1	5	2	0	0	0		-0.454446		0.177425	Unassigned	Up	0.933962	0.95337
ANKLE1	5	5	0	0	0		-0.664594		0.177459	Unassigned	Down	0.00131097	0.403323
CSNK1A1L	5	4	0	0	0		-0.697009		0.178092	Unassigned	Down	0.818629	0.948749
NPTX2	5	4	0	0	0		0.386749		0.178159	Unassigned	Up	0.0162512	0.67057
TXNDC9	5	1	0	0	0		0.551179		0.178162	Unassigned	Up	0.0388403	0.784665
ZSWIM8	5	5	0	0	0		-0.679373		0.178365	Unassigned	Up	0.884727	0.952657
RASL12	5	3	0	0	0		0.374421		0.178463	Unassigned	Up	0.132729	0.846578
RTN4IP1	5	3	0	0	0		-0.579954		0.178529	Unassigned	Down	0.00184571	0.433643
C4orf26	5	1	0	0	0		0.463586		0.178768	Unassigned	Up	0.0978567	0.829062
ZNF620	5	2	0	0	0		0.433955		0.178779	Unassigned	Up	0.14394	0.855311
GABRR2	5	5	0	0	0		0.389298		0.178889	Unassigned	Down	0.724114	0.939491
NAA20	5	2	0	0	0		-0.593818		0.178973	Unassigned	Down	0.021015	0.710613
HMHB1	1	1	0	0	0		0.443301		0.179293	Unassigned	Up	0.0633163	0.802942
PGC	5	3	0	0	0		-0.514436		0.179304	Unassigned	Down	0.0683671	0.802942
FNBP1	5	1	0	0	0		-0.743791		0.179444	Unassigned	Down	0.190612	0.874456
PMPCA	5	4	0	0	0		-0.667104		0.179518	Unassigned	Down	0.0101751	0.606255
PRR15L	5	4	0	0	0		-0.633138		0.179568	Unassigned	Down	0.606586	0.926392
MRPS16	5	4	0	0	0		-0.667275		0.179582	Unassigned	Down	0.016433	0.673171
PHOX2B	5	3	0	0	0		-0.406519		0.179658	Unassigned	Down	0.0350346	0.777011
CIAO1	5	2	0	0	0		-0.632788		0.179664	Unassigned	Down	0.0783357	0.819686
HSF5	5	5	0	0	0		-0.523214		0.179855	Unassigned	Up	0.122724	0.844706
IFLTD1	5	2	0	0	0		-0.409067		0.179943	Unassigned	Down	0.929116	0.95337
RSPH9	5	3	0	0	0		0.450798		0.18011	Unassigned	Down	0.979773	0.956193
ZCCHC3	5	4	0	0	0		0.639229		0.180247	Unassigned	Up	0.0491153	0.800342
NAALADL2	5	4	0	0	0		0.406031		0.180266	Unassigned	Up	0.200685	0.874456
ZNF383	5	1	0	0	0		0.412444		0.180483	Unassigned	Up	0.0654419	0.802942
PRAMEF22	2	2	0	0	0		-0.564682		0.180509	Unassigned	Down	0.063241	0.802942
PRPF18	5	3	0	0	0		-0.647315		0.180549	Unassigned	Down	0.00260829	0.433643
KIF6	5	4	0	0	0		0.567486		0.180603	Unassigned	Up	0.146474	0.856494
TH	5	4	0	0	0		0.462916		0.180709	Unassigned	Up	0.0358905	0.777011
CTNNBL1	5	3	0	0	0		-0.765347		0.180833	Unassigned	Down	0.0467978	0.79583
ARFGEF1	5	4	0	0	0		-0.613273		0.181006	Unassigned	Down	0.631702	0.928658
MYH15	5	4	0	0	0		0.455311		0.181106	Unassigned	Up	0.0212073	0.710613
C12orf4	5	2	0	0	0		0.399925		0.181128	Unassigned	Up	0.469445	0.912607
ZNF239	5	4	0	0	0		-0.871985		0.181231	Unassigned	Down	0.0486694	0.800342
TRIM48	2	1	0	0	0		-0.717313		0.181356	Unassigned	Down	0.106893	0.829062
ITGA9	5	3	0	0	0		-0.715522		0.181388	Unassigned	Up	0.799312	0.948399
CENPW	6	2	0	0	0		-0.664897		0.181478	Unassigned	Down	0.980861	0.956193
LCE3C	4	3	0	0	0		0.376621		0.181651	Unassigned	Up	0.482877	0.912607
ANTXR1	5	3	0	0	0		0.370783		0.181674	Unassigned	Up	0.88426	0.952657
LENG1	5	3	0	0	0		-0.43839		0.182016	Unassigned	Down	0.206858	0.874456
ZPLD1	5	4	0	0	0		0.490772		0.18208	Unassigned	Up	0.247795	0.877566
GSC2	5	2	0	0	0		-0.561833		0.182197	Unassigned	Down	0.358666	0.9039
EMR1	5	3	0	0	0		-0.45331		0.182418	Unassigned	Down	0.0169979	0.676742
PPP1R15B	5	2	0	0	0		-0.67546		0.18255	Unassigned	Down	0.164649	0.871496
LAMP2	5	2	0	0	0		-0.434637		0.182714	Unassigned	Down	0.0324099	0.777011
MTMR3	5	4	0	0	0		0.422574		0.182904	Unassigned	Up	0.180107	0.874456
HIST1H4A	5	4	0	0	0		-0.659391		0.183065	Unassigned	Up	0.514014	0.917748
EPRS	5	4	0	0	0		-0.68162		0.183428	Unassigned	Down	0.037406	0.779178
MCM3AP	5	4	0	0	0		-0.410996		0.183524	Unassigned	Down	0.723913	0.939445
C15orf48	5	2	0	0	0		0.416444		0.1838	Unassigned	Up	0.0793266	0.819686
PMS2	5	3	0	0	0		-0.456536		0.183823	Unassigned	Down	0.175574	0.873482
SLC26A4	5	4	0	0	0		-0.490993		0.183864	Unassigned	Down	0.297439	0.889023
MRPL9	5	4	0	0	0		-0.581206		0.183887	Unassigned	Down	0.0731938	0.810629
FNDC8	5	5	0	0	0		0.382627		0.18395	Unassigned	Up	0.127592	0.846578
CCNK	5	3	0	0	0		-0.625023		0.18428	Unassigned	Down	0.0058455	0.525829
MTG1	5	4	0	0	0		-0.554166		0.184339	Unassigned	Down	0.00300985	0.460214
SCG5	5	5	0	0	0		0.394461		0.184385	Unassigned	Up	0.266642	0.88136
PRAMEF10	2	1	0	0	0		-0.504608		0.184433	Unassigned	Down	0.0674128	0.802942
PM20D2	5	4	0	0	0		-0.422296		0.184654	Unassigned	Down	0.986148	0.956566
LSM11	5	4	0	0	0		-0.517927		0.184673	Unassigned	Down	0.00427267	0.468383
EOGT	5	4	0	0	0		-0.492453		0.184891	Unassigned	Down	0.0139489	0.637662
KIAA1430	5	2	0	0	0		0.542195		0.184944	Unassigned	Up	0.136575	0.850196
KRTAP3-2	2	1	0	0	0		-0.644272		0.185443	Unassigned	Down	0.104405	0.829062
MYCBP	5	4	0	0	0		0.444232		0.185776	Unassigned	Down	0.893308	0.952657
MED16	5	4	0	0	0		-0.599165		0.185914	Unassigned	Down	0.0543548	0.802942
TSC2	5	4	0	0	0		-0.554092		0.186078	Unassigned	Down	0.0830969	0.820267
BPIFB2	5	4	0	0	0		-0.447157		0.186193	Unassigned	Down	0.0163539	0.671911
CCDC53	5	2	0	0	0		-0.549771		0.186197	Unassigned	Down	0.0361168	0.777011
RALGPS1	5	2	0	0	0		-0.633888		0.186509	Unassigned	Down	0.0483827	0.800342
CAV1	5	4	0	0	0		0.437461		0.186665	Unassigned	Down	0.432844	0.911844
GNAT3	5	2	0	0	0		0.444949		0.186685	Unassigned	Up	0.150512	0.858311
CYP7A1	5	4	0	0	0		0.493191		0.186745	Unassigned	Down	0.249128	0.877566
KIF27	5	2	0	0	0		-0.546684		0.18704	Unassigned	Down	0.0444408	0.794767
TANK	7	5	0	0	0		-0.594006		0.187247	Unassigned	Down	0.461063	0.912607
CPT2	5	4	0	0	0		-0.683416		0.187391	Unassigned	Down	0.0735112	0.811501
POTEI	2	1	0	0	0		-0.743015		0.187581	Unassigned	Down	0.221306	0.874456
SNX25	5	2	0	0	0		0.587567		0.187623	Unassigned	Up	0.143206	0.854954
TMCO2	5	2	0	0	0		-0.676497		0.187685	Unassigned	Down	0.037291	0.779178
KRTAP19-7	3	2	0	0	0		0.555603		0.187737	Unassigned	Up	0.470182	0.912607
GTF2IRD2	3	2	0	0	0		0.397527		0.187754	Unassigned	Up	0.0838523	0.820267
PRELID2	6	4	0	0	0		-0.671606		0.187818	Unassigned	Up	0.378061	0.9039
METTL15	4	3	0	0	0		-0.694847		0.187974	Unassigned	Down	0.0289274	0.766003
ERVV-1	1	1	0	0	0		-0.419775		0.188139	Unassigned	Down	0.0748126	0.817358
NDRG3	5	2	0	0	0		-0.65594		0.188282	Unassigned	Down	0.0548704	0.802942
ARSG	5	4	0	0	0		-0.407662		0.188369	Unassigned	Down	0.0586694	0.802942
CMIP	5	2	0	0	0		0.458792		0.188376	Unassigned	Up	0.139617	0.850656
CYP2C8	5	2	0	0	0		-0.37018		0.188786	Unassigned	Down	0.578387	0.924564
HGFAC	5	4	0	0	0		0.449579		0.188871	Unassigned	Up	0.0125994	0.635213
PSMD2	5	2	0	0	0		-0.478523		0.189023	Unassigned	Down	0.113074	0.834521
SNRPD2	5	4	0	0	0		-0.418018		0.189068	Unassigned	Down	0.0217994	0.716838
DENND2C	5	3	0	0	0		0.599734		0.189094	Unassigned	Down	0.58527	0.925351
AADACL3	5	3	0	0	0		-0.638284		0.189143	Unassigned	Up	0.623648	0.927372
PEX13	5	2	0	0	0		-0.633287		0.18945	Unassigned	Down	0.578662	0.924569
FAM63B	5	4	0	0	0		0.465565		0.189495	Unassigned	Up	0.00448612	0.468383
SMYD1	5	4	0	0	0		0.366243		0.18962	Unassigned	Up	0.809352	0.948399
GCK	5	2	0	0	0		-0.429763		0.189652	Unassigned	Down	0.871059	0.952137
ZNF222	5	2	0	0	0		0.645423		0.18967	Unassigned	Up	0.482388	0.912607
GNS	5	4	0	0	0		-0.457165		0.190076	Unassigned	Down	0.0805424	0.819689
FICD	5	4	0	0	0		-0.646826		0.190153	Unassigned	Down	0.0520517	0.802393
CLDN18	5	4	0	0	0		-0.626995		0.190185	Unassigned	Down	0.0204906	0.710613
FAM185A	5	2	0	0	0		0.390039		0.190252	Unassigned	Up	0.182097	0.874456
SPCS3	5	2	0	0	0		-0.622152		0.190319	Unassigned	Down	0.367794	0.9039
TAP1	5	4	0	0	0		0.495199		0.190444	Unassigned	Up	0.00447652	0.468383
TMEM131	5	4	0	0	0		-0.390766		0.19082	Unassigned	Down	0.0792169	0.819686
RAD17	5	1	0	0	0		-0.766325		0.191025	Unassigned	Down	0.256064	0.879249
PTMA	3	1	0	0	0		-0.500279		0.19111	Unassigned	Down	0.110507	0.83265
YIF1B	5	4	0	0	0		0.400528		0.191226	Unassigned	Up	0.109655	0.83265
POLD1	5	2	0	0	0		-0.652082		0.191336	Unassigned	Down	0.0790722	0.819686
CCDC102B	5	2	0	0	0		-0.692084		0.191342	Unassigned	Down	0.0945218	0.829062
CEP85	5	4	0	0	0		-0.396103		0.191437	Unassigned	Down	0.00560249	0.517272
CCDC69	5	2	0	0	0		-0.674802		0.191559	Unassigned	Down	0.472118	0.912607
GK	5	2	0	0	0		0.644791		0.191604	Unassigned	Up	0.5819	0.924616
TPTE2	4	2	0	0	0		0.633825		0.191725	Unassigned	Up	0.713834	0.938562
CDC27	5	1	0	0	0		-0.561337		0.191863	Unassigned	Down	0.0969559	0.829062
DGKI	5	3	0	0	0		-0.436898		0.191902	Unassigned	Up	0.954192	0.954137
STAG3	5	4	0	0	0		0.42553		0.191926	Unassigned	Up	0.910946	0.952657
COL9A1	5	3	0	0	0		0.370408		0.191981	Unassigned	Up	0.00741883	0.555604
NDUFS5	5	1	0	0	0		-0.418058		0.192044	Unassigned	Down	0.0955773	0.829062
SERBP1	5	4	0	0	0		-0.509671		0.192236	Unassigned	Down	0.140234	0.850773
TMEFF1	5	2	0	0	0		-0.64151		0.192269	Unassigned	Down	0.264949	0.880062
FAM188A	5	2	0	0	0		-0.666842		0.192317	Unassigned	Down	0.103934	0.829062
HIST1H2AA	5	4	0	0	0		0.382212		0.192542	Unassigned	Up	0.147491	0.856494
DNAJC9	5	1	0	0	0		-0.715626		0.192765	Unassigned	Down	0.0992875	0.829062
IRF2BP2	5	4	0	0	0		-0.624695		0.192928	Unassigned	Down	0.495979	0.912811
GZMM	5	5	0	0	0		0.501425		0.192933	Unassigned	Up	0.00405448	0.468383
C4orf6	4	2	0	0	0		0.472635		0.193258	Unassigned	Up	0.0945771	0.829062
HIST1H2AH	4	2	0	0	0		0.45383		0.193318	Unassigned	Up	0.24886	0.877566
SPANXN3	5	2	0	0	0		0.41109		0.193403	Unassigned	Up	0.426951	0.911519
RNF2	5	2	0	0	0		0.38227		0.193464	Unassigned	Up	0.401999	0.908066
GART	5	2	0	0	0		-0.669641		0.193482	Unassigned	Down	0.23944	0.876629
MYBL1	5	2	0	0	0		-0.395379		0.193745	Unassigned	Down	0.585864	0.925521
VDAC2	5	2	0	0	0		-0.679169		0.193812	Unassigned	Down	0.327389	0.896742
KCNE2	5	4	0	0	0		-0.623537		0.193866	Unassigned	Down	0.0555389	0.802942
EDF1	5	4	0	0	0		-0.618286		0.193932	Unassigned	Up	0.513416	0.917748
GARS	5	1	0	0	0		-0.617818		0.193962	Unassigned	Down	0.13878	0.850656
ZNF880	5	1	0	0	0		-0.647921		0.194108	Unassigned	Down	0.104649	0.829062
MT1F	2	1	0	0	0		0.473804		0.194264	Unassigned	Up	0.0632395	0.802942
MSH4	5	4	0	0	0		0.380702		0.194272	Unassigned	Down	0.625886	0.927739
HEPN1	5	2	0	0	0		-0.565009		0.194286	Unassigned	Down	0.370505	0.9039
ACO2	5	1	0	0	0		-0.5238		0.194317	Unassigned	Down	0.149074	0.856494
BICC1	5	4	0	0	0		0.624164		0.194329	Unassigned	Down	0.394157	0.906271
ORAI2	5	5	0	0	0		-0.614275		0.1944	Unassigned	Up	0.848999	0.950528
PPP1R12A	5	2	0	0	0		-0.468827		0.19471	Unassigned	Down	0.0780695	0.819686
COL5A1	5	4	0	0	0		-0.659378		0.194763	Unassigned	Up	0.577547	0.924394
SETD7	5	2	0	0	0		-0.489562		0.194892	Unassigned	Down	0.108393	0.831545
DDX3Y	5	2	0	0	0		-0.651566		0.195208	Unassigned	Down	0.0948315	0.829062
CCT2	5	2	0	0	0		-0.659479		0.195254	Unassigned	Down	0.726469	0.940317
GTF3C4	5	3	0	0	0		-0.521743		0.19535	Unassigned	Down	0.00590056	0.527954
HNRNPF	5	2	0	0	0		-0.602852		0.195575	Unassigned	Down	0.12001	0.839602
SHCBP1	5	2	0	0	0		-0.364343		0.195978	Unassigned	Down	0.595452	0.925887
CORT	4	3	0	0	0		-0.500756		0.195985	Unassigned	Up	0.261833	0.880062
WDR18	5	3	0	0	0		-0.562757		0.195989	Unassigned	Down	0.0205854	0.710613
CCDC8	5	5	0	0	0		0.46182		0.195997	Unassigned	Down	0.143189	0.854954
PRICKLE1	5	3	0	0	0		-0.624109		0.19605	Unassigned	Up	0.761755	0.945748
TEX26	5	3	0	0	0		0.58604		0.196078	Unassigned	Up	0.000432132	0.26237
TGIF2-C20orf24	1	1	0	0	0		0.393528		0.196211	Unassigned	Up	0.0778138	0.819686
RELL1	5	3	0	0	0		0.383999		0.196292	Unassigned	Down	0.591845	0.925887
HSPA13	5	3	0	0	0		0.513783		0.196356	Unassigned	Up	0.181901	0.874456
BDKRB1	5	2	0	0	0		0.519277		0.196532	Unassigned	Up	0.367856	0.9039
EIF2B3	5	2	0	0	0		0.589385		0.196534	Unassigned	Up	0.24363	0.876629
DNMT1	5	4	0	0	0		-0.592666		0.196535	Unassigned	Down	0.00617355	0.543644
NTN4	5	4	0	0	0		0.503397		0.196767	Unassigned	Up	0.00159587	0.430277
CDC16	5	3	0	0	0		-0.691759		0.197322	Unassigned	Down	0.0546628	0.802942
PFN1	5	3	0	0	0		-0.632304		0.197487	Unassigned	Down	0.00949905	0.595132
GRK5	5	2	0	0	0		0.381469		0.197774	Unassigned	Up	0.650285	0.930269
PDE7A	5	3	0	0	0		0.659138		0.197831	Unassigned	Up	0.445871	0.912607
GRPEL2	5	2	0	0	0		-0.601838		0.198041	Unassigned	Down	0.628876	0.928658
SPIN4	5	4	0	0	0		-0.430878		0.198186	Unassigned	Down	0.528652	0.919988
GEMIN4	5	4	0	0	0		-0.664286		0.19852	Unassigned	Down	0.0486742	0.800342
FDXR	5	5	0	0	0		-0.663358		0.198629	Unassigned	Down	0.000555866	0.295309
EFTUD2	5	3	0	0	0		-0.559048		0.198634	Unassigned	Down	0.0770203	0.819686
IL22RA1	5	4	0	0	0		0.466084		0.198665	Unassigned	Up	0.187351	0.874456
HIST1H2AE	5	2	0	0	0		0.44904		0.198698	Unassigned	Up	0.322571	0.89576
NGDN	5	3	0	0	0		-0.669564		0.198745	Unassigned	Down	0.0275525	0.757822
PHF20L1	5	5	0	0	0		0.445612		0.19878	Unassigned	Up	0.259737	0.880062
NFKB1	5	2	0	0	0		0.639887		0.198793	Unassigned	Up	0.0476603	0.797479
PKNOX2	5	4	0	0	0		-0.395945		0.19891	Unassigned	Up	0.146279	0.856494
PSPH	5	4	0	0	0		0.425044		0.199021	Unassigned	Down	0.480584	0.912607
IQCF5	5	4	0	0	0		0.360143		0.199077	Unassigned	Down	0.442309	0.912514
CYP1A1	5	4	0	0	0		-0.383533		0.199157	Unassigned	Up	0.586238	0.925706
RPUSD4	5	4	0	0	0		-0.470941		0.199185	Unassigned	Down	0.0417943	0.789311
MMEL1	5	3	0	0	0		-0.54614		0.19927	Unassigned	Up	0.334685	0.898454
PRR9	5	4	0	0	0		-0.466224		0.199454	Unassigned	Down	0.0639055	0.802942
SEL1L3	5	4	0	0	0		0.430211		0.199456	Unassigned	Up	0.0189496	0.685422
ZNF850	5	2	0	0	0		-0.552905		0.199468	Unassigned	Down	0.273527	0.881813
PSMB1	5	1	0	0	0		-0.626394		0.199709	Unassigned	Down	0.0438869	0.794767
SPRR1A	4	3	0	0	0		-0.710278		0.199812	Unassigned	Up	0.727641	0.940764
REM1	5	4	0	0	0		-0.562257		0.199826	Unassigned	Up	0.67595	0.933746
KRT19	5	4	0	0	0		-0.614668		0.199828	Unassigned	Down	0.114046	0.834521
FKBP6	5	4	0	0	0		-0.616165		0.20003	Unassigned	Up	0.45469	0.912607
PLCG2	5	3	0	0	0		-0.595303		0.20006	Unassigned	Down	0.0398806	0.788718
GZMH	7	2	0	0	0		-0.448009		0.200372	Unassigned	Down	0.251952	0.877566
ARMCX1	5	3	0	0	0		-0.373305		0.20061	Unassigned	Up	0.334533	0.898454
VCP	5	3	0	0	0		-0.679865		0.200733	Unassigned	Down	0.00778671	0.566852
H2AFB1	1	1	0	0	0		-0.424724		0.200924	Unassigned	Down	0.134068	0.846578
CLP1	5	3	0	0	0		-0.664184		0.201195	Unassigned	Down	0.015681	0.66076
PIP4K2C	5	4	0	0	0		0.470229		0.201709	Unassigned	Up	0.567169	0.924068
AQP4	5	3	0	0	0		0.455652		0.201726	Unassigned	Up	0.988257	0.956566
C12orf45	5	1	0	0	0		-0.450884		0.20179	Unassigned	Down	0.13737	0.850656
SLC43A3	5	4	0	0	0		-0.427321		0.20186	Unassigned	Down	0.00251035	0.433643
WAC	5	2	0	0	0		0.437056		0.202195	Unassigned	Up	0.439062	0.911844
LIME1	5	4	0	0	0		-0.50152		0.202212	Unassigned	Up	0.69376	0.93563
DARS2	5	3	0	0	0		-0.648352		0.202254	Unassigned	Down	0.0135736	0.637662
RPL18A	3	1	0	0	0		-0.605368		0.202273	Unassigned	Down	0.127083	0.846578
PRDX2	5	3	0	0	0		0.6084		0.202328	Unassigned	Down	0.7668	0.945748
PRMT1	5	3	0	0	0		-0.494783		0.202372	Unassigned	Down	0.0338849	0.777011
TOPBP1	5	2	0	0	0		-0.555403		0.202438	Unassigned	Down	0.0262192	0.753279
ITGAV	5	4	0	0	0		0.384427		0.202582	Unassigned	Up	0.0860862	0.824896
ARPC1B	5	4	0	0	0		-0.379199		0.202645	Unassigned	Down	0.810397	0.948399
RFC5	5	3	0	0	0		-0.563693		0.202716	Unassigned	Down	0.0238791	0.73674
MAPK1	5	2	0	0	0		0.563973		0.202839	Unassigned	Up	0.290918	0.887687
TNFRSF11B	5	4	0	0	0		0.461189		0.202923	Unassigned	Up	0.811515	0.948399
ZNHIT2	5	2	0	0	0		-0.4966		0.202945	Unassigned	Down	0.0581019	0.802942
SLC39A8	5	2	0	0	0		0.509562		0.202957	Unassigned	Up	0.0486383	0.800342
NEK3	5	2	0	0	0		0.643038		0.203006	Unassigned	Up	0.423059	0.911519
C19orf10	5	4	0	0	0		-0.458659		0.203043	Unassigned	Down	0.0770698	0.819686
KLHL15	5	4	0	0	0		-0.383547		0.20306	Unassigned	Down	0.926469	0.95337
DUSP4	5	4	0	0	0		0.555915		0.203088	Unassigned	Up	0.0689631	0.802995
MCRS1	5	4	0	0	0		-0.617958		0.20319	Unassigned	Down	0.0192673	0.693961
IL3	5	2	0	0	0		-0.601206		0.203316	Unassigned	Down	0.183466	0.874456
BAG4	5	2	0	0	0		-0.544317		0.203324	Unassigned	Down	0.635718	0.928658
CLEC4A	7	4	0	0	0		0.531802		0.203361	Unassigned	Up	0.00544943	0.514677
SLC17A5	5	3	0	0	0		-0.407895		0.203386	Unassigned	Down	0.83716	0.950064
COL21A1	5	2	0	0	0		-0.399865		0.203395	Unassigned	Down	0.0554258	0.802942
FOXK1	5	2	0	0	0		-0.654106		0.203464	Unassigned	Down	0.313802	0.894083
SPERT	5	4	0	0	0		0.339737		0.203478	Unassigned	Up	0.117213	0.83817
DMRT2	8	7	0	0	0		0.357736		0.203598	Unassigned	Down	0.381875	0.9039
IFNA4	2	1	0	0	0		0.564066		0.203626	Unassigned	Up	0.079412	0.819686
UBAP2	5	3	0	0	0		0.419158		0.203655	Unassigned	Down	0.717519	0.938562
KCNJ4	5	4	0	0	0		-0.497243		0.203764	Unassigned	Down	0.0960292	0.829062
PLK4	5	1	0	0	0		-0.656694		0.20409	Unassigned	Down	0.100334	0.829062
STK31	5	3	0	0	0		0.439686		0.204118	Unassigned	Down	0.608601	0.926392
KIAA0319	5	2	0	0	0		0.383886		0.204298	Unassigned	Up	0.500536	0.912927
MARC1	5	4	0	0	0		-0.61719		0.20458	Unassigned	Up	0.991916	0.956566
NOP14	5	2	0	0	0		-0.602528		0.204651	Unassigned	Down	0.242564	0.876629
ANXA8L2	2	2	0	0	0		-0.371283		0.204692	Unassigned	Down	0.401554	0.908066
FAM76A	5	3	0	0	0		0.497114		0.204877	Unassigned	Down	0.876713	0.952657
LMO3	6	5	0	0	0		-0.479378		0.204884	Unassigned	Down	0.350499	0.900291
VDAC1	3	2	0	0	0		-0.704262		0.204969	Unassigned	Down	0.0794145	0.819686
BTBD11	5	4	0	0	0		0.443199		0.205153	Unassigned	Up	0.150111	0.857213
TFRC	5	2	0	0	0		-0.414646		0.205363	Unassigned	Down	0.605533	0.926392
FNTB	5	4	0	0	0		-0.725988		0.205696	Unassigned	Down	0.0681473	0.802942
JMJD1C	5	4	0	0	0		0.403803		0.205796	Unassigned	Down	0.78905	0.947155
MR1	5	4	0	0	0		-0.542426		0.205988	Unassigned	Down	0.836665	0.950064
RUFY2	5	4	0	0	0		-0.538785		0.206054	Unassigned	Down	0.00584589	0.525829
UBE2S	5	5	0	0	0		-0.450636		0.206215	Unassigned	Down	0.00413355	0.468383
ZNF33A	5	3	0	0	0		-0.623784		0.206319	Unassigned	Up	0.926861	0.95337
ALG5	5	1	0	0	0		-0.505327		0.206389	Unassigned	Down	0.105721	0.829062
GATSL2	5	5	0	0	0		0.386025		0.206394	Unassigned	Down	0.735892	0.942085
CTNNB1	5	4	0	0	0		-0.471191		0.20654	Unassigned	Down	0.0611675	0.802942
EAPP	5	4	0	0	0		-0.508394		0.206666	Unassigned	Down	0.105241	0.829062
TFAP2A	5	3	0	0	0		0.581375		0.206685	Unassigned	Up	0.899474	0.952657
ADCY10	5	4	0	0	0		-0.393222		0.20672	Unassigned	Down	0.0393564	0.785054
C12orf57	5	4	0	0	0		0.51633		0.206821	Unassigned	Down	0.990197	0.956566
C4orf36	5	2	0	0	0		-0.397644		0.207231	Unassigned	Down	0.339423	0.899707
CNKSR3	5	3	0	0	0		-0.612959		0.207286	Unassigned	Down	0.082135	0.820267
FBN3	5	2	0	0	0		0.3533		0.207384	Unassigned	Up	0.153558	0.86193
SCGB2A1	4	2	0	0	0		-0.490614		0.207399	Unassigned	Down	0.117095	0.83817
HAUS1	5	1	0	0	0		-0.787893		0.207402	Unassigned	Down	0.107041	0.829062
TDRP	5	2	0	0	0		-0.615566		0.207407	Unassigned	Down	0.408226	0.911519
ALYREF	5	1	0	0	0		-0.743865		0.207495	Unassigned	Down	0.136447	0.850196
INTS7	5	2	0	0	0		-0.574721		0.20761	Unassigned	Down	0.0449213	0.794767
NSMCE2	5	2	0	0	0		-0.633097		0.207767	Unassigned	Down	0.250735	0.877566
RPS6KB1	5	2	0	0	0		-0.365971		0.207773	Unassigned	Down	0.159052	0.868351
DSG4	5	2	0	0	0		0.433323		0.207896	Unassigned	Up	0.125718	0.846578
KIAA1279	5	1	0	0	0		0.466989		0.207904	Unassigned	Up	0.0753628	0.817392
IGF2R	5	4	0	0	0		-0.498595		0.208007	Unassigned	Down	0.176198	0.873482
RAE1	5	5	0	0	0		-0.488736		0.208051	Unassigned	Down	0.010829	0.619853
IGFBP7	5	3	0	0	0		0.399505		0.208084	Unassigned	Up	0.0723429	0.807569
RPL36	5	4	0	0	0		-0.75997		0.208118	Unassigned	Down	0.0611393	0.802942
SF3B5	5	2	0	0	0		-0.615923		0.20817	Unassigned	Down	0.095231	0.829062
UQCRB	6	2	0	0	0		-0.587141		0.208381	Unassigned	Down	0.287388	0.885186
NAB2	5	4	0	0	0		0.557121		0.208688	Unassigned	Down	0.918376	0.953158
AGER	5	4	0	0	0		-0.382269		0.208763	Unassigned	Up	0.854665	0.950528
RPS11	5	2	0	0	0		-0.572143		0.208875	Unassigned	Down	0.101322	0.829062
PTCD2	5	1	0	0	0		-0.479783		0.20893	Unassigned	Down	0.129617	0.846578
ATP2A2	5	1	0	0	0		-0.561559		0.209087	Unassigned	Down	0.104659	0.829062
PSMD14	5	2	0	0	0		-0.647979		0.209138	Unassigned	Down	0.696823	0.93614
PGM2	5	2	0	0	0		-0.343187		0.209171	Unassigned	Down	0.117476	0.83817
TRPV4	5	4	0	0	0		-0.603963		0.209204	Unassigned	Up	0.48939	0.912607
IHH	5	4	0	0	0		0.39455		0.20943	Unassigned	Up	0.721708	0.93899
DDIT4L	5	2	0	0	0		0.377754		0.209593	Unassigned	Up	0.830048	0.949472
SNTB2	5	4	0	0	0		-0.555673		0.209822	Unassigned	Down	0.211277	0.874456
CYB561	5	4	0	0	0		-0.43834		0.209911	Unassigned	Down	0.00528843	0.504465
AARS2	5	4	0	0	0		-0.509315		0.210045	Unassigned	Down	0.0012135	0.385572
RNASEH1	5	3	0	0	0		0.512584		0.210112	Unassigned	Up	0.588471	0.925887
POLR3K	5	4	0	0	0		-0.635064		0.210259	Unassigned	Down	0.0162001	0.670087
GLT1D1	5	1	0	0	0		-0.58923		0.210291	Unassigned	Down	0.13427	0.846675
BMP8A	2	2	0	0	0		0.678365		0.210297	Unassigned	Up	0.0959802	0.829062
TMEM135	5	2	0	0	0		-0.418249		0.210384	Unassigned	Down	0.139812	0.850656
MAGED4B	2	1	0	0	0		0.560563		0.210498	Unassigned	Up	0.0940934	0.829062
PHOSPHO2	5	2	0	0	0		-0.451505		0.210508	Unassigned	Down	0.0701134	0.804457
CADM4	5	4	0	0	0		-0.68192		0.210686	Unassigned	Down	0.0271872	0.755339
TCEAL4	4	2	0	0	0		0.342693		0.210713	Unassigned	Up	0.147013	0.856494
PCDHGA11	5	2	0	0	0		0.576112		0.210793	Unassigned	Up	0.306317	0.894083
PIGG	5	4	0	0	0		-0.443255		0.210915	Unassigned	Down	0.0348112	0.777011
OAZ1	5	3	0	0	0		-0.434086		0.210996	Unassigned	Down	0.0130535	0.635213
AK9	5	2	0	0	0		0.447234		0.21149	Unassigned	Up	0.232185	0.874456
CCDC59	5	1	0	0	0		-0.350201		0.211504	Unassigned	Down	0.0875553	0.825433
TAF5L	5	4	0	0	0		-0.381889		0.211826	Unassigned	Down	0.067794	0.802942
S100A1	5	5	0	0	0		-0.493395		0.211942	Unassigned	Up	0.110252	0.83265
FBL	5	2	0	0	0		-0.63209		0.211986	Unassigned	Down	0.0474497	0.796306
GUK1	5	4	0	0	0		-0.503269		0.212189	Unassigned	Down	0.0136974	0.637662
SLC4A7	5	2	0	0	0		-0.414034		0.212216	Unassigned	Down	0.176534	0.873482
OC90	5	5	0	0	0		-0.351955		0.212395	Unassigned	Down	0.484496	0.912607
SLC9A7	5	2	0	0	0		-0.381034		0.21246	Unassigned	Down	0.748065	0.945748
ELL	5	2	0	0	0		-0.731633		0.212589	Unassigned	Down	0.145834	0.856494
RRM2B	5	3	0	0	0		-0.433087		0.212684	Unassigned	Down	0.0154959	0.656944
PCDHA5	5	4	0	0	0		-0.395539		0.212847	Unassigned	Down	0.0904157	0.826904
FNTA	5	3	0	0	0		-0.477176		0.213092	Unassigned	Down	0.0365662	0.778993
IPO13	5	4	0	0	0		-0.724101		0.21319	Unassigned	Down	0.0342128	0.777011
FAM46B	5	4	0	0	0		-0.503192		0.213267	Unassigned	Down	0.173637	0.873482
UBE4B	5	4	0	0	0		-0.548698		0.213483	Unassigned	Down	0.0267884	0.754795
HMGCL	5	4	0	0	0		-0.547478		0.213498	Unassigned	Down	0.350809	0.900291
AGA	5	2	0	0	0		-0.451948		0.213504	Unassigned	Down	0.495781	0.912811
UPF3B	5	3	0	0	0		-0.578042		0.21367	Unassigned	Down	0.00925746	0.591816
CRYGC	5	4	0	0	0		0.399005		0.213704	Unassigned	Up	0.0121075	0.633325
GPM6B	5	4	0	0	0		-0.44586		0.213796	Unassigned	Up	0.121183	0.84122
RSL1D1	5	3	0	0	0		-0.655822		0.213803	Unassigned	Down	0.133963	0.846578
UPP1	5	4	0	0	0		0.545022		0.214001	Unassigned	Down	0.352402	0.900291
IFT27	5	3	0	0	0		-0.607145		0.214069	Unassigned	Down	0.0482296	0.800342
NIPA2	5	4	0	0	0		0.507382		0.214078	Unassigned	Down	0.546469	0.921619
SMOX	5	3	0	0	0		-0.47719		0.214114	Unassigned	Down	0.039543	0.786249
TAF13	5	1	0	0	0		-0.672958		0.214472	Unassigned	Down	0.0986957	0.829062
OTX1	5	5	0	0	0		-0.380467		0.214557	Unassigned	Down	0.109585	0.83265
EPS15	5	2	0	0	0		-0.584087		0.214587	Unassigned	Down	0.0267245	0.754795
GTF3C5	5	2	0	0	0		0.378962		0.214755	Unassigned	Up	0.417342	0.911519
FAM78A	5	5	0	0	0		-0.646433		0.214775	Unassigned	Down	0.0133114	0.637459
ENDOG	5	4	0	0	0		-0.611186		0.214803	Unassigned	Up	0.842698	0.950528
ZNF554	5	5	0	0	0		0.378785		0.214831	Unassigned	Up	0.480873	0.912607
ANAPC16	5	4	0	0	0		0.536586		0.214834	Unassigned	Up	0.0217233	0.716838
LYPLAL1	5	2	0	0	0		0.439377		0.214844	Unassigned	Up	0.119565	0.839122
GHR	5	1	0	0	0		0.428181		0.214933	Unassigned	Up	0.0828901	0.820267
IFNG	5	1	0	0	0		-0.346879		0.214979	Unassigned	Down	0.0896512	0.826068
TUBA1B	4	2	0	0	0		-0.472907		0.215063	Unassigned	Down	0.0891764	0.825555
ELAVL3	5	4	0	0	0		0.569001		0.215121	Unassigned	Down	0.774326	0.945748
SLC46A3	5	2	0	0	0		-0.6669		0.215214	Unassigned	Down	0.981154	0.956193
DRAM1	5	4	0	0	0		-0.647575		0.21525	Unassigned	Down	0.657834	0.932576
MTPAP	5	4	0	0	0		-0.431432		0.215384	Unassigned	Down	0.0541598	0.802942
SF3A3	5	1	0	0	0		-0.459026		0.215405	Unassigned	Down	0.14165	0.852422
C5orf20	5	4	0	0	0		-0.467348		0.215481	Unassigned	Up	0.351751	0.900291
TBC1D31	5	2	0	0	0		-0.369885		0.215907	Unassigned	Down	0.0526277	0.802675
BRIP1	5	2	0	0	0		-0.580133		0.216035	Unassigned	Down	0.0578076	0.802942
TRMT112	5	2	0	0	0		-0.676153		0.216059	Unassigned	Down	0.0976825	0.829062
SFT2D1	5	2	0	0	0		-0.421021		0.21621	Unassigned	Down	0.948194	0.953832
IKBKAP	5	5	0	0	0		-0.619872		0.216495	Unassigned	Down	0.0450858	0.794767
FAM154A	5	4	0	0	0		0.359492		0.216646	Unassigned	Down	0.812226	0.948399
DNM1L	5	2	0	0	0		-0.533382		0.216749	Unassigned	Down	0.145217	0.856494
GATS	5	4	0	0	0		-0.588244		0.216754	Unassigned	Down	0.15242	0.859914
OLFML1	5	3	0	0	0		-0.65359		0.217313	Unassigned	Down	0.01512	0.655725
PDHB	5	2	0	0	0		0.603786		0.217321	Unassigned	Up	0.574548	0.924394
TROAP	5	4	0	0	0		0.398931		0.217382	Unassigned	Up	0.458007	0.912607
GANC	5	3	0	0	0		0.546306		0.217655	Unassigned	Down	0.418587	0.911519
IFITM1	4	4	0	0	0		0.348185		0.217784	Unassigned	Down	0.358845	0.9039
ACPT	5	4	0	0	0		-0.64368		0.217994	Unassigned	Up	0.777713	0.945748
IFT80	5	2	0	0	0		0.411465		0.218074	Unassigned	Up	0.242006	0.876629
RBM38	5	5	0	0	0		0.348254		0.218226	Unassigned	Up	0.359385	0.9039
PEX3	5	2	0	0	0		-0.360494		0.218338	Unassigned	Down	0.271489	0.881813
SLC7A1	5	2	0	0	0		-0.672335		0.218394	Unassigned	Down	0.146479	0.856494
SGOL2	5	2	0	0	0		-0.538047		0.218428	Unassigned	Down	0.0615024	0.802942
RPL27A	5	3	0	0	0		-0.366269		0.218453	Unassigned	Down	0.0129486	0.635213
RSPO1	5	2	0	0	0		0.368975		0.218471	Unassigned	Up	0.30646	0.894083
ASCL2	5	5	0	0	0		-0.491327		0.21879	Unassigned	Down	0.365483	0.9039
ZNF823	5	1	0	0	0		0.565896		0.218808	Unassigned	Up	0.0793157	0.819686
ASXL1	5	4	0	0	0		0.331751		0.219055	Unassigned	Up	0.0186694	0.685088
NAIF1	5	2	0	0	0		-0.445527		0.219076	Unassigned	Down	0.214307	0.874456
YKT6	5	1	0	0	0		-0.615035		0.219112	Unassigned	Down	0.142414	0.854303
POLR2M	5	4	0	0	0		-0.371966		0.219142	Unassigned	Down	0.0291549	0.769631
GTF2A2	5	2	0	0	0		-0.540474		0.219243	Unassigned	Down	0.364936	0.9039
BAMBI	5	3	0	0	0		-0.444906		0.219257	Unassigned	Up	0.823928	0.949472
C15orf54	5	2	0	0	0		-0.451543		0.219339	Unassigned	Down	0.184635	0.874456
BCKDK	5	3	0	0	0		-0.401617		0.21935	Unassigned	Down	0.0224254	0.723819
DERL3	5	3	0	0	0		0.44453		0.219366	Unassigned	Up	0.854393	0.950528
KIAA0895L	5	4	0	0	0		0.551788		0.219424	Unassigned	Up	0.11428	0.834521
PODXL2	5	4	0	0	0		-0.588143		0.219467	Unassigned	Down	0.678916	0.934473
PREB	5	4	0	0	0		0.600305		0.21955	Unassigned	Down	0.90164	0.952657
SEC24A	5	4	0	0	0		0.460489		0.219885	Unassigned	Up	0.103246	0.829062
HYPK	5	2	0	0	0		-0.394931		0.220006	Unassigned	Down	0.0887147	0.825506
MANEA	5	2	0	0	0		0.590182		0.220008	Unassigned	Up	0.113527	0.834521
XRCC5	5	4	0	0	0		-0.620472		0.22009	Unassigned	Down	0.0316708	0.777011
CCDC160	5	4	0	0	0		-0.471282		0.220128	Unassigned	Up	0.843032	0.950528
ZNF611	4	4	0	0	0		0.608325		0.220224	Unassigned	Up	0.640742	0.929222
DDX60L	5	3	0	0	0		0.33972		0.220252	Unassigned	Up	0.00782045	0.566852
DMAP1	5	4	0	0	0		-0.502244		0.220635	Unassigned	Down	0.00636373	0.543644
EIF4G1	5	3	0	0	0		-0.645427		0.220836	Unassigned	Down	0.149246	0.856494
ZNF195	9	7	0	0	0		0.378695		0.220895	Unassigned	Down	0.0185679	0.684728
RND2	5	4	0	0	0		-0.430654		0.220955	Unassigned	Down	0.00690615	0.549792
ANKRD28	5	4	0	0	0		0.436		0.221016	Unassigned	Down	0.652309	0.931255
PMVK	5	2	0	0	0		-0.413987		0.221029	Unassigned	Down	0.0992747	0.829062
DBR1	5	1	0	0	0		-0.512394		0.221199	Unassigned	Down	0.193275	0.874456
XPNPEP1	5	4	0	0	0		0.422375		0.221225	Unassigned	Up	0.0408271	0.788718
ZC2HC1C	5	2	0	0	0		-0.353065		0.2216	Unassigned	Down	0.287347	0.885186
GFER	5	3	0	0	0		0.460499		0.221667	Unassigned	Down	0.384536	0.904776
MBOAT4	5	4	0	0	0		-0.367858		0.221694	Unassigned	Down	0.408409	0.911519
CDH5	5	4	0	0	0		-0.536669		0.221698	Unassigned	Down	0.768586	0.945748
COPS8	5	1	0	0	0		-0.507848		0.221719	Unassigned	Down	0.190603	0.874456
TOP2A	5	2	0	0	0		-0.569039		0.22176	Unassigned	Down	0.212829	0.874456
HNRNPA1	4	3	0	0	0		-0.425093		0.221852	Unassigned	Down	0.83337	0.949472
LPP	5	4	0	0	0		-0.555562		0.221884	Unassigned	Down	0.841389	0.950528
DNAJA4	5	2	0	0	0		0.329502		0.221971	Unassigned	Up	0.138404	0.850656
FAM107A	6	6	0	0	0		-0.36275		0.221975	Unassigned	Up	0.161061	0.868682
KRTAP25-1	5	2	0	0	0		-0.627665		0.222217	Unassigned	Up	0.986994	0.956566
F3	5	4	0	0	0		-0.614486		0.222418	Unassigned	Up	0.852742	0.950528
FLII	5	4	0	0	0		0.505139		0.222437	Unassigned	Down	0.304992	0.894083
KRCC1	5	2	0	0	0		-0.434322		0.222493	Unassigned	Down	0.445468	0.912607
ATP5J	6	1	0	0	0		-0.578141		0.222528	Unassigned	Down	0.210519	0.874456
EIF2S2	4	2	0	0	0		-0.425617		0.222635	Unassigned	Down	0.127545	0.846578
AKNAD1	5	4	0	0	0		-0.608194		0.222644	Unassigned	Down	0.268675	0.881813
SLC17A6	5	4	0	0	0		0.339297		0.222859	Unassigned	Up	0.999497	0.957051
IL2RG	5	4	0	0	0		0.592624		0.22286	Unassigned	Down	0.84604	0.950528
TAF5	5	2	0	0	0		-0.444088		0.222909	Unassigned	Down	0.0744289	0.816782
KAZN	5	4	0	0	0		0.372419		0.22304	Unassigned	Up	0.137148	0.850656
CCDC11	5	3	0	0	0		-0.361068		0.22308	Unassigned	Down	0.161633	0.869726
C9orf156	5	2	0	0	0		-0.453375		0.223126	Unassigned	Down	0.710141	0.937504
LINGO1	5	4	0	0	0		0.327817		0.223133	Unassigned	Up	0.117445	0.83817
PPP2R5D	5	4	0	0	0		-0.380211		0.223261	Unassigned	Down	0.10052	0.829062
C7orf26	5	3	0	0	0		-0.548571		0.223375	Unassigned	Down	0.00531163	0.504465
SHOC2	5	2	0	0	0		-0.553652		0.223383	Unassigned	Down	0.200674	0.874456
RAB39A	5	4	0	0	0		-0.509676		0.223444	Unassigned	Down	0.258745	0.879748
MRPS9	5	2	0	0	0		0.485886		0.223581	Unassigned	Up	0.188999	0.874456
FGFR1OP2	9	4	0	0	0		-0.428404		0.223605	Unassigned	Down	0.0499859	0.800342
CTR9	5	3	0	0	0		-0.615054		0.223679	Unassigned	Down	0.0171991	0.677712
HOXB4	5	4	0	0	0		0.382436		0.223681	Unassigned	Up	0.933954	0.95337
POLR1E	5	4	0	0	0		-0.580907		0.223717	Unassigned	Down	0.0136099	0.637662
PMM2	5	1	0	0	0		-0.529074		0.22372	Unassigned	Down	0.109122	0.83265
HYKK	5	2	0	0	0		0.383046		0.223755	Unassigned	Up	0.212917	0.874456
PWP1	5	4	0	0	0		-0.607873		0.22397	Unassigned	Down	0.103597	0.829062
VPS51	5	4	0	0	0		-0.564393		0.224158	Unassigned	Down	0.151001	0.858684
SCYL2	5	3	0	0	0		-0.570443		0.224248	Unassigned	Up	0.369456	0.9039
CCM2	5	3	0	0	0		-0.339989		0.224317	Unassigned	Down	0.0669014	0.802942
TNN	5	4	0	0	0		-0.358843		0.224919	Unassigned	Down	0.0794236	0.819686
SEPN1	5	4	0	0	0		0.381162		0.225121	Unassigned	Up	0.00670637	0.549792
GSTA5	5	1	0	0	0		-0.426796		0.225219	Unassigned	Down	0.132441	0.846578
FERMT2	5	4	0	0	0		-0.367749		0.225278	Unassigned	Down	0.00238167	0.433643
H3F3B	4	3	0	0	0		-0.557762		0.225284	Unassigned	Down	0.150504	0.858311
HNRNPCL1	5	2	0	0	0		-0.643113		0.225497	Unassigned	Down	0.650863	0.93055
CLEC1A	5	3	0	0	0		0.381608		0.225591	Unassigned	Up	0.0751101	0.817358
MXD3	5	4	0	0	0		0.334921		0.22563	Unassigned	Up	0.161076	0.868682
PP2D1	5	5	0	0	0		-0.474849		0.225656	Unassigned	Down	0.323575	0.89576
ZNF486	3	2	0	0	0		-0.606771		0.225719	Unassigned	Down	0.29096	0.887687
PRKACG	5	4	0	0	0		-0.502151		0.225794	Unassigned	Up	0.347933	0.900291
FAM120C	5	4	0	0	0		0.456112		0.225866	Unassigned	Up	0.735218	0.941972
ACBD3	5	2	0	0	0		0.535867		0.226066	Unassigned	Up	0.0916389	0.826904
TACC2	5	5	0	0	0		0.517202		0.226138	Unassigned	Up	0.10347	0.829062
TGS1	5	1	0	0	0		-0.393982		0.226176	Unassigned	Down	0.11349	0.834521
IQCK	5	3	0	0	0		-0.334856		0.226304	Unassigned	Down	0.00748155	0.557844
EIF4E	4	2	0	0	0		-0.721264		0.226402	Unassigned	Down	0.139368	0.850656
DCAF10	5	4	0	0	0		0.373331		0.226402	Unassigned	Up	0.0102348	0.606255
C11orf65	5	2	0	0	0		0.394697		0.226427	Unassigned	Up	0.438969	0.911844
EML6	5	4	0	0	0		-0.656283		0.226576	Unassigned	Up	0.250002	0.877566
NLRP3	5	4	0	0	0		0.368259		0.226584	Unassigned	Up	0.261726	0.880062
DPH2	5	5	0	0	0		0.483805		0.226763	Unassigned	Down	0.84546	0.950528
TMEM132A	5	4	0	0	0		-0.449076		0.226907	Unassigned	Up	0.265236	0.880062
COASY	5	4	0	0	0		-0.528335		0.227025	Unassigned	Down	0.0211325	0.710613
MLST8	5	4	0	0	0		0.359978		0.227044	Unassigned	Up	0.944429	0.953619
PSG8	4	2	0	0	0		0.411361		0.227057	Unassigned	Up	0.438473	0.911844
FRG2B	1	1	0	0	0		-0.635013		0.227064	Unassigned	Down	0.176586	0.873482
CENPQ	5	2	0	0	0		-0.576884		0.227105	Unassigned	Down	0.316065	0.894083
PRKRA	5	2	0	0	0		-0.589004		0.227111	Unassigned	Down	0.61865	0.926967
ATG10	5	2	0	0	0		-0.385966		0.227216	Unassigned	Down	0.187258	0.874456
WFDC10B	7	4	0	0	0		0.433507		0.227414	Unassigned	Up	0.00908476	0.591816
DDX11	5	4	0	0	0		-0.673641		0.227423	Unassigned	Down	0.0769749	0.819686
CLPP	5	4	0	0	0		-0.367848		0.227518	Unassigned	Down	0.0419721	0.789311
TXNDC11	5	4	0	0	0		-0.364662		0.227546	Unassigned	Up	0.155754	0.86503
RICTOR	5	2	0	0	0		-0.386787		0.227631	Unassigned	Down	0.10045	0.829062
CCDC51	5	4	0	0	0		-0.527946		0.22773	Unassigned	Down	0.00753977	0.55973
EPB41L2	5	4	0	0	0		0.366189		0.227865	Unassigned	Up	0.0643877	0.802942
XRCC6	5	2	0	0	0		-0.456027		0.228191	Unassigned	Down	0.566832	0.924068
EMC3	5	3	0	0	0		-0.547001		0.228305	Unassigned	Down	0.0163627	0.671911
UBE2T	5	2	0	0	0		-0.509984		0.228367	Unassigned	Down	0.0379499	0.779178
ENC1	5	5	0	0	0		-0.38948		0.22841	Unassigned	Up	0.0802891	0.819689
ASPG	5	4	0	0	0		-0.421047		0.228516	Unassigned	Down	0.124115	0.846548
SOD2	5	4	0	0	0		0.376487		0.228711	Unassigned	Down	0.251008	0.877566
WDR75	5	3	0	0	0		-0.583196		0.228722	Unassigned	Down	0.0831041	0.820267
MMAB	5	2	0	0	0		-0.479772		0.228767	Unassigned	Down	0.616809	0.926967
UBE3D	5	3	0	0	0		-0.378428		0.228772	Unassigned	Down	0.0134476	0.637662
NHP2L1	5	2	0	0	0		-0.600915		0.228924	Unassigned	Down	0.0613115	0.802942
CFL1	5	4	0	0	0		-0.622448		0.229063	Unassigned	Down	0.00378993	0.460214
BCORL1	5	4	0	0	0		-0.585647		0.229071	Unassigned	Up	0.819364	0.948749
TBL3	5	3	0	0	0		-0.59721		0.229117	Unassigned	Down	0.151636	0.859217
ITGBL1	5	5	0	0	0		-0.511097		0.22914	Unassigned	Down	0.0333006	0.777011
ZNF729	4	2	0	0	0		0.34855		0.229243	Unassigned	Up	0.534129	0.919988
SLMAP	5	4	0	0	0		0.422606		0.229337	Unassigned	Down	0.709108	0.937361
TCTEX1D1	5	3	0	0	0		-0.508901		0.229642	Unassigned	Down	0.0048499	0.484998
DEFB1	3	3	0	0	0		0.461987		0.229669	Unassigned	Up	0.0166412	0.67427
CHADL	5	5	0	0	0		-0.450378		0.229743	Unassigned	Down	0.00700232	0.549792
ANXA3	5	1	0	0	0		-0.667991		0.229749	Unassigned	Down	0.175327	0.873482
THAP9	5	2	0	0	0		-0.375412		0.229846	Unassigned	Down	0.0466495	0.79583
NIPA1	5	4	0	0	0		0.403222		0.22986	Unassigned	Up	0.565807	0.924068
HUNK	5	3	0	0	0		-0.399696		0.230142	Unassigned	Down	0.0154915	0.656944
TRUB1	5	4	0	0	0		-0.58984		0.230203	Unassigned	Up	0.52435	0.918687
ADH7	5	4	0	0	0		0.409833		0.230242	Unassigned	Down	0.644484	0.929838
STX5	5	3	0	0	0		-0.460212		0.230298	Unassigned	Down	0.382358	0.9039
EDN1	5	3	0	0	0		0.338614		0.230421	Unassigned	Up	0.0100853	0.606255
MRPL44	5	2	0	0	0		-0.523113		0.230476	Unassigned	Down	0.190465	0.874456
CDCA5	5	3	0	0	0		-0.346566		0.230506	Unassigned	Down	0.0154379	0.656944
SP6	5	4	0	0	0		0.374781		0.230536	Unassigned	Up	0.00365611	0.460214
TMEM147	5	4	0	0	0		0.55297		0.230578	Unassigned	Up	0.126949	0.846578
RHNO1	5	2	0	0	0		-0.505897		0.230587	Unassigned	Down	0.333782	0.898454
PPIB	5	4	0	0	0		0.373498		0.230628	Unassigned	Down	0.735332	0.942039
MRPS35	5	1	0	0	0		-0.438956		0.230793	Unassigned	Down	0.0965322	0.829062
IFI44	5	3	0	0	0		0.386048		0.231234	Unassigned	Up	0.0450308	0.794767
AKTIP	5	2	0	0	0		0.429149		0.231394	Unassigned	Up	0.600165	0.92613
DPH3	6	4	0	0	0		-0.675447		0.231464	Unassigned	Down	0.0783641	0.819686
PLEKHJ1	5	4	0	0	0		-0.479106		0.231492	Unassigned	Up	0.200074	0.874456
LRRC37B	5	3	0	0	0		-0.591937		0.231513	Unassigned	Down	0.156158	0.865173
DGKG	5	4	0	0	0		0.416622		0.231638	Unassigned	Down	0.958624	0.954299
FAM179A	5	3	0	0	0		0.357724		0.231749	Unassigned	Up	0.346185	0.900291
LDHAL6A	5	4	0	0	0		-0.359862		0.231886	Unassigned	Down	0.0186986	0.685088
SIRT1	5	3	0	0	0		0.568032		0.231993	Unassigned	Up	0.0334925	0.777011
ALAS1	5	2	0	0	0		-0.573189		0.232034	Unassigned	Down	0.0753456	0.817392
KIAA0232	5	3	0	0	0		0.331628		0.232266	Unassigned	Down	0.877007	0.952657
ZRANB1	5	4	0	0	0		0.505684		0.232276	Unassigned	Up	0.0145996	0.650976
CCDC74A	4	3	0	0	0		0.421076		0.232405	Unassigned	Up	0.0219751	0.717983
CTCF	5	4	0	0	0		-0.56538		0.232458	Unassigned	Down	0.0135858	0.637662
POLR3B	5	1	0	0	0		-0.369038		0.232469	Unassigned	Down	0.1041	0.829062
MRPS33	5	2	0	0	0		-0.564134		0.232484	Unassigned	Down	0.217436	0.874456
POLR3A	5	3	0	0	0		-0.460813		0.232535	Unassigned	Down	0.124618	0.846548
HLA-DRB5	3	3	0	0	0		-0.626023		0.232557	Unassigned	Up	0.955042	0.954137
LGR5	5	4	0	0	0		-0.439397		0.232635	Unassigned	Down	0.0726579	0.807852
UFSP1	5	4	0	0	0		0.33259		0.232903	Unassigned	Up	0.572074	0.924394
C5orf22	5	3	0	0	0		-0.485992		0.233119	Unassigned	Down	0.0104628	0.611237
SOX2	5	3	0	0	0		0.374636		0.233157	Unassigned	Up	0.0132584	0.636712
PYCRL	5	4	0	0	0		-0.465803		0.233163	Unassigned	Down	0.247116	0.877566
PELO	5	4	0	0	0		0.414774		0.233203	Unassigned	Down	0.405943	0.910906
PARP6	5	4	0	0	0		-0.631906		0.233236	Unassigned	Down	0.481201	0.912607
MPHOSPH10	4	1	0	0	0		0.383895		0.233237	Unassigned	Up	0.0912146	0.826904
ESRP2	5	5	0	0	0		0.361212		0.233528	Unassigned	Up	0.176597	0.873482
ATXN2L	5	3	0	0	0		-0.469763		0.233791	Unassigned	Down	0.0431705	0.789311
S100G	3	1	0	0	0		0.47947		0.233833	Unassigned	Up	0.126069	0.846578
VPS39	5	4	0	0	0		-0.5397		0.233984	Unassigned	Down	0.12163	0.842259
ENTHD2	5	4	0	0	0		-0.409939		0.23399	Unassigned	Down	0.954988	0.954137
CEP95	5	5	0	0	0		0.42994		0.234147	Unassigned	Up	0.052989	0.802675
LIFR	5	4	0	0	0		-0.397237		0.2342	Unassigned	Down	0.0654366	0.802942
ABCB1	5	3	0	0	0		-0.459456		0.234236	Unassigned	Down	0.934246	0.95337
LAIR1	5	4	0	0	0		0.346372		0.234258	Unassigned	Up	0.0711781	0.804457
SLC35E2B	5	4	0	0	0		-0.608072		0.234324	Unassigned	Down	0.450452	0.912607
TENM4	5	4	0	0	0		0.45838		0.234431	Unassigned	Down	0.635795	0.928658
CCDC84	5	2	0	0	0		-0.55627		0.234737	Unassigned	Down	0.132221	0.846578
HEATR3	5	3	0	0	0		-0.521413		0.234747	Unassigned	Down	0.0180905	0.681731
FCGRT	5	5	0	0	0		0.389143		0.234821	Unassigned	Down	0.226755	0.874456
NOTCH2NL	5	4	0	0	0		0.45446		0.234847	Unassigned	Down	0.627439	0.928503
KIAA1109	5	4	0	0	0		-0.574767		0.234953	Unassigned	Down	0.12548	0.846578
TMX4	5	4	0	0	0		-0.547075		0.234956	Unassigned	Down	0.120242	0.839602
EP300	5	2	0	0	0		-0.598125		0.235057	Unassigned	Down	0.289168	0.886825
GNAI2	5	4	0	0	0		0.342514		0.235148	Unassigned	Up	0.097284	0.829062
ZNF280B	5	4	0	0	0		-0.407535		0.235189	Unassigned	Up	0.594563	0.925887
USP17L13	1	1	0	0	0		-0.427317		0.235636	Unassigned	Down	0.0884642	0.825506
CAPN2	5	5	0	0	0		-0.667293		0.23567	Unassigned	Up	0.110671	0.83265
NRXN3	6	6	0	0	0		0.364715		0.235897	Unassigned	Down	0.21853	0.874456
ATP13A3	5	4	0	0	0		-0.473448		0.235962	Unassigned	Down	0.0126814	0.635213
SLC25A22	5	4	0	0	0		-0.392076		0.236181	Unassigned	Up	0.8628	0.950778
NEUROD2	5	5	0	0	0		-0.732878		0.236255	Unassigned	Down	0.342284	0.900291
PPP1R8	15	9	0	0	0		-0.551411		0.236311	Unassigned	Down	0.00348948	0.460214
BLVRA	5	5	0	0	0		-0.388523		0.236329	Unassigned	Down	0.0644922	0.802942
SMC4	5	2	0	0	0		-0.477644		0.236626	Unassigned	Down	0.0747807	0.817358
RNF138	7	3	0	0	0		0.392417		0.236823	Unassigned	Down	0.487536	0.912607
ZNF551	5	4	0	0	0		-0.372476		0.236936	Unassigned	Up	0.853595	0.950528
DISP1	5	5	0	0	0		-0.374769		0.236949	Unassigned	Down	0.42692	0.911519
ST3GAL2	5	4	0	0	0		-0.451422		0.236965	Unassigned	Down	0.185149	0.874456
EEF1B2	4	2	0	0	0		-0.332372		0.237008	Unassigned	Down	0.321092	0.895114
FBXO45	5	4	0	0	0		-0.433682		0.237014	Unassigned	Down	0.319512	0.894083
BTN3A2	4	4	0	0	0		-0.605353		0.237023	Unassigned	Up	0.121347	0.841504
CFHR5	5	1	0	0	0		0.400264		0.237103	Unassigned	Up	0.106613	0.829062
C17orf75	5	2	0	0	0		0.5671		0.237114	Unassigned	Up	0.263038	0.880062
GHRHR	5	3	0	0	0		0.322352		0.237221	Unassigned	Up	0.924879	0.953326
SKA3	5	5	0	0	0		-0.351744		0.237247	Unassigned	Down	0.00351002	0.460214
GAS2L3	5	4	0	0	0		-0.566014		0.237273	Unassigned	Down	0.232166	0.874456
PPIL3	6	3	0	0	0		-0.357976		0.237282	Unassigned	Down	0.0655606	0.802942
OXR1	12	6	0	0	0		-0.520707		0.237311	Unassigned	Up	0.720701	0.938853
CFI	5	2	0	0	0		0.366953		0.237542	Unassigned	Up	0.17309	0.873482
CDYL2	5	4	0	0	0		-0.485079		0.237584	Unassigned	Up	0.722387	0.939133
WDR36	5	3	0	0	0		-0.607986		0.23762	Unassigned	Down	0.0431371	0.789311
KRBA2	5	5	0	0	0		-0.584894		0.237661	Unassigned	Down	0.983301	0.956261
RAP1GDS1	5	2	0	0	0		-0.510392		0.237701	Unassigned	Down	0.532554	0.919988
STXBP3	5	1	0	0	0		0.41601		0.237838	Unassigned	Up	0.110351	0.83265
IL36RN	5	3	0	0	0		-0.376464		0.237981	Unassigned	Up	0.559353	0.924068
LMBR1L	5	5	0	0	0		-0.593472		0.238036	Unassigned	Down	0.278233	0.882986
DEFB125	5	2	0	0	0		0.635919		0.2382	Unassigned	Up	0.466298	0.912607
CHML	5	3	0	0	0		0.343212		0.238221	Unassigned	Down	0.936584	0.95337
ABHD5	5	4	0	0	0		-0.415139		0.238228	Unassigned	Down	0.900188	0.952657
GJB3	5	5	0	0	0		0.358262		0.238242	Unassigned	Down	0.278726	0.882986
DDX6	5	2	0	0	0		-0.606758		0.238521	Unassigned	Down	0.178403	0.874137
SLC25A31	5	2	0	0	0		-0.340418		0.238586	Unassigned	Down	0.677845	0.933827
SP1	5	4	0	0	0		-0.393487		0.238678	Unassigned	Down	0.0652529	0.802942
IPMK	5	2	0	0	0		-0.374638		0.238757	Unassigned	Down	0.213589	0.874456
GSDMC	5	2	0	0	0		-0.446199		0.238865	Unassigned	Down	0.4566	0.912607
NAA50	5	4	0	0	0		-0.520511		0.238922	Unassigned	Down	0.0180709	0.681731
LMO1	5	5	0	0	0		0.366704		0.239083	Unassigned	Down	0.833083	0.949472
PTDSS1	5	4	0	0	0		-0.646139		0.239144	Unassigned	Down	0.0328894	0.777011
GABRA4	5	5	0	0	0		0.333394		0.239154	Unassigned	Up	0.00361306	0.460214
SERPINB9	5	3	0	0	0		0.381231		0.239377	Unassigned	Down	0.494673	0.912607
CD200R1L	5	2	0	0	0		-0.322128		0.239575	Unassigned	Down	0.581461	0.924616
TGFB3	5	2	0	0	0		-0.379347		0.239667	Unassigned	Down	0.0619525	0.802942
MT1E	2	1	0	0	0		-0.413119		0.239688	Unassigned	Down	0.164329	0.871496
TMEM106A	5	4	0	0	0		-0.327885		0.23975	Unassigned	Down	0.0910872	0.826904
COLEC10	5	4	0	0	0		-0.473196		0.239876	Unassigned	Down	0.844797	0.950528
NCK1	5	2	0	0	0		-0.494401		0.240077	Unassigned	Down	0.356099	0.902739
CXorf30	5	3	0	0	0		0.360522		0.240159	Unassigned	Up	0.834505	0.949472
C1orf127	5	4	0	0	0		0.403722		0.240193	Unassigned	Up	0.103817	0.829062
TGIF2LY	3	2	0	0	0		-0.319904		0.240336	Unassigned	Down	0.0408012	0.788718
HIST1H4I	4	1	0	0	0		-0.346662		0.240435	Unassigned	Down	0.13029	0.846578
ZNF426	5	3	0	0	0		-0.588432		0.240564	Unassigned	Down	0.307679	0.894083
PLAUR	5	4	0	0	0		-0.465033		0.240576	Unassigned	Down	0.0189318	0.685422
DNAJA3	5	3	0	0	0		-0.458407		0.240655	Unassigned	Down	0.233583	0.87463
AK2	5	2	0	0	0		-0.569201		0.240697	Unassigned	Down	0.111132	0.83265
APOE	5	5	0	0	0		0.384962		0.240715	Unassigned	Up	0.0278947	0.757822
STYX	5	1	0	0	0		0.565031		0.240785	Unassigned	Up	0.0966877	0.829062
JMJD6	5	4	0	0	0		0.458003		0.240841	Unassigned	Down	0.826325	0.949472
FERMT3	5	2	0	0	0		0.558815		0.240959	Unassigned	Up	0.399395	0.907279
DNLZ	5	2	0	0	0		-0.56315		0.241193	Unassigned	Down	0.0837342	0.820267
S1PR5	5	5	0	0	0		-0.375119		0.241223	Unassigned	Up	0.319767	0.894394
ZBTB8A	5	2	0	0	0		0.460079		0.241311	Unassigned	Up	0.232013	0.874456
TUSC2	5	4	0	0	0		-0.479432		0.241335	Unassigned	Up	0.893805	0.952657
TBK1	5	2	0	0	0		0.559785		0.241537	Unassigned	Up	0.129125	0.846578
RPN1	5	2	0	0	0		-0.399091		0.241608	Unassigned	Down	0.0837262	0.820267
GUCY1A3	5	3	0	0	0		0.436785		0.241639	Unassigned	Up	0.0185412	0.684728
AGO4	5	4	0	0	0		-0.487494		0.241663	Unassigned	Down	0.202322	0.874456
ESCO2	5	1	0	0	0		-0.501687		0.241677	Unassigned	Down	0.101433	0.829062
C9orf40	5	4	0	0	0		0.367049		0.241898	Unassigned	Up	0.0179054	0.679459
SRSF7	5	2	0	0	0		-0.647246		0.241926	Unassigned	Down	0.542556	0.920795
FKRP	5	5	0	0	0		0.415969		0.241998	Unassigned	Up	0.249968	0.877566
KRTAP29-1	5	5	0	0	0		-0.625277		0.242149	Unassigned	Down	0.19546	0.874456
TOMM22	5	2	0	0	0		-0.638048		0.242208	Unassigned	Down	0.0689022	0.802995
TMCO1	5	4	0	0	0		-0.531878		0.242296	Unassigned	Down	0.71629	0.938562
HORMAD2	5	3	0	0	0		-0.418423		0.242353	Unassigned	Down	0.0759229	0.819686
PRPF38B	5	1	0	0	0		-0.602325		0.242365	Unassigned	Down	0.350414	0.900291
FUS	5	4	0	0	0		0.365487		0.242525	Unassigned	Up	0.504407	0.915051
BMP1	5	4	0	0	0		-0.334251		0.242542	Unassigned	Down	0.769234	0.945748
PPP4C	5	5	0	0	0		-0.552664		0.242597	Unassigned	Down	0.00120181	0.385572
CD300C	5	5	0	0	0		0.418551		0.242611	Unassigned	Down	0.170073	0.871894
IAPP	5	4	0	0	0		-0.34175		0.24269	Unassigned	Down	0.0491027	0.800342
C9orf78	5	3	0	0	0		-0.514965		0.242774	Unassigned	Down	0.057714	0.802942
FAAH	5	4	0	0	0		0.539014		0.242799	Unassigned	Down	0.908913	0.952657
TMEM215	5	4	0	0	0		-0.332166		0.242854	Unassigned	Up	0.460875	0.912607
MAGEC3	5	4	0	0	0		0.534659		0.242888	Unassigned	Up	0.013115	0.635213
RPS6KC1	5	2	0	0	0		0.393345		0.243128	Unassigned	Up	0.290369	0.887003
SLC17A1	5	4	0	0	0		-0.382083		0.243424	Unassigned	Down	0.128297	0.846578
CCBL2	5	3	0	0	0		-0.488154		0.243542	Unassigned	Up	0.294427	0.888532
LACC1	5	2	0	0	0		-0.465704		0.243597	Unassigned	Down	0.352953	0.900291
NANS	5	4	0	0	0		0.50867		0.243628	Unassigned	Down	0.873509	0.952161
CEP19	5	3	0	0	0		0.37263		0.243827	Unassigned	Up	0.0400918	0.788718
DNAJB2	5	4	0	0	0		0.489916		0.243834	Unassigned	Up	0.0486284	0.800342
COG4	5	3	0	0	0		-0.518066		0.24384	Unassigned	Down	0.0271918	0.755339
ATP10B	5	5	0	0	0		-0.525668		0.244087	Unassigned	Down	0.0263518	0.753743
ACBD5	5	2	0	0	0		-0.383955		0.244147	Unassigned	Down	0.215304	0.874456
DCTD	5	4	0	0	0		0.355384		0.244203	Unassigned	Up	0.432818	0.911844
SMARCA5	5	2	0	0	0		-0.654353		0.244212	Unassigned	Down	0.407339	0.911519
RPL22L1	5	2	0	0	0		-0.561086		0.244233	Unassigned	Down	0.273162	0.881813
SLC4A1AP	5	3	0	0	0		0.340563		0.244319	Unassigned	Down	0.895816	0.952657
RETNLB	5	4	0	0	0		0.379009		0.244348	Unassigned	Up	0.452556	0.912607
PPP2R1A	5	4	0	0	0		-0.465705		0.244411	Unassigned	Down	0.0218304	0.716838
GTSCR1	5	2	0	0	0		-0.50055		0.244562	Unassigned	Down	0.95603	0.954137
CBFA2T2	5	4	0	0	0		-0.646575		0.244638	Unassigned	Up	0.749176	0.945748
NSUN3	5	4	0	0	0		0.571263		0.244647	Unassigned	Up	0.850064	0.950528
XXYLT1	5	4	0	0	0		-0.375284		0.244734	Unassigned	Up	0.271433	0.881813
PPFIA4	5	5	0	0	0		-0.572886		0.244838	Unassigned	Up	0.246522	0.877566
KCTD16	5	4	0	0	0		0.584748		0.244839	Unassigned	Up	0.00935985	0.591816
SLC38A1	5	2	0	0	0		0.319266		0.244857	Unassigned	Up	0.551003	0.922619
USP6NL	5	3	0	0	0		-0.58718		0.244895	Unassigned	Down	0.842124	0.950528
ARID1A	5	3	0	0	0		0.436591		0.245086	Unassigned	Down	0.507421	0.917302
AURKA	5	3	0	0	0		-0.329103		0.245115	Unassigned	Down	0.0339058	0.777011
EIF3E	5	2	0	0	0		-0.416247		0.245136	Unassigned	Down	0.0628884	0.802942
OLIG3	5	4	0	0	0		0.361585		0.24517	Unassigned	Up	0.634421	0.928658
METAP2	5	3	0	0	0		-0.513473		0.245301	Unassigned	Down	0.0362904	0.777011
TDRKH	5	4	0	0	0		0.312593		0.245359	Unassigned	Up	0.0668705	0.802942
YWHAZ	3	2	0	0	0		-0.604549		0.245395	Unassigned	Down	0.0708653	0.804457
TMEM39B	5	4	0	0	0		0.372514		0.245464	Unassigned	Down	0.861188	0.950778
TRPM3	5	4	0	0	0		0.349026		0.245508	Unassigned	Up	0.0922213	0.829001
SNIP1	5	2	0	0	0		-0.607887		0.245617	Unassigned	Down	0.0907832	0.826904
EBF2	5	4	0	0	0		0.322518		0.245643	Unassigned	Down	0.987465	0.956566
NFYA	5	3	0	0	0		0.355708		0.245725	Unassigned	Down	0.242997	0.876629
SLC5A12	5	2	0	0	0		0.413659		0.245744	Unassigned	Up	0.542979	0.920795
SORBS2	5	5	0	0	0		-0.345472		0.245773	Unassigned	Down	0.215458	0.874456
SHKBP1	5	4	0	0	0		-0.509602		0.24599	Unassigned	Down	0.0207325	0.710613
LETMD1	5	2	0	0	0		0.541309		0.245993	Unassigned	Up	0.322305	0.89576
BBS12	5	2	0	0	0		0.407143		0.246011	Unassigned	Up	0.548832	0.92237
RPF1	5	4	0	0	0		-0.377689		0.246151	Unassigned	Down	0.0805746	0.819689
IL15RA	5	4	0	0	0		-0.585146		0.246224	Unassigned	Up	0.393806	0.906271
KIF17	5	5	0	0	0		0.321067		0.246229	Unassigned	Up	0.517869	0.917748
SPRR2F	2	2	0	0	0		-0.355676		0.246234	Unassigned	Down	0.264644	0.880062
KAT7	5	4	0	0	0		-0.566242		0.24629	Unassigned	Up	0.94366	0.953619
ATP5F1	5	2	0	0	0		-0.577973		0.246495	Unassigned	Down	0.278873	0.882986
YPEL1	5	4	0	0	0		-0.481204		0.246584	Unassigned	Down	0.193597	0.874456
SLAIN2	5	5	0	0	0		0.342609		0.246588	Unassigned	Up	0.284314	0.883821
EHD3	5	3	0	0	0		0.347311		0.246602	Unassigned	Up	0.463179	0.912607
ZNF146	5	4	0	0	0		-0.561927		0.246626	Unassigned	Down	0.332348	0.898269
KIF5A	5	5	0	0	0		0.515301		0.246708	Unassigned	Up	0.29079	0.887526
DOHH	5	4	0	0	0		-0.419239		0.246742	Unassigned	Down	0.0473848	0.796306
SERPINE2	5	4	0	0	0		-0.582599		0.246768	Unassigned	Down	0.0536911	0.802942
MFSD4	5	2	0	0	0		0.449972		0.246772	Unassigned	Up	0.474397	0.912607
TUBA1C	3	2	0	0	0		-0.680387		0.246789	Unassigned	Down	0.274739	0.882085
FOLR2	5	5	0	0	0		0.370948		0.246817	Unassigned	Down	0.348007	0.900291
GPN3	5	4	0	0	0		0.365612		0.246852	Unassigned	Down	0.460276	0.912607
TMEM171	5	5	0	0	0		0.334851		0.247009	Unassigned	Up	0.640508	0.929222
DNAH14	5	2	0	0	0		-0.66601		0.247018	Unassigned	Down	0.254338	0.879249
ZNF276	5	4	0	0	0		0.347922		0.247036	Unassigned	Up	0.392466	0.905814
ZNF585B	5	3	0	0	0		0.535541		0.247097	Unassigned	Up	0.120787	0.841218
C7orf55-LUC7L2	2	1	0	0	0		0.415932		0.247369	Unassigned	Up	0.106903	0.829062
WDR43	5	2	0	0	0		-0.540559		0.247471	Unassigned	Down	0.12001	0.839602
BEND3	5	5	0	0	0		0.348627		0.2475	Unassigned	Down	0.731023	0.941283
NUMB	5	3	0	0	0		-0.636689		0.247522	Unassigned	Up	0.460394	0.912607
TM9SF3	5	3	0	0	0		0.543498		0.247627	Unassigned	Up	0.00245024	0.433643
ORAI3	5	4	0	0	0		-0.443379		0.247879	Unassigned	Up	0.853343	0.950528
RXFP3	5	5	0	0	0		0.515282		0.247894	Unassigned	Up	0.0451932	0.794767
RER1	5	2	0	0	0		-0.57165		0.248436	Unassigned	Down	0.442018	0.912444
LONP1	5	2	0	0	0		-0.389709		0.248442	Unassigned	Down	0.308403	0.894083
NDUFB7	5	4	0	0	0		-0.577511		0.248494	Unassigned	Down	0.0309816	0.777011
AGPAT6	5	4	0	0	0		0.550574		0.248551	Unassigned	Up	0.0730841	0.81047
MYSM1	5	4	0	0	0		0.530797		0.248637	Unassigned	Up	0.0260364	0.753231
RPL13	5	3	0	0	0		-0.404264		0.248787	Unassigned	Down	0.018381	0.684728
HLA-E	5	5	0	0	0		-0.526588		0.248798	Unassigned	Down	0.213452	0.874456
MARS	5	5	0	0	0		-0.4566		0.248836	Unassigned	Down	0.0287074	0.761364
PLEKHH3	5	4	0	0	0		0.519494		0.248847	Unassigned	Up	0.00515178	0.500467
PDGFC	5	2	0	0	0		-0.494599		0.248897	Unassigned	Down	0.226838	0.874456
ACTA2	5	5	0	0	0		0.376526		0.248907	Unassigned	Down	0.930104	0.95337
SNAP91	5	1	0	0	0		0.349834		0.248961	Unassigned	Up	0.135561	0.849183
TSEN34	5	4	0	0	0		0.538895		0.248982	Unassigned	Down	0.302881	0.894083
TMEM170A	5	5	0	0	0		0.36263		0.249021	Unassigned	Up	0.342659	0.900291
MAPK9	5	2	0	0	0		0.381846		0.249034	Unassigned	Up	0.0967769	0.829062
PRKAA1	5	3	0	0	0		-0.617931		0.249038	Unassigned	Down	0.7561	0.945748
REV1	5	4	0	0	0		-0.626724		0.249063	Unassigned	Down	0.0401337	0.788718
NEO1	5	3	0	0	0		-0.568458		0.249222	Unassigned	Up	0.303669	0.894083
ERO1LB	5	4	0	0	0		0.397919		0.24925	Unassigned	Up	0.0530032	0.802675
KANSL3	5	3	0	0	0		-0.602716		0.249251	Unassigned	Down	0.07162	0.804457
C6orf15	5	4	0	0	0		-0.379067		0.249304	Unassigned	Down	0.894649	0.952657
PSMG3	5	4	0	0	0		-0.695313		0.249322	Unassigned	Down	0.0262595	0.753279
CHD1	5	1	0	0	0		-0.568248		0.249514	Unassigned	Down	0.163625	0.871496
UBA52	5	3	0	0	0		-0.359276		0.249877	Unassigned	Down	0.00719877	0.549792
LDHB	5	3	0	0	0		-0.498874		0.24989	Unassigned	Down	0.331729	0.898269
ELMO2	5	4	0	0	0		-0.509508		0.250066	Unassigned	Down	0.616928	0.926967
SPTBN4	5	5	0	0	0		0.401384		0.250299	Unassigned	Down	0.892557	0.952657
HIST2H4A	3	2	0	0	0		-0.461486		0.250319	Unassigned	Down	0.113467	0.834521
TXN	7	3	0	0	0		-0.383212		0.250328	Unassigned	Down	0.00416567	0.468383
NELFB	5	5	0	0	0		-0.49766		0.250342	Unassigned	Down	0.00333661	0.460214
RDM1	5	2	0	0	0		-0.59814		0.250405	Unassigned	Down	0.226093	0.874456
ZFP37	5	2	0	0	0		-0.592225		0.250466	Unassigned	Down	0.576057	0.924394
TRAF1	5	4	0	0	0		-0.354335		0.250698	Unassigned	Down	0.137859	0.850656
NFYB	5	1	0	0	0		-0.364908		0.25072	Unassigned	Down	0.0977785	0.829062
NUP155	5	3	0	0	0		-0.590474		0.250759	Unassigned	Up	0.591143	0.925887
KCNJ6	5	5	0	0	0		0.314526		0.250762	Unassigned	Down	0.0914721	0.826904
MRPS30	5	3	0	0	0		-0.423583		0.251135	Unassigned	Down	0.046915	0.79583
ADAM2	5	2	0	0	0		0.403768		0.251143	Unassigned	Up	0.0678023	0.802942
WDSUB1	5	4	0	0	0		0.369904		0.251213	Unassigned	Up	0.705912	0.936998
SMARCA2	5	4	0	0	0		0.531845		0.251332	Unassigned	Up	0.752226	0.945748
ARL5A	6	2	0	0	0		-0.370791		0.251363	Unassigned	Down	0.101893	0.829062
PSMA3	5	1	0	0	0		-0.34676		0.25153	Unassigned	Down	0.118932	0.839122
TTF2	5	5	0	0	0		-0.50087		0.251569	Unassigned	Down	0.0153473	0.656944
HSCB	5	4	0	0	0		-0.603571		0.251582	Unassigned	Down	0.230917	0.874456
ARSK	5	1	0	0	0		-0.592746		0.251764	Unassigned	Down	0.148053	0.856494
RERE	5	4	0	0	0		-0.32997		0.251836	Unassigned	Up	0.45549	0.912607
RAB34	5	4	0	0	0		0.478065		0.251948	Unassigned	Down	0.497335	0.912811
RANBP6	5	3	0	0	0		-0.482087		0.25197	Unassigned	Up	0.603889	0.926392
HSD17B14	5	4	0	0	0		0.350357		0.252098	Unassigned	Up	0.413067	0.911519
CRBN	5	3	0	0	0		0.371551		0.252233	Unassigned	Down	0.454194	0.912607
CSF3R	5	4	0	0	0		-0.526113		0.252245	Unassigned	Up	0.70758	0.937286
CALR3	5	4	0	0	0		0.554791		0.252251	Unassigned	Up	0.325176	0.896449
KIAA1328	5	3	0	0	0		0.43923		0.25235	Unassigned	Up	0.777785	0.945748
UBE2D2	6	4	0	0	0		-0.612221		0.252531	Unassigned	Down	0.286569	0.884968
CSTF3	8	5	0	0	0		-0.564271		0.25259	Unassigned	Down	0.0793007	0.819686
TOMM20L	5	4	0	0	0		0.483183		0.252597	Unassigned	Up	0.927652	0.95337
MAPK15	5	5	0	0	0		-0.4956		0.252602	Unassigned	Up	0.241963	0.876629
MEN1	5	2	0	0	0		-0.526249		0.252624	Unassigned	Down	0.399516	0.907279
C6orf201	5	3	0	0	0		-0.348049		0.252663	Unassigned	Up	0.767399	0.945748
ASB4	5	2	0	0	0		-0.440298		0.25297	Unassigned	Down	0.350518	0.900291
EZR	5	4	0	0	0		-0.314795		0.253018	Unassigned	Down	0.10809	0.830727
DEFB124	3	3	0	0	0		0.433703		0.253068	Unassigned	Down	0.606066	0.926392
NCAPG2	5	5	0	0	0		-0.336685		0.253137	Unassigned	Down	0.00292525	0.460214
CCDC101	5	3	0	0	0		-0.446155		0.253187	Unassigned	Down	0.132939	0.846578
ATOH8	5	4	0	0	0		0.528648		0.253236	Unassigned	Up	0.0042116	0.468383
ABCG1	5	3	0	0	0		-0.356558		0.253327	Unassigned	Up	0.858947	0.950778
SOX17	5	4	0	0	0		-0.484495		0.253345	Unassigned	Down	0.171742	0.872177
SMAD1	5	5	0	0	0		0.518179		0.25341	Unassigned	Up	0.774545	0.945748
SPATA6L	5	2	0	0	0		-0.573621		0.253437	Unassigned	Down	0.534419	0.919988
GNL1	5	4	0	0	0		-0.441578		0.25345	Unassigned	Down	0.142443	0.854303
UBXN2A	5	2	0	0	0		0.33126		0.253509	Unassigned	Up	0.0378778	0.779178
SDCCAG3	5	2	0	0	0		0.348557		0.253679	Unassigned	Up	0.353067	0.900291
UCN2	5	4	0	0	0		-0.464369		0.253726	Unassigned	Down	0.241247	0.876629
CHMP2A	5	4	0	0	0		-0.627069		0.253727	Unassigned	Down	0.0591425	0.802942
PALM2	5	5	0	0	0		-0.326425		0.253824	Unassigned	Up	0.187795	0.874456
ZNF613	5	2	0	0	0		-0.531894		0.253957	Unassigned	Down	0.0942666	0.829062
MRPL21	8	3	0	0	0		-0.628184		0.253995	Unassigned	Down	0.0667639	0.802942
PYGO2	5	5	0	0	0		0.315228		0.253997	Unassigned	Up	0.169364	0.87188
LAS1L	5	4	0	0	0		-0.546043		0.254054	Unassigned	Down	0.0188323	0.685422
SMAD3	5	3	0	0	0		0.462815		0.254151	Unassigned	Down	0.656363	0.932175
ENSA	9	4	0	0	0		0.377854		0.254365	Unassigned	Up	0.939627	0.953456
PIK3CB	5	2	0	0	0		0.365854		0.254391	Unassigned	Up	0.251292	0.877566
TNFRSF18	5	5	0	0	0		-0.350373		0.254408	Unassigned	Down	0.196589	0.874456
CIB1	5	4	0	0	0		-0.544671		0.254482	Unassigned	Down	0.0212198	0.710613
PLSCR2	5	5	0	0	0		-0.495782		0.254593	Unassigned	Down	0.0112213	0.623714
SPDEF	5	5	0	0	0		0.386138		0.254619	Unassigned	Up	0.936618	0.95337
MLF1	9	4	0	0	0		0.422344		0.254667	Unassigned	Up	0.826252	0.949472
HMX2	5	4	0	0	0		0.337342		0.25476	Unassigned	Down	0.477447	0.912607
MEIS3	5	3	0	0	0		-0.333552		0.254772	Unassigned	Down	0.0454362	0.794767
RPTOR	5	5	0	0	0		-0.418819		0.254783	Unassigned	Down	0.00479928	0.482776
ALOX15B	5	4	0	0	0		0.404638		0.254882	Unassigned	Up	0.00347652	0.460214
MRPL43	5	4	0	0	0		-0.538917		0.255038	Unassigned	Down	0.143157	0.854954
ATIC	5	4	0	0	0		-0.536145		0.255058	Unassigned	Down	0.0320761	0.777011
ATP6V0C	5	5	0	0	0		-0.510019		0.255344	Unassigned	Down	0.0258709	0.753231
POFUT1	5	5	0	0	0		0.503089		0.25545	Unassigned	Down	0.104573	0.829062
FNBP1L	5	2	0	0	0		-0.477757		0.255469	Unassigned	Down	0.27216	0.881813
VAV1	5	4	0	0	0		0.343974		0.255476	Unassigned	Down	0.860094	0.950778
TNFAIP8L3	5	2	0	0	0		0.344559		0.255486	Unassigned	Up	0.530774	0.919988
GPR25	5	3	0	0	0		-0.341707		0.255588	Unassigned	Down	0.930793	0.95337
DDX50	5	1	0	0	0		-0.505653		0.255611	Unassigned	Down	0.117572	0.83817
AASDHPPT	5	2	0	0	0		-0.590915		0.255636	Unassigned	Down	0.244564	0.876629
TRNAU1AP	5	1	0	0	0		-0.447508		0.255769	Unassigned	Down	0.214722	0.874456
MMP11	5	4	0	0	0		-0.512862		0.255923	Unassigned	Down	0.160349	0.868682
IFNA16	2	2	0	0	0		-0.53427		0.256006	Unassigned	Down	0.186245	0.874456
RRP1	5	4	0	0	0		-0.54545		0.256051	Unassigned	Down	0.17119	0.872177
ORMDL2	5	4	0	0	0		0.572531		0.256085	Unassigned	Down	0.784334	0.945951
DEFB4B	2	1	0	0	0		-0.321532		0.256086	Unassigned	Down	0.102985	0.829062
METTL7A	5	2	0	0	0		0.560754		0.256092	Unassigned	Up	0.540478	0.920795
DDI2	5	4	0	0	0		0.331237		0.256282	Unassigned	Up	0.176921	0.873482
TIMM10	5	4	0	0	0		-0.591856		0.256335	Unassigned	Down	0.0181257	0.681731
JAKMIP2	5	4	0	0	0		-0.316367		0.256339	Unassigned	Up	0.665912	0.93321
HEATR5B	5	4	0	0	0		0.357109		0.256382	Unassigned	Up	0.296931	0.889023
RBM14	5	4	0	0	0		-0.592961		0.25641	Unassigned	Down	0.0173013	0.677712
NCSTN	5	2	0	0	0		0.336083		0.256684	Unassigned	Up	0.216075	0.874456
EPB41L4A	5	4	0	0	0		0.400578		0.256697	Unassigned	Down	0.717344	0.938562
NLK	5	4	0	0	0		0.336835		0.256726	Unassigned	Down	0.59763	0.925887
RRAGC	5	2	0	0	0		-0.436592		0.256826	Unassigned	Down	0.30372	0.894083
SH3GL1	6	5	0	0	0		-0.424994		0.256857	Unassigned	Down	0.000752013	0.355123
PRR14L	5	3	0	0	0		0.553338		0.25691	Unassigned	Up	0.432237	0.911844
C4BPB	5	3	0	0	0		0.318835		0.256965	Unassigned	Up	0.0749319	0.817358
PRPF19	5	1	0	0	0		-0.479075		0.256972	Unassigned	Down	0.186999	0.874456
G6PC	5	3	0	0	0		0.316791		0.257128	Unassigned	Up	0.773552	0.945748
SDF2	5	2	0	0	0		0.334562		0.257142	Unassigned	Up	0.218057	0.874456
TFAP2E	5	5	0	0	0		-0.395725		0.257178	Unassigned	Down	0.123351	0.845309
SETD9	5	4	0	0	0		0.338599		0.257217	Unassigned	Up	0.0416739	0.789311
SRSF10	6	3	0	0	0		-0.60668		0.25722	Unassigned	Down	0.0865655	0.824896
ARMC5	5	4	0	0	0		0.34763		0.257226	Unassigned	Up	0.362819	0.9039
POP4	5	2	0	0	0		-0.564767		0.257357	Unassigned	Down	0.107209	0.829062
TGM7	5	4	0	0	0		-0.368297		0.25741	Unassigned	Down	0.00347185	0.460214
RUNX1T1	5	4	0	0	0		-0.386666		0.257559	Unassigned	Up	0.583597	0.924886
MAB21L3	5	2	0	0	0		0.370398		0.257738	Unassigned	Up	0.068168	0.802942
TUBE1	5	2	0	0	0		-0.448896		0.257766	Unassigned	Down	0.0640286	0.802942
THRAP3	5	2	0	0	0		-0.421799		0.257811	Unassigned	Down	0.426493	0.911519
ZNF223	5	2	0	0	0		0.480962		0.258079	Unassigned	Up	0.0256967	0.753231
ERCC1	5	3	0	0	0		-0.557988		0.258085	Unassigned	Down	0.0267349	0.754795
ZNF207	5	3	0	0	0		-0.640887		0.258087	Unassigned	Down	0.0394144	0.785054
SDHA	5	5	0	0	0		-0.368315		0.258191	Unassigned	Down	0.00504088	0.495757
CCDC89	5	4	0	0	0		0.451605		0.258227	Unassigned	Down	0.994913	0.956727
SNRNP70	5	3	0	0	0		-0.390033		0.258452	Unassigned	Down	0.0461534	0.794955
IL27RA	5	3	0	0	0		-0.529993		0.258453	Unassigned	Down	0.10269	0.829062
DEFB105B	2	1	0	0	0		-0.330968		0.258471	Unassigned	Down	0.130105	0.846578
SPRTN	5	3	0	0	0		-0.598144		0.258516	Unassigned	Down	0.0933863	0.829062
ALDH2	5	4	0	0	0		0.553198		0.258518	Unassigned	Down	0.477689	0.912607
ST6GALNAC2	5	3	0	0	0		0.315959		0.258519	Unassigned	Up	0.00457354	0.468383
A1BG	5	5	0	0	0		-0.321066		0.258573	Unassigned	Down	0.947337	0.953832
SNRPF	5	2	0	0	0		-0.610273		0.258811	Unassigned	Down	0.219372	0.874456
LYSMD1	5	4	0	0	0		-0.485559		0.258842	Unassigned	Down	0.0779756	0.819686
RP2	5	4	0	0	0		-0.442745		0.258953	Unassigned	Up	0.775872	0.945748
MAT1A	5	5	0	0	0		-0.337384		0.259164	Unassigned	Down	0.488684	0.912607
CARD17	5	1	0	0	0		0.427798		0.259176	Unassigned	Up	0.115981	0.836654
FAM205A	5	4	0	0	0		-0.479126		0.259223	Unassigned	Down	0.679848	0.934473
RPL27	5	4	0	0	0		-0.577827		0.259307	Unassigned	Down	0.174642	0.873482
LAPTM5	5	4	0	0	0		-0.453396		0.25941	Unassigned	Up	0.865792	0.951497
EXOC2	5	3	0	0	0		-0.534078		0.259487	Unassigned	Down	0.169848	0.87188
THEMIS2	6	5	0	0	0		0.313019		0.259548	Unassigned	Up	0.00901909	0.591816
CCR4	5	3	0	0	0		0.397986		0.259601	Unassigned	Up	0.0441551	0.794767
BOC	5	4	0	0	0		-0.324956		0.259645	Unassigned	Down	0.442492	0.912514
STAG2	5	2	0	0	0		-0.521487		0.259824	Unassigned	Down	0.0974499	0.829062
IKZF1	5	4	0	0	0		0.359471		0.259832	Unassigned	Up	0.45767	0.912607
TTC4	5	2	0	0	0		-0.499328		0.25993	Unassigned	Down	0.490051	0.912607
POLR2F	5	3	0	0	0		-0.49534		0.260113	Unassigned	Down	0.0862357	0.824896
FOXO4	5	4	0	0	0		-0.44126		0.26018	Unassigned	Down	0.0978574	0.829062
PHF6	5	4	0	0	0		-0.602952		0.260252	Unassigned	Up	0.59078	0.925887
HEATR1	5	3	0	0	0		-0.53858		0.260298	Unassigned	Down	0.00358596	0.460214
LRRC8E	5	5	0	0	0		0.369355		0.260481	Unassigned	Down	0.875582	0.952657
PRPF31	5	3	0	0	0		-0.503527		0.260681	Unassigned	Down	0.0093344	0.591816
AMTN	5	3	0	0	0		0.308905		0.260701	Unassigned	Up	0.0026515	0.433643
ELOVL2	5	4	0	0	0		-0.55693		0.260845	Unassigned	Down	0.0128565	0.635213
SSBP3	4	3	0	0	0		-0.341033		0.260885	Unassigned	Up	0.784651	0.946049
ZNF296	5	4	0	0	0		0.551334		0.260899	Unassigned	Up	0.121168	0.84122
NOP9	5	4	0	0	0		-0.585241		0.261058	Unassigned	Down	0.289299	0.886825
RAD52	5	4	0	0	0		-0.529749		0.261074	Unassigned	Down	0.232241	0.874456
FIGN	5	4	0	0	0		-0.376116		0.26109	Unassigned	Up	0.780228	0.945748
PHF20	5	1	0	0	0		-0.392301		0.261094	Unassigned	Down	0.13037	0.846578
EID2	5	4	0	0	0		-0.363907		0.261234	Unassigned	Down	0.461859	0.912607
TYK2	5	3	0	0	0		0.513931		0.26124	Unassigned	Up	0.0583075	0.802942
FOXP1	10	8	0	0	0		0.349408		0.261325	Unassigned	Up	0.0659827	0.802942
CNTF	5	4	0	0	0		-0.529567		0.261335	Unassigned	Up	0.951399	0.954137
HMGB3	3	3	0	0	0		-0.523794		0.261459	Unassigned	Down	0.0555837	0.802942
ABHD14A	5	4	0	0	0		0.339652		0.261489	Unassigned	Up	0.0104428	0.611237
SLC1A1	5	2	0	0	0		0.390362		0.261632	Unassigned	Up	0.263201	0.880062
SKP1	5	2	0	0	0		-0.629102		0.261674	Unassigned	Down	0.0983576	0.829062
TMPRSS11A	5	3	0	0	0		-0.327819		0.261752	Unassigned	Down	0.948848	0.95397
EIF3CL	2	2	0	0	0		-0.333036		0.26184	Unassigned	Down	0.0978973	0.829062
PIGV	5	4	0	0	0		-0.609495		0.261897	Unassigned	Down	0.392048	0.905814
MTSS1	5	4	0	0	0		0.306462		0.261931	Unassigned	Up	0.0077032	0.566852
EYA1	5	4	0	0	0		0.511938		0.261956	Unassigned	Up	0.00235707	0.433643
SNRNP35	5	3	0	0	0		-0.512248		0.262008	Unassigned	Down	0.045144	0.794767
GAA	5	5	0	0	0		-0.489917		0.262099	Unassigned	Down	0.0939202	0.829062
MMP16	5	2	0	0	0		0.325288		0.262295	Unassigned	Up	0.0597145	0.802942
LCMT2	5	4	0	0	0		-0.413005		0.262343	Unassigned	Down	0.0266921	0.754795
QRSL1	5	3	0	0	0		-0.472088		0.262344	Unassigned	Up	0.927435	0.95337
BCL7B	5	4	0	0	0		0.368702		0.262508	Unassigned	Up	0.513179	0.917748
TMEM68	5	2	0	0	0		0.35721		0.262664	Unassigned	Up	0.64528	0.929838
NDUFV1	5	2	0	0	0		-0.617678		0.262722	Unassigned	Down	0.599083	0.925887
SYK	5	3	0	0	0		-0.471141		0.262773	Unassigned	Down	0.0431281	0.789311
MSMB	7	6	0	0	0		0.559176		0.262853	Unassigned	Up	0.0361886	0.777011
CPSF2	5	3	0	0	0		-0.4467		0.262856	Unassigned	Down	0.0242587	0.739651
FAU	5	3	0	0	0		-0.386034		0.262935	Unassigned	Down	0.0614172	0.802942
RPUSD2	5	3	0	0	0		0.351921		0.262959	Unassigned	Up	0.0484788	0.800342
BCHE	5	4	0	0	0		0.337115		0.262977	Unassigned	Up	0.0676812	0.802942
NRF1	5	4	0	0	0		0.305723		0.263148	Unassigned	Down	0.452243	0.912607
EFNB1	5	4	0	0	0		0.336797		0.263176	Unassigned	Up	0.41391	0.911519
GNA12	5	5	0	0	0		0.388995		0.263196	Unassigned	Down	0.164924	0.871496
GTF2IRD2B	5	4	0	0	0		-0.36331		0.263218	Unassigned	Down	0.0569666	0.802942
OLA1	5	2	0	0	0		0.532108		0.263392	Unassigned	Up	0.664811	0.93321
FAM229A	5	4	0	0	0		-0.413197		0.263525	Unassigned	Up	0.241885	0.876629
HES6	10	8	0	0	0		-0.425432		0.263563	Unassigned	Up	0.295466	0.888532
PARP14	5	4	0	0	0		-0.700817		0.263643	Unassigned	Up	0.315852	0.894083
ZNF701	6	4	0	0	0		0.427445		0.263807	Unassigned	Up	0.448407	0.912607
EIF6	5	4	0	0	0		-0.500615		0.263873	Unassigned	Down	0.129064	0.846578
TOM1L2	5	4	0	0	0		0.544123		0.263924	Unassigned	Up	0.837625	0.950314
PCOLCE2	5	3	0	0	0		0.325947		0.263989	Unassigned	Up	0.859656	0.950778
RRM1	5	3	0	0	0		-0.350769		0.264131	Unassigned	Down	0.0351153	0.777011
MYT1	5	4	0	0	0		0.356841		0.264157	Unassigned	Up	0.910877	0.952657
RTF1	5	3	0	0	0		-0.541604		0.264202	Unassigned	Down	0.0376166	0.779178
SFT2D2	5	2	0	0	0		-0.514172		0.264251	Unassigned	Down	0.0498115	0.800342
NGEF	5	4	0	0	0		0.463489		0.264266	Unassigned	Up	0.10535	0.829062
AVP	5	4	0	0	0		0.512519		0.264405	Unassigned	Down	0.428452	0.911844
SNAP25	5	5	0	0	0		-0.355602		0.264474	Unassigned	Up	0.286449	0.884968
E4F1	5	4	0	0	0		-0.600369		0.264541	Unassigned	Down	0.149408	0.856494
BZW2	5	4	0	0	0		0.349918		0.264614	Unassigned	Up	0.171129	0.872177
GPN2	5	4	0	0	0		-0.532716		0.264672	Unassigned	Down	0.0831934	0.820267
RASGRF2	5	5	0	0	0		0.478991		0.264721	Unassigned	Up	0.00444928	0.468383
MDM2	5	3	0	0	0		0.445282		0.264748	Unassigned	Down	0.567474	0.924068
PRB1	3	2	0	0	0		0.473618		0.264775	Unassigned	Up	0.274057	0.881813
CLIP3	5	4	0	0	0		-0.605112		0.264857	Unassigned	Up	0.79894	0.948399
DEC1	3	2	0	0	0		-0.324951		0.264913	Unassigned	Down	0.0810546	0.819721
NOL6	5	3	0	0	0		-0.445997		0.264961	Unassigned	Down	0.0410911	0.789098
USP50	5	5	0	0	0		0.341756		0.265109	Unassigned	Up	0.540705	0.920795
CLEC18C	1	1	0	0	0		-0.32255		0.265118	Unassigned	Down	0.148432	0.856494
FBXO8	5	2	0	0	0		-0.525884		0.265138	Unassigned	Down	0.192098	0.874456
RABL2A	2	1	0	0	0		-0.333841		0.265191	Unassigned	Down	0.124812	0.846548
TRERF1	5	4	0	0	0		-0.408325		0.265235	Unassigned	Down	0.155604	0.86503
APOBEC1	5	4	0	0	0		-0.426809		0.265325	Unassigned	Down	0.479785	0.912607
GYPB	3	1	0	0	0		0.371869		0.265415	Unassigned	Up	0.12096	0.84122
LDLR	5	5	0	0	0		0.411735		0.265425	Unassigned	Up	0.185263	0.874456
CCT7	5	2	0	0	0		-0.591489		0.26557	Unassigned	Down	0.163188	0.871496
ZNF202	5	4	0	0	0		-0.446793		0.265573	Unassigned	Up	0.554692	0.923067
MBD3L1	5	4	0	0	0		0.354212		0.265694	Unassigned	Down	0.325594	0.896514
KRT72	5	2	0	0	0		0.559869		0.265856	Unassigned	Down	0.902032	0.952657
FAM21C	3	3	0	0	0		-0.322295		0.265876	Unassigned	Down	0.0459087	0.794767
PYCR2	5	4	0	0	0		-0.351062		0.265944	Unassigned	Down	0.996413	0.956752
POLR2C	5	2	0	0	0		-0.501498		0.266074	Unassigned	Down	0.143629	0.854954
DUSP14	5	3	0	0	0		0.332364		0.266137	Unassigned	Up	0.87958	0.952657
ROMO1	5	4	0	0	0		-0.52917		0.266267	Unassigned	Down	0.241753	0.876629
G6PD	5	4	0	0	0		-0.438219		0.26629	Unassigned	Down	0.0122538	0.635213
TEX33	5	4	0	0	0		0.352581		0.266334	Unassigned	Up	0.573171	0.924394
DTYMK	5	2	0	0	0		-0.641137		0.266364	Unassigned	Down	0.733817	0.941873
NADK2	5	3	0	0	0		-0.307181		0.266528	Unassigned	Down	0.149662	0.856494
CALCOCO2	5	2	0	0	0		-0.349034		0.266547	Unassigned	Down	0.242027	0.876629
GFAP	5	4	0	0	0		-0.576004		0.266604	Unassigned	Down	0.24646	0.877566
TDP2	5	2	0	0	0		-0.498901		0.26666	Unassigned	Down	0.394683	0.90645
ITK	5	3	0	0	0		-0.551838		0.266714	Unassigned	Up	0.697862	0.93614
ERCC2	5	4	0	0	0		-0.410196		0.266724	Unassigned	Down	0.11453	0.834521
ABCF2	5	4	0	0	0		-0.541314		0.266939	Unassigned	Down	0.0516266	0.802393
COA6	6	4	0	0	0		-0.548257		0.266995	Unassigned	Down	0.654773	0.932015
STAU2	5	3	0	0	0		0.338242		0.267031	Unassigned	Up	0.0276777	0.757822
EIF1AD	5	3	0	0	0		-0.49675		0.267072	Unassigned	Down	0.053134	0.802675
UBE2Q2	5	1	0	0	0		-0.541411		0.267114	Unassigned	Down	0.39706	0.906855
ZNF131	5	3	0	0	0		-0.455661		0.267129	Unassigned	Down	0.102266	0.829062
MTR	5	4	0	0	0		-0.3421		0.267186	Unassigned	Up	0.130691	0.846578
PYGO1	5	4	0	0	0		0.539376		0.267186	Unassigned	Down	0.33298	0.898434
NPLOC4	5	5	0	0	0		-0.457638		0.267259	Unassigned	Down	0.00913713	0.591816
PCDH10	5	4	0	0	0		-0.376534		0.26727	Unassigned	Down	0.154308	0.862666
GPR83	5	4	0	0	0		-0.32162		0.267305	Unassigned	Down	0.0520602	0.802393
TARS	5	2	0	0	0		0.381642		0.267307	Unassigned	Up	0.389259	0.9058
CLEC4C	5	4	0	0	0		-0.605542		0.267396	Unassigned	Down	0.0306415	0.77566
FCRL1	5	4	0	0	0		-0.498195		0.267499	Unassigned	Down	0.277921	0.882986
MRPL20	5	5	0	0	0		-0.582063		0.267587	Unassigned	Down	0.00218571	0.433643
SNX7	5	4	0	0	0		-0.491786		0.267611	Unassigned	Up	0.792577	0.947561
SCNN1D	5	5	0	0	0		0.424067		0.267745	Unassigned	Down	0.382091	0.9039
TMEM50A	5	3	0	0	0		0.320387		0.267762	Unassigned	Up	0.0620346	0.802942
CEACAM16	5	4	0	0	0		-0.39236		0.267793	Unassigned	Down	0.226311	0.874456
FAM186A	5	2	0	0	0		-0.571131		0.2679	Unassigned	Down	0.173073	0.873482
AKT1	5	4	0	0	0		-0.604599		0.267932	Unassigned	Down	0.0710935	0.804457
FAM3D	5	5	0	0	0		-0.329956		0.267955	Unassigned	Down	0.589029	0.925887
CATSPERB	5	2	0	0	0		-0.452653		0.268005	Unassigned	Down	0.489345	0.912607
FNIP1	5	4	0	0	0		-0.432217		0.268195	Unassigned	Down	0.0860598	0.824896
ATP2B1	5	3	0	0	0		-0.572937		0.268259	Unassigned	Down	0.785986	0.94645
UGT1A9	3	2	0	0	0		0.358864		0.268313	Unassigned	Up	0.657819	0.932576
ZNF841	5	4	0	0	0		-0.503504		0.268315	Unassigned	Up	0.75437	0.945748
EXOSC6	5	3	0	0	0		-0.450294		0.268324	Unassigned	Down	0.110847	0.83265
RRM2	5	2	0	0	0		0.479009		0.268454	Unassigned	Up	0.0454982	0.794767
ITSN2	5	2	0	0	0		0.315039		0.268556	Unassigned	Up	0.717068	0.938562
SERPINI2	5	2	0	0	0		0.362729		0.268603	Unassigned	Up	0.104614	0.829062
RAB17	5	4	0	0	0		-0.355514		0.268791	Unassigned	Down	0.0915388	0.826904
ACSM5	5	4	0	0	0		0.305891		0.268869	Unassigned	Up	0.285904	0.884863
ADAT2	5	3	0	0	0		0.53197		0.268873	Unassigned	Down	0.850908	0.950528
TREM1	5	2	0	0	0		-0.43902		0.268877	Unassigned	Down	0.34933	0.900291
VPS26A	5	2	0	0	0		-0.434089		0.268916	Unassigned	Down	0.598417	0.925887
C8orf48	5	2	0	0	0		-0.352719		0.268931	Unassigned	Down	0.880954	0.952657
DPYSL4	5	5	0	0	0		-0.341269		0.268943	Unassigned	Down	0.017724	0.679459
CNTNAP4	5	2	0	0	0		-0.388121		0.26898	Unassigned	Down	0.374962	0.9039
PALLD	5	2	0	0	0		0.372598		0.269012	Unassigned	Up	0.150658	0.858318
UBAP1	5	3	0	0	0		-0.346398		0.269108	Unassigned	Down	0.0315583	0.777011
TERF1	2	2	0	0	0		0.497607		0.269126	Unassigned	Up	0.792674	0.947561
C15orf43	5	2	0	0	0		0.311689		0.26913	Unassigned	Up	0.274708	0.882085
KRT7	5	5	0	0	0		0.29555		0.269256	Unassigned	Down	0.0674842	0.802942
DENND4C	5	4	0	0	0		0.359693		0.269257	Unassigned	Up	0.00612543	0.543644
DBN1	5	4	0	0	0		-0.540306		0.269397	Unassigned	Down	0.0128093	0.635213
CALML6	5	4	0	0	0		0.490278		0.2696	Unassigned	Up	0.955863	0.954137
GUCA1B	5	5	0	0	0		0.401127		0.269607	Unassigned	Up	0.0329591	0.777011
ZNF546	5	2	0	0	0		-0.470853		0.269807	Unassigned	Down	0.162539	0.870575
ALMS1	5	3	0	0	0		-0.315644		0.269964	Unassigned	Down	0.0448324	0.794767
NCKAP5L	5	3	0	0	0		0.410741		0.269988	Unassigned	Up	0.0551404	0.802942
ABHD16A	5	4	0	0	0		-0.530497		0.270053	Unassigned	Up	0.700079	0.936636
ZIC1	5	5	0	0	0		0.363952		0.270054	Unassigned	Up	0.00155123	0.430277
INO80B	5	2	0	0	0		-0.316218		0.270086	Unassigned	Down	0.135524	0.849183
SORL1	5	3	0	0	0		0.321493		0.270266	Unassigned	Up	0.980165	0.956193
BAZ1A	5	4	0	0	0		0.486592		0.270327	Unassigned	Down	0.692489	0.935492
DDX55	5	1	0	0	0		-0.412812		0.270385	Unassigned	Down	0.188913	0.874456
GJD4	5	4	0	0	0		0.380848		0.27055	Unassigned	Up	0.0080513	0.568305
TAF15	5	4	0	0	0		-0.488479		0.270573	Unassigned	Down	0.278755	0.882986
SPHK2	5	4	0	0	0		0.341957		0.270827	Unassigned	Down	0.801264	0.948399
CCPG1	5	2	0	0	0		-0.405868		0.270828	Unassigned	Down	0.183141	0.874456
NAT10	5	4	0	0	0		-0.608923		0.270842	Unassigned	Down	0.0757139	0.819186
SLC35B1	5	2	0	0	0		-0.401674		0.270959	Unassigned	Down	0.289139	0.886825
RAD23B	5	3	0	0	0		-0.435217		0.27101	Unassigned	Down	0.193399	0.874456
TSPAN15	5	5	0	0	0		-0.434833		0.271025	Unassigned	Down	0.247197	0.877566
ARMC2	5	2	0	0	0		0.2999		0.271027	Unassigned	Up	0.336985	0.899563
FAM188B	5	4	0	0	0		0.352831		0.271069	Unassigned	Up	0.554245	0.923067
TMEM230	7	2	0	0	0		-0.429503		0.271228	Unassigned	Down	0.286484	0.884968
DDX23	5	2	0	0	0		-0.514115		0.271242	Unassigned	Down	0.439347	0.911844
LSMD1	5	5	0	0	0		0.337263		0.27137	Unassigned	Up	0.245366	0.876629
TAAR1	5	2	0	0	0		-0.451857		0.271396	Unassigned	Down	0.177657	0.874137
INPP1	5	3	0	0	0		0.389493		0.271788	Unassigned	Up	0.797397	0.948399
CEP112	10	4	0	0	0		0.572568		0.271813	Unassigned	Down	0.892294	0.952657
CINP	5	2	0	0	0		0.561701		0.27198	Unassigned	Up	0.211149	0.874456
GH1	4	1	0	0	0		-0.330666		0.272019	Unassigned	Down	0.148324	0.856494
COQ3	5	2	0	0	0		-0.626502		0.272189	Unassigned	Down	0.263936	0.880062
HRK	5	4	0	0	0		-0.57062		0.272194	Unassigned	Up	0.460891	0.912607
KIR2DL4	6	4	0	0	0		0.487945		0.27222	Unassigned	Up	0.826487	0.949472
BIRC8	5	2	0	0	0		0.489258		0.272276	Unassigned	Up	0.0298226	0.773579
RPAP1	5	2	0	0	0		-0.50676		0.272366	Unassigned	Down	0.174989	0.873482
TWISTNB	5	1	0	0	0		-0.505746		0.272401	Unassigned	Down	0.290067	0.887003
TAF11	5	2	0	0	0		-0.478405		0.272544	Unassigned	Down	0.222859	0.874456
TRPC6	5	5	0	0	0		0.323218		0.27258	Unassigned	Up	0.210559	0.874456
COPE	5	2	0	0	0		-0.611718		0.272711	Unassigned	Down	0.20866	0.874456
OSR1	5	4	0	0	0		0.359588		0.272712	Unassigned	Up	0.20594	0.874456
SOCS3	5	4	0	0	0		-0.54884		0.272797	Unassigned	Down	0.368007	0.9039
ZYG11A	5	4	0	0	0		0.364311		0.272855	Unassigned	Down	0.252342	0.877566
C7orf10	5	2	0	0	0		-0.433805		0.272962	Unassigned	Down	0.762571	0.945748
MAML3	5	4	0	0	0		0.32041		0.273084	Unassigned	Up	0.0923585	0.829001
TPD52L1	10	5	0	0	0		0.511219		0.273166	Unassigned	Up	0.179356	0.874456
MED30	5	4	0	0	0		-0.590922		0.273187	Unassigned	Down	0.0345168	0.777011
LOC729020	5	2	0	0	0		-0.323748		0.273283	Unassigned	Down	0.539447	0.920527
MADD	5	5	0	0	0		0.303169		0.273445	Unassigned	Down	0.19944	0.874456
GNAZ	5	4	0	0	0		-0.334247		0.273851	Unassigned	Up	0.648051	0.929871
ADTRP	5	4	0	0	0		-0.370604		0.273899	Unassigned	Down	0.860048	0.950778
EBF1	5	1	0	0	0		-0.541999		0.273934	Unassigned	Down	0.179693	0.874456
FAM126B	5	2	0	0	0		-0.498392		0.274092	Unassigned	Down	0.12762	0.846578
MYEOV	5	5	0	0	0		-0.572522		0.274202	Unassigned	Up	0.0196643	0.700632
RABIF	5	4	0	0	0		-0.524796		0.274207	Unassigned	Down	0.120259	0.839602
PPM1L	5	5	0	0	0		-0.574478		0.274288	Unassigned	Up	0.0107801	0.619853
DPYSL3	5	2	0	0	0		0.424498		0.274304	Unassigned	Up	0.515368	0.917748
VCY	1	1	0	0	0		-0.387795		0.274326	Unassigned	Down	0.119647	0.839122
TTC7A	5	4	0	0	0		-0.417655		0.274358	Unassigned	Down	0.00952196	0.595132
AMOT	5	2	0	0	0		-0.501361		0.274492	Unassigned	Down	0.65481	0.932015
SLC39A4	5	5	0	0	0		-0.496008		0.274741	Unassigned	Down	0.0750625	0.817358
TUBGCP5	5	2	0	0	0		-0.539738		0.274964	Unassigned	Down	0.329987	0.897631
INTS4	5	2	0	0	0		-0.316606		0.274977	Unassigned	Down	0.254304	0.879249
CDKN3	5	4	0	0	0		0.317101		0.275026	Unassigned	Up	0.634726	0.928658
DCAF6	5	3	0	0	0		0.541304		0.275064	Unassigned	Down	0.991912	0.956566
C1orf27	5	2	0	0	0		-0.323365		0.275151	Unassigned	Down	0.0596088	0.802942
KRTAP10-12	2	2	0	0	0		-0.472756		0.275199	Unassigned	Down	0.313337	0.894083
CDKN1A	5	4	0	0	0		-0.393673		0.275231	Unassigned	Down	0.0319049	0.777011
PRELP	5	5	0	0	0		0.323843		0.275397	Unassigned	Up	0.0451622	0.794767
ARL6IP5	5	4	0	0	0		0.42961		0.27543	Unassigned	Down	0.434963	0.911844
CCDC13	5	5	0	0	0		0.553071		0.275432	Unassigned	Up	0.282129	0.883291
RGN	5	5	0	0	0		0.29236		0.275493	Unassigned	Down	0.171704	0.872177
SHF	5	4	0	0	0		-0.500336		0.275568	Unassigned	Down	0.341926	0.900291
NDUFB4	5	5	0	0	0		-0.629938		0.275572	Unassigned	Down	0.00473408	0.48192
SYPL2	5	4	0	0	0		0.385827		0.275654	Unassigned	Down	0.878903	0.952657
LARP4	5	3	0	0	0		0.330525		0.275686	Unassigned	Down	0.708572	0.937361
ACOX1	5	4	0	0	0		-0.508806		0.275731	Unassigned	Down	0.372587	0.9039
ATP1B2	5	5	0	0	0		0.329885		0.275826	Unassigned	Down	0.0339855	0.777011
GCLC	5	3	0	0	0		-0.376602		0.275875	Unassigned	Down	0.0570677	0.802942
CYB5B	5	4	0	0	0		-0.469419		0.275978	Unassigned	Down	0.931179	0.95337
ZNF830	5	3	0	0	0		-0.38308		0.27613	Unassigned	Down	0.798619	0.948399
CEPT1	5	4	0	0	0		0.415829		0.276284	Unassigned	Down	0.583139	0.924886
MEST	4	4	0	0	0		0.405447		0.276323	Unassigned	Up	0.0530171	0.802675
TDRD3	5	4	0	0	0		-0.349109		0.276393	Unassigned	Up	0.901906	0.952657
URGCP-MRPS24	5	4	0	0	0		0.346536		0.276523	Unassigned	Up	0.0465685	0.79583
SLC25A32	5	4	0	0	0		-0.386905		0.276653	Unassigned	Down	0.692633	0.935492
CDC14A	5	2	0	0	0		-0.520167		0.27666	Unassigned	Down	0.296162	0.888532
SRM	5	2	0	0	0		-0.52992		0.276687	Unassigned	Down	0.318001	0.894083
CAPZA3	5	2	0	0	0		0.471603		0.276752	Unassigned	Up	0.25525	0.879249
CCNE2	5	2	0	0	0		-0.536321		0.276783	Unassigned	Down	0.84803	0.950528
RABEP1	5	1	0	0	0		0.361919		0.276845	Unassigned	Up	0.146417	0.856494
BCDIN3D	5	4	0	0	0		-0.296416		0.276852	Unassigned	Up	0.293826	0.888532
TMEM14A	5	4	0	0	0		0.299694		0.276982	Unassigned	Down	0.717175	0.938562
SPATA8	5	4	0	0	0		0.486646		0.277144	Unassigned	Up	0.0501827	0.800342
LARS	5	2	0	0	0		-0.455708		0.277251	Unassigned	Down	0.121618	0.842259
USP18	5	3	0	0	0		-0.51416		0.27744	Unassigned	Down	0.0804108	0.819689
OGFOD1	5	4	0	0	0		-0.548964		0.277445	Unassigned	Down	0.184044	0.874456
ARL16	5	4	0	0	0		-0.543404		0.277512	Unassigned	Up	0.388859	0.9058
CREBZF	5	4	0	0	0		0.376699		0.277623	Unassigned	Up	0.0377573	0.779178
MEIS2	5	2	0	0	0		0.405494		0.277653	Unassigned	Up	0.286936	0.88516
POLR1B	5	4	0	0	0		-0.543056		0.277682	Unassigned	Down	0.0819597	0.820267
RALY	5	4	0	0	0		0.386603		0.277687	Unassigned	Up	0.344654	0.900291
WDR74	5	3	0	0	0		-0.542192		0.277732	Unassigned	Down	0.0598188	0.802942
DCAF4	5	3	0	0	0		-0.425992		0.277755	Unassigned	Down	0.92137	0.95331
NLRP11	5	4	0	0	0		-0.32117		0.277794	Unassigned	Down	0.200064	0.874456
USP39	5	2	0	0	0		-0.541591		0.277816	Unassigned	Down	0.170985	0.872177
TMEM30B	5	5	0	0	0		0.321827		0.277873	Unassigned	Up	0.0358549	0.777011
RANBP1	5	3	0	0	0		-0.333112		0.277882	Unassigned	Down	0.00363184	0.460214
ZDHHC2	5	4	0	0	0		-0.551403		0.277908	Unassigned	Up	0.988571	0.956566
EMC6	5	4	0	0	0		0.454712		0.277922	Unassigned	Down	0.531517	0.919988
UNC45B	5	2	0	0	0		-0.50636		0.277993	Unassigned	Down	0.0806657	0.819689
DIRAS2	5	4	0	0	0		0.375969		0.2781	Unassigned	Up	0.658742	0.932613
LRRC42	5	4	0	0	0		-0.564854		0.278115	Unassigned	Down	0.141134	0.851564
EHBP1L1	5	4	0	0	0		-0.40369		0.278319	Unassigned	Up	0.462613	0.912607
MED27	8	5	0	0	0		-0.611586		0.278326	Unassigned	Down	0.00977379	0.604701
EXOC1	5	3	0	0	0		-0.409567		0.278338	Unassigned	Down	0.0177895	0.679459
HAUS6	5	4	0	0	0		-0.410243		0.278391	Unassigned	Down	0.165247	0.871496
STK11IP	5	4	0	0	0		0.36616		0.278392	Unassigned	Up	0.038976	0.784665
UBE2E3	5	4	0	0	0		0.338425		0.278565	Unassigned	Up	0.239588	0.876629
MRPL39	5	1	0	0	0		-0.636894		0.278709	Unassigned	Down	0.314273	0.894083
KIAA1257	5	4	0	0	0		0.338939		0.278773	Unassigned	Up	0.0437866	0.794767
C15orf41	5	2	0	0	0		-0.57489		0.278796	Unassigned	Down	0.426837	0.911519
CLECL1	5	3	0	0	0		0.311518		0.278817	Unassigned	Up	0.167753	0.87188
PRKAA2	5	2	0	0	0		0.423168		0.278854	Unassigned	Up	0.265925	0.88019
BRD3	5	5	0	0	0		-0.351632		0.278878	Unassigned	Up	0.664006	0.933199
UBA2	5	2	0	0	0		-0.52912		0.278934	Unassigned	Down	0.0933452	0.829062
CEP192	5	3	0	0	0		-0.445451		0.279096	Unassigned	Down	0.203985	0.874456
PTPLAD1	5	2	0	0	0		-0.506487		0.279231	Unassigned	Down	0.090045	0.826904
FILIP1L	5	2	0	0	0		0.321324		0.279243	Unassigned	Up	0.188497	0.874456
EIF3K	5	4	0	0	0		0.460954		0.279316	Unassigned	Down	0.701189	0.936998
HELZ2	5	4	0	0	0		-0.357654		0.279434	Unassigned	Down	0.0808042	0.819721
WDR25	5	2	0	0	0		-0.528573		0.279438	Unassigned	Down	0.982645	0.956193
PKM	5	2	0	0	0		-0.443207		0.279518	Unassigned	Down	0.160964	0.868682
MRPS25	5	3	0	0	0		-0.553375		0.27968	Unassigned	Down	0.0761321	0.819686
DRAXIN	5	5	0	0	0		0.405934		0.279722	Unassigned	Up	0.0252119	0.747826
RAD9A	5	4	0	0	0		0.321541		0.279764	Unassigned	Down	0.27162	0.881813
VSIG1	5	3	0	0	0		0.460403		0.279855	Unassigned	Up	0.0439701	0.794767
PRKAG3	5	5	0	0	0		0.366695		0.279867	Unassigned	Up	0.345889	0.900291
INTS1	5	5	0	0	0		0.403711		0.279921	Unassigned	Down	0.202637	0.874456
SFSWAP	5	4	0	0	0		-0.626706		0.28009	Unassigned	Down	0.159051	0.868351
PHIP	5	4	0	0	0		0.305854		0.280226	Unassigned	Up	0.71374	0.938562
COG2	5	2	0	0	0		0.437751		0.280226	Unassigned	Up	0.754032	0.945748
MRPL32	5	2	0	0	0		0.505114		0.280331	Unassigned	Up	0.816929	0.9487
HLCS	5	4	0	0	0		0.328608		0.280412	Unassigned	Up	0.0102328	0.606255
SUSD5	5	4	0	0	0		0.345861		0.280479	Unassigned	Up	0.0105985	0.614941
ATG12	6	4	0	0	0		0.517124		0.280543	Unassigned	Up	0.0340982	0.777011
CHDC2	5	1	0	0	0		0.490965		0.28059	Unassigned	Up	0.116047	0.836654
LRSAM1	5	4	0	0	0		-0.530385		0.280764	Unassigned	Down	0.471813	0.912607
DSP	5	4	0	0	0		0.30145		0.280806	Unassigned	Up	0.825776	0.949472
PDCL3	5	2	0	0	0		-0.493392		0.280997	Unassigned	Down	0.251738	0.877566
DPPA3	5	2	0	0	0		-0.426338		0.281016	Unassigned	Down	0.402619	0.90866
CNGA4	5	5	0	0	0		-0.308741		0.281025	Unassigned	Down	0.0247531	0.747826
IL13RA1	5	3	0	0	0		0.479692		0.281123	Unassigned	Up	0.198582	0.874456
C2orf66	5	3	0	0	0		0.49258		0.281168	Unassigned	Up	0.0790932	0.819686
GDE1	5	4	0	0	0		-0.355418		0.281241	Unassigned	Down	0.0399091	0.788718
CALHM1	5	4	0	0	0		-0.300594		0.281299	Unassigned	Down	0.0559297	0.802942
MRPL16	5	1	0	0	0		0.360549		0.281346	Unassigned	Up	0.206445	0.874456
USP19	5	5	0	0	0		0.356235		0.281379	Unassigned	Up	0.0383633	0.781392
SPTBN1	5	4	0	0	0		0.420858		0.281567	Unassigned	Up	0.0331262	0.777011
PAXIP1	5	2	0	0	0		-0.378942		0.281592	Unassigned	Down	0.433114	0.911844
GPSM3	5	4	0	0	0		0.473946		0.281602	Unassigned	Up	0.336852	0.899558
DHX38	5	4	0	0	0		-0.409395		0.281805	Unassigned	Down	0.437455	0.911844
CRCT1	5	4	0	0	0		-0.442513		0.281898	Unassigned	Down	0.29952	0.890685
NMT1	5	2	0	0	0		-0.579433		0.281947	Unassigned	Down	0.162092	0.870013
PTEN	5	2	0	0	0		0.490191		0.281965	Unassigned	Up	0.199162	0.874456
SRPK1	5	3	0	0	0		-0.367961		0.281992	Unassigned	Down	0.0280668	0.757822
GSPT1	5	3	0	0	0		-0.630236		0.282031	Unassigned	Down	0.115479	0.836201
DHX30	5	4	0	0	0		-0.491708		0.282057	Unassigned	Down	0.131059	0.846578
TFAP4	5	4	0	0	0		0.325738		0.282472	Unassigned	Down	0.494697	0.912607
USP22	5	5	0	0	0		-0.367458		0.28249	Unassigned	Down	0.00988063	0.606255
NXF2B	4	2	0	0	0		-0.31932		0.282528	Unassigned	Down	0.0732479	0.8107
HSP90B1	5	2	0	0	0		0.368499		0.282539	Unassigned	Up	0.471827	0.912607
ZNF781	5	3	0	0	0		0.447674		0.282671	Unassigned	Up	0.779077	0.945748
NCK2	5	5	0	0	0		-0.313258		0.282686	Unassigned	Up	0.188949	0.874456
PCDH20	5	5	0	0	0		0.447105		0.282714	Unassigned	Up	0.53008	0.919988
MCM7	5	4	0	0	0		-0.59873		0.282755	Unassigned	Down	0.0285591	0.760772
KIAA1217	5	4	0	0	0		-0.306336		0.283123	Unassigned	Down	0.128326	0.846578
ASB8	5	4	0	0	0		-0.377757		0.283129	Unassigned	Down	0.179782	0.874456
SYT8	5	4	0	0	0		0.359838		0.283136	Unassigned	Up	0.254084	0.879199
ZKSCAN3	5	4	0	0	0		-0.341354		0.283217	Unassigned	Down	0.32473	0.896449
AAAS	5	4	0	0	0		-0.514282		0.283304	Unassigned	Down	0.878194	0.952657
HGF	5	1	0	0	0		-0.511256		0.283311	Unassigned	Down	0.212127	0.874456
XAB2	5	3	0	0	0		-0.559844		0.28342	Unassigned	Down	0.0320804	0.777011
C11orf52	5	2	0	0	0		0.298737		0.283518	Unassigned	Up	0.110747	0.83265
IL20RA	5	3	0	0	0		0.443232		0.283624	Unassigned	Up	0.855381	0.950528
USP9Y	5	4	0	0	0		-0.330959		0.283647	Unassigned	Up	0.474204	0.912607
FAH	5	5	0	0	0		-0.359359		0.283668	Unassigned	Up	0.379802	0.9039
TRPM4	5	4	0	0	0		0.353428		0.283754	Unassigned	Up	0.212891	0.874456
GLTSCR1L	5	4	0	0	0		-0.306323		0.283976	Unassigned	Down	0.429349	0.911844
LPPR5	5	4	0	0	0		0.32456		0.284065	Unassigned	Up	0.11387	0.834521
NUDT4	5	2	0	0	0		-0.528836		0.284098	Unassigned	Down	0.120644	0.840908
SRP54	5	1	0	0	0		-0.452979		0.28415	Unassigned	Down	0.241128	0.876629
YTHDC1	5	2	0	0	0		-0.563798		0.284178	Unassigned	Up	0.948083	0.953832
ZBTB18	5	4	0	0	0		0.355497		0.284189	Unassigned	Up	0.153725	0.86193
WDR82	5	3	0	0	0		-0.649873		0.284255	Unassigned	Down	0.0138532	0.637662
IL7	7	2	0	0	0		0.591318		0.284258	Unassigned	Up	0.426213	0.911519
C11orf16	5	4	0	0	0		0.299319		0.28427	Unassigned	Up	0.0530397	0.802675
FBXO40	5	4	0	0	0		-0.469229		0.28446	Unassigned	Down	0.482009	0.912607
PSG4	3	2	0	0	0		-0.382395		0.284786	Unassigned	Down	0.0698975	0.804196
TUBB4A	5	4	0	0	0		0.424067		0.2848	Unassigned	Down	0.868995	0.951927
CDK5R1	5	4	0	0	0		0.293852		0.284857	Unassigned	Up	0.939238	0.953456
TMEM86A	5	5	0	0	0		0.323033		0.284874	Unassigned	Up	0.0774102	0.819686
AHCTF1	5	1	0	0	0		-0.374364		0.285026	Unassigned	Down	0.144393	0.855879
CT62	5	4	0	0	0		-0.492414		0.285051	Unassigned	Up	0.273971	0.881813
TSSK1B	5	4	0	0	0		0.310996		0.285077	Unassigned	Up	0.0973448	0.829062
CWC22	5	1	0	0	0		-0.421118		0.28512	Unassigned	Down	0.227498	0.874456
ZNHIT1	5	4	0	0	0		-0.491176		0.285175	Unassigned	Down	0.0213023	0.710613
DLST	5	3	0	0	0		-0.359616		0.285288	Unassigned	Down	0.156083	0.865163
GFRAL	5	4	0	0	0		0.466832		0.285315	Unassigned	Up	0.0650002	0.802942
ZFHX4	5	4	0	0	0		-0.504329		0.28539	Unassigned	Down	0.101869	0.829062
CCL18	5	5	0	0	0		-0.441528		0.285457	Unassigned	Down	0.671649	0.933746
NOX5	5	4	0	0	0		0.327333		0.285542	Unassigned	Down	0.552194	0.922909
BDH2	5	3	0	0	0		-0.559905		0.285544	Unassigned	Up	0.499046	0.912811
AIFM3	5	4	0	0	0		0.371298		0.285593	Unassigned	Up	0.671923	0.933746
PPP2R5B	5	5	0	0	0		-0.365927		0.285741	Unassigned	Up	0.119308	0.839122
APOB	5	5	0	0	0		0.342272		0.285836	Unassigned	Up	0.0130068	0.635213
SFXN1	5	2	0	0	0		-0.418838		0.285854	Unassigned	Down	0.206646	0.874456
BIN3	5	4	0	0	0		-0.506697		0.285864	Unassigned	Down	0.343986	0.900291
SORT1	5	5	0	0	0		-0.428699		0.286026	Unassigned	Down	0.103663	0.829062
POLB	5	2	0	0	0		-0.557921		0.286301	Unassigned	Down	0.65002	0.930256
SLITRK3	5	4	0	0	0		0.390095		0.286337	Unassigned	Down	0.857752	0.950778
SPNS3	5	4	0	0	0		-0.562458		0.286427	Unassigned	Up	0.373403	0.9039
PIP4K2A	5	2	0	0	0		0.343376		0.286429	Unassigned	Up	0.0897828	0.826645
MTOR	5	3	0	0	0		-0.498959		0.286486	Unassigned	Down	0.0596302	0.802942
KLK4	5	5	0	0	0		0.363164		0.286751	Unassigned	Up	0.667681	0.933585
RGL4	5	4	0	0	0		0.329317		0.286796	Unassigned	Up	0.207003	0.874456
STK17B	5	2	0	0	0		-0.460822		0.286871	Unassigned	Down	0.200995	0.874456
ARHGEF10L	5	3	0	0	0		0.318926		0.286974	Unassigned	Down	0.392455	0.905814
AMFR	5	4	0	0	0		-0.322335		0.286984	Unassigned	Down	0.843925	0.950528
ZNF469	5	4	0	0	0		-0.379962		0.287094	Unassigned	Up	0.175124	0.873482
MRPL34	5	2	0	0	0		-0.480303		0.287105	Unassigned	Down	0.530546	0.919988
KISS1R	5	5	0	0	0		-0.336401		0.287121	Unassigned	Down	0.00111239	0.385572
NDUFS3	5	3	0	0	0		-0.475708		0.287142	Unassigned	Down	0.020904	0.710613
MRE11A	5	1	0	0	0		-0.353312		0.287213	Unassigned	Down	0.216647	0.874456
CMBL	5	3	0	0	0		0.431573		0.28724	Unassigned	Up	0.140683	0.851457
MTIF3	5	3	0	0	0		-0.493693		0.287349	Unassigned	Down	0.113573	0.834521
TICAM2	5	2	0	0	0		-0.494363		0.287382	Unassigned	Down	0.70073	0.93677
F11	5	3	0	0	0		0.295966		0.28751	Unassigned	Down	0.62995	0.928658
NFS1	5	4	0	0	0		-0.579197		0.287565	Unassigned	Down	0.273093	0.881813
SALL3	5	4	0	0	0		-0.331857		0.287599	Unassigned	Up	0.434638	0.911844
OTOP1	5	4	0	0	0		-0.501046		0.28764	Unassigned	Down	0.836872	0.950064
OPTN	5	4	0	0	0		-0.327381		0.287659	Unassigned	Down	0.106733	0.829062
UBASH3A	5	4	0	0	0		0.37225		0.287662	Unassigned	Up	0.0502042	0.800342
CPNE2	5	2	0	0	0		0.283799		0.287763	Unassigned	Up	0.0785828	0.819686
PRRX2	5	4	0	0	0		0.338985		0.287777	Unassigned	Up	0.0404813	0.788718
VPS45	5	4	0	0	0		0.443765		0.287803	Unassigned	Up	0.680918	0.934473
RNF151	5	4	0	0	0		0.396176		0.287841	Unassigned	Up	0.0561131	0.802942
COPRS	5	2	0	0	0		0.480173		0.287917	Unassigned	Up	0.171683	0.872177
P2RY2	5	3	0	0	0		0.34534		0.287984	Unassigned	Up	0.624308	0.927372
DTD1	5	4	0	0	0		0.334318		0.288073	Unassigned	Up	0.690253	0.935392
GNB1L	5	4	0	0	0		-0.435665		0.288174	Unassigned	Down	0.121118	0.84122
ZNF668	5	4	0	0	0		-0.30816		0.288204	Unassigned	Down	0.225033	0.874456
SPAST	5	3	0	0	0		-0.554915		0.288291	Unassigned	Down	0.0634766	0.802942
GINS2	5	2	0	0	0		-0.339759		0.288329	Unassigned	Down	0.26602	0.88019
ANTXRL	5	5	0	0	0		-0.346612		0.288337	Unassigned	Down	0.010013	0.606255
BTBD8	5	3	0	0	0		0.367724		0.288357	Unassigned	Down	0.805461	0.948399
FAM69A	5	2	0	0	0		-0.334309		0.288484	Unassigned	Down	0.757203	0.945748
C1orf228	5	4	0	0	0		-0.501341		0.28861	Unassigned	Up	0.813015	0.948399
RGAG4	5	5	0	0	0		0.3528		0.288833	Unassigned	Up	0.00188978	0.433643
PRR23D1	2	2	0	0	0		-0.373337		0.288862	Unassigned	Down	0.280691	0.883016
TBC1D32	5	4	0	0	0		-0.556144		0.288931	Unassigned	Up	0.367554	0.9039
HNRNPU	5	2	0	0	0		-0.292573		0.289191	Unassigned	Down	0.340843	0.900291
KLHDC8A	5	4	0	0	0		0.299581		0.2892	Unassigned	Up	0.165307	0.871496
SET	2	1	0	0	0		-0.483834		0.289324	Unassigned	Down	0.202639	0.874456
SNX33	5	5	0	0	0		-0.387262		0.289325	Unassigned	Down	0.0569323	0.802942
NDUFB1	5	4	0	0	0		-0.541788		0.289353	Unassigned	Up	0.61403	0.926392
SHISA9	5	4	0	0	0		0.31576		0.289385	Unassigned	Up	0.0200308	0.705877
ZNF844	5	1	0	0	0		0.414968		0.289421	Unassigned	Up	0.17457	0.873482
TCFL5	5	4	0	0	0		0.483958		0.289457	Unassigned	Up	0.0470679	0.79583
ABCA13	5	4	0	0	0		0.401731		0.289468	Unassigned	Up	0.295572	0.888532
RBM28	5	2	0	0	0		-0.518866		0.28962	Unassigned	Down	0.6974	0.93614
ALKBH6	5	4	0	0	0		-0.420734		0.289626	Unassigned	Down	0.164884	0.871496
PNN	5	2	0	0	0		-0.575816		0.289647	Unassigned	Down	0.0473916	0.796306
GNB2L1	5	4	0	0	0		-0.551479		0.289699	Unassigned	Down	0.0609893	0.802942
KMT2D	5	4	0	0	0		-0.559229		0.289744	Unassigned	Down	0.340759	0.900291
KIF9	5	4	0	0	0		0.299412		0.289746	Unassigned	Up	0.112248	0.834521
TMEM125	5	5	0	0	0		0.318218		0.289819	Unassigned	Up	0.0211171	0.710613
SLC25A26	5	2	0	0	0		-0.342153		0.289936	Unassigned	Down	0.151182	0.859217
NOTO	5	5	0	0	0		-0.546362		0.289956	Unassigned	Down	0.715436	0.938562
VEPH1	5	5	0	0	0		0.330548		0.290013	Unassigned	Up	0.31829	0.894083
SLC9A3R1	5	4	0	0	0		-0.38246		0.29017	Unassigned	Down	0.109548	0.83265
POP1	5	3	0	0	0		-0.561639		0.290369	Unassigned	Down	0.0650423	0.802942
SDAD1	5	2	0	0	0		-0.528556		0.290391	Unassigned	Down	0.694349	0.93563
PIK3C3	5	4	0	0	0		-0.434066		0.290443	Unassigned	Down	0.135639	0.849183
EPG5	5	4	0	0	0		-0.449683		0.290455	Unassigned	Down	0.177137	0.873625
PCDHB7	5	4	0	0	0		0.510127		0.290503	Unassigned	Up	0.492988	0.912607
PEX26	5	4	0	0	0		0.370477		0.290632	Unassigned	Down	0.391889	0.905809
[truncated: 16,010 more rows]

## Sheet: sgRNA_U2932
sgRNA	Gene	control_counts	treatment_counts	control_avg	treatment_avg	all_zero	pre_filter	cont_filter	tested	logFC	PValue	qval
ZDHHC20_CCDS45017.1_ex7_13:21976922-21976945:+_5-4	ZDHHC20	45;101;107	395;414	84.3333	404.5	FALSE	FALSE	FALSE	TRUE	2.07829	1.72598e-07	0.0116538
ABCA6_CCDS11683.1_ex22_17:67106962-67106985:-_5-1	ABCA6	64;88;157	451;428	103	439.5	FALSE	FALSE	FALSE	TRUE	1.90413	5.81507e-07	0.0196317
TANGO2_CCDS63405.1_ex0_22:20024536-20024559:+_14-1	TANGO2	165;305;333	711;684	267.667	697.5	FALSE	FALSE	FALSE	TRUE	1.18384	4.15039e-05	0.934114
A1BG_CCDS12976.1_ex3_19:58862927-58862950:-_5-1	A1BG	259;262;397	361;445	306	403	FALSE	FALSE	FALSE	TRUE	0.176087	0.583303	0.999994
A1BG_CCDS12976.1_ex4_19:58863655-58863678:+_5-2	A1BG	262;391;578	433;265	410.333	349	FALSE	FALSE	FALSE	TRUE	-0.444612	0.16478	0.999994
A1BG_CCDS12976.1_ex4_19:58863697-58863720:-_5-3	A1BG	485;774;934	601;736	731	668.5	FALSE	FALSE	FALSE	TRUE	-0.321066	0.258573	0.999994
A1BG_CCDS12976.1_ex4_19:58863866-58863889:+_5-4	A1BG	31;87;149	133;89	89	111	FALSE	FALSE	FALSE	TRUE	0.168881	0.743336	0.999994
A1BG_CCDS12976.1_ex5_19:58864367-58864390:-_5-5	A1BG	447;356;226	640;524	343	582	FALSE	FALSE	FALSE	TRUE	0.42449	0.242891	0.999994
A1CF_CCDS7241.1_ex6_10:52588014-52588037:-_5-1	A1CF	259;436;388	515;485	361	500	FALSE	FALSE	FALSE	TRUE	0.248095	0.391476	0.999994
A1CF_CCDS7241.1_ex7_10:52596023-52596046:+_5-3	A1CF	280;372;637	515;364	429.667	439.5	FALSE	FALSE	FALSE	TRUE	-0.171552	0.577147	0.999994
A1CF_CCDS7241.1_ex9_10:52603844-52603867:-_5-5	A1CF	84;129;317	182;162	176.667	172	FALSE	FALSE	FALSE	TRUE	-0.18927	0.684294	0.999994
A2ML1_CCDS8596.2_ex10_12:8994081-8994104:-_5-3	A2ML1	233;283;168	247;405	228	326	FALSE	FALSE	FALSE	TRUE	0.253904	0.520254	0.999994
A2ML1_CCDS8596.2_ex11_12:8995845-8995868:-_5-4	A2ML1	113;366;393	296;419	290.667	357.5	FALSE	FALSE	FALSE	TRUE	0.161483	0.674711	0.999994
A2ML1_CCDS8596.2_ex11_12:8995893-8995916:+_5-5	A2ML1	85;156;127	104;146	122.667	125	FALSE	FALSE	FALSE	TRUE	-0.176228	0.704129	0.999994
A2ML1_CCDS8596.2_ex2_12:8976351-8976374:+_5-1	A2ML1	364;396;285	621;368	348.333	494.5	FALSE	FALSE	FALSE	TRUE	0.201116	0.543699	0.999994
A2ML1_CCDS8596.2_ex8_12:8990981-8991004:-_5-2	A2ML1	66;122;216	135;173	134.667	154	FALSE	FALSE	FALSE	TRUE	0.0453833	0.923006	0.999994
A2M_CCDS44827.1_ex18_12:9246130-9246153:+_5-1	A2M	211;289;423	350;213	307.667	281.5	FALSE	FALSE	FALSE	TRUE	-0.34894	0.31145	0.999994
A2M_CCDS44827.1_ex22_12:9252012-9252035:+_5-2	A2M	264;264;374	315;383	300.667	349	FALSE	FALSE	FALSE	TRUE	-0.0140727	0.96577	0.999994
A2M_CCDS44827.1_ex22_12:9252049-9252072:+_5-3	A2M	85;79;245	151;121	136.333	136	FALSE	FALSE	FALSE	TRUE	-0.183599	0.710253	0.999994
A2M_CCDS44827.1_ex24_12:9254225-9254248:+_5-4	A2M	378;377;729	552;405	494.667	478.5	FALSE	FALSE	FALSE	TRUE	-0.269423	0.377481	0.999994
A2M_CCDS44827.1_ex25_12:9256894-9256917:+_5-5	A2M	1398;1981;1594	1952;1291	1657.67	1621.5	FALSE	FALSE	FALSE	TRUE	-0.294683	0.37424	0.999994
A3GALT2_CCDS60080.1_ex0_1:33772950-33772973:-_5-1	A3GALT2	68;127;190	135;153	128.333	144	FALSE	FALSE	FALSE	TRUE	0.000356191	0.999389	0.999994
A3GALT2_CCDS60080.1_ex0_1:33772971-33772994:+_5-2	A3GALT2	732;1184;1322	1169;711	1079.33	940	FALSE	FALSE	FALSE	TRUE	-0.42573	0.15803	0.999994
A3GALT2_CCDS60080.1_ex1_1:33777651-33777674:-_5-4	A3GALT2	452;487;432	613;365	457	489	FALSE	FALSE	FALSE	TRUE	-0.192292	0.533538	0.999994
A3GALT2_CCDS60080.1_ex2_1:33778149-33778172:+_5-5	A3GALT2	93;117;88	189;127	99.3333	158	FALSE	FALSE	FALSE	TRUE	0.391726	0.393218	0.999994
A4GALT_CCDS14041.1_ex0_22:43089421-43089444:+_5-1	A4GALT	760;1079;1507	1019;1201	1115.33	1110	FALSE	FALSE	FALSE	TRUE	-0.199757	0.510313	0.999994
A4GALT_CCDS14041.1_ex0_22:43089467-43089490:-_5-2	A4GALT	265;398;514	445;636	392.333	540.5	FALSE	FALSE	FALSE	TRUE	0.275355	0.362099	0.999994
A4GALT_CCDS14041.1_ex0_22:43089524-43089547:-_5-3	A4GALT	520;646;941	776;695	702.333	735.5	FALSE	FALSE	FALSE	TRUE	-0.148765	0.589883	0.999994
A4GALT_CCDS14041.1_ex0_22:43089610-43089633:-_5-4	A4GALT	112;124;316	211;127	184	169	FALSE	FALSE	FALSE	TRUE	-0.315206	0.491321	0.999994
A4GALT_CCDS14041.1_ex0_22:43089831-43089854:+_5-5	A4GALT	74;139;262	130;169	158.333	149.5	FALSE	FALSE	FALSE	TRUE	-0.223364	0.63567	0.999994
A4GNT_CCDS3097.1_ex0_3:137843639-137843662:+_5-1	A4GNT	105;202;272	331;296	193	313.5	FALSE	FALSE	FALSE	TRUE	0.51846	0.162523	0.999994
A4GNT_CCDS3097.1_ex1_3:137849724-137849747:+_5-2	A4GNT	58;69;121	95;145	82.6667	120	FALSE	FALSE	FALSE	TRUE	0.354191	0.462151	0.999994
A4GNT_CCDS3097.1_ex1_3:137849755-137849778:+_5-3	A4GNT	191;253;314	352;309	252.667	330.5	FALSE	FALSE	FALSE	TRUE	0.163985	0.619846	0.999994
A4GNT_CCDS3097.1_ex1_3:137849975-137849998:-_5-5	A4GNT	368;515;380	586;485	421	535.5	FALSE	FALSE	FALSE	TRUE	0.0871948	0.767055	0.999994
AAAS_CCDS53797.1_ex11_12:53709154-53709177:+_5-2	AAAS	65;239;312	141;172	205.333	156.5	FALSE	FALSE	FALSE	TRUE	-0.514282	0.283304	0.999994
AAAS_CCDS53797.1_ex13_12:53714423-53714446:-_5-4	AAAS	297;309;183	507;329	263	418	FALSE	FALSE	FALSE	TRUE	0.349547	0.343285	0.999994
AAAS_CCDS53797.1_ex13_12:53714441-53714464:+_5-5	AAAS	372;548;564	520;396	494.667	458	FALSE	FALSE	FALSE	TRUE	-0.34419	0.22048	0.999994
AAAS_CCDS53797.1_ex8_12:53703443-53703466:-_5-1	AAAS	382;414;484	464;750	426.667	607	FALSE	FALSE	FALSE	TRUE	0.28337	0.355505	0.999994
AACS_CCDS9263.1_ex1_12:125558424-125558447:+_5-1	AACS	34;195;158	103;149	129	126	FALSE	FALSE	FALSE	TRUE	-0.155666	0.773604	0.999994
AACS_CCDS9263.1_ex2_12:125561055-125561078:+_5-2	AACS	243;263;305	381;403	270.333	392	FALSE	FALSE	FALSE	TRUE	0.292916	0.358893	0.999994
AACS_CCDS9263.1_ex4_12:125576051-125576074:-_5-3	AACS	282;377;544	432;332	401	382	FALSE	FALSE	FALSE	TRUE	-0.285042	0.344825	0.999994
AACS_CCDS9263.1_ex7_12:125591776-125591799:-_5-4	AACS	676;757;705	783;993	712.667	888	FALSE	FALSE	FALSE	TRUE	0.0669084	0.820241	0.999994
AACS_CCDS9263.1_ex8_12:125599087-125599110:-_5-5	AACS	130;129;311	219;122	190	170.5	FALSE	FALSE	FALSE	TRUE	-0.367981	0.412704	0.999994
AADACL2_CCDS3161.2_ex3_3:151463402-151463425:-_5-4	AADACL2	266;347;413	379;389	342	384	FALSE	FALSE	FALSE	TRUE	-0.0547388	0.856548	0.999994
AADACL2_CCDS3161.2_ex3_3:151463446-151463469:+_5-5	AADACL2	69;196;302	172;216	189	194	FALSE	FALSE	FALSE	TRUE	-0.0890681	0.845864	0.999994
AADACL3_CCDS41252.1_ex2_1:12785258-12785281:+_5-1	AADACL3	517;764;502	917;594	594.333	755.5	FALSE	FALSE	FALSE	TRUE	0.0735957	0.806645	0.999994
AADACL3_CCDS41252.1_ex2_1:12785334-12785357:-_5-2	AADACL3	140;464;136	233;141	246.667	187	FALSE	FALSE	FALSE	TRUE	-0.638284	0.189143	0.999994
AADACL3_CCDS41252.1_ex2_1:12785358-12785381:+_5-3	AADACL3	177;231;219	408;284	209	346	FALSE	FALSE	FALSE	TRUE	0.471195	0.172566	0.999994
AADACL4_CCDS30590.1_ex0_1:12704714-12704737:-_5-1	AADACL4	158;344;443	362;428	315	395	FALSE	FALSE	FALSE	TRUE	0.164855	0.625819	0.999994
AADACL4_CCDS30590.1_ex1_1:12711250-12711273:+_5-2	AADACL4	390;630;765	582;497	595	539.5	FALSE	FALSE	FALSE	TRUE	-0.347127	0.210437	0.999994
AADACL4_CCDS30590.1_ex1_1:12711326-12711349:-_5-3	AADACL4	311;420;367	515;503	366	509	FALSE	FALSE	FALSE	TRUE	0.231367	0.42441	0.999994
AADACL4_CCDS30590.1_ex2_1:12721814-12721837:-_5-5	AADACL4	199;309;288	341;276	265.333	308.5	FALSE	FALSE	FALSE	TRUE	-0.0153187	0.963391	0.999994
AADAC_CCDS33877.1_ex1_3:151535152-151535175:+_5-1	AADAC	195;276;329	283;306	266.667	294.5	FALSE	FALSE	FALSE	TRUE	-0.067877	0.840319	0.999994
AADAC_CCDS33877.1_ex4_3:151545547-151545570:-_5-5	AADAC	168;313;363	203;213	281.333	208	FALSE	FALSE	FALSE	TRUE	-0.623349	0.0868024	0.999994
AADAT_CCDS3814.1_ex10_4:171008288-171008311:-_5-3	AADAT	200;292;369	232;266	287	249	FALSE	FALSE	FALSE	TRUE	-0.405555	0.241262	0.999994
AADAT_CCDS3814.1_ex11_4:171009546-171009569:-_5-4	AADAT	261;372;291	460;431	308	445.5	FALSE	FALSE	FALSE	TRUE	0.284126	0.358089	0.999994
AADAT_CCDS3814.1_ex8_4:170994416-170994439:+_5-1	AADAT	88;115;80	131;68	94.3333	99.5	FALSE	FALSE	FALSE	TRUE	-0.211168	0.666844	0.999994
AADAT_CCDS3814.1_ex8_4:170994468-170994491:+_5-2	AADAT	216;339;404	317;532	319.667	424.5	FALSE	FALSE	FALSE	TRUE	0.226518	0.495536	0.999994
AAED1_CCDS35073.1_ex2_9:99413754-99413777:+_5-1	AAED1	56;61;243	112;116	120	114	FALSE	FALSE	FALSE	TRUE	-0.206196	0.704275	0.999994
AAED1_CCDS35073.1_ex5_9:99417373-99417396:+_5-4	AAED1	647;793;797	823;998	745.667	910.5	FALSE	FALSE	FALSE	TRUE	0.0524779	0.853689	0.999994
AAED1_CCDS35073.1_ex5_9:99417399-99417422:+_5-5	AAED1	59;127;241	91;78	142.333	84.5	FALSE	FALSE	FALSE	TRUE	-0.898389	0.0779906	0.999994
AAGAB_CCDS42050.1_ex3_15:67500938-67500961:+_5-1	AAGAB	447;659;658	788;664	588	726	FALSE	FALSE	FALSE	TRUE	0.0728504	0.786014	0.999994
AAGAB_CCDS42050.1_ex5_15:67524161-67524184:+_5-3	AAGAB	103;159;244	134;174	168.667	154	FALSE	FALSE	FALSE	TRUE	-0.305526	0.486724	0.999994
AAGAB_CCDS42050.1_ex5_15:67524213-67524236:-_5-4	AAGAB	113;121;226	170;114	153.333	142	FALSE	FALSE	FALSE	TRUE	-0.331337	0.460178	0.999994
AAGAB_CCDS42050.1_ex6_15:67528322-67528345:-_5-5	AAGAB	118;170;194	181;241	160.667	211	FALSE	FALSE	FALSE	TRUE	0.188745	0.643212	0.999994
AAK1_CCDS1893.2_ex10_2:69746228-69746251:-_5-1	AAK1	1773;1913;1371	2517;1986	1685.67	2251.5	FALSE	FALSE	FALSE	TRUE	0.121257	0.731271	0.999994
AAK1_CCDS1893.2_ex11_2:69748068-69748091:-_5-2	AAK1	141;269;316	354;366	242	360	FALSE	FALSE	FALSE	TRUE	0.386961	0.255527	0.999994
AAK1_CCDS1893.2_ex13_2:69754414-69754437:+_5-3	AAK1	587;853;723	751;959	721	855	FALSE	FALSE	FALSE	TRUE	0.0181785	0.949893	0.999994
AAK1_CCDS1893.2_ex15_2:69757767-69757790:-_5-4	AAK1	1105;1209;681	1892;960	998.333	1426	FALSE	FALSE	FALSE	TRUE	0.185353	0.617126	0.999994
AAK1_CCDS1893.2_ex20_2:69870036-69870059:-_5-5	AAK1	602;710;547	671;703	619.667	687	FALSE	FALSE	FALSE	TRUE	-0.117918	0.688137	0.999994
AAMDC_CCDS8254.1_ex0_11:77553633-77553656:+_5-1	AAMDC	149;208;301	167;215	219.333	191	FALSE	FALSE	FALSE	TRUE	-0.388677	0.324523	0.999994
AAMDC_CCDS8254.1_ex1_11:77580763-77580786:-_5-2	AAMDC	76;142;296	237;132	171.333	184.5	FALSE	FALSE	FALSE	TRUE	-0.060901	0.896633	0.999994
AAMDC_CCDS8254.1_ex1_11:77580785-77580808:-_5-3	AAMDC	1874;2362;1624	2911;1706	1953.33	2308.5	FALSE	FALSE	FALSE	TRUE	-0.0521148	0.885248	0.999994
AAMDC_CCDS8254.1_ex1_11:77580845-77580868:+_5-4	AAMDC	421;739;580	648;677	580	662.5	FALSE	FALSE	FALSE	TRUE	-0.0301078	0.914986	0.999994
AAMDC_CCDS8254.1_ex2_11:77583223-77583246:-_5-5	AAMDC	116;196;304	208;138	205.333	173	FALSE	FALSE	FALSE	TRUE	-0.439595	0.292822	0.999994
AAMP_CCDS33378.1_ex10_2:219134694-219134717:-_5-5	AAMP	88;214;195	193;247	165.667	220	FALSE	FALSE	FALSE	TRUE	0.234586	0.575581	0.999994
AAMP_CCDS33378.1_ex6_2:219131229-219131252:+_5-1	AAMP	97;141;306	228;182	181.333	205	FALSE	FALSE	FALSE	TRUE	0.00623704	0.988519	0.999994
AAMP_CCDS33378.1_ex8_2:219132241-219132264:+_5-2	AAMP	261;304;362	336;476	309	406	FALSE	FALSE	FALSE	TRUE	0.173079	0.589997	0.999994
AAMP_CCDS33378.1_ex9_2:219134119-219134142:+_5-4	AAMP	571;717;745	729;614	677.667	671.5	FALSE	FALSE	FALSE	TRUE	-0.258732	0.340732	0.999994
AANAT_CCDS11745.1_ex0_17:74464923-74464946:-_5-1	AANAT	83;169;331	167;120	194.333	143.5	FALSE	FALSE	FALSE	TRUE	-0.592375	0.206415	0.999994
AANAT_CCDS11745.1_ex0_17:74464970-74464993:-_5-2	AANAT	1396;1735;1186	2242;1384	1439	1813	FALSE	FALSE	FALSE	TRUE	0.0404423	0.907253	0.999994
AANAT_CCDS11745.1_ex1_17:74465300-74465323:-_5-3	AANAT	205;243;295	264;217	247.667	240.5	FALSE	FALSE	FALSE	TRUE	-0.281965	0.425874	0.999994
AANAT_CCDS11745.1_ex1_17:74465314-74465337:-_5-4	AANAT	219;312;326	297;269	285.667	283	FALSE	FALSE	FALSE	TRUE	-0.241703	0.465463	0.999994
AANAT_CCDS11745.1_ex1_17:74465365-74465388:+_5-5	AANAT	1175;1555;1512	1748;1131	1414	1439.5	FALSE	FALSE	FALSE	TRUE	-0.230928	0.465976	0.999994
AAR2_CCDS13273.1_ex0_20:34827917-34827940:-_5-2	AAR2	134;246;385	320;286	255	303	FALSE	FALSE	FALSE	TRUE	0.0760285	0.834063	0.999994
AAR2_CCDS13273.1_ex0_20:34827975-34827998:+_5-3	AAR2	154;203;297	377;257	218	317	FALSE	FALSE	FALSE	TRUE	0.319384	0.367345	0.999994
AARD_CCDS34935.1_ex0_8:117950565-117950588:-_5-1	AARD	343;805;1058	888;960	735.333	924	FALSE	FALSE	FALSE	TRUE	0.173515	0.580057	0.999994
AARD_CCDS34935.1_ex0_8:117950578-117950601:+_5-2	AARD	85;134;128	170;88	115.667	129	FALSE	FALSE	FALSE	TRUE	-0.089599	0.846779	0.999994
AARD_CCDS34935.1_ex0_8:117950645-117950668:+_5-3	AARD	155;256;258	217;290	223	253.5	FALSE	FALSE	FALSE	TRUE	-0.0151203	0.967439	0.999994
AARD_CCDS34935.1_ex0_8:117950700-117950723:+_5-5	AARD	1540;1577;1068	2391;1487	1395	1939	FALSE	FALSE	FALSE	TRUE	0.158168	0.66243	0.999994
AARS2_CCDS34464.1_ex13_6:44274062-44274085:+_5-1	AARS2	256;425;661	413;382	447.333	397.5	FALSE	FALSE	FALSE	TRUE	-0.350289	0.25807	0.999994
AARS2_CCDS34464.1_ex15_6:44274721-44274744:-_5-2	AARS2	145;200;452	204;213	265.667	208.5	FALSE	FALSE	FALSE	TRUE	-0.509315	0.210045	0.999994
AARS2_CCDS34464.1_ex16_6:44275094-44275117:-_5-4	AARS2	91;151;341	181;124	194.333	152.5	FALSE	FALSE	FALSE	TRUE	-0.511235	0.272928	0.999994
AARS2_CCDS34464.1_ex20_6:44279950-44279973:-_5-5	AARS2	273;490;479	429;249	414	339	FALSE	FALSE	FALSE	TRUE	-0.516409	0.103736	0.999994
AARSD1_CCDS58552.1_ex10_17:41116157-41116180:-_5-1	AARSD1	268;345;405	500;339	339.333	419.5	FALSE	FALSE	FALSE	TRUE	0.064324	0.831922	0.999994
AARSD1_CCDS58552.1_ex6_17:41108278-41108301:+_5-3	AARSD1	51;126;183	118;57	120	87.5	FALSE	FALSE	FALSE	TRUE	-0.634629	0.21751	0.999994
AARSD1_CCDS58552.1_ex7_17:41108486-41108509:+_5-4	AARSD1	132;134;274	224;273	180	248.5	FALSE	FALSE	FALSE	TRUE	0.271661	0.501147	0.999994
AARSD1_CCDS58552.1_ex7_17:41108542-41108565:-_5-5	AARSD1	187;288;316	204;185	263.667	194.5	FALSE	FALSE	FALSE	TRUE	-0.655034	0.0714081	0.999994
AARSD1_CCDS58552.1_ex9_17:41113311-41113334:-_5-2	AARSD1	203;422;387	279;345	337.333	312	FALSE	FALSE	FALSE	TRUE	-0.30086	0.367622	0.999994
AARS_CCDS32474.1_ex10_16:70298929-70298952:-_5-1	AARS	243;347;348	427;209	312.667	318	FALSE	FALSE	FALSE	TRUE	-0.231521	0.500318	0.999994
AARS_CCDS32474.1_ex16_16:70305735-70305758:-_5-3	AARS	62;84;210	154;92	118.667	123	FALSE	FALSE	FALSE	TRUE	-0.125165	0.802832	0.999994
AASDHPPT_CCDS31664.1_ex0_11:105948544-105948567:+_5-1	AASDHPPT	56;111;257	126;82	141.333	104	FALSE	FALSE	FALSE	TRUE	-0.590915	0.255636	0.999994
AASDHPPT_CCDS31664.1_ex1_11:105950373-105950396:-_5-4	AASDHPPT	464;578;651	754;527	564.333	640.5	FALSE	FALSE	FALSE	TRUE	-0.0649076	0.81331	0.999994
AASDH_CCDS3504.1_ex10_4:57237668-57237691:+_5-3	AASDH	135;235;267	207;255	212.333	231	FALSE	FALSE	FALSE	TRUE	-0.0677406	0.85877	0.999994
AASDH_CCDS3504.1_ex11_4:57244302-57244325:+_5-5	AASDH	154;332;219	185;152	235	168.5	FALSE	FALSE	FALSE	TRUE	-0.703231	0.0815236	0.999994
AASDH_CCDS3504.1_ex9_4:57221497-57221520:-_5-2	AASDH	47;90;187	111;150	108	130.5	FALSE	FALSE	FALSE	TRUE	0.141458	0.778166	0.999994
AASS_CCDS5783.1_ex16_7:121756696-121756719:+_5-4	AASS	315;405;352	467;361	357.333	414	FALSE	FALSE	FALSE	TRUE	-0.0476596	0.875406	0.999994
AASS_CCDS5783.1_ex22_7:121773585-121773608:-_5-5	AASS	808;997;890	1287;1128	898.333	1207.5	FALSE	FALSE	FALSE	TRUE	0.168322	0.56447	0.999994
AATF_CCDS32632.1_ex1_17:35307610-35307633:-_5-2	AATF	94;117;244	206;209	151.667	207.5	FALSE	FALSE	FALSE	TRUE	0.273168	0.528196	0.999994
AATF_CCDS32632.1_ex1_17:35307692-35307715:-_5-3	AATF	90;133;332	172;135	185	153.5	FALSE	FALSE	FALSE	TRUE	-0.426606	0.364709	0.999994
AATF_CCDS32632.1_ex2_17:35310574-35310597:+_5-5	AATF	105;244;403	212;108	250.667	160	FALSE	FALSE	FALSE	TRUE	-0.818609	0.0688221	0.999994
AATK_CCDS45807.1_ex3_17:79095931-79095954:+_5-1	AATK	387;555;684	663;689	542	676	FALSE	FALSE	FALSE	TRUE	0.110279	0.685284	0.999994
AATK_CCDS45807.1_ex3_17:79095970-79095993:-_5-2	AATK	2536;2892;1877	3442;2547	2435	2994.5	FALSE	FALSE	FALSE	TRUE	-0.00111045	0.997624	0.999994
AATK_CCDS45807.1_ex4_17:79096992-79097015:-_5-3	AATK	809;998;1243	1410;1107	1016.67	1258.5	FALSE	FALSE	FALSE	TRUE	0.0723266	0.803375	0.999994
AATK_CCDS45807.1_ex5_17:79098584-79098607:-_5-4	AATK	239;342;311	353;368	297.333	360.5	FALSE	FALSE	FALSE	TRUE	0.045384	0.886197	0.999994
AATK_CCDS45807.1_ex7_17:79100225-79100248:-_5-5	AATK	145;140;390	241;232	225	236.5	FALSE	FALSE	FALSE	TRUE	-0.106636	0.798122	0.999994
ABAT_CCDS10534.1_ex3_16:8844340-8844363:+_5-2	ABAT	231;247;436	401;372	304.667	386.5	FALSE	FALSE	FALSE	TRUE	0.130298	0.686657	0.999994
ABAT_CCDS10534.1_ex8_16:8862083-8862106:+_5-4	ABAT	1354;1317;1010	2004;1115	1227	1559.5	FALSE	FALSE	FALSE	TRUE	0.0272775	0.938612	0.999994
ABAT_CCDS10534.1_ex9_16:8862743-8862766:-_5-5	ABAT	329;407;734	576;385	490	480.5	FALSE	FALSE	FALSE	TRUE	-0.237153	0.438861	0.999994
ABCA10_CCDS11684.1_ex21_17:67186574-67186597:-_5-2	ABCA10	2711;2755;1767	4147;2387	2411	3267	FALSE	FALSE	FALSE	TRUE	0.113089	0.773275	0.999994
ABCA10_CCDS11684.1_ex23_17:67188722-67188745:-_5-3	ABCA10	255;279;259	350;385	264.333	367.5	FALSE	FALSE	FALSE	TRUE	0.21702	0.514139	0.999994
ABCA10_CCDS11684.1_ex30_17:67210930-67210953:+_5-4	ABCA10	483;596;470	723;945	516.333	834	FALSE	FALSE	FALSE	TRUE	0.441483	0.135599	0.999994
ABCA12_CCDS33372.1_ex26_2:215852498-215852521:+_5-1	ABCA12	2059;2640;2019	2909;2314	2239.33	2611.5	FALSE	FALSE	FALSE	TRUE	-0.0486439	0.888602	0.999994
ABCA12_CCDS33372.1_ex28_2:215854281-215854304:-_5-2	ABCA12	841;1110;489	1175;562	813.333	868.5	FALSE	FALSE	FALSE	TRUE	-0.228209	0.546891	0.999994
ABCA12_CCDS33372.1_ex31_2:215865634-215865657:+_5-4	ABCA12	465;768;550	642;953	594.333	797.5	FALSE	FALSE	FALSE	TRUE	0.204383	0.501753	0.999994
ABCA13_CCDS47584.1_ex16_7:48314257-48314280:+_5-3	ABCA13	169;156;213	342;228	179.333	285	FALSE	FALSE	FALSE	TRUE	0.401731	0.289468	0.999994
ABCA13_CCDS47584.1_ex16_7:48314774-48314797:+_5-4	ABCA13	1617;1574;961	2456;1436	1384	1946	FALSE	FALSE	FALSE	TRUE	0.158725	0.676686	0.999994
ABCA13_CCDS47584.1_ex16_7:48315583-48315606:-_5-5	ABCA13	103;203;440	268;127	248.667	197.5	FALSE	FALSE	FALSE	TRUE	-0.497806	0.276997	0.999994
ABCA13_CCDS47584.1_ex8_7:48278980-48279003:+_5-2	ABCA13	163;472;720	545;630	451.667	587.5	FALSE	FALSE	FALSE	TRUE	0.251351	0.481035	0.999994
ABCA1_CCDS6762.1_ex28_9:107581892-107581915:+_5-1	ABCA1	93;205;265	118;212	187.667	165	FALSE	FALSE	FALSE	TRUE	-0.329229	0.46847	0.999994
ABCA1_CCDS6762.1_ex28_9:107581948-107581971:+_5-2	ABCA1	257;293;263	455;468	271	461.5	FALSE	FALSE	FALSE	TRUE	0.509104	0.106196	0.999994
ABCA1_CCDS6762.1_ex29_9:107582304-107582327:-_5-3	ABCA1	243;337;280	448;357	286.667	402.5	FALSE	FALSE	FALSE	TRUE	0.23587	0.455403	0.999994
ABCA1_CCDS6762.1_ex36_9:107593327-107593350:-_5-4	ABCA1	414;591;745	676;508	583.333	592	FALSE	FALSE	FALSE	TRUE	-0.199317	0.468606	0.999994
ABCA1_CCDS6762.1_ex43_9:107620822-107620845:-_5-5	ABCA1	1180;1293;982	1951;1062	1151.67	1506.5	FALSE	FALSE	FALSE	TRUE	0.0820565	0.810812	0.999994
ABCA2_CCDS43909.1_ex27_9:139910559-139910582:+_5-1	ABCA2	848;940;851	1359;601	879.667	980	FALSE	FALSE	FALSE	TRUE	-0.142268	0.667071	0.999994
ABCA2_CCDS43909.1_ex31_9:139911691-139911714:-_5-2	ABCA2	118;308;225	207;130	217	168.5	FALSE	FALSE	FALSE	TRUE	-0.576228	0.174148	0.999994
ABCA2_CCDS43909.1_ex35_9:139912632-139912655:+_5-3	ABCA2	319;339;274	550;399	310.667	474.5	FALSE	FALSE	FALSE	TRUE	0.321036	0.31745	0.999994
ABCA2_CCDS43909.1_ex35_9:139912690-139912713:-_5-4	ABCA2	229;428;479	585;498	378.667	541.5	FALSE	FALSE	FALSE	TRUE	0.316748	0.274774	0.999994
ABCA2_CCDS43909.1_ex37_9:139913372-139913395:-_5-5	ABCA2	78;226;176	165;147	160	156	FALSE	FALSE	FALSE	TRUE	-0.22206	0.622757	0.999994
ABCA3_CCDS10466.1_ex18_16:2348501-2348524:-_5-1	ABCA3	50;77;165	235;163	97.3333	199	FALSE	FALSE	FALSE	TRUE	0.856289	0.0695008	0.999994
ABCA3_CCDS10466.1_ex21_16:2354103-2354126:+_5-2	ABCA3	422;729;809	648;562	653.333	605	FALSE	FALSE	FALSE	TRUE	-0.316631	0.250819	0.999994
ABCA3_CCDS10466.1_ex22_16:2358534-2358557:+_5-3	ABCA3	635;994;727	796;1096	785.333	946	FALSE	FALSE	FALSE	TRUE	0.0413474	0.892087	0.999994
ABCA3_CCDS10466.1_ex25_16:2369697-2369720:+_5-4	ABCA3	664;1027;1428	1246;1127	1039.67	1186.5	FALSE	FALSE	FALSE	TRUE	-0.00538855	0.985522	0.999994
ABCA3_CCDS10466.1_ex25_16:2369770-2369793:+_5-5	ABCA3	1034;1049;928	1726;991	1003.67	1358.5	FALSE	FALSE	FALSE	TRUE	0.136	0.677436	0.999994
ABCA4_CCDS747.1_ex28_1:94508342-94508365:+_5-1	ABCA4	207;306;317	389;267	276.667	328	FALSE	FALSE	FALSE	TRUE	0.00895101	0.978331	0.999994
ABCA4_CCDS747.1_ex37_1:94528128-94528151:+_5-2	ABCA4	347;443;800	720;502	530	611	FALSE	FALSE	FALSE	TRUE	0.00123184	0.996703	0.999994
ABCA4_CCDS747.1_ex38_1:94528692-94528715:-_5-3	ABCA4	62;132;127	143;117	107	130	FALSE	FALSE	FALSE	TRUE	0.0796904	0.862092	0.999994
ABCA4_CCDS747.1_ex38_1:94528711-94528734:+_5-4	ABCA4	91;185;320	178;222	198.667	200	FALSE	FALSE	FALSE	TRUE	-0.13283	0.759194	0.999994
ABCA4_CCDS747.1_ex42_1:94546256-94546279:+_5-5	ABCA4	386;574;360	517;589	440	553	FALSE	FALSE	FALSE	TRUE	0.0789875	0.798398	0.999994
ABCA5_CCDS11685.1_ex24_17:67283787-67283810:+_5-2	ABCA5	100;236;450	224;154	262	189	FALSE	FALSE	FALSE	TRUE	-0.618859	0.16039	0.999994
ABCA5_CCDS11685.1_ex33_17:67302987-67303010:+_5-4	ABCA5	120;100;88	305;92	102.667	198.5	FALSE	FALSE	FALSE	TRUE	0.606048	0.234115	0.999994
ABCA6_CCDS11683.1_ex27_17:67111582-67111605:-_5-2	ABCA6	476;658;456	610;525	530	567.5	FALSE	FALSE	FALSE	TRUE	-0.165525	0.57423	0.999994
ABCA6_CCDS11683.1_ex32_17:67125796-67125819:-_5-4	ABCA6	471;409;326	602;396	402	499	FALSE	FALSE	FALSE	TRUE	-0.00871078	0.979307	0.999994
ABCA7_CCDS12055.1_ex10_19:1045160-1045183:-_5-2	ABCA7	116;271;432	281;212	273	246.5	FALSE	FALSE	FALSE	TRUE	-0.305877	0.44041	0.999994
ABCA7_CCDS12055.1_ex11_19:1046257-1046280:-_5-3	ABCA7	968;1238;1320	1597;1520	1175.33	1558.5	FALSE	FALSE	FALSE	TRUE	0.170621	0.570024	0.999994
ABCA7_CCDS12055.1_ex18_19:1051155-1051178:+_5-4	ABCA7	307;577;701	535;594	528.333	564.5	FALSE	FALSE	FALSE	TRUE	-0.0851176	0.768523	0.999994
ABCA7_CCDS12055.1_ex20_19:1052067-1052090:+_5-5	ABCA7	206;332;511	368;372	349.667	370	FALSE	FALSE	FALSE	TRUE	-0.0985805	0.76032	0.999994
ABCA7_CCDS12055.1_ex3_19:1042137-1042160:+_5-1	ABCA7	152;277;526	309;214	318.333	261.5	FALSE	FALSE	FALSE	TRUE	-0.451126	0.238414	0.999994
ABCA8_CCDS11680.1_ex24_17:66914172-66914195:+_5-2	ABCA8	357;566;707	705;714	543.333	709.5	FALSE	FALSE	FALSE	TRUE	0.186571	0.496692	0.999994
ABCA8_CCDS11680.1_ex29_17:66924077-66924100:+_5-4	ABCA8	322;401;511	549;360	411.333	454.5	FALSE	FALSE	FALSE	TRUE	-0.0956952	0.743659	0.999994
ABCA8_CCDS11680.1_ex29_17:66924136-66924159:+_5-5	ABCA8	160;170;239	331;233	189.667	282	FALSE	FALSE	FALSE	TRUE	0.326497	0.37808	0.999994
ABCA9_CCDS11681.1_ex32_17:67031846-67031869:-_5-5	ABCA9	1093;1357;1134	1508;2025	1194.67	1766.5	FALSE	FALSE	FALSE	TRUE	0.319575	0.329211	0.999994
ABCB10_CCDS1580.1_ex12_1:229694267-229694290:+_5-5	ABCB10	1031;853;832	1465;971	905.333	1218	FALSE	FALSE	FALSE	TRUE	0.115683	0.724276	0.999994
ABCB10_CCDS1580.1_ex8_1:229676480-229676503:+_5-1	ABCB10	129;316;670	367;289	371.667	328	FALSE	FALSE	FALSE	TRUE	-0.31182	0.441469	0.999994
ABCB10_CCDS1580.1_ex9_1:229678075-229678098:-_5-2	ABCB10	85;119;54	152;157	86	154.5	FALSE	FALSE	FALSE	TRUE	0.566109	0.248424	0.999994
ABCB11_CCDS46444.1_ex16_2:169833142-169833165:-_5-1	ABCB11	86;144;235	147;212	155	179.5	FALSE	FALSE	FALSE	TRUE	0.053827	0.904178	0.999994
ABCB11_CCDS46444.1_ex18_2:169842760-169842783:-_5-2	ABCB11	3397;4344;3041	4474;4209	3594	4341.5	FALSE	FALSE	FALSE	TRUE	0.00258501	0.99438	0.999994
ABCB11_CCDS46444.1_ex20_2:169850327-169850350:+_5-3	ABCB11	151;195;268	322;221	204.667	271.5	FALSE	FALSE	FALSE	TRUE	0.179912	0.624486	0.999994
ABCB11_CCDS46444.1_ex22_2:169853154-169853177:-_5-4	ABCB11	231;343;292	388;268	288.667	328	FALSE	FALSE	FALSE	TRUE	-0.0662659	0.841175	0.999994
ABCB11_CCDS46444.1_ex23_2:169869923-169869946:+_5-5	ABCB11	130;233;218	247;182	193.667	214.5	FALSE	FALSE	FALSE	TRUE	-0.0748565	0.847359	0.999994
ABCB1_CCDS5608.1_ex17_7:87179861-87179884:-_5-2	ABCB1	154;266;246	220;158	222	189	FALSE	FALSE	FALSE	TRUE	-0.459456	0.234236	0.999994
ABCB1_CCDS5608.1_ex20_7:87190653-87190676:-_5-3	ABCB1	235;487;470	592;612	397.333	602	FALSE	FALSE	FALSE	TRUE	0.406864	0.161787	0.999994
ABCB1_CCDS5608.1_ex22_7:87196148-87196171:-_5-4	ABCB1	55;124;183	132;101	120.667	116.5	FALSE	FALSE	FALSE	TRUE	-0.218614	0.649341	0.999994
ABCB4_CCDS5605.1_ex13_7:87060823-87060846:+_5-1	ABCB4	277;283;601	489;355	387	422	FALSE	FALSE	FALSE	TRUE	-0.0855437	0.793148	0.999994
ABCB4_CCDS5605.1_ex22_7:87082254-87082277:-_5-3	ABCB4	84;195;197	143;137	158.667	140	FALSE	FALSE	FALSE	TRUE	-0.363487	0.414088	0.999994
ABCB4_CCDS5605.1_ex23_7:87083877-87083900:-_5-4	ABCB4	235;338;658	569;315	410.333	442	FALSE	FALSE	FALSE	TRUE	-0.0878515	0.795722	0.999994
ABCB4_CCDS5605.1_ex24_7:87092206-87092229:-_5-5	ABCB4	292;279;466	396;381	345.667	388.5	FALSE	FALSE	FALSE	TRUE	-0.0604205	0.8478	0.999994
ABCB5_CCDS5371.1_ex1_7:20698153-20698176:+_6-5	ABCB5	535;567;327	727;446	476.333	586.5	FALSE	FALSE	FALSE	TRUE	-0.021804	0.949518	0.999994
ABCB5_CCDS5371.1_ex2_7:20721132-20721155:+_6-6	ABCB5	103;163;96	166;190	120.667	178	FALSE	FALSE	FALSE	TRUE	0.313446	0.488054	0.999994
ABCB6_CCDS2436.1_ex14_2:220080836-220080859:-_5-1	ABCB6	587;759;792	931;869	712.667	900	FALSE	FALSE	FALSE	TRUE	0.0990261	0.716194	0.999994
ABCB6_CCDS2436.1_ex14_2:220080858-220080881:+_5-2	ABCB6	212;279;283	342;190	258	266	FALSE	FALSE	FALSE	TRUE	-0.214689	0.548829	0.999994
ABCB6_CCDS2436.1_ex15_2:220081125-220081148:+_5-3	ABCB6	58;133;175	126;132	122	129	FALSE	FALSE	FALSE	TRUE	-0.0818033	0.86202	0.999994
ABCB6_CCDS2436.1_ex18_2:220083172-220083195:+_5-4	ABCB6	107;174;238	102;104	173	103	FALSE	FALSE	FALSE	TRUE	-0.936259	0.0377017	0.999994
ABCB6_CCDS2436.1_ex18_2:220083276-220083299:+_5-5	ABCB6	437;520;647	730;500	534.667	615	FALSE	FALSE	FALSE	TRUE	-0.0430972	0.876456	0.999994
ABCB7_CCDS14428.1_ex15_X:74375994-74376017:-_5-5	ABCB7	267;340;500	354;397	369	375.5	FALSE	FALSE	FALSE	TRUE	-0.177535	0.566062	0.999994
ABCB7_CCDS14428.1_ex9_X:74293704-74293727:-_5-1	ABCB7	175;223;548	233;230	315.333	231.5	FALSE	FALSE	FALSE	TRUE	-0.607488	0.122533	0.999994
ABCB8_CCDS5913.1_ex2_7:150731432-150731455:+_5-1	ABCB8	341;405;426	470;269	390.667	369.5	FALSE	FALSE	FALSE	TRUE	-0.346546	0.269707	0.999994
ABCB8_CCDS5913.1_ex3_7:150731626-150731649:-_5-2	ABCB8	73;146;242	163;168	153.667	165.5	FALSE	FALSE	FALSE	TRUE	-0.04863	0.914667	0.999994
ABCB8_CCDS5913.1_ex4_7:150731823-150731846:+_5-3	ABCB8	168;264;153	292;191	195	241.5	FALSE	FALSE	FALSE	TRUE	0.0360073	0.928835	0.999994
ABCB8_CCDS5913.1_ex5_7:150732708-150732731:-_5-4	ABCB8	685;1026;694	1325;926	801.667	1125.5	FALSE	FALSE	FALSE	TRUE	0.223147	0.462889	0.999994
ABCB8_CCDS5913.1_ex6_7:150733026-150733049:-_5-5	ABCB8	478;642;708	720;802	609.333	761	FALSE	FALSE	FALSE	TRUE	0.0991929	0.714365	0.999994
ABCB9_CCDS58286.1_ex7_12:123434395-123434418:+_5-1	ABCB9	141;151;225	202;145	172.333	173.5	FALSE	FALSE	FALSE	TRUE	-0.228757	0.582173	0.999994
ABCB9_CCDS58286.1_ex7_12:123434450-123434473:-_5-2	ABCB9	797;1028;1127	1336;1144	984	1240	FALSE	FALSE	FALSE	TRUE	0.0959109	0.738346	0.999994
ABCB9_CCDS58286.1_ex9_12:123444226-123444249:-_5-3	ABCB9	1023;1241;929	1159;1659	1064.33	1409	FALSE	FALSE	FALSE	TRUE	0.151719	0.648371	0.999994
ABCB9_CCDS58286.1_ex9_12:123444407-123444430:+_5-4	ABCB9	146;191;241	279;136	192.667	207.5	FALSE	FALSE	FALSE	TRUE	-0.139679	0.731767	0.999994
ABCB9_CCDS58286.1_ex9_12:123444500-123444523:+_5-5	ABCB9	265;283;498	386;270	348.667	328	FALSE	FALSE	FALSE	TRUE	-0.312956	0.341268	0.999994
ABCC10_CCDS4896.1_ex0_6:43400379-43400402:+_5-1	ABCC10	160;212;360	313;208	244	260.5	FALSE	FALSE	FALSE	TRUE	-0.113543	0.759388	0.999994
ABCC10_CCDS4896.1_ex0_6:43400561-43400584:+_5-2	ABCC10	144;259;430	267;242	277.667	254.5	FALSE	FALSE	FALSE	TRUE	-0.294397	0.429256	0.999994
ABCC10_CCDS4896.1_ex0_6:43400767-43400790:+_5-3	ABCC10	241;287;311	374;283	279.667	328.5	FALSE	FALSE	FALSE	TRUE	-0.0198491	0.951546	0.999994
ABCC10_CCDS4896.1_ex1_6:43402501-43402524:-_5-4	ABCC10	144;216;318	207;234	226	220.5	FALSE	FALSE	FALSE	TRUE	-0.221633	0.560857	0.999994
ABCC10_CCDS4896.1_ex6_6:43409645-43409668:-_5-5	ABCC10	126;228;376	303;249	243.333	276	FALSE	FALSE	FALSE	TRUE	0.00846266	0.982076	0.999994
ABCC11_CCDS10732.1_ex15_16:48234306-48234329:+_5-1	ABCC11	55;109;147	74;85	103.667	79.5	FALSE	FALSE	FALSE	TRUE	-0.551375	0.257471	0.999994
ABCC11_CCDS10732.1_ex17_16:48239361-48239384:-_5-2	ABCC11	130;122;600	313;231	284	272	FALSE	FALSE	FALSE	TRUE	-0.200633	0.677373	0.999994
ABCC11_CCDS10732.1_ex19_16:48244986-48245009:-_5-3	ABCC11	393;444;524	404;630	453.667	517	FALSE	FALSE	FALSE	TRUE	-0.0326397	0.914868	0.999994
ABCC11_CCDS10732.1_ex23_16:48250102-48250125:+_5-4	ABCC11	189;268;620	337;284	359	310.5	FALSE	FALSE	FALSE	TRUE	-0.373401	0.310018	0.999994
ABCC12_CCDS10730.1_ex22_16:48167596-48167619:-_5-1	ABCC12	322;394;509	517;487	408.333	502	FALSE	FALSE	FALSE	TRUE	0.0725073	0.797386	0.999994
ABCC12_CCDS10730.1_ex25_16:48174665-48174688:-_5-2	ABCC12	425;571;471	560;627	489	593.5	FALSE	FALSE	FALSE	TRUE	0.0356743	0.900511	0.999994
ABCC12_CCDS10730.1_ex27_16:48177841-48177864:+_5-3	ABCC12	104;185;312	207;94	200.333	150.5	FALSE	FALSE	FALSE	TRUE	-0.60781	0.185561	0.999994
ABCC12_CCDS10730.1_ex27_16:48177882-48177905:-_5-4	ABCC12	227;271;241	323;306	246.333	314.5	FALSE	FALSE	FALSE	TRUE	0.0945334	0.782477	0.999994
ABCC1_CCDS42122.1_ex16_16:16177311-16177334:+_5-5	ABCC1	200;321;232	373;315	251	344	FALSE	FALSE	FALSE	TRUE	0.209053	0.538582	0.999994
ABCC1_CCDS42122.1_ex5_16:16126994-16127017:-_5-1	ABCC1	237;401;410	419;427	349.333	423	FALSE	FALSE	FALSE	TRUE	0.0682752	0.819969	0.999994
ABCC1_CCDS42122.1_ex6_16:16130324-16130347:-_5-2	ABCC1	79;119;131	149;139	109.667	144	FALSE	FALSE	FALSE	TRUE	0.175237	0.693489	0.999994
ABCC1_CCDS42122.1_ex7_16:16138396-16138419:+_5-3	ABCC1	149;148;189	160;162	162	161	FALSE	FALSE	FALSE	TRUE	-0.25536	0.546709	0.999994
ABCC1_CCDS42122.1_ex9_16:16142029-16142052:-_5-4	ABCC1	195;197;437	318;330	276.333	324	FALSE	FALSE	FALSE	TRUE	0.0368726	0.918437	0.999994
ABCC2_CCDS7484.1_ex14_10:101571346-101571369:-_5-5	ABCC2	182;180;317	304;233	226.333	268.5	FALSE	FALSE	FALSE	TRUE	0.0168773	0.963415	0.999994
ABCC2_CCDS7484.1_ex2_10:101552071-101552094:-_5-1	ABCC2	93;88;23	148;96	68	122	FALSE	FALSE	FALSE	TRUE	0.476291	0.411699	0.999994
ABCC2_CCDS7484.1_ex5_10:101554194-101554217:+_5-3	ABCC2	354;352;214	505;343	306.667	424	FALSE	FALSE	FALSE	TRUE	0.146296	0.686478	0.999994
ABCC2_CCDS7484.1_ex6_10:101556878-101556901:-_5-4	ABCC2	518;723;696	809;560	645.667	684.5	FALSE	FALSE	FALSE	TRUE	-0.163942	0.551945	0.999994
ABCC3_CCDS32681.1_ex1_17:48733267-48733290:-_5-1	ABCC3	170;183;322	257;206	225	231.5	FALSE	FALSE	FALSE	TRUE	-0.177356	0.639195	0.999994
ABCC3_CCDS32681.1_ex1_17:48733311-48733334:-_5-2	ABCC3	614;813;993	1018;782	806.667	900	FALSE	FALSE	FALSE	TRUE	-0.0723166	0.793396	0.999994
ABCC3_CCDS32681.1_ex3_17:48734423-48734446:+_5-3	ABCC3	276;353;295	422;251	308	336.5	FALSE	FALSE	FALSE	TRUE	-0.146516	0.662361	0.999994
ABCC3_CCDS32681.1_ex6_17:48736602-48736625:-_5-4	ABCC3	286;224;229	414;230	246.333	322	FALSE	FALSE	FALSE	TRUE	0.0667898	0.859962	0.999994
ABCC3_CCDS32681.1_ex7_17:48738310-48738333:+_5-5	ABCC3	90;155;283	167;144	176	155.5	FALSE	FALSE	FALSE	TRUE	-0.345636	0.440437	0.999994
ABCC4_CCDS45061.1_ex13_13:95858780-95858803:-_5-1	ABCC4	139;227;297	185;228	221	206.5	FALSE	FALSE	FALSE	TRUE	-0.28197	0.46707	0.999994
ABCC4_CCDS45061.1_ex13_13:95858877-95858900:+_5-2	ABCC4	553;813;1043	1049;1038	803	1043.5	FALSE	FALSE	FALSE	TRUE	0.173656	0.534837	0.999994
ABCC4_CCDS45061.1_ex14_13:95860148-95860171:-_5-3	ABCC4	431;623;849	821;883	634.333	852	FALSE	FALSE	FALSE	TRUE	0.227999	0.409866	0.999994
ABCC4_CCDS45061.1_ex17_13:95886862-95886885:-_5-5	ABCC4	41;157;210	200;270	136	235	FALSE	FALSE	FALSE	TRUE	0.672146	0.163978	0.999994
ABCC5_CCDS33898.1_ex2_3:183706425-183706448:-_5-1	ABCC5	60;136;83	74;121	93	97.5	FALSE	FALSE	FALSE	TRUE	-0.128432	0.797343	0.999994
ABCC5_CCDS33898.1_ex2_3:183706483-183706506:+_5-2	ABCC5	373;439;585	682;667	465.667	674.5	FALSE	FALSE	FALSE	TRUE	0.309089	0.256283	0.999994
ABCC5_CCDS33898.1_ex3_3:183707010-183707033:+_5-3	ABCC5	101;157;229	175;201	162.333	188	FALSE	FALSE	FALSE	TRUE	0.028564	0.945856	0.999994
ABCC5_CCDS33898.1_ex3_3:183707087-183707110:+_5-4	ABCC5	122;179;205	132;195	168.667	163.5	FALSE	FALSE	FALSE	TRUE	-0.242829	0.57077	0.999994
ABCC5_CCDS33898.1_ex4_3:183732050-183732073:-_5-5	ABCC5	63;192;344	247;268	199.667	257.5	FALSE	FALSE	FALSE	TRUE	0.24882	0.583311	0.999994
ABCC6_CCDS10568.1_ex15_16:16276732-16276755:-_10-1	ABCC6	377;420;599	507;508	465.333	507.5	FALSE	FALSE	FALSE	TRUE	-0.0993054	0.72612	0.999994
ABCC6_CCDS10568.1_ex17_16:16281043-16281066:-_10-2	ABCC6	149;192;359	300;137	233.333	218.5	FALSE	FALSE	FALSE	TRUE	-0.311132	0.452426	0.999994
ABCC6_CCDS10568.1_ex18_16:16282818-16282841:-_10-3	ABCC6	103;161;155	183;164	139.667	173.5	FALSE	FALSE	FALSE	TRUE	0.0873523	0.83654	0.999994
ABCC6_CCDS10568.1_ex21_16:16291900-16291923:-_10-4	ABCC6	958;1218;1226	1294;1266	1134	1280	FALSE	FALSE	FALSE	TRUE	-0.0659516	0.824615	0.999994
ABCC6_CCDS10568.1_ex23_16:16297388-16297411:+_10-5	ABCC6	221;409;543	371;309	391	340	FALSE	FALSE	FALSE	TRUE	-0.388995	0.222819	0.999994
ABCC6_CCDS10568.1_ex29_16:16315548-16315571:-_10-7	ABCC6	114;145;238	188;208	165.667	198	FALSE	FALSE	FALSE	TRUE	0.0629825	0.879144	0.999994
ABCC6_CCDS10568.1_ex29_16:16315589-16315612:-_10-9	ABCC6	889;915;649	1538;1080	817.667	1309	FALSE	FALSE	FALSE	TRUE	0.371806	0.255918	0.999994
ABCC6_CCDS10568.1_ex29_16:16315617-16315640:-_10-10	ABCC6	42;61;372	99;115	158.333	107	FALSE	FALSE	FALSE	TRUE	-0.638243	0.314511	0.999994
ABCC8_CCDS31437.1_ex24_11:17449412-17449435:-_5-1	ABCC8	1323;1328;1046	2046;1086	1232.33	1566	FALSE	FALSE	FALSE	TRUE	0.0310751	0.929662	0.999994
ABCC8_CCDS31437.1_ex27_11:17452374-17452397:+_5-2	ABCC8	517;820;622	522;801	653	661.5	FALSE	FALSE	FALSE	TRUE	-0.200191	0.51288	0.999994
ABCC8_CCDS31437.1_ex34_11:17483198-17483221:+_5-4	ABCC8	155;292;385	445;412	277.333	428.5	FALSE	FALSE	FALSE	TRUE	0.444748	0.169987	0.999994
ABCC8_CCDS31437.1_ex35_11:17485059-17485082:+_5-5	ABCC8	104;142;254	205;156	166.667	180.5	FALSE	FALSE	FALSE	TRUE	-0.0801423	0.851574	0.999994
ABCC9_CCDS8693.1_ex25_12:22040805-22040828:-_5-1	ABCC9	683;814;593	1023;674	696.667	848.5	FALSE	FALSE	FALSE	TRUE	-0.00510667	0.98666	0.999994
ABCC9_CCDS8693.1_ex30_12:22063203-22063226:+_5-2	ABCC9	670;891;715	1009;1130	758.667	1069.5	FALSE	FALSE	FALSE	TRUE	0.248149	0.395228	0.999994
ABCC9_CCDS8693.1_ex34_12:22069870-22069893:-_5-3	ABCC9	324;615;628	623;586	522.333	604.5	FALSE	FALSE	FALSE	TRUE	0.0107524	0.969273	0.999994
ABCC9_CCDS8693.1_ex35_12:22078940-22078963:+_5-4	ABCC9	120;195;238	258;196	184.333	227	FALSE	FALSE	FALSE	TRUE	0.0898768	0.816851	0.999994
ABCD1_CCDS14728.1_ex0_X:152991038-152991061:-_5-1	ABCD1	1895;2573;1800	3025;3242	2089.33	3133.5	FALSE	FALSE	FALSE	TRUE	0.327502	0.351914	0.999994
ABCD1_CCDS14728.1_ex0_X:152991083-152991106:+_5-2	ABCD1	687;840;716	904;862	747.667	883	FALSE	FALSE	FALSE	TRUE	-0.0191461	0.946566	0.999994
ABCD1_CCDS14728.1_ex0_X:152991197-152991220:-_5-3	ABCD1	68;129;189	135;201	128.667	168	FALSE	FALSE	FALSE	TRUE	0.229762	0.617974	0.999994
ABCD1_CCDS14728.1_ex0_X:152991257-152991280:+_5-4	ABCD1	111;279;418	260;296	269.333	278	FALSE	FALSE	FALSE	TRUE	-0.0951111	0.808448	0.999994
ABCD1_CCDS14728.1_ex0_X:152991557-152991580:+_5-5	ABCD1	866;694;770	1230;715	776.667	972.5	FALSE	FALSE	FALSE	TRUE	0.0140005	0.965281	0.999994
ABCD2_CCDS8734.1_ex9_12:40012638-40012661:+_5-2	ABCD2	237;303;310	342;348	283.333	345	FALSE	FALSE	FALSE	TRUE	0.0475492	0.882285	0.999994
ABCD2_CCDS8734.1_ex9_12:40012811-40012834:-_5-3	ABCD2	1372;1539;1071	1564;2436	1327.33	2000	FALSE	FALSE	FALSE	TRUE	0.32707	0.367437	0.999994
ABCD2_CCDS8734.1_ex9_12:40012977-40013000:+_5-4	ABCD2	240;237;265	364;292	247.333	328	FALSE	FALSE	FALSE	TRUE	0.138844	0.683744	0.999994
ABCD2_CCDS8734.1_ex9_12:40013274-40013297:-_5-5	ABCD2	146;150;131	270;186	142.333	228	FALSE	FALSE	FALSE	TRUE	0.390207	0.351207	0.999994
ABCD3_CCDS44175.1_ex1_1:94924178-94924201:-_5-1	ABCD3	96;166;242	144;124	168	134	FALSE	FALSE	FALSE	TRUE	-0.511033	0.248125	0.999994
ABCD3_CCDS44175.1_ex4_1:94939320-94939343:+_5-2	ABCD3	2324;2465;1548	3313;1785	2112.33	2549	FALSE	FALSE	FALSE	TRUE	-0.0528622	0.892019	0.999994
ABCD3_CCDS44175.1_ex5_1:94940741-94940764:+_5-4	ABCD3	338;536;696	651;721	523.333	686	FALSE	FALSE	FALSE	TRUE	0.199028	0.476434	0.999994
ABCD3_CCDS44175.1_ex5_1:94940775-94940798:-_5-5	ABCD3	162;222;189	194;346	191	270	FALSE	FALSE	FALSE	TRUE	0.279026	0.48304	0.999994
ABCD4_CCDS9828.1_ex15_14:74764627-74764650:-_5-3	ABCD4	159;227;467	354;217	284.333	285.5	FALSE	FALSE	FALSE	TRUE	-0.181196	0.633661	0.999994
ABCD4_CCDS9828.1_ex16_14:74766322-74766345:+_5-4	ABCD4	233;350;231	327;318	271.333	322.5	FALSE	FALSE	FALSE	TRUE	-0.00350068	0.991934	0.999994
ABCD4_CCDS9828.1_ex17_14:74766843-74766866:+_5-5	ABCD4	63;151;141	263;221	118.333	242	FALSE	FALSE	FALSE	TRUE	0.839036	0.0494397	0.999994
ABCE1_CCDS34071.1_ex3_4:146030281-146030304:+_5-3	ABCE1	143;178;437	183;234	252.667	208.5	FALSE	FALSE	FALSE	TRUE	-0.430584	0.305284	0.999994
ABCE1_CCDS34071.1_ex8_4:146038520-146038543:-_5-5	ABCE1	46;110;311	119;75	155.667	97	FALSE	FALSE	FALSE	TRUE	-0.804482	0.154455	0.999994
ABCF1_CCDS34380.1_ex10_6:30551395-30551418:+_5-3	ABCF1	358;491;668	684;317	505.667	500.5	FALSE	FALSE	FALSE	TRUE	-0.252316	0.421293	0.999994
ABCF1_CCDS34380.1_ex13_6:30552235-30552258:+_5-5	ABCF1	56;183;231	106;113	156.667	109.5	FALSE	FALSE	FALSE	TRUE	-0.654781	0.188314	0.999994
ABCF1_CCDS34380.1_ex9_6:30550909-30550932:-_5-2	ABCF1	238;299;313	386;247	283.333	316.5	FALSE	FALSE	FALSE	TRUE	-0.0960713	0.773356	0.999994
ABCF2_CCDS5922.1_ex10_7:150919626-150919649:-_5-1	ABCF2	254;339;268	347;282	287	314.5	FALSE	FALSE	FALSE	TRUE	-0.128637	0.701068	0.999994
ABCF2_CCDS5922.1_ex11_7:150920839-150920862:-_5-2	ABCF2	97;251;355	197;179	234.333	188	FALSE	FALSE	FALSE	TRUE	-0.469995	0.266165	0.999994
ABCF2_CCDS5922.1_ex11_7:150920918-150920941:+_5-3	ABCF2	77;159;394	184;133	210	158.5	FALSE	FALSE	FALSE	TRUE	-0.541314	0.266939	0.999994
ABCF2_CCDS5922.1_ex13_7:150921873-150921896:+_5-5	ABCF2	234;344;385	430;228	321	329	FALSE	FALSE	FALSE	TRUE	-0.205709	0.537663	0.999994
ABCF3_CCDS3254.1_ex4_3:183905479-183905502:-_5-1	ABCF3	791;1088;602	1173;605	827	889	FALSE	FALSE	FALSE	TRUE	-0.197345	0.566473	0.999994
ABCF3_CCDS3254.1_ex5_3:183905755-183905778:+_5-2	ABCF3	395;620;645	626;698	553.333	662	FALSE	FALSE	FALSE	TRUE	0.0488738	0.858642	0.999994
ABCF3_CCDS3254.1_ex6_3:183905942-183905965:+_5-3	ABCF3	151;231;471	260;374	284.333	317	FALSE	FALSE	FALSE	TRUE	0.0105677	0.977946	0.999994
ABCF3_CCDS3254.1_ex8_3:183906714-183906737:+_5-5	ABCF3	196;312;406	376;335	304.667	355.5	FALSE	FALSE	FALSE	TRUE	0.0220776	0.944948	0.999994
ABCG1_CCDS13681.1_ex5_21:43702417-43702440:+_5-2	ABCG1	377;376;683	547;333	478.667	440	FALSE	FALSE	FALSE	TRUE	-0.356558	0.253327	0.999994
ABCG1_CCDS13681.1_ex5_21:43702448-43702471:+_5-3	ABCG1	421;582;432	775;802	478.333	788.5	FALSE	FALSE	FALSE	TRUE	0.469598	0.100025	0.999994
ABCG1_CCDS13681.1_ex6_21:43704760-43704783:-_5-5	ABCG1	337;322;408	513;293	355.667	403	FALSE	FALSE	FALSE	TRUE	-0.0955043	0.766339	0.999994
ABCG2_CCDS3628.1_ex10_4:89042831-89042854:-_5-2	ABCG2	332;522;587	474;637	480.333	555.5	FALSE	FALSE	FALSE	TRUE	0.0139209	0.961636	0.999994
ABCG2_CCDS3628.1_ex12_4:89053044-89053067:-_5-4	ABCG2	146;124;291	251;192	187	221.5	FALSE	FALSE	FALSE	TRUE	0.0253386	0.951419	0.999994
ABCG4_CCDS8415.1_ex0_11:119020874-119020897:-_5-1	ABCG4	136;197;211	287;328	181.333	307.5	FALSE	FALSE	FALSE	TRUE	0.546732	0.131504	0.999994
ABCG4_CCDS8415.1_ex0_11:119020894-119020917:-_5-2	ABCG4	261;387;488	425;499	378.667	462	FALSE	FALSE	FALSE	TRUE	0.0886265	0.764522	0.999994
ABCG4_CCDS8415.1_ex1_11:119024760-119024783:+_5-3	ABCG4	97;146;135	153;207	126	180	FALSE	FALSE	FALSE	TRUE	0.299056	0.492745	0.999994
ABCG4_CCDS8415.1_ex4_11:119025505-119025528:-_5-4	ABCG4	594;739;610	863;833	647.667	848	FALSE	FALSE	FALSE	TRUE	0.129885	0.646804	0.999994
ABCG4_CCDS8415.1_ex6_11:119027329-119027352:-_5-5	ABCG4	79;44;113	89;109	78.6667	99	FALSE	FALSE	FALSE	TRUE	0.0921341	0.855961	0.999994
ABCG5_CCDS1814.1_ex11_2:44065008-44065031:-_5-4	ABCG5	80;115;236	172;147	143.667	159.5	FALSE	FALSE	FALSE	TRUE	-0.0231958	0.959541	0.999994
ABCG5_CCDS1814.1_ex11_2:44065081-44065104:-_5-5	ABCG5	399;572;641	527;830	537.333	678.5	FALSE	FALSE	FALSE	TRUE	0.137622	0.6417	0.999994
ABCG5_CCDS1814.1_ex5_2:44051553-44051576:-_5-1	ABCG5	100;140;283	157;162	174.333	159.5	FALSE	FALSE	FALSE	TRUE	-0.297553	0.504047	0.999994
ABCG5_CCDS1814.1_ex7_2:44053606-44053629:+_5-2	ABCG5	433;535;750	637;592	572.667	614.5	FALSE	FALSE	FALSE	TRUE	-0.116095	0.672137	0.999994
ABCG5_CCDS1814.1_ex8_2:44055199-44055222:+_5-3	ABCG5	573;648;413	839;548	544.667	693.5	FALSE	FALSE	FALSE	TRUE	0.0434026	0.892569	0.999994
ABCG8_CCDS1815.1_ex3_2:44078875-44078898:-_5-1	ABCG8	757;938;854	1015;1317	849.667	1166	FALSE	FALSE	FALSE	TRUE	0.217061	0.469633	0.999994
ABCG8_CCDS1815.1_ex3_2:44078944-44078967:-_5-2	ABCG8	422;630;814	714;556	622	635	FALSE	FALSE	FALSE	TRUE	-0.182648	0.507099	0.999994
ABCG8_CCDS1815.1_ex4_2:44079544-44079567:+_5-3	ABCG8	199;300;350	315;384	283	349.5	FALSE	FALSE	FALSE	TRUE	0.102967	0.752873	0.999994
ABCG8_CCDS1815.1_ex5_2:44079891-44079914:-_5-4	ABCG8	663;896;765	833;1243	774.667	1038	FALSE	FALSE	FALSE	TRUE	0.193369	0.526197	0.999994
ABHD10_CCDS2963.1_ex0_3:111698017-111698040:+_5-1	ABHD10	64;154;155	146;197	124.333	171.5	FALSE	FALSE	FALSE	TRUE	0.296795	0.51453	0.999994
ABHD10_CCDS2963.1_ex1_3:111700792-111700815:+_5-5	ABHD10	546;818;618	806;868	660.667	837	FALSE	FALSE	FALSE	TRUE	0.101352	0.722849	0.999994
ABHD11_CCDS47607.1_ex2_7:73151890-73151913:-_5-1	ABHD11	139;205;163	181;240	169	210.5	FALSE	FALSE	FALSE	TRUE	0.0876348	0.830339	0.999994
ABHD11_CCDS47607.1_ex2_7:73151931-73151954:+_5-2	ABHD11	243;245;668	492;515	385.333	503.5	FALSE	FALSE	FALSE	TRUE	0.213534	0.538646	0.999994
ABHD11_CCDS47607.1_ex2_7:73151989-73152012:-_5-3	ABHD11	161;225;272	247;186	219.333	216.5	FALSE	FALSE	FALSE	TRUE	-0.244867	0.512114	0.999994
ABHD11_CCDS47607.1_ex3_7:73152724-73152747:+_5-4	ABHD11	81;146;106	108;209	111	158.5	FALSE	FALSE	FALSE	TRUE	0.313442	0.511756	0.999994
ABHD11_CCDS47607.1_ex4_7:73153027-73153050:-_5-5	ABHD11	349;476;667	571;365	497.333	468	FALSE	FALSE	FALSE	TRUE	-0.310641	0.288699	0.999994
ABHD12B_CCDS55916.1_ex3_14:51347235-51347258:-_5-1	ABHD12B	171;214;179	218;172	188	195	FALSE	FALSE	FALSE	TRUE	-0.2119	0.595745	0.999994
ABHD12B_CCDS55916.1_ex4_14:51348322-51348345:+_5-2	ABHD12B	84;84;251	165;59	139.667	112	FALSE	FALSE	FALSE	TRUE	-0.524576	0.328934	0.999994
ABHD12B_CCDS55916.1_ex6_14:51352479-51352502:-_5-3	ABHD12B	111;122;113	101;230	115.333	165.5	FALSE	FALSE	FALSE	TRUE	0.291348	0.547048	0.999994
ABHD12B_CCDS55916.1_ex6_14:51352493-51352516:+_5-4	ABHD12B	417;518;318	810;392	417.667	601	FALSE	FALSE	FALSE	TRUE	0.216747	0.52495	0.999994
ABHD12_CCDS13172.1_ex11_20:25319971-25319994:-_5-3	ABHD12	140;219;390	283;333	249.667	308	FALSE	FALSE	FALSE	TRUE	0.138277	0.707818	0.999994
ABHD12_CCDS13172.1_ex12_20:25371156-25371179:+_5-4	ABHD12	509;823;910	979;1091	747.333	1035	FALSE	FALSE	FALSE	TRUE	0.268045	0.337332	0.999994
ABHD12_CCDS13172.1_ex12_20:25371209-25371232:-_5-5	ABHD12	637;1041;1030	1179;1142	902.667	1160.5	FALSE	FALSE	FALSE	TRUE	0.147205	0.605257	0.999994
ABHD12_CCDS13172.1_ex9_20:25300835-25300858:+_5-1	ABHD12	182;382;541	568;602	368.333	585	FALSE	FALSE	FALSE	TRUE	0.505424	0.107772	0.999994
ABHD13_CCDS32007.1_ex0_13:108881926-108881949:+_5-3	ABHD13	362;533;587	669;503	494	586	FALSE	FALSE	FALSE	TRUE	0.0178925	0.947796	0.999994
ABHD14A_CCDS2843.1_ex1_3:52011954-52011977:-_5-1	ABHD14A	1135;1146;682	1620;983	987.667	1301.5	FALSE	FALSE	FALSE	TRUE	0.0700461	0.846183	0.999994
ABHD14A_CCDS2843.1_ex1_3:52012050-52012073:+_5-2	ABHD14A	131;229;268	425;471	209.333	448	FALSE	FALSE	FALSE	TRUE	0.905894	0.00609686	0.999994
ABHD14A_CCDS2843.1_ex2_3:52012345-52012368:+_5-4	ABHD14A	958;1046;745	1318;729	916.333	1023.5	FALSE	FALSE	FALSE	TRUE	-0.149926	0.654395	0.999994
ABHD14A_CCDS2843.1_ex3_3:52014403-52014426:-_5-5	ABHD14A	230;302;377	435;456	303	445.5	FALSE	FALSE	FALSE	TRUE	0.339652	0.261489	0.999994
ABHD14B_CCDS2842.1_ex1_3:52003983-52004006:+_5-1	ABHD14B	137;204;399	202;192	246.667	197	FALSE	FALSE	FALSE	TRUE	-0.493826	0.219933	0.999994
ABHD14B_CCDS2842.1_ex1_3:52004079-52004102:+_5-3	ABHD14B	72;136;219	163;158	142.333	160.5	FALSE	FALSE	FALSE	TRUE	0.00792796	0.986021	0.999994
ABHD14B_CCDS2842.1_ex1_3:52004149-52004172:-_5-4	ABHD14B	675;1009;933	953;1130	872.333	1041.5	FALSE	FALSE	FALSE	TRUE	0.0345092	0.905	0.999994
ABHD14B_CCDS2842.1_ex2_3:52005460-52005483:+_5-5	ABHD14B	332;426;696	587;510	484.667	548.5	FALSE	FALSE	FALSE	TRUE	-0.0247963	0.931374	0.999994
ABHD15_CCDS32602.1_ex1_17:27893274-27893297:+_5-1	ABHD15	146;208;250	214;280	201.333	247	FALSE	FALSE	FALSE	TRUE	0.092912	0.805743	0.999994
ABHD15_CCDS32602.1_ex1_17:27893400-27893423:-_5-3	ABHD15	333;535;504	677;443	457.333	560	FALSE	FALSE	FALSE	TRUE	0.0547955	0.847429	0.999994
ABHD15_CCDS32602.1_ex1_17:27893627-27893650:-_5-4	ABHD15	1151;1463;1877	1876;1910	1497	1893	FALSE	FALSE	FALSE	TRUE	0.120239	0.702934	0.999994
ABHD15_CCDS32602.1_ex1_17:27893799-27893822:+_5-5	ABHD15	360;589;546	462;591	498.333	526.5	FALSE	FALSE	FALSE	TRUE	-0.12936	0.653801	0.999994
ABHD16A_CCDS4713.1_ex11_6:31659441-31659464:-_5-2	ABHD16A	377;466;446	559;504	429.667	531.5	FALSE	FALSE	FALSE	TRUE	0.0561459	0.842288	0.999994
ABHD16A_CCDS4713.1_ex12_6:31659655-31659678:+_5-3	ABHD16A	81;152;362	142;158	198.333	150	FALSE	FALSE	FALSE	TRUE	-0.530497	0.270053	0.999994
ABHD16A_CCDS4713.1_ex13_6:31660799-31660822:-_5-4	ABHD16A	869;785;596	1145;633	750	889	FALSE	FALSE	FALSE	TRUE	-0.0827875	0.807708	0.999994
ABHD16A_CCDS4713.1_ex15_6:31664772-31664795:+_5-5	ABHD16A	201;392;376	467;526	323	496.5	FALSE	FALSE	FALSE	TRUE	0.425199	0.162658	0.999994
ABHD16B_CCDS13539.1_ex0_20:62492991-62493014:-_5-1	ABHD16B	583;680;870	795;803	711	799	FALSE	FALSE	FALSE	TRUE	-0.0602591	0.826228	0.999994
ABHD16B_CCDS13539.1_ex0_20:62493189-62493212:+_5-2	ABHD16B	329;562;650	701;457	513.667	579	FALSE	FALSE	FALSE	TRUE	-0.0429844	0.879974	0.999994
ABHD16B_CCDS13539.1_ex0_20:62493289-62493312:+_5-3	ABHD16B	152;322;426	280;327	300	303.5	FALSE	FALSE	FALSE	TRUE	-0.145494	0.682389	0.999994
ABHD16B_CCDS13539.1_ex0_20:62493430-62493453:+_5-4	ABHD16B	69;184;240	315;302	164.333	308.5	FALSE	FALSE	FALSE	TRUE	0.752801	0.0639788	0.999994
ABHD16B_CCDS13539.1_ex0_20:62493537-62493560:-_5-5	ABHD16B	205;247;375	350;289	275.667	319.5	FALSE	FALSE	FALSE	TRUE	-0.00573601	0.986289	0.999994
ABHD17A_CCDS32867.1_ex2_19:1880106-1880129:-_5-1	ABHD17A	168;391;535	306;229	364.667	267.5	FALSE	FALSE	FALSE	TRUE	-0.617088	0.0859086	0.999994
ABHD17A_CCDS32867.1_ex4_19:1881262-1881285:+_5-3	ABHD17A	906;958;693	1327;1045	852.333	1186	FALSE	FALSE	FALSE	TRUE	0.179207	0.575435	0.999994
ABHD17A_CCDS32867.1_ex4_19:1881336-1881359:+_5-5	ABHD17A	187;336;520	397;279	347.667	338	FALSE	FALSE	FALSE	TRUE	-0.225578	0.505845	0.999994
ABHD17B_CCDS35042.1_ex3_9:74489579-74489602:+_5-1	ABHD17B	300;426;310	499;480	345.333	489.5	FALSE	FALSE	FALSE	TRUE	0.250551	0.409911	0.999994
ABHD17C_CCDS45323.1_ex0_15:80987882-80987905:-_5-1	ABHD17C	413;632;818	717;616	621	666.5	FALSE	FALSE	FALSE	TRUE	-0.10376	0.705114	0.999994
ABHD17C_CCDS45323.1_ex0_15:80988038-80988061:+_5-2	ABHD17C	503;639;512	788;644	551.333	716	FALSE	FALSE	FALSE	TRUE	0.111417	0.694025	0.999994
ABHD17C_CCDS45323.1_ex1_15:81041849-81041872:-_5-3	ABHD17C	559;764;772	929;640	698.333	784.5	FALSE	FALSE	FALSE	TRUE	-0.0791042	0.774756	0.999994
ABHD17C_CCDS45323.1_ex1_15:81041908-81041931:-_5-4	ABHD17C	951;1111;1037	1483;1074	1033	1278.5	FALSE	FALSE	FALSE	TRUE	0.0380635	0.899917	0.999994
ABHD17C_CCDS45323.1_ex1_15:81041924-81041947:-_5-5	ABHD17C	75;168;192	171;135	145	153	FALSE	FALSE	FALSE	TRUE	-0.108072	0.808608	0.999994
ABHD1_CCDS1736.1_ex1_2:27351375-27351398:+_5-1	ABHD1	170;162;254	202;260	195.333	231	FALSE	FALSE	FALSE	TRUE	0.0188978	0.96155	0.999994
ABHD1_CCDS1736.1_ex2_2:27351978-27352001:+_5-3	ABHD1	1533;1979;1068	1805;2797	1526.67	2301	FALSE	FALSE	FALSE	TRUE	0.327175	0.392834	0.999994
ABHD1_CCDS1736.1_ex4_2:27352367-27352390:+_5-5	ABHD1	494;579;746	725;535	606.333	630	FALSE	FALSE	FALSE	TRUE	-0.185389	0.499958	0.999994
ABHD2_CCDS10348.1_ex2_15:89698665-89698688:+_5-2	ABHD2	623;878;493	785;874	664.667	829.5	FALSE	FALSE	FALSE	TRUE	0.054389	0.864389	0.999994
ABHD2_CCDS10348.1_ex2_15:89698694-89698717:+_5-3	ABHD2	466;563;875	625;491	634.667	558	FALSE	FALSE	FALSE	TRUE	-0.403745	0.153026	0.999994
ABHD2_CCDS10348.1_ex2_15:89698721-89698744:-_5-4	ABHD2	743;1020;804	1570;1299	855.667	1434.5	FALSE	FALSE	FALSE	TRUE	0.487296	0.100992	0.999994
ABHD2_CCDS10348.1_ex2_15:89698746-89698769:-_5-5	ABHD2	1216;1442;1082	1387;1985	1246.67	1686	FALSE	FALSE	FALSE	TRUE	0.179889	0.599544	0.999994
ABHD3_CCDS32802.1_ex7_18:19283541-19283564:+_5-1	ABHD3	280;434;602	560;599	438.667	579.5	FALSE	FALSE	FALSE	TRUE	0.211728	0.460575	0.999994
ABHD3_CCDS32802.1_ex7_18:19283569-19283592:+_5-2	ABHD3	177;158;175	218;230	170	224	FALSE	FALSE	FALSE	TRUE	0.128361	0.749936	0.999994
ABHD3_CCDS32802.1_ex7_18:19283615-19283638:-_5-3	ABHD3	228;386;344	444;352	319.333	398	FALSE	FALSE	FALSE	TRUE	0.0893736	0.772329	0.999994
ABHD3_CCDS32802.1_ex7_18:19283635-19283658:+_5-4	ABHD3	105;134;351	186;187	196.667	186.5	FALSE	FALSE	FALSE	TRUE	-0.232312	0.604886	0.999994
ABHD3_CCDS32802.1_ex7_18:19283685-19283708:-_5-5	ABHD3	53;98;121	94;115	90.6667	104.5	FALSE	FALSE	FALSE	TRUE	0.0254405	0.957126	0.999994
ABHD4_CCDS9572.1_ex2_14:23072373-23072396:+_5-1	ABHD4	673;677;768	890;704	706	797	FALSE	FALSE	FALSE	TRUE	-0.0918382	0.745149	0.999994
ABHD4_CCDS9572.1_ex2_14:23072477-23072500:-_5-2	ABHD4	1111;1369;1124	1587;1557	1201.33	1572	FALSE	FALSE	FALSE	TRUE	0.127578	0.685898	0.999994
ABHD4_CCDS9572.1_ex2_14:23072515-23072538:+_5-3	ABHD4	67;146;236	178;179	149.667	178.5	FALSE	FALSE	FALSE	TRUE	0.101969	0.822487	0.999994
ABHD4_CCDS9572.1_ex2_14:23072555-23072578:+_5-4	ABHD4	276;355;368	490;205	333	347.5	FALSE	FALSE	FALSE	TRUE	-0.209044	0.54937	0.999994
ABHD5_CCDS2711.1_ex2_3:43743907-43743930:+_5-2	ABHD5	213;264;181	352;477	219.333	414.5	FALSE	FALSE	FALSE	TRUE	0.660862	0.0642078	0.999994
ABHD5_CCDS2711.1_ex2_3:43743924-43743947:-_5-3	ABHD5	460;849;562	741;588	623.667	664.5	FALSE	FALSE	FALSE	TRUE	-0.148511	0.612178	0.999994
ABHD5_CCDS2711.1_ex2_3:43743978-43744001:+_5-4	ABHD5	194;325;624	349;292	381	320.5	FALSE	FALSE	FALSE	TRUE	-0.415139	0.238228	0.999994
ABHD5_CCDS2711.1_ex2_3:43744017-43744040:+_5-5	ABHD5	301;388;382	449;307	357	378	FALSE	FALSE	FALSE	TRUE	-0.17272	0.57415	0.999994
ABHD6_CCDS2887.1_ex1_3:58252912-58252935:+_5-1	ABHD6	174;269;386	259;180	276.333	219.5	FALSE	FALSE	FALSE	TRUE	-0.537183	0.141561	0.999994
ABHD6_CCDS2887.1_ex1_3:58253017-58253040:-_5-2	ABHD6	285;472;442	408;448	399.667	428	FALSE	FALSE	FALSE	TRUE	-0.114378	0.69742	0.999994
ABHD6_CCDS2887.1_ex2_3:58255058-58255081:+_5-3	ABHD6	4023;4020;2670	5563;3579	3571	4571	FALSE	FALSE	FALSE	TRUE	0.0357503	0.927871	0.999994
ABHD6_CCDS2887.1_ex2_3:58255116-58255139:+_5-4	ABHD6	53;114;144	109;104	103.667	106.5	FALSE	FALSE	FALSE	TRUE	-0.135762	0.774869	0.999994
ABHD8_CCDS12355.1_ex3_19:17411913-17411936:-_5-1	ABHD8	164;270;422	266;125	285.333	195.5	FALSE	FALSE	FALSE	TRUE	-0.75223	0.0605381	0.999994
ABHD8_CCDS12355.1_ex3_19:17412108-17412131:-_5-2	ABHD8	609;695;375	787;585	559.667	686	FALSE	FALSE	FALSE	TRUE	-0.015851	0.962411	0.999994
ABHD8_CCDS12355.1_ex3_19:17412155-17412178:+_5-3	ABHD8	117;251;459	286;321	275.667	303.5	FALSE	FALSE	FALSE	TRUE	0.000737452	0.9985	0.999994
ABHD8_CCDS12355.1_ex3_19:17412185-17412208:+_5-4	ABHD8	163;251;331	234;212	248.333	223	FALSE	FALSE	FALSE	TRUE	-0.356933	0.327488	0.999994
ABHD8_CCDS12355.1_ex3_19:17412302-17412325:+_5-5	ABHD8	79;97;162	164;118	112.667	141	FALSE	FALSE	FALSE	TRUE	0.10924	0.810688	0.999994
ABI1_CCDS31169.1_ex5_10:27057833-27057856:+_5-1	ABI1	494;627;571	602;648	564	625	FALSE	FALSE	FALSE	TRUE	-0.0962003	0.730822	0.999994
ABI1_CCDS31169.1_ex6_10:27059179-27059202:+_5-2	ABI1	691;846;706	979;852	747.667	915.5	FALSE	FALSE	FALSE	TRUE	0.0276123	0.923278	0.999994
ABI1_CCDS31169.1_ex8_10:27112164-27112187:+_5-4	ABI1	46;105;158	134;45	103	89.5	FALSE	FALSE	FALSE	TRUE	-0.397955	0.456184	0.999994
ABI1_CCDS31169.1_ex9_10:27149695-27149718:+_5-5	ABI1	1820;2553;1607	2247;3198	1993.33	2722.5	FALSE	FALSE	FALSE	TRUE	0.201153	0.584878	0.999994
ABI2_CCDS2358.1_ex2_2:204245027-204245050:-_5-1	ABI2	454;757;704	729;839	638.333	784	FALSE	FALSE	FALSE	TRUE	0.0857621	0.757142	0.999994
ABI2_CCDS2358.1_ex3_2:204255829-204255852:-_5-2	ABI2	272;345;519	376;584	378.667	480	FALSE	FALSE	FALSE	TRUE	0.154415	0.625514	0.999994
ABI2_CCDS2358.1_ex4_2:204259432-204259455:-_5-3	ABI2	79;118;198	110;189	131.667	149.5	FALSE	FALSE	FALSE	TRUE	0.0240104	0.959379	0.999994
ABI2_CCDS2358.1_ex4_2:204259462-204259485:-_5-4	ABI2	205;241;539	355;367	328.333	361	FALSE	FALSE	FALSE	TRUE	-0.0396007	0.909845	0.999994
ABI2_CCDS2358.1_ex4_2:204259486-204259509:-_5-5	ABI2	508;678;594	939;689	593.333	814	FALSE	FALSE	FALSE	TRUE	0.198168	0.47352	0.999994
ABI3BP_CCDS46880.1_ex19_3:100567653-100567676:+_5-1	ABI3BP	427;467;296	548;550	396.667	549	FALSE	FALSE	FALSE	TRUE	0.178235	0.5851	0.999994
ABI3BP_CCDS46880.1_ex19_3:100567673-100567696:+_5-2	ABI3BP	73;81;202	74;165	118.667	119.5	FALSE	FALSE	FALSE	TRUE	-0.132599	0.799658	0.999994
ABI3BP_CCDS46880.1_ex24_3:100583695-100583718:+_5-3	ABI3BP	430;572;441	701;409	481	555	FALSE	FALSE	FALSE	TRUE	-0.0705935	0.815616	0.999994
ABI3BP_CCDS46880.1_ex31_3:100617721-100617744:+_5-4	ABI3BP	199;211;219	230;340	209.667	285	FALSE	FALSE	FALSE	TRUE	0.201813	0.590869	0.999994
ABI3_CCDS11546.1_ex2_17:47295113-47295136:+_5-1	ABI3	167;160;149	230;128	158.667	179	FALSE	FALSE	FALSE	TRUE	-0.127567	0.771347	0.999994
ABI3_CCDS11546.1_ex2_17:47295169-47295192:-_5-2	ABI3	423;519;778	723;525	573.333	624	FALSE	FALSE	FALSE	TRUE	-0.100841	0.719306	0.999994
ABI3_CCDS11546.1_ex2_17:47295206-47295229:-_5-3	ABI3	146;309;486	366;258	313.667	312	FALSE	FALSE	FALSE	TRUE	-0.177661	0.626559	0.999994
ABI3_CCDS11546.1_ex2_17:47295241-47295264:+_5-4	ABI3	313;505;492	570;315	436.667	442.5	FALSE	FALSE	FALSE	TRUE	-0.221863	0.465092	0.999994
ABI3_CCDS11546.1_ex3_17:47296933-47296956:+_5-5	ABI3	155;266;201	274;406	207.333	340	FALSE	FALSE	FALSE	TRUE	0.500942	0.171587	0.999994
ABL1_CCDS35165.1_ex1_9:133729502-133729525:+_5-1	ABL1	171;223;201	376;193	198.333	284.5	FALSE	FALSE	FALSE	TRUE	0.248305	0.515048	0.999994
ABL1_CCDS35165.1_ex2_9:133730418-133730441:+_5-2	ABL1	277;328;253	276;158	286	217	FALSE	FALSE	FALSE	TRUE	-0.688329	0.0673509	0.999994
ABL1_CCDS35165.1_ex3_9:133738200-133738223:+_5-3	ABL1	5204;4967;2964	7534;4034	4378.33	5784	FALSE	FALSE	FALSE	TRUE	0.0605028	0.886297	0.999994
ABL1_CCDS35165.1_ex3_9:133738282-133738305:+_5-4	ABL1	228;252;434	311;367	304.667	339	FALSE	FALSE	FALSE	TRUE	-0.0474529	0.887324	0.999994
ABL1_CCDS35165.1_ex7_9:133753843-133753866:-_5-5	ABL1	553;798;522	799;1101	624.333	950	FALSE	FALSE	FALSE	TRUE	0.361965	0.244235	0.999994
ABL2_CCDS30947.1_ex7_1:179090845-179090868:-_5-1	ABL2	540;645;500	859;436	561.667	647.5	FALSE	FALSE	FALSE	TRUE	-0.0897985	0.775843	0.999994
ABL2_CCDS30947.1_ex8_1:179095555-179095578:-_5-2	ABL2	1342;1785;1404	1936;1295	1510.33	1615.5	FALSE	FALSE	FALSE	TRUE	-0.174187	0.597885	0.999994
ABL2_CCDS30947.1_ex8_1:179095735-179095758:-_5-3	ABL2	740;928;896	972;1251	854.667	1111.5	FALSE	FALSE	FALSE	TRUE	0.14525	0.623482	0.999994
ABL2_CCDS30947.1_ex9_1:179100556-179100579:+_5-4	ABL2	775;1028;1099	1320;815	967.333	1067.5	FALSE	FALSE	FALSE	TRUE	-0.108305	0.713441	0.999994
ABL2_CCDS30947.1_ex9_1:179100594-179100617:-_5-5	ABL2	369;636;584	793;590	529.667	691.5	FALSE	FALSE	FALSE	TRUE	0.157651	0.567395	0.999994
ABLIM1_CCDS31288.1_ex11_10:116225536-116225559:-_5-1	ABLIM1	305;526;654	617;516	495	566.5	FALSE	FALSE	FALSE	TRUE	-0.0042297	0.988024	0.999994
ABLIM1_CCDS31288.1_ex11_10:116225558-116225581:+_5-2	ABLIM1	645;870;1068	1071;970	861	1020.5	FALSE	FALSE	FALSE	TRUE	0.0243589	0.930356	0.999994
ABLIM1_CCDS31288.1_ex13_10:116232848-116232871:+_5-3	ABLIM1	242;369;374	333;358	328.333	345.5	FALSE	FALSE	FALSE	TRUE	-0.142948	0.64725	0.999994
ABLIM1_CCDS31288.1_ex14_10:116233706-116233729:-_5-5	ABLIM1	104;162;71	203;140	112.333	171.5	FALSE	FALSE	FALSE	TRUE	0.323623	0.500853	0.999994
ABLIM2_CCDS47011.1_ex8_4:8037919-8037942:+_5-1	ABLIM2	401;570;274	590;446	415	518	FALSE	FALSE	FALSE	TRUE	0.030408	0.929076	0.999994
ABLIM2_CCDS47011.1_ex8_4:8037938-8037961:+_5-2	ABLIM2	98;115;204	198;160	139	179	FALSE	FALSE	FALSE	TRUE	0.156076	0.719215	0.999994
ABLIM2_CCDS47011.1_ex8_4:8037961-8037984:-_5-3	ABLIM2	65;130;116	111;81	103.667	96	FALSE	FALSE	FALSE	TRUE	-0.326568	0.488526	0.999994
ABLIM2_CCDS47011.1_ex8_4:8037982-8038005:-_5-4	ABLIM2	69;154;263	132;168	162	150	FALSE	FALSE	FALSE	TRUE	-0.246793	0.601959	0.999994
ABLIM2_CCDS47011.1_ex9_4:8046885-8046908:+_5-5	ABLIM2	50;89;190	107;165	109.667	136	FALSE	FALSE	FALSE	TRUE	0.180956	0.719489	0.999994
ABLIM3_CCDS4294.1_ex2_5:148577900-148577923:+_5-1	ABLIM3	737;979;620	866;1075	778.667	970.5	FALSE	FALSE	FALSE	TRUE	0.0579376	0.855263	0.999994
ABLIM3_CCDS4294.1_ex2_5:148577937-148577960:-_5-2	ABLIM3	185;338;428	410;256	317	333	FALSE	FALSE	FALSE	TRUE	-0.133243	0.692407	0.999994
ABLIM3_CCDS4294.1_ex9_5:148617060-148617083:+_5-4	ABLIM3	294;306;189	495;221	263	358	FALSE	FALSE	FALSE	TRUE	0.113687	0.774297	0.999994
ABLIM3_CCDS4294.1_ex9_5:148617123-148617146:+_5-5	ABLIM3	83;253;394	337;332	243.333	334.5	FALSE	FALSE	FALSE	TRUE	0.327382	0.422155	0.999994
ABRACL_CCDS43509.1_ex1_6:139363895-139363918:-_4-2	ABRACL	81;174;249	247;271	168	259	FALSE	FALSE	FALSE	TRUE	0.465343	0.255881	0.999994
ABRACL_CCDS43509.1_ex1_6:139363916-139363939:-_4-3	ABRACL	133;201;100	221;103	144.667	162	FALSE	FALSE	FALSE	TRUE	-0.135475	0.778098	0.999994
ABRACL_CCDS43509.1_ex1_6:139363939-139363962:+_4-4	ABRACL	58;54;129	117;121	80.3333	119	FALSE	FALSE	FALSE	TRUE	0.370816	0.444951	0.999994
ABRA_CCDS6305.1_ex1_8:107781927-107781950:+_5-1	ABRA	572;688;595	736;870	618.333	803	FALSE	FALSE	FALSE	TRUE	0.126367	0.65996	0.999994
ABRA_CCDS6305.1_ex1_8:107782012-107782035:+_5-2	ABRA	1058;1499;1577	1461;1937	1378	1699	FALSE	FALSE	FALSE	TRUE	0.0901893	0.777949	0.999994
ABRA_CCDS6305.1_ex1_8:107782078-107782101:-_5-3	ABRA	483;544;261	756;363	429.333	559.5	FALSE	FALSE	FALSE	TRUE	0.0463582	0.902535	0.999994
ABRA_CCDS6305.1_ex1_8:107782285-107782308:-_5-5	ABRA	128;120;126	191;144	124.667	167.5	FALSE	FALSE	FALSE	TRUE	0.14432	0.744367	0.999994
ABR_CCDS10999.1_ex16_17:976879-976902:+_11-9	ABR	327;419;421	531;323	389	427	FALSE	FALSE	FALSE	TRUE	-0.124614	0.680159	0.999994
ABR_CCDS10999.1_ex18_17:986839-986862:+_11-11	ABR	113;132;201	226;129	148.667	177.5	FALSE	FALSE	FALSE	TRUE	0.0191293	0.964866	0.999994
ABR_CCDS10999.1_ex21_17:1028604-1028627:+_11-1	ABR	1851;1787;1064	2642;1526	1567.33	2084	FALSE	FALSE	FALSE	TRUE	0.074785	0.847815	0.999994
ABR_CCDS10999.1_ex5_17:915941-915964:+_11-3	ABR	1277;1182;974	2006;1086	1144.33	1546	FALSE	FALSE	FALSE	TRUE	0.113563	0.746791	0.999994
ABR_CCDS10999.1_ex5_17:915960-915983:-_11-4	ABR	164;172;150	207;428	162	317.5	FALSE	FALSE	FALSE	TRUE	0.727787	0.0808401	0.999994
ABR_CCDS10999.1_ex5_17:915986-916009:+_11-5	ABR	452;592;648	774;515	564	644.5	FALSE	FALSE	FALSE	TRUE	-0.0539646	0.845192	0.999994
ABT1_CCDS4616.1_ex0_6:26597385-26597408:-_5-1	ABT1	81;129;344	147;152	184.667	149.5	FALSE	FALSE	FALSE	TRUE	-0.438967	0.366911	0.999994
ABT1_CCDS4616.1_ex0_6:26597412-26597435:-_5-2	ABT1	142;363;547	271;190	350.667	230.5	FALSE	FALSE	FALSE	TRUE	-0.763645	0.0506918	0.999994
ABT1_CCDS4616.1_ex1_6:26598142-26598165:-_5-3	ABT1	185;298;304	213;380	262.333	296.5	FALSE	FALSE	FALSE	TRUE	-0.0133484	0.971005	0.999994
ABT1_CCDS4616.1_ex1_6:26598205-26598228:+_5-4	ABT1	133;96;362	178;143	197	160.5	FALSE	FALSE	FALSE	TRUE	-0.481454	0.317797	0.999994
ABTB1_CCDS3045.1_ex7_3:127396021-127396044:-_5-1	ABTB1	277;239;420	433;360	312	396.5	FALSE	FALSE	FALSE	TRUE	0.103715	0.748926	0.999994
ABTB1_CCDS3045.1_ex9_3:127396538-127396561:+_5-3	ABTB1	573;715;604	908;760	630.667	834	FALSE	FALSE	FALSE	TRUE	0.140291	0.617044	0.999994
ABTB1_CCDS3045.1_ex9_3:127396619-127396642:-_5-4	ABTB1	262;245;585	546;259	364	402.5	FALSE	FALSE	FALSE	TRUE	-0.0804783	0.825668	0.999994
ABTB2_CCDS7890.2_ex13_11:34194754-34194777:-_5-1	ABTB2	338;465;457	591;352	420	471.5	FALSE	FALSE	FALSE	TRUE	-0.087156	0.768726	0.999994
ABTB2_CCDS7890.2_ex13_11:34194811-34194834:+_5-2	ABTB2	814;862;733	1353;832	803	1092.5	FALSE	FALSE	FALSE	TRUE	0.148801	0.632138	0.999994
ABTB2_CCDS7890.2_ex15_11:34226169-34226192:+_5-3	ABTB2	1099;1428;1333	1448;1710	1286.67	1579	FALSE	FALSE	FALSE	TRUE	0.0591495	0.850818	0.999994
ABTB2_CCDS7890.2_ex16_11:34378449-34378472:+_5-4	ABTB2	530;768;640	635;963	646	799	FALSE	FALSE	FALSE	TRUE	0.0844418	0.778346	0.999994
ABTB2_CCDS7890.2_ex16_11:34379004-34379027:+_5-5	ABTB2	142;181;166	189;196	163	192.5	FALSE	FALSE	FALSE	TRUE	-0.00444448	0.991317	0.999994
ACAA1_CCDS2673.1_ex10_3:38178145-38178168:+_5-5	ACAA1	266;356;302	515;243	308	379	FALSE	FALSE	FALSE	TRUE	0.0219617	0.948999	0.999994
ACAA1_CCDS2673.1_ex4_3:38168105-38168128:+_5-1	ACAA1	487;700;874	796;787	687	791.5	FALSE	FALSE	FALSE	TRUE	-0.00478715	0.985978	0.999994
ACAA1_CCDS2673.1_ex5_3:38169304-38169327:-_5-2	ACAA1	772;762;488	937;845	674	891	FALSE	FALSE	FALSE	TRUE	0.0944425	0.774908	0.999994
ACAA1_CCDS2673.1_ex8_3:38173441-38173464:-_5-4	ACAA1	1357;1531;1144	2145;1294	1344	1719.5	FALSE	FALSE	FALSE	TRUE	0.0564596	0.869571	0.999994
ACAA2_CCDS11939.1_ex5_18:47320656-47320679:+_5-1	ACAA2	539;749;669	868;889	652.333	878.5	FALSE	FALSE	FALSE	TRUE	0.191452	0.48739	0.999994
ACAA2_CCDS11939.1_ex6_18:47322134-47322157:+_5-2	ACAA2	64;88;139	106;201	97	153.5	FALSE	FALSE	FALSE	TRUE	0.492835	0.30517	0.999994
ACAA2_CCDS11939.1_ex6_18:47322164-47322187:+_5-3	ACAA2	88;145;390	217;175	207.667	196	FALSE	FALSE	FALSE	TRUE	-0.224746	0.627976	0.999994
ACAA2_CCDS11939.1_ex7_18:47323832-47323855:+_5-4	ACAA2	848;907;600	1182;960	785	1071	FALSE	FALSE	FALSE	TRUE	0.147307	0.64907	0.999994
ACAA2_CCDS11939.1_ex7_18:47323875-47323898:+_5-5	ACAA2	611;839;534	921;890	661.333	905.5	FALSE	FALSE	FALSE	TRUE	0.18722	0.5358	0.999994
ACACA_CCDS11317.1_ex27_17:35578744-35578767:+_5-1	ACACA	74;171;72	63;121	105.667	92	FALSE	FALSE	FALSE	TRUE	-0.407874	0.444475	0.999994
ACACA_CCDS11317.1_ex30_17:35583268-35583291:+_5-2	ACACA	844;1162;1015	1129;1160	1007	1144.5	FALSE	FALSE	FALSE	TRUE	-0.0561036	0.849119	0.999994
ACACA_CCDS11317.1_ex36_17:35602062-35602085:-_5-3	ACACA	55;127;294	151;131	158.667	141	FALSE	FALSE	FALSE	TRUE	-0.296818	0.558925	0.999994
ACACA_CCDS11317.1_ex37_17:35603874-35603897:-_5-4	ACACA	74;125;82	88;187	93.6667	137.5	FALSE	FALSE	FALSE	TRUE	0.343732	0.489823	0.999994
ACACA_CCDS11317.1_ex40_17:35608949-35608972:+_5-5	ACACA	99;195;517	191;237	270.333	214	FALSE	FALSE	FALSE	TRUE	-0.447658	0.331442	0.999994
ACACB_CCDS31898.1_ex0_12:109577719-109577742:+_5-1	ACACB	34;116;240	150;120	130	135	FALSE	FALSE	FALSE	TRUE	-0.0616508	0.909048	0.999994
ACACB_CCDS31898.1_ex0_12:109577758-109577781:+_5-2	ACACB	404;588;631	720;593	541	656.5	FALSE	FALSE	FALSE	TRUE	0.0512239	0.849109	0.999994
ACACB_CCDS31898.1_ex12_12:109629453-109629476:+_5-4	ACACB	170;135;212	242;370	172.333	306	FALSE	FALSE	FALSE	TRUE	0.591047	0.135144	0.999994
ACACB_CCDS31898.1_ex17_12:109639499-109639522:-_5-5	ACACB	54;97;138	82;144	96.3333	113	FALSE	FALSE	FALSE	TRUE	0.073758	0.880621	0.999994
ACACB_CCDS31898.1_ex5_12:109611981-109612004:-_5-3	ACACB	528;615;576	694;999	573	846.5	FALSE	FALSE	FALSE	TRUE	0.323052	0.273777	0.999994
ACAD10_CCDS31903.1_ex5_12:112153664-112153687:+_5-2	ACAD10	140;226;312	267;284	226	275.5	FALSE	FALSE	FALSE	TRUE	0.0985114	0.786142	0.999994
ACAD10_CCDS31903.1_ex7_12:112165845-112165868:-_5-4	ACAD10	644;771;932	850;1114	782.333	982	FALSE	FALSE	FALSE	TRUE	0.108364	0.707085	0.999994
ACAD10_CCDS31903.1_ex8_12:112167618-112167641:+_5-5	ACAD10	384;441;519	591;443	448	517	FALSE	FALSE	FALSE	TRUE	-0.0432032	0.878212	0.999994
ACAD11_CCDS3074.1_ex13_3:132349354-132349377:-_5-1	ACAD11	101;114;249	166;156	154.667	161	FALSE	FALSE	FALSE	TRUE	-0.129254	0.773592	0.999994
ACAD11_CCDS3074.1_ex14_3:132350279-132350302:-_5-2	ACAD11	266;379;465	486;289	370	387.5	FALSE	FALSE	FALSE	TRUE	-0.165902	0.593962	0.999994
ACAD11_CCDS3074.1_ex15_3:132358429-132358452:+_5-3	ACAD11	479;640;364	684;524	494.333	604	FALSE	FALSE	FALSE	TRUE	0.00305269	0.992342	0.999994
ACAD11_CCDS3074.1_ex16_3:132360960-132360983:+_5-4	ACAD11	56;92;378	128;102	175.333	115	FALSE	FALSE	FALSE	TRUE	-0.717019	0.208739	0.999994
ACAD11_CCDS3074.1_ex19_3:132378471-132378494:-_5-5	ACAD11	340;405;296	558;454	347	506	FALSE	FALSE	FALSE	TRUE	0.264946	0.393315	0.999994
ACAD8_CCDS8498.1_ex0_11:134123591-134123614:-_5-1	ACAD8	998;1218;1208	1467;1038	1141.33	1252.5	FALSE	FALSE	FALSE	TRUE	-0.126427	0.676342	0.999994
ACAD8_CCDS8498.1_ex2_11:134127012-134127035:+_5-2	ACAD8	168;372;411	467;393	317	430	FALSE	FALSE	FALSE	TRUE	0.253821	0.429341	0.999994
ACAD8_CCDS8498.1_ex3_11:134128416-134128439:-_5-3	ACAD8	172;132;161	301;198	155	249.5	FALSE	FALSE	FALSE	TRUE	0.38738	0.348419	0.999994
ACAD8_CCDS8498.1_ex5_11:134129537-134129560:+_5-5	ACAD8	278;390;597	523;395	421.667	459	FALSE	FALSE	FALSE	TRUE	-0.0835342	0.778743	0.999994
ACAD9_CCDS3053.1_ex1_3:128603545-128603568:+_5-2	ACAD9	103;183;409	179;165	231.667	172	FALSE	FALSE	FALSE	TRUE	-0.574106	0.197443	0.999994
ACAD9_CCDS3053.1_ex2_3:128612398-128612421:+_5-3	ACAD9	114;146;173	224;122	144.333	173	FALSE	FALSE	FALSE	TRUE	0.0114289	0.979004	0.999994
ACAD9_CCDS3053.1_ex4_3:128615319-128615342:+_5-4	ACAD9	60;145;318	166;131	174.333	148.5	FALSE	FALSE	FALSE	TRUE	-0.362468	0.468225	0.999994
ACAD9_CCDS3053.1_ex5_3:128616476-128616499:+_5-5	ACAD9	535;622;585	842;421	580.667	631.5	FALSE	FALSE	FALSE	TRUE	-0.162722	0.594627	0.999994
ACADL_CCDS2389.1_ex7_2:211081079-211081102:-_5-2	ACADL	274;271;531	367;499	358.667	433	FALSE	FALSE	FALSE	TRUE	0.0762439	0.817362	0.999994
ACADL_CCDS2389.1_ex8_2:211082690-211082713:+_5-4	ACADL	284;436;415	448;385	378.333	416.5	FALSE	FALSE	FALSE	TRUE	-0.091209	0.755933	0.999994
ACADL_CCDS2389.1_ex8_2:211082722-211082745:-_5-5	ACADL	110;231;235	213;280	192	246.5	FALSE	FALSE	FALSE	TRUE	0.182396	0.642634	0.999994
ACADM_CCDS44165.1_ex6_1:76205685-76205708:+_5-3	ACADM	351;488;503	535;480	447.333	507.5	FALSE	FALSE	FALSE	TRUE	-0.0502352	0.856573	0.999994
ACADM_CCDS44165.1_ex6_1:76205760-76205783:+_5-4	ACADM	336;342;287	551;535	321.667	543	FALSE	FALSE	FALSE	TRUE	0.475416	0.125585	0.999994
ACADM_CCDS44165.1_ex8_1:76215118-76215141:+_5-5	ACADM	187;299;123	234;83	203	158.5	FALSE	FALSE	FALSE	TRUE	-0.669757	0.176924	0.999994
ACADSB_CCDS7634.1_ex2_10:124797287-124797310:+_5-1	ACADSB	172;235;214	277;331	207	304	FALSE	FALSE	FALSE	TRUE	0.322774	0.366865	0.999994
ACADSB_CCDS7634.1_ex3_10:124800034-124800057:+_5-3	ACADSB	194;335;537	387;373	355.333	380	FALSE	FALSE	FALSE	TRUE	-0.0756825	0.818021	0.999994
ACADS_CCDS9207.1_ex1_12:121164944-121164967:-_5-1	ACADS	359;513;820	609;541	564	575	FALSE	FALSE	FALSE	TRUE	-0.165425	0.565397	0.999994
ACADS_CCDS9207.1_ex2_12:121174853-121174876:-_5-2	ACADS	283;316;305	546;255	301.333	400.5	FALSE	FALSE	FALSE	TRUE	0.122144	0.722169	0.999994
ACADS_CCDS9207.1_ex2_12:121174909-121174932:-_5-3	ACADS	378;431;582	480;487	463.667	483.5	FALSE	FALSE	FALSE	TRUE	-0.165744	0.558778	0.999994
ACADS_CCDS9207.1_ex4_12:121175681-121175704:-_5-4	ACADS	633;733;884	942;1333	750	1137.5	FALSE	FALSE	FALSE	TRUE	0.380557	0.197889	0.999994
ACADS_CCDS9207.1_ex4_12:121175748-121175771:+_5-5	ACADS	896;1164;1035	1436;1929	1031.67	1682.5	FALSE	FALSE	FALSE	TRUE	0.471066	0.135826	0.999994
ACADVL_CCDS11090.1_ex1_17:7123483-7123506:+_5-1	ACADVL	56;125;97	150;110	92.6667	130	FALSE	FALSE	FALSE	TRUE	0.272095	0.559985	0.999994
ACADVL_CCDS11090.1_ex3_17:7123982-7124005:-_5-2	ACADVL	198;280;464	242;210	314	226	FALSE	FALSE	FALSE	TRUE	-0.666649	0.0612336	0.999994
ACADVL_CCDS11090.1_ex4_17:7124128-7124151:-_5-3	ACADVL	131;184;351	188;296	222	242	FALSE	FALSE	FALSE	TRUE	-0.0320959	0.937345	0.999994
ACADVL_CCDS11090.1_ex6_17:7124852-7124875:-_5-4	ACADVL	355;561;586	532;419	500.667	475.5	FALSE	FALSE	FALSE	TRUE	-0.297789	0.287083	0.999994
ACADVL_CCDS11090.1_ex7_17:7125290-7125313:+_5-5	ACADVL	224;179;269	317;219	224	268	FALSE	FALSE	FALSE	TRUE	-0.0149015	0.968231	0.999994
ACAN_CCDS53970.1_ex3_15:89385066-89385089:+_5-1	ACAN	181;243;342	375;313	255.333	344	FALSE	FALSE	FALSE	TRUE	0.216305	0.514723	0.999994
ACAN_CCDS53970.1_ex4_15:89386844-89386867:-_5-2	ACAN	83;167;260	195;185	170	190	FALSE	FALSE	FALSE	TRUE	-0.00293713	0.994578	0.999994
ACAN_CCDS53970.1_ex6_15:89390543-89390566:-_5-3	ACAN	708;888;482	1168;717	692.667	942.5	FALSE	FALSE	FALSE	TRUE	0.137939	0.68214	0.999994
ACAN_CCDS53970.1_ex6_15:89390636-89390659:-_5-4	ACAN	227;354;425	421;404	335.333	412.5	FALSE	FALSE	FALSE	TRUE	0.0929409	0.758604	0.999994
ACAN_CCDS53970.1_ex8_15:89392877-89392900:-_5-5	ACAN	526;598;725	768;591	616.333	679.5	FALSE	FALSE	FALSE	TRUE	-0.106854	0.695463	0.999994
ACAP1_CCDS11101.1_ex2_17:7245322-7245345:-_5-1	ACAP1	362;511;388	469;350	420.333	409.5	FALSE	FALSE	FALSE	TRUE	-0.298784	0.323865	0.999994
ACAP1_CCDS11101.1_ex2_17:7245375-7245398:-_5-2	ACAP1	395;668;937	960;958	666.667	959	FALSE	FALSE	FALSE	TRUE	0.341557	0.232086	0.999994
ACAP1_CCDS11101.1_ex5_17:7246719-7246742:+_5-3	ACAP1	183;246;161	303;424	196.667	363.5	FALSE	FALSE	FALSE	TRUE	0.636122	0.0881521	0.999994
ACAP1_CCDS11101.1_ex5_17:7246824-7246847:+_5-4	ACAP1	399;408;655	659;535	487.333	597	FALSE	FALSE	FALSE	TRUE	0.0606503	0.830344	0.999994
ACAP1_CCDS11101.1_ex5_17:7246850-7246873:-_5-5	ACAP1	1855;1760;1607	2850;1573	1740.67	2211.5	FALSE	FALSE	FALSE	TRUE	0.0366219	0.918902	0.999994
ACAP2_CCDS33924.1_ex10_3:195027304-195027327:-_5-2	ACAP2	387;575;318	582;665	426.667	623.5	FALSE	FALSE	FALSE	TRUE	0.288621	0.366092	0.999994
ACAP2_CCDS33924.1_ex11_3:195028036-195028059:-_5-3	ACAP2	154;128;175	254;102	152.333	178	FALSE	FALSE	FALSE	TRUE	-0.0737638	0.872967	0.999994
ACAP2_CCDS33924.1_ex20_3:195102716-195102739:-_5-5	ACAP2	247;256;105	336;126	202.667	231	FALSE	FALSE	FALSE	TRUE	-0.173172	0.724795	0.999994
ACAP3_CCDS19.2_ex10_1:1233213-1233236:+_5-3	ACAP3	44;115;215	109;103	124.667	106	FALSE	FALSE	FALSE	TRUE	-0.365338	0.477932	0.999994
ACAP3_CCDS19.2_ex13_1:1234006-1234029:-_5-4	ACAP3	1161;1782;1320	1821;2156	1421	1988.5	FALSE	FALSE	FALSE	TRUE	0.249904	0.449486	0.999994
ACAP3_CCDS19.2_ex20_1:1238321-1238344:-_5-5	ACAP3	89;156;390	146;182	211.667	164	FALSE	FALSE	FALSE	TRUE	-0.492049	0.299511	0.999994
ACAP3_CCDS19.2_ex9_1:1231944-1231967:+_5-1	ACAP3	452;533;452	640;567	479	603.5	FALSE	FALSE	FALSE	TRUE	0.067051	0.814133	0.999994
ACAP3_CCDS19.2_ex9_1:1231970-1231993:+_5-2	ACAP3	368;339;516	511;515	407.667	513	FALSE	FALSE	FALSE	TRUE	0.0915994	0.755729	0.999994
ACAT1_CCDS8339.1_ex4_11:108005947-108005970:+_5-3	ACAT1	80;174;454	222;192	236	207	FALSE	FALSE	FALSE	TRUE	-0.309875	0.512419	0.999994
ACAT2_CCDS5268.1_ex2_6:160188149-160188172:+_5-1	ACAT2	172;277;379	294;171	276	232.5	FALSE	FALSE	FALSE	TRUE	-0.45959	0.212537	0.999994
ACAT2_CCDS5268.1_ex4_6:160196298-160196321:-_5-4	ACAT2	365;437;249	436;511	350.333	473.5	FALSE	FALSE	FALSE	TRUE	0.154472	0.652131	0.999994
ACAT2_CCDS5268.1_ex4_6:160196320-160196343:-_5-5	ACAT2	221;250;167	285;318	212.667	301.5	FALSE	FALSE	FALSE	TRUE	0.225729	0.552076	0.999994
ACBD3_CCDS1551.1_ex6_1:226353589-226353612:-_5-4	ACBD3	94;325;605	391;394	341.333	392.5	FALSE	FALSE	FALSE	TRUE	0.0916096	0.828442	0.999994
ACBD3_CCDS1551.1_ex7_1:226374211-226374234:-_5-5	ACBD3	98;115;110	161;208	107.667	184.5	FALSE	FALSE	FALSE	TRUE	0.535867	0.226066	0.999994
ACBD4_CCDS42348.1_ex1_17:43213878-43213901:-_5-1	ACBD4	279;498;312	419;431	363	425	FALSE	FALSE	FALSE	TRUE	-0.00835531	0.979122	0.999994
ACBD4_CCDS42348.1_ex1_17:43213910-43213933:+_5-2	ACBD4	297;553;783	492;495	544.333	493.5	FALSE	FALSE	FALSE	TRUE	-0.314877	0.293507	0.999994
ACBD4_CCDS42348.1_ex1_17:43213966-43213989:-_5-3	ACBD4	324;593;324	663;590	413.667	626.5	FALSE	FALSE	FALSE	TRUE	0.351002	0.260906	0.999994
ACBD4_CCDS42348.1_ex3_17:43214384-43214407:+_5-4	ACBD4	1120;1491;1157	1335;1953	1256	1644	FALSE	FALSE	FALSE	TRUE	0.149753	0.655365	0.999994
ACBD4_CCDS42348.1_ex3_17:43214432-43214455:+_5-5	ACBD4	151;378;512	276;436	347	356	FALSE	FALSE	FALSE	TRUE	-0.0974202	0.793405	0.999994
ACBD5_CCDS44368.1_ex4_10:27499981-27500004:-_5-1	ACBD5	262;281;423	285;291	322	288	FALSE	FALSE	FALSE	TRUE	-0.383955	0.244147	0.999994
ACBD5_CCDS44368.1_ex6_10:27506985-27507008:-_5-3	ACBD5	141;141;155	152;181	145.667	166.5	FALSE	FALSE	FALSE	TRUE	-0.058873	0.891929	0.999994
ACBD6_CCDS1339.1_ex5_1:180461490-180461513:-_5-2	ACBD6	187;281;509	363;362	325.667	362.5	FALSE	FALSE	FALSE	TRUE	-0.0188753	0.955527	0.999994
ACBD6_CCDS1339.1_ex7_1:180471178-180471201:-_5-3	ACBD6	105;321;355	315;527	260.333	421	FALSE	FALSE	FALSE	TRUE	0.560801	0.146479	0.999994
ACBD6_CCDS1339.1_ex7_1:180471214-180471237:-_5-4	ACBD6	321;610;674	492;536	535	514	FALSE	FALSE	FALSE	TRUE	-0.245472	0.393179	0.999994
ACBD6_CCDS1339.1_ex7_1:180471289-180471312:-_5-5	ACBD6	161;369;507	418;361	345.667	389.5	FALSE	FALSE	FALSE	TRUE	0.00655901	0.984578	0.999994
ACBD7_CCDS31153.1_ex1_10:15120742-15120765:-_5-3	ACBD7	2539;2852;2373	3672;2959	2588	3315.5	FALSE	FALSE	FALSE	TRUE	0.0779874	0.825779	0.999994
ACCSL_CCDS41636.1_ex0_11:44069979-44070002:+_5-3	ACCSL	1717;1959;1216	2193;1923	1630.67	2058	FALSE	FALSE	FALSE	TRUE	0.0408731	0.909559	0.999994
ACCSL_CCDS41636.1_ex0_11:44070035-44070058:-_5-4	ACCSL	439;567;472	592;387	492.667	489.5	FALSE	FALSE	FALSE	TRUE	-0.279254	0.34433	0.999994
ACCSL_CCDS41636.1_ex4_11:44073262-44073285:-_5-5	ACCSL	847;1106;1213	1402;1346	1055.33	1374	FALSE	FALSE	FALSE	TRUE	0.149306	0.609724	0.999994
ACCS_CCDS7907.1_ex0_11:44089251-44089274:+_5-1	ACCS	212;344;354	427;383	303.333	405	FALSE	FALSE	FALSE	TRUE	0.200189	0.514089	0.999994
ACCS_CCDS7907.1_ex2_11:44094998-44095021:+_5-3	ACCS	79;154;337	194;219	190	206.5	FALSE	FALSE	FALSE	TRUE	-0.0113517	0.980053	0.999994
ACCS_CCDS7907.1_ex5_11:44098846-44098869:-_5-4	ACCS	74;109;105	109;55	96	82	FALSE	FALSE	FALSE	TRUE	-0.480228	0.321539	0.999994
ACCS_CCDS7907.1_ex7_11:44100275-44100298:-_5-5	ACCS	67;106;91	87;160	88	123.5	FALSE	FALSE	FALSE	TRUE	0.284746	0.556019	0.999994
ACD_CCDS10842.1_ex10_16:67693827-67693850:-_5-2	ACD	159;432;795	349;453	462	401	FALSE	FALSE	FALSE	TRUE	-0.317718	0.413608	0.999994
ACD_CCDS10842.1_ex10_16:67693882-67693905:-_5-3	ACD	151;273;677	327;350	367	338.5	FALSE	FALSE	FALSE	TRUE	-0.244571	0.537287	0.999994
ACD_CCDS10842.1_ex11_16:67694136-67694159:-_5-4	ACD	246;363;727	410;387	445.333	398.5	FALSE	FALSE	FALSE	TRUE	-0.328455	0.3199	0.999994
ACD_CCDS10842.1_ex11_16:67694252-67694275:-_5-5	ACD	234;354;618	386;408	402	397	FALSE	FALSE	FALSE	TRUE	-0.191283	0.552641	0.999994
ACE2_CCDS14169.1_ex10_X:15599403-15599426:-_5-1	ACE2	370;522;995	894;579	629	736.5	FALSE	FALSE	FALSE	TRUE	0.0354845	0.908888	0.999994
ACE2_CCDS14169.1_ex11_X:15603596-15603619:-_5-2	ACE2	229;315;574	393;285	372.667	339	FALSE	FALSE	FALSE	TRUE	-0.330785	0.321091	0.999994
ACE2_CCDS14169.1_ex13_X:15607486-15607509:+_5-4	ACE2	575;794;717	1038;1292	695.333	1165	FALSE	FALSE	FALSE	TRUE	0.51497	0.0730232	0.999994
ACE2_CCDS14169.1_ex15_X:15610401-15610424:-_5-5	ACE2	889;1282;930	1258;898	1033.67	1078	FALSE	FALSE	FALSE	TRUE	-0.204329	0.507818	0.999994
ACER1_CCDS12161.1_ex2_19:6309827-6309850:+_5-1	ACER1	71;112;115	136;156	99.3333	146	FALSE	FALSE	FALSE	TRUE	0.345442	0.442807	0.999994
ACER1_CCDS12161.1_ex3_19:6312202-6312225:+_5-2	ACER1	134;218;268	196;155	206.667	175.5	FALSE	FALSE	FALSE	TRUE	-0.443373	0.26445	0.999994
ACER1_CCDS12161.1_ex4_19:6312414-6312437:+_5-5	ACER1	174;164;244	236;209	194	222.5	FALSE	FALSE	FALSE	TRUE	-0.046802	0.903642	0.999994
ACER2_CCDS34992.1_ex0_9:19409173-19409196:+_5-1	ACER2	240;326;282	358;220	282.667	289	FALSE	FALSE	FALSE	TRUE	-0.231578	0.50269	0.999994
ACER2_CCDS34992.1_ex3_9:19434971-19434994:-_5-4	ACER2	145;245;483	281;224	291	252.5	FALSE	FALSE	FALSE	TRUE	-0.369769	0.336776	0.999994
ACER3_CCDS8247.1_ex0_11:76572096-76572119:-_5-1	ACER3	104;236;458	178;177	266	177.5	FALSE	FALSE	FALSE	TRUE	-0.71736	0.102005	0.999994
ACER3_CCDS8247.1_ex1_11:76637635-76637658:-_5-2	ACER3	309;565;575	459;340	483	399.5	FALSE	FALSE	FALSE	TRUE	-0.487383	0.0967863	0.999994
ACER3_CCDS8247.1_ex1_11:76637652-76637675:+_5-3	ACER3	450;497;500	654;776	482.333	715	FALSE	FALSE	FALSE	TRUE	0.319749	0.259924	0.999994
ACER3_CCDS8247.1_ex5_11:76701596-76701619:+_5-5	ACER3	158;290;237	269;151	228.333	210	FALSE	FALSE	FALSE	TRUE	-0.360832	0.355952	0.999994
ACE_CCDS11637.1_ex12_17:61562639-61562662:+_5-1	ACE	183;274;289	321;396	248.667	358.5	FALSE	FALSE	FALSE	TRUE	0.318064	0.339659	0.999994
ACE_CCDS11637.1_ex12_17:61562660-61562683:+_5-2	ACE	166;181;251	270;262	199.333	266	FALSE	FALSE	FALSE	TRUE	0.185576	0.613118	0.999994
ACE_CCDS11637.1_ex13_17:61564002-61564025:-_5-3	ACE	60;200;247	163;210	169	186.5	FALSE	FALSE	FALSE	TRUE	0.0113109	0.980702	0.999994
ACE_CCDS11637.1_ex14_17:61564389-61564412:-_5-4	ACE	586;453;554	630;535	531	582.5	FALSE	FALSE	FALSE	TRUE	-0.155773	0.608096	0.999994
ACE_CCDS11637.1_ex15_17:61566004-61566027:-_5-5	ACE	163;176;488	187;162	275.667	174.5	FALSE	FALSE	FALSE	TRUE	-0.831152	0.0514049	0.999994
ACHE_CCDS5709.1_ex3_7:100491356-100491379:-_5-2	ACHE	80;205;375	201;182	220	191.5	FALSE	FALSE	FALSE	TRUE	-0.334574	0.458126	0.999994
ACHE_CCDS5709.1_ex3_7:100491450-100491473:+_5-3	ACHE	650;778;620	754;877	682.667	815.5	FALSE	FALSE	FALSE	TRUE	-0.00171891	0.995359	0.999994
ACIN1_CCDS53887.1_ex7_14:23533312-23533335:-_5-1	ACIN1	372;579;510	538;813	487	675.5	FALSE	FALSE	FALSE	TRUE	0.261361	0.37806	0.999994
ACIN1_CCDS53887.1_ex8_14:23533625-23533648:-_5-3	ACIN1	132;158;371	316;150	220.333	233	FALSE	FALSE	FALSE	TRUE	-0.121203	0.778182	0.999994
ACKR2_CCDS2706.1_ex0_3:42906173-42906196:-_5-2	ACKR2	68;182;215	189;231	155	210	FALSE	FALSE	FALSE	TRUE	0.286523	0.515244	0.999994
ACKR2_CCDS2706.1_ex0_3:42906482-42906505:-_5-3	ACKR2	1029;1367;895	1228;1733	1097	1480.5	FALSE	FALSE	FALSE	TRUE	0.180112	0.596168	0.999994
ACKR2_CCDS2706.1_ex0_3:42906580-42906603:+_5-5	ACKR2	545;696;857	847;492	699.333	669.5	FALSE	FALSE	FALSE	TRUE	-0.307824	0.281436	0.999994
ACKR3_CCDS2516.1_ex0_2:237489233-237489256:-_5-1	ACKR3	379;483;508	646;453	456.667	549.5	FALSE	FALSE	FALSE	TRUE	0.0165953	0.952821	0.999994
ACKR3_CCDS2516.1_ex0_2:237489278-237489301:+_5-2	ACKR3	207;276;397	377;488	293.333	432.5	FALSE	FALSE	FALSE	TRUE	0.365992	0.252221	0.999994
ACKR3_CCDS2516.1_ex0_2:237489328-237489351:-_5-3	ACKR3	2010;2205;1578	2814;2305	1931	2559.5	FALSE	FALSE	FALSE	TRUE	0.113685	0.749967	0.999994
ACKR3_CCDS2516.1_ex0_2:237489438-237489461:-_5-4	ACKR3	1384;1890;2008	2118;1382	1760.67	1750	FALSE	FALSE	FALSE	TRUE	-0.254409	0.435216	0.999994
ACKR3_CCDS2516.1_ex0_2:237489661-237489684:-_5-5	ACKR3	166;341;496	264;245	334.333	254.5	FALSE	FALSE	FALSE	TRUE	-0.5603	0.118921	0.999994
ACKR4_CCDS3075.1_ex0_3:132319523-132319546:-_5-2	ACKR4	110;207;181	171;316	166	243.5	FALSE	FALSE	FALSE	TRUE	0.367579	0.381641	0.999994
ACKR4_CCDS3075.1_ex0_3:132319664-132319687:+_5-3	ACKR4	148;255;205	321;249	202.667	285	FALSE	FALSE	FALSE	TRUE	0.256971	0.481303	0.999994
ACKR4_CCDS3075.1_ex0_3:132319805-132319828:-_5-5	ACKR4	132;145;381	202;131	219.333	166.5	FALSE	FALSE	FALSE	TRUE	-0.584602	0.19039	0.999994
ACLY_CCDS11412.1_ex17_17:40054877-40054900:+_5-1	ACLY	464;875;1418	999;873	919	936	FALSE	FALSE	FALSE	TRUE	-0.139947	0.658347	0.999994
ACLY_CCDS11412.1_ex22_17:40063697-40063720:+_5-3	ACLY	513;622;575	571;1036	570	803.5	FALSE	FALSE	FALSE	TRUE	0.268181	0.394173	0.999994
ACLY_CCDS11412.1_ex26_17:40068754-40068777:-_5-5	ACLY	97;185;464	137;103	248.667	120	FALSE	FALSE	FALSE	TRUE	-1.18842	0.0148866	0.999994
ACMSD_CCDS2173.2_ex3_2:135619559-135619582:-_5-1	ACMSD	154;315;262	307;261	243.667	284	FALSE	FALSE	FALSE	TRUE	0.00863341	0.980577	0.999994
ACMSD_CCDS2173.2_ex4_2:135621016-135621039:-_5-2	ACMSD	98;199;470	315;254	255.667	284.5	FALSE	FALSE	FALSE	TRUE	0.0179414	0.966418	0.999994
ACMSD_CCDS2173.2_ex4_2:135621123-135621146:+_5-3	ACMSD	77;350;270	326;444	232.333	385	FALSE	FALSE	FALSE	TRUE	0.590493	0.15671	0.999994
ACMSD_CCDS2173.2_ex4_2:135621143-135621166:+_5-4	ACMSD	397;570;677	585;549	548	567	FALSE	FALSE	FALSE	TRUE	-0.166465	0.540537	0.999994
ACMSD_CCDS2173.2_ex4_2:135621158-135621181:+_5-5	ACMSD	506;635;467	961;583	536	772	FALSE	FALSE	FALSE	TRUE	0.240509	0.424628	0.999994
ACN9_CCDS5648.1_ex0_7:96747103-96747126:+_5-1	ACN9	120;181;247	279;276	182.667	277.5	FALSE	FALSE	FALSE	TRUE	0.405264	0.277996	0.999994
ACN9_CCDS5648.1_ex0_7:96747121-96747144:-_5-2	ACN9	179;424;505	366;401	369.333	383.5	FALSE	FALSE	FALSE	TRUE	-0.109107	0.74305	0.999994
ACN9_CCDS5648.1_ex0_7:96747187-96747210:+_5-4	ACN9	53;96;278	160;82	142.333	121	FALSE	FALSE	FALSE	TRUE	-0.381344	0.481996	0.999994
ACN9_CCDS5648.1_ex1_7:96810328-96810351:+_5-5	ACN9	97;199;318	213;165	204.667	189	FALSE	FALSE	FALSE	TRUE	-0.282507	0.505059	0.999994
ACO1_CCDS6525.1_ex1_9:32407412-32407435:-_5-2	ACO1	275;511;650	437;386	478.667	411.5	FALSE	FALSE	FALSE	TRUE	-0.405886	0.174844	0.999994
ACO1_CCDS6525.1_ex4_9:32418346-32418369:+_5-3	ACO1	34;116;143	145;79	97.6667	112	FALSE	FALSE	FALSE	TRUE	0.0307804	0.95243	0.999994
ACO1_CCDS6525.1_ex6_9:32420920-32420943:-_5-4	ACO1	180;225;407	289;290	270.667	289.5	FALSE	FALSE	FALSE	TRUE	-0.0940589	0.790766	0.999994
ACO2_CCDS14017.1_ex6_22:41913578-41913601:+_5-5	ACO2	150;276;660	322;235	362	278.5	FALSE	FALSE	FALSE	TRUE	-0.5238	0.194317	0.999994
ACOT11_CCDS592.1_ex1_1:55050394-55050417:-_5-1	ACOT11	406;592;719	695;565	572.333	630	FALSE	FALSE	FALSE	TRUE	-0.0797672	0.769004	0.999994
ACOT11_CCDS592.1_ex1_1:55050518-55050541:+_5-2	ACOT11	225;315;419	445;347	319.667	396	FALSE	FALSE	FALSE	TRUE	0.0920317	0.765536	0.999994
ACOT11_CCDS592.1_ex7_1:55064986-55065009:-_5-4	ACOT11	259;403;496	387;305	386	346	FALSE	FALSE	FALSE	TRUE	-0.36978	0.226201	0.999994
ACOT11_CCDS592.1_ex7_1:55065030-55065053:-_5-5	ACOT11	74;116;325	181;118	171.667	149.5	FALSE	FALSE	FALSE	TRUE	-0.350101	0.483401	0.999994
ACOT12_CCDS4055.1_ex7_5:80640837-80640860:-_5-1	ACOT12	51;105;139	141;109	98.3333	125	FALSE	FALSE	FALSE	TRUE	0.162234	0.729732	0.999994
ACOT12_CCDS4055.1_ex8_5:80641751-80641774:-_5-2	ACOT12	378;408;305	439;357	363.667	398	FALSE	FALSE	FALSE	TRUE	-0.159198	0.624989	0.999994
ACOT12_CCDS4055.1_ex9_5:80643652-80643675:+_5-4	ACOT12	111;214;314	225;245	213	235	FALSE	FALSE	FALSE	TRUE	-0.0236946	0.952062	0.999994
ACOT12_CCDS4055.1_ex9_5:80643678-80643701:+_5-5	ACOT12	97;142;181	168;98	140	133	FALSE	FALSE	FALSE	TRUE	-0.301172	0.503481	0.999994
ACOT13_CCDS4558.1_ex1_6:24698174-24698197:-_5-1	ACOT13	69;114;261	103;125	148	114	FALSE	FALSE	FALSE	TRUE	-0.514291	0.302845	0.999994
ACOT13_CCDS4558.1_ex1_6:24698193-24698216:-_5-2	ACOT13	636;655;477	812;619	589.333	715.5	FALSE	FALSE	FALSE	TRUE	-0.0208172	0.946527	0.999994
ACOT13_CCDS4558.1_ex1_6:24698267-24698290:-_5-5	ACOT13	259;370;707	475;489	445.333	482	FALSE	FALSE	FALSE	TRUE	-0.0575791	0.855935	0.999994
ACOT1_CCDS32117.1_ex0_14:74004234-74004257:-_4-1	ACOT1	155;153;131	269;192	146.333	230.5	FALSE	FALSE	FALSE	TRUE	0.361165	0.387741	0.999994
ACOT1_CCDS32117.1_ex0_14:74004275-74004298:+_4-2	ACOT1	272;354;284	471;469	303.333	470	FALSE	FALSE	FALSE	TRUE	0.377873	0.221236	0.999994
ACOT1_CCDS32117.1_ex0_14:74004487-74004510:-_4-3	ACOT1	1728;1762;1331	2572;1785	1607	2178.5	FALSE	FALSE	FALSE	TRUE	0.13403	0.70535	0.999994
ACOT1_CCDS32117.1_ex1_14:74008251-74008274:+_4-4	ACOT1	187;212;326	432;214	241.667	323	FALSE	FALSE	FALSE	TRUE	0.173855	0.633358	0.999994
ACOT2_CCDS9816.1_ex0_14:74036024-74036047:-_4-1	ACOT2	253;261;256	430;257	256.667	343.5	FALSE	FALSE	FALSE	TRUE	0.134137	0.699963	0.999994
ACOT2_CCDS9816.1_ex0_14:74036057-74036080:+_4-2	ACOT2	111;246;424	166;189	260.333	177.5	FALSE	FALSE	FALSE	TRUE	-0.691567	0.104696	0.999994
ACOT2_CCDS9816.1_ex0_14:74036181-74036204:-_4-3	ACOT2	216;344;551	440;448	370.333	444	FALSE	FALSE	FALSE	TRUE	0.0841072	0.788944	0.999994
ACOT2_CCDS9816.1_ex0_14:74036492-74036515:-_4-4	ACOT2	453;700;702	707;570	618.333	638.5	FALSE	FALSE	FALSE	TRUE	-0.181567	0.503264	0.999994
ACOT4_CCDS9817.1_ex0_14:74059064-74059087:+_5-1	ACOT4	219;376;488	391;387	361	389	FALSE	FALSE	FALSE	TRUE	-0.0812839	0.793369	0.999994
ACOT4_CCDS9817.1_ex2_14:74061840-74061863:-_5-3	ACOT4	433;506;438	587;532	459	559.5	FALSE	FALSE	FALSE	TRUE	0.0209029	0.942026	0.999994
ACOT4_CCDS9817.1_ex2_14:74061882-74061905:-_5-4	ACOT4	374;381;201	559;312	318.667	435.5	FALSE	FALSE	FALSE	TRUE	0.115143	0.763331	0.999994
ACOT4_CCDS9817.1_ex2_14:74061957-74061980:+_5-5	ACOT4	50;105;163	115;121	106	118	FALSE	FALSE	FALSE	TRUE	-0.00260961	0.995663	0.999994
ACOT6_CCDS32118.1_ex1_14:74086155-74086178:+_5-3	ACOT6	600;843;442	810;849	628.333	829.5	FALSE	FALSE	FALSE	TRUE	0.128412	0.691551	0.999994
ACOT6_CCDS32118.1_ex1_14:74086200-74086223:+_5-4	ACOT6	1055;1195;846	1736;911	1032	1323.5	FALSE	FALSE	FALSE	TRUE	0.0510593	0.881588	0.999994
ACOT6_CCDS32118.1_ex1_14:74086241-74086264:+_5-5	ACOT6	153;184;259	143;152	198.667	147.5	FALSE	FALSE	FALSE	TRUE	-0.644208	0.117784	0.999994
ACOT7_CCDS30573.1_ex4_1:6387460-6387483:-_5-1	ACOT7	411;382;388	444;733	393.667	588.5	FALSE	FALSE	FALSE	TRUE	0.32554	0.317999	0.999994
ACOT7_CCDS30573.1_ex5_1:6393522-6393545:+_5-2	ACOT7	576;730;469	814;430	591.667	622	FALSE	FALSE	FALSE	TRUE	-0.227675	0.485686	0.999994
ACOT7_CCDS30573.1_ex6_1:6399609-6399632:+_5-3	ACOT7	256;432;477	376;601	388.333	488.5	FALSE	FALSE	FALSE	TRUE	0.147684	0.638197	0.999994
ACOT7_CCDS30573.1_ex6_1:6399632-6399655:+_5-4	ACOT7	436;774;835	829;705	681.667	767	FALSE	FALSE	FALSE	TRUE	-0.0359993	0.895887	0.999994
ACOT7_CCDS30573.1_ex7_1:6409807-6409830:-_5-5	ACOT7	840;973;931	1139;1118	914.667	1128.5	FALSE	FALSE	FALSE	TRUE	0.0477333	0.870326	0.999994
ACOT8_CCDS13378.1_ex3_20:44477086-44477109:+_5-1	ACOT8	172;261;195	304;280	209.333	292	FALSE	FALSE	FALSE	TRUE	0.234584	0.516726	0.999994
ACOT8_CCDS13378.1_ex3_20:44477223-44477246:-_5-2	ACOT8	228;272;263	275;343	254.333	309	FALSE	FALSE	FALSE	TRUE	0.0406838	0.906222	0.999994
ACOT8_CCDS13378.1_ex4_20:44483800-44483823:+_5-4	ACOT8	87;91;279	159;127	152.333	143	FALSE	FALSE	FALSE	TRUE	-0.260791	0.594631	0.999994
ACOT8_CCDS13378.1_ex4_20:44483872-44483895:-_5-5	ACOT8	160;227;242	357;284	209.667	320.5	FALSE	FALSE	FALSE	TRUE	0.379494	0.272211	0.999994
ACOT9_CCDS35216.1_ex5_X:23724812-23724835:+_5-1	ACOT9	399;541;514	685;482	484.667	583.5	FALSE	FALSE	FALSE	TRUE	0.0161997	0.953618	0.999994
ACOT9_CCDS35216.1_ex6_X:23726037-23726060:+_5-3	ACOT9	50;103;149	106;115	100.667	110.5	FALSE	FALSE	FALSE	TRUE	-0.0286123	0.952427	0.999994
ACOX1_CCDS11734.1_ex10_17:73953617-73953640:+_5-4	ACOX1	99;123;294	151;122	172	136.5	FALSE	FALSE	FALSE	TRUE	-0.508806	0.275731	0.999994
ACOX1_CCDS11734.1_ex12_17:73974696-73974719:-_5-5	ACOX1	153;268;479	378;270	300	324	FALSE	FALSE	FALSE	TRUE	-0.0639158	0.859956	0.999994
ACOX1_CCDS11734.1_ex7_17:73949560-73949583:+_5-1	ACOX1	99;209;372	210;109	226.667	159.5	FALSE	FALSE	FALSE	TRUE	-0.67902	0.136192	0.999994
ACOX1_CCDS11734.1_ex8_17:73951740-73951763:-_5-2	ACOX1	636;797;611	979;1046	681.333	1012.5	FALSE	FALSE	FALSE	TRUE	0.312141	0.286855	0.999994
ACOX2_CCDS33775.1_ex12_3:58520126-58520149:-_5-4	ACOX2	199;295;431	391;327	308.333	359	FALSE	FALSE	FALSE	TRUE	0.0189944	0.952982	0.999994
ACOX2_CCDS33775.1_ex7_3:58516215-58516238:+_5-1	ACOX2	313;599;664	694;728	525.333	711	FALSE	FALSE	FALSE	TRUE	0.248128	0.37765	0.999994
ACOX2_CCDS33775.1_ex7_3:58516326-58516349:+_5-2	ACOX2	636;892;477	823;584	668.333	703.5	FALSE	FALSE	FALSE	TRUE	-0.213993	0.510164	0.999994
ACOX2_CCDS33775.1_ex8_3:58517004-58517027:-_5-3	ACOX2	97;146;132	165;210	125	187.5	FALSE	FALSE	FALSE	TRUE	0.365304	0.397628	0.999994
ACOX3_CCDS3401.1_ex11_4:8407688-8407711:-_5-2	ACOX3	158;200;222	324;287	193.333	305.5	FALSE	FALSE	FALSE	TRUE	0.423089	0.232703	0.999994
ACOX3_CCDS3401.1_ex15_4:8417618-8417641:-_5-4	ACOX3	405;694;623	727;720	574	723.5	FALSE	FALSE	FALSE	TRUE	0.116845	0.669496	0.999994
ACOX3_CCDS3401.1_ex16_4:8418091-8418114:+_5-5	ACOX3	150;203;266	245;275	206.333	260	FALSE	FALSE	FALSE	TRUE	0.127023	0.729783	0.999994
ACOX3_CCDS3401.1_ex9_4:8398837-8398860:-_5-1	ACOX3	549;670;640	693;754	619.667	723.5	FALSE	FALSE	FALSE	TRUE	-0.0211752	0.939104	0.999994
ACOXL_CCDS46389.1_ex3_2:111551668-111551691:+_5-1	ACOXL	795;805;458	1151;661	686	906	FALSE	FALSE	FALSE	TRUE	0.0691377	0.845387	0.999994
ACOXL_CCDS46389.1_ex4_2:111556197-111556220:+_5-2	ACOXL	480;342;487	749;323	436.333	536	FALSE	FALSE	FALSE	TRUE	-0.0163318	0.962611	0.999994
ACOXL_CCDS46389.1_ex4_2:111556241-111556264:-_5-3	ACOXL	167;234;217	208;390	206	299	FALSE	FALSE	FALSE	TRUE	0.327796	0.396474	0.999994
ACOXL_CCDS46389.1_ex6_2:111559262-111559285:+_5-4	ACOXL	94;153;278	203;142	175	172.5	FALSE	FALSE	FALSE	TRUE	-0.201758	0.646701	0.999994
ACOXL_CCDS46389.1_ex7_2:111562855-111562878:-_5-5	ACOXL	402;570;452	573;507	474.667	540	FALSE	FALSE	FALSE	TRUE	-0.0645178	0.820995	0.999994
ACP1_CCDS1639.1_ex1_2:271916-271939:-_11-1	ACP1	166;205;197	275;328	189.333	301.5	FALSE	FALSE	FALSE	TRUE	0.432663	0.235911	0.999994
ACP1_CCDS1639.1_ex2_2:272054-272077:+_11-2	ACP1	439;466;641	805;492	515.333	648.5	FALSE	FALSE	FALSE	TRUE	0.0777441	0.786304	0.999994
ACP1_CCDS1639.1_ex2_2:272076-272099:+_11-3	ACP1	290;321;300	322;424	303.667	373	FALSE	FALSE	FALSE	TRUE	0.0474229	0.885755	0.999994
ACP1_CCDS1639.1_ex2_2:272092-272115:-_11-4	ACP1	826;1194;1134	1195;1199	1051.33	1197	FALSE	FALSE	FALSE	TRUE	-0.0426925	0.883976	0.999994
ACP1_CCDS1639.1_ex2_2:272124-272147:+_11-5	ACP1	196;327;458	417;231	327	324	FALSE	FALSE	FALSE	TRUE	-0.222422	0.517691	0.999994
ACP1_CCDS1640.1_ex2_2:272209-272232:+_11-7	ACP1	430;520;675	441;800	541.667	620.5	FALSE	FALSE	FALSE	TRUE	-0.0032705	0.991658	0.999994
ACP1_CCDS1640.1_ex2_2:272254-272277:+_11-8	ACP1	435;469;329	683;465	411	574	FALSE	FALSE	FALSE	TRUE	0.180067	0.572678	0.999994
ACP1_CCDS1640.1_ex2_2:272289-272312:-_11-9	ACP1	502;513;544	522;702	519.667	612	FALSE	FALSE	FALSE	TRUE	-0.0120003	0.967679	0.999994
ACP2_CCDS44583.1_ex1_11:47269188-47269211:+_5-1	ACP2	646;576;340	933;492	520.667	712.5	FALSE	FALSE	FALSE	TRUE	0.103996	0.777055	0.999994
ACP2_CCDS44583.1_ex1_11:47269221-47269244:+_5-2	ACP2	141;192;352	280;218	228.333	249	FALSE	FALSE	FALSE	TRUE	-0.067202	0.860375	0.999994
ACP2_CCDS44583.1_ex2_11:47269590-47269613:+_5-3	ACP2	361;418;285	382;711	354.667	546.5	FALSE	FALSE	FALSE	TRUE	0.369962	0.29363	0.999994
ACP2_CCDS44583.1_ex2_11:47269653-47269676:+_5-5	ACP2	53;100;213	133;93	122	113	FALSE	FALSE	FALSE	TRUE	-0.267342	0.595096	0.999994
ACP5_CCDS12265.1_ex2_19:11687589-11687612:+_5-2	ACP5	599;791;616	684;1091	668.667	887.5	FALSE	FALSE	FALSE	TRUE	0.172917	0.580214	0.999994
ACP5_CCDS12265.1_ex2_19:11687607-11687630:-_5-3	ACP5	436;688;974	819;897	699.333	858	FALSE	FALSE	FALSE	TRUE	0.110224	0.699592	0.999994
ACP5_CCDS12265.1_ex3_19:11687990-11688013:+_5-5	ACP5	513;710;736	815;504	653	659.5	FALSE	FALSE	FALSE	TRUE	-0.233593	0.404813	0.999994
ACP6_CCDS928.1_ex8_1:147131816-147131839:-_5-1	ACP6	1028;1395;1230	1560;1900	1217.67	1730	FALSE	FALSE	FALSE	TRUE	0.272217	0.389444	0.999994
ACP6_CCDS928.1_ex8_1:147131853-147131876:+_5-2	ACP6	92;101;115	180;71	102.667	125.5	FALSE	FALSE	FALSE	TRUE	0.00827874	0.986391	0.999994
ACP6_CCDS928.1_ex9_1:147141984-147142007:-_5-4	ACP6	153;189;183	237;271	175	254	FALSE	FALSE	FALSE	TRUE	0.297764	0.436037	0.999994
ACP6_CCDS928.1_ex9_1:147142038-147142061:+_5-5	ACP6	382;529;754	553;408	555	480.5	FALSE	FALSE	FALSE	TRUE	-0.421944	0.138021	0.999994
ACPL2_CCDS3116.1_ex2_3:140998223-140998246:+_5-1	ACPL2	206;260;276	297;252	247.333	274.5	FALSE	FALSE	FALSE	TRUE	-0.0921675	0.7887	0.999994
ACPL2_CCDS3116.1_ex2_3:140998258-140998281:+_5-2	ACPL2	141;219;322	330;264	227.333	297	FALSE	FALSE	FALSE	TRUE	0.187974	0.599552	0.999994
ACPL2_CCDS3116.1_ex3_3:141006214-141006237:-_5-4	ACPL2	61;112;115	94;157	96	125.5	FALSE	FALSE	FALSE	TRUE	0.205633	0.665839	0.999994
ACPL2_CCDS3116.1_ex4_3:141011223-141011246:+_5-5	ACPL2	133;158;199	221;362	163.333	291.5	FALSE	FALSE	FALSE	TRUE	0.627443	0.110413	0.999994
ACPP_CCDS3073.1_ex1_3:132047101-132047124:+_5-1	ACPP	601;560;440	839;492	533.667	665.5	FALSE	FALSE	FALSE	TRUE	0.00020436	0.999498	0.999994
ACPP_CCDS3073.1_ex1_3:132047171-132047194:-_5-2	ACPP	538;720;1055	853;898	771	875.5	FALSE	FALSE	FALSE	TRUE	-0.0165972	0.953178	0.999994
ACPP_CCDS3073.1_ex2_3:132050496-132050519:+_5-3	ACPP	142;256;299	264;368	232.333	316	FALSE	FALSE	FALSE	TRUE	0.264769	0.461492	0.999994
ACPP_CCDS3073.1_ex5_3:132061418-132061441:+_5-5	ACPP	493;624;411	628;632	509.333	630	FALSE	FALSE	FALSE	TRUE	0.035689	0.906587	0.999994
ACPT_CCDS12802.1_ex3_19:51294926-51294949:+_5-2	ACPT	82;163;362	225;137	202.333	181	FALSE	FALSE	FALSE	TRUE	-0.314636	0.501471	0.999994
ACPT_CCDS12802.1_ex3_19:51294965-51294988:-_5-3	ACPT	418;479;513	615;829	470	722	FALSE	FALSE	FALSE	TRUE	0.385855	0.178766	0.999994
ACPT_CCDS12802.1_ex4_19:51295341-51295364:-_5-4	ACPT	79;113;308	169;72	166.667	120.5	FALSE	FALSE	FALSE	TRUE	-0.64368	0.217994	0.999994
ACPT_CCDS12802.1_ex5_19:51295518-51295541:+_5-5	ACPT	594;734;1009	900;1220	779	1060	FALSE	FALSE	FALSE	TRUE	0.241001	0.411233	0.999994
ACRBP_CCDS8554.1_ex5_12:6753416-6753439:+_5-1	ACRBP	225;310;380	344;303	305	323.5	FALSE	FALSE	FALSE	TRUE	-0.135121	0.671907	0.999994
ACRBP_CCDS8554.1_ex7_12:6755671-6755694:+_5-2	ACRBP	110;113;201	134;114	141.333	124	FALSE	FALSE	FALSE	TRUE	-0.408526	0.367686	0.999994
ACRBP_CCDS8554.1_ex8_12:6755956-6755979:+_5-3	ACRBP	309;371;331	507;505	337	506	FALSE	FALSE	FALSE	TRUE	0.331353	0.264568	0.999994
ACRBP_CCDS8554.1_ex8_12:6756005-6756028:+_5-4	ACRBP	95;169;274	279;193	179.333	236	FALSE	FALSE	FALSE	TRUE	0.212403	0.604948	0.999994
ACRBP_CCDS8554.1_ex8_12:6756023-6756046:+_5-5	ACRBP	193;352;278	408;327	274.333	367.5	FALSE	FALSE	FALSE	TRUE	0.19268	0.556842	0.999994
ACRC_CCDS35326.1_ex3_X:70814182-70814205:+_5-1	ACRC	861;1058;861	947;1003	926.667	975	FALSE	FALSE	FALSE	TRUE	-0.184493	0.539001	0.999994
ACRC_CCDS35326.1_ex6_X:70824282-70824305:-_5-4	ACRC	76;113;297	189;102	162	145.5	FALSE	FALSE	FALSE	TRUE	-0.322677	0.517474	0.999994
ACRC_CCDS35326.1_ex6_X:70824339-70824362:-_5-5	ACRC	196;220;523	357;241	313	299	FALSE	FALSE	FALSE	TRUE	-0.25896	0.48689	0.999994
ACRV1_CCDS44759.1_ex2_11:125547769-125547792:-_5-1	ACRV1	298;464;530	573;371	430.667	472	FALSE	FALSE	FALSE	TRUE	-0.0938186	0.747651	0.999994
ACRV1_CCDS44759.1_ex2_11:125547837-125547860:-_5-2	ACRV1	534;675;600	890;617	603	753.5	FALSE	FALSE	FALSE	TRUE	0.0560715	0.841504	0.999994
ACRV1_CCDS44759.1_ex2_11:125547853-125547876:+_5-3	ACRV1	45;79;117	168;169	80.3333	168.5	FALSE	FALSE	FALSE	TRUE	0.889164	0.0533448	0.999994
ACRV1_CCDS44759.1_ex2_11:125547867-125547890:-_5-4	ACRV1	1023;1365;1071	1282;1474	1153	1378	FALSE	FALSE	FALSE	TRUE	0.00951869	0.97593	0.999994
ACRV1_CCDS44759.1_ex2_11:125548122-125548145:-_5-5	ACRV1	389;469;603	550;651	487	600.5	FALSE	FALSE	FALSE	TRUE	0.0844051	0.762373	0.999994
ACR_CCDS14101.1_ex1_22:51177740-51177763:+_5-1	ACR	440;662;524	594;699	542	646.5	FALSE	FALSE	FALSE	TRUE	0.021986	0.938728	0.999994
ACR_CCDS14101.1_ex1_22:51177845-51177868:+_5-2	ACR	402;505;476	483;701	461	592	FALSE	FALSE	FALSE	TRUE	0.130443	0.660341	0.999994
ACR_CCDS14101.1_ex3_22:51182519-51182542:+_5-4	ACR	307;479;605	583;463	463.667	523	FALSE	FALSE	FALSE	TRUE	-0.035685	0.899432	0.999994
ACR_CCDS14101.1_ex3_22:51182537-51182560:-_5-5	ACR	136;278;309	244;209	241	226.5	FALSE	FALSE	FALSE	TRUE	-0.280843	0.452719	0.999994
ACSBG1_CCDS10298.1_ex11_15:78486966-78486989:-_5-4	ACSBG1	123;196;187	157;136	168.667	146.5	FALSE	FALSE	FALSE	TRUE	-0.428553	0.311716	0.999994
ACSBG1_CCDS10298.1_ex11_15:78487033-78487056:-_5-5	ACSBG1	186;195;184	333;411	188.333	372	FALSE	FALSE	FALSE	TRUE	0.725131	0.0423935	0.999994
ACSBG1_CCDS10298.1_ex6_15:78474359-78474382:-_5-1	ACSBG1	299;410;569	454;449	426	451.5	FALSE	FALSE	FALSE	TRUE	-0.121445	0.674603	0.999994
ACSBG1_CCDS10298.1_ex8_15:78475037-78475060:+_5-2	ACSBG1	480;516;394	682;445	463.333	563.5	FALSE	FALSE	FALSE	TRUE	-0.0156256	0.959979	0.999994
ACSBG1_CCDS10298.1_ex9_15:78485904-78485927:+_5-3	ACSBG1	77;113;179	160;172	123	166	FALSE	FALSE	FALSE	TRUE	0.247387	0.578201	0.999994
ACSBG2_CCDS12159.1_ex1_19:6147640-6147663:-_5-1	ACSBG2	258;721;731	671;840	570	755.5	FALSE	FALSE	FALSE	TRUE	0.251155	0.431079	0.999994
ACSBG2_CCDS12159.1_ex2_19:6151797-6151820:-_5-2	ACSBG2	507;843;761	980;721	703.667	850.5	FALSE	FALSE	FALSE	TRUE	0.041165	0.882137	0.999994
ACSBG2_CCDS12159.1_ex3_19:6156467-6156490:-_5-3	ACSBG2	442;479;582	523;735	501	629	FALSE	FALSE	FALSE	TRUE	0.100656	0.730197	0.999994
ACSBG2_CCDS12159.1_ex6_19:6177225-6177248:+_5-5	ACSBG2	171;241;392	311;306	268	308.5	FALSE	FALSE	FALSE	TRUE	0.0135029	0.968948	0.999994
ACSF2_CCDS11567.1_ex0_17:48503722-48503745:-_5-1	ACSF2	222;305;448	313;376	325	344.5	FALSE	FALSE	FALSE	TRUE	-0.108221	0.738883	0.999994
ACSF2_CCDS11567.1_ex1_17:48538053-48538076:+_5-2	ACSF2	391;437;602	609;460	476.667	534.5	FALSE	FALSE	FALSE	TRUE	-0.0738057	0.792989	0.999994
ACSF2_CCDS11567.1_ex1_17:48538079-48538102:-_5-3	ACSF2	452;540;615	683;502	535.667	592.5	FALSE	FALSE	FALSE	TRUE	-0.10365	0.706366	0.999994
ACSF2_CCDS11567.1_ex2_17:48538666-48538689:+_5-4	ACSF2	114;183;204	197;153	167	175	FALSE	FALSE	FALSE	TRUE	-0.150047	0.716535	0.999994
ACSF2_CCDS11567.1_ex5_17:48539929-48539952:+_5-5	ACSF2	485;552;485	869;531	507.333	700	FALSE	FALSE	FALSE	TRUE	0.180942	0.538784	0.999994
ACSF3_CCDS10974.1_ex0_16:89167261-89167284:-_5-1	ACSF3	763;959;978	1176;1029	900	1102.5	FALSE	FALSE	FALSE	TRUE	0.0471589	0.868126	0.999994
ACSF3_CCDS10974.1_ex0_16:89167283-89167306:-_5-2	ACSF3	255;287;541	408;465	361	436.5	FALSE	FALSE	FALSE	TRUE	0.0813419	0.798886	0.999994
ACSF3_CCDS10974.1_ex0_16:89167397-89167420:+_5-3	ACSF3	288;420;708	453;421	472	437	FALSE	FALSE	FALSE	TRUE	-0.296092	0.331456	0.999994
ACSF3_CCDS10974.1_ex0_16:89167421-89167444:-_5-4	ACSF3	2130;3089;2825	3114;2831	2681.33	2972.5	FALSE	FALSE	FALSE	TRUE	-0.0881325	0.795934	0.999994
ACSF3_CCDS10974.1_ex2_16:89178512-89178535:+_5-5	ACSF3	451;615;405	725;690	490.333	707.5	FALSE	FALSE	FALSE	TRUE	0.264091	0.373848	0.999994
ACSL1_CCDS3839.1_ex14_4:185697690-185697713:-_5-1	ACSL1	932;1015;731	969;1771	892.667	1370	FALSE	FALSE	FALSE	TRUE	0.359067	0.312749	0.999994
ACSL1_CCDS3839.1_ex17_4:185705095-185705118:-_5-2	ACSL1	53;120;139	100;67	104	83.5	FALSE	FALSE	FALSE	TRUE	-0.506903	0.298004	0.999994
ACSL1_CCDS3839.1_ex17_4:185705115-185705138:+_5-3	ACSL1	107;157;150	199;111	138	155	FALSE	FALSE	FALSE	TRUE	-0.083918	0.849611	0.999994
ACSL1_CCDS3839.1_ex19_4:185724524-185724547:+_5-5	ACSL1	461;529;444	764;534	478	649	FALSE	FALSE	FALSE	TRUE	0.160912	0.580886	0.999994
ACSL3_CCDS2455.1_ex0_2:223773718-223773741:+_5-1	ACSL3	109;118;135	116;276	120.667	196	FALSE	FALSE	FALSE	TRUE	0.486945	0.302522	0.999994
ACSL3_CCDS2455.1_ex2_2:223782768-223782791:+_5-2	ACSL3	60;108;222	122;112	130	117	FALSE	FALSE	FALSE	TRUE	-0.30389	0.536113	0.999994
ACSL3_CCDS2455.1_ex3_2:223783804-223783827:-_5-3	ACSL3	345;606;1134	633;705	695	669	FALSE	FALSE	FALSE	TRUE	-0.205683	0.524683	0.999994
ACSL3_CCDS2455.1_ex5_2:223787495-223787518:+_5-5	ACSL3	838;1170;1024	1446;841	1010.67	1143.5	FALSE	FALSE	FALSE	TRUE	-0.0850703	0.781569	0.999994
ACSL4_CCDS14548.1_ex13_X:108926408-108926431:+_5-5	ACSL4	175;273;374	435;348	274	391.5	FALSE	FALSE	FALSE	TRUE	0.311764	0.334614	0.999994
ACSL4_CCDS14548.1_ex9_X:108921497-108921520:+_5-1	ACSL4	180;275;202	247;306	219	276.5	FALSE	FALSE	FALSE	TRUE	0.102638	0.781399	0.999994
ACSL4_CCDS14548.1_ex9_X:108921562-108921585:-_5-3	ACSL4	157;248;309	292;328	238	310	FALSE	FALSE	FALSE	TRUE	0.186044	0.591142	0.999994
ACSL5_CCDS7572.1_ex4_10:114164535-114164558:+_5-3	ACSL5	39;111;214	76;79	121.333	77.5	FALSE	FALSE	FALSE	TRUE	-0.766145	0.156586	0.999994
ACSL5_CCDS7572.1_ex4_10:114164558-114164581:-_5-4	ACSL5	171;296;300	335;192	255.667	263.5	FALSE	FALSE	FALSE	TRUE	-0.18611	0.606334	0.999994
ACSL6_CCDS34228.1_ex12_5:131321098-131321121:-_5-1	ACSL6	1515;1821;1100	2100;1635	1478.67	1867.5	FALSE	FALSE	FALSE	TRUE	0.0413259	0.907416	0.999994
ACSL6_CCDS34228.1_ex15_5:131324506-131324529:+_5-2	ACSL6	502;637;405	732;406	514.667	569	FALSE	FALSE	FALSE	TRUE	-0.153367	0.636947	0.999994
ACSL6_CCDS34228.1_ex18_5:131326584-131326607:+_5-4	ACSL6	226;357;330	311;320	304.333	315.5	FALSE	FALSE	FALSE	TRUE	-0.169635	0.600287	0.999994
ACSL6_CCDS34228.1_ex18_5:131326622-131326645:-_5-5	ACSL6	519;579;649	667;726	582.333	696.5	FALSE	FALSE	FALSE	TRUE	0.016468	0.952461	0.999994
ACSM1_CCDS10587.1_ex10_16:20693569-20693592:+_5-2	ACSM1	521;651;758	598;959	643.333	778.5	FALSE	FALSE	FALSE	TRUE	0.065366	0.826305	0.999994
ACSM1_CCDS10587.1_ex8_16:20681243-20681266:+_5-1	ACSM1	734;984;1065	1200;970	927.667	1085	FALSE	FALSE	FALSE	TRUE	-0.0108964	0.969284	0.999994
ACSM2A_CCDS32401.1_ex1_16:20476966-20476989:-_5-1	ACSM2A	1136;1556;1919	1697;1810	1537	1753.5	FALSE	FALSE	FALSE	TRUE	-0.0214343	0.945909	0.999994
ACSM2A_CCDS32401.1_ex4_16:20482925-20482948:+_5-2	ACSM2A	245;262;292	519;250	266.333	384.5	FALSE	FALSE	FALSE	TRUE	0.24948	0.472853	0.999994
ACSM2A_CCDS32401.1_ex6_16:20486989-20487012:+_5-4	ACSM2A	628;851;780	775;989	753	882	FALSE	FALSE	FALSE	TRUE	-0.00139278	0.996143	0.999994
ACSM2A_CCDS32401.1_ex6_16:20487075-20487098:-_5-5	ACSM2A	590;839;977	857;838	802	847.5	FALSE	FALSE	FALSE	TRUE	-0.136741	0.61871	0.999994
ACSM2B_CCDS10586.1_ex12_16:20576034-20576057:+_5-5	ACSM2B	606;743;802	821;998	717	909.5	FALSE	FALSE	FALSE	TRUE	0.113473	0.687038	0.999994
ACSM2B_CCDS10586.1_ex6_16:20559471-20559494:-_5-1	ACSM2B	1536;1865;1445	2048;2261	1615.33	2154.5	FALSE	FALSE	FALSE	TRUE	0.153944	0.649798	0.999994
ACSM2B_CCDS10586.1_ex9_16:20565170-20565193:-_5-3	ACSM2B	168;160;217	185;249	181.667	217	FALSE	FALSE	FALSE	TRUE	0.021943	0.956456	0.999994
ACSM3_CCDS10589.1_ex0_16:20781547-20781570:-_5-3	ACSM3	736;879;812	952;1084	809	1018	FALSE	FALSE	FALSE	TRUE	0.0833848	0.774164	0.999994
ACSM3_CCDS10589.1_ex1_16:20787219-20787242:+_5-4	ACSM3	117;113;86	125;191	105.333	158	FALSE	FALSE	FALSE	TRUE	0.311093	0.516776	0.999994
ACSM4_CCDS44825.1_ex0_12:7457042-7457065:+_5-1	ACSM4	79;93;263	140;107	145	123.5	FALSE	FALSE	FALSE	TRUE	-0.399278	0.42175	0.999994
ACSM4_CCDS44825.1_ex1_12:7459317-7459340:+_5-2	ACSM4	70;108;168	92;83	115.333	87.5	FALSE	FALSE	FALSE	TRUE	-0.586784	0.217478	0.999994
ACSM4_CCDS44825.1_ex2_12:7463237-7463260:-_5-3	ACSM4	460;551;721	749;560	577.333	654.5	FALSE	FALSE	FALSE	TRUE	-0.0553678	0.839685	0.999994
ACSM5_CCDS10585.1_ex2_16:20430545-20430568:-_5-1	ACSM5	532;512;669	919;768	571	843.5	FALSE	FALSE	FALSE	TRUE	0.305891	0.268869	0.999994
ACSM5_CCDS10585.1_ex3_16:20432639-20432662:+_5-3	ACSM5	349;311;302	412;626	320.667	519	FALSE	FALSE	FALSE	TRUE	0.42831	0.200519	0.999994
ACSM5_CCDS10585.1_ex3_16:20432713-20432736:-_5-4	ACSM5	121;227;498	277;217	282	247	FALSE	FALSE	FALSE	TRUE	-0.339758	0.408764	0.999994
ACSM5_CCDS10585.1_ex4_16:20435268-20435291:+_5-5	ACSM5	1073;1488;881	1368;1205	1147.33	1286.5	FALSE	FALSE	FALSE	TRUE	-0.109138	0.742934	0.999994
ACSS1_CCDS13167.1_ex10_20:25004106-25004129:-_5-3	ACSS1	100;240;375	209;208	238.333	208.5	FALSE	FALSE	FALSE	TRUE	-0.33958	0.415245	0.999994
ACSS1_CCDS13167.1_ex10_20:25004126-25004149:-_5-4	ACSS1	179;405;344	372;184	309.333	278	FALSE	FALSE	FALSE	TRUE	-0.377195	0.305644	0.999994
ACSS1_CCDS13167.1_ex10_20:25004262-25004285:-_5-5	ACSS1	209;318;320	303;358	282.333	330.5	FALSE	FALSE	FALSE	TRUE	0.013881	0.966305	0.999994
ACSS1_CCDS13167.1_ex9_20:25003685-25003708:-_5-2	ACSS1	267;339;254	345;325	286.667	335	FALSE	FALSE	FALSE	TRUE	-0.0391091	0.907373	0.999994
ACSS2_CCDS13243.1_ex1_20:33470643-33470666:-_5-2	ACSS2	295;545;345	490;574	395	532	FALSE	FALSE	FALSE	TRUE	0.203276	0.513097	0.999994
ACSS2_CCDS13243.1_ex3_20:33501219-33501242:-_5-4	ACSS2	82;146;172	140;157	133.333	148.5	FALSE	FALSE	FALSE	TRUE	-0.0333388	0.939998	0.999994
ACSS2_CCDS13243.1_ex6_20:33502196-33502219:-_5-5	ACSS2	199;218;184	258;348	200.333	303	FALSE	FALSE	FALSE	TRUE	0.339911	0.366244	0.999994
ACSS3_CCDS9022.1_ex0_12:81471997-81472020:-_5-1	ACSS3	50;78;228	88;158	118.667	123	FALSE	FALSE	FALSE	TRUE	-0.055783	0.917842	0.999994
ACSS3_CCDS9022.1_ex0_12:81472101-81472124:+_5-2	ACSS3	45;47;189	96;138	93.6667	117	FALSE	FALSE	FALSE	TRUE	0.197976	0.719475	0.999994
ACSS3_CCDS9022.1_ex5_12:81545644-81545667:+_5-4	ACSS3	295;446;786	510;490	509	500	FALSE	FALSE	FALSE	TRUE	-0.201927	0.509745	0.999994
ACSS3_CCDS9022.1_ex5_12:81545676-81545699:+_5-5	ACSS3	455;807;719	855;608	660.333	731.5	FALSE	FALSE	FALSE	TRUE	-0.0804599	0.772942	0.999994
ACTA1_CCDS1578.1_ex3_1:229568058-229568081:+_5-1	ACTA1	304;466;360	450;367	376.667	408.5	FALSE	FALSE	FALSE	TRUE	-0.130298	0.667982	0.999994
ACTA1_CCDS1578.1_ex3_1:229568166-229568189:-_5-2	ACTA1	194;286;688	354;346	389.333	350	FALSE	FALSE	FALSE	TRUE	-0.304488	0.408067	0.999994
ACTA1_CCDS1578.1_ex4_1:229568297-229568320:+_5-3	ACTA1	187;212;234	365;220	211	292.5	FALSE	FALSE	FALSE	TRUE	0.205854	0.571614	0.999994
ACTA1_CCDS1578.1_ex5_1:229568755-229568778:+_5-4	ACTA1	935;1335;1324	1476;1190	1198	1333	FALSE	FALSE	FALSE	TRUE	-0.0832067	0.780646	0.999994
ACTA1_CCDS1578.1_ex5_1:229568772-229568795:-_5-5	ACTA1	274;394;320	469;372	329.333	420.5	FALSE	FALSE	FALSE	TRUE	0.100821	0.743026	0.999994
ACTA2_CCDS7392.1_ex3_10:90700977-90701000:+_5-1	ACTA2	125;190;195	247;333	170	290	FALSE	FALSE	FALSE	TRUE	0.563696	0.136818	0.999994
ACTA2_CCDS7392.1_ex4_10:90701536-90701559:+_5-2	ACTA2	277;560;436	347;397	424.333	372	FALSE	FALSE	FALSE	TRUE	-0.394993	0.204975	0.999994
ACTA2_CCDS7392.1_ex4_10:90701574-90701597:-_5-3	ACTA2	337;449;293	551;189	359.667	370	FALSE	FALSE	FALSE	TRUE	-0.267389	0.48799	0.999994
ACTA2_CCDS7392.1_ex5_10:90703658-90703681:-_5-4	ACTA2	362;602;572	613;429	512	521	FALSE	FALSE	FALSE	TRUE	-0.205251	0.466464	0.999994
ACTA2_CCDS7392.1_ex7_10:90708561-90708584:+_5-5	ACTA2	731;974;553	1104;1253	752.667	1178.5	FALSE	FALSE	FALSE	TRUE	0.376526	0.248907	0.999994
ACTBL2_CCDS34163.1_ex0_5:56777817-56777840:-_5-1	ACTBL2	309;392;701	442;513	467.333	477.5	FALSE	FALSE	FALSE	TRUE	-0.153046	0.617845	0.999994
ACTBL2_CCDS34163.1_ex0_5:56777996-56778019:-_5-2	ACTBL2	406;582;599	571;684	529	627.5	FALSE	FALSE	FALSE	TRUE	0.0293095	0.91589	0.999994
ACTBL2_CCDS34163.1_ex0_5:56778082-56778105:-_5-3	ACTBL2	1374;1745;1310	1774;1765	1476.33	1769.5	FALSE	FALSE	FALSE	TRUE	-0.00172307	0.995849	0.999994
ACTBL2_CCDS34163.1_ex0_5:56778305-56778328:-_5-4	ACTBL2	56;130;367	159;177	184.333	168	FALSE	FALSE	FALSE	TRUE	-0.234719	0.652006	0.999994
ACTBL2_CCDS34163.1_ex0_5:56778407-56778430:-_5-5	ACTBL2	444;662;577	610;489	561	549.5	FALSE	FALSE	FALSE	TRUE	-0.27231	0.326692	0.999994
ACTB_CCDS5341.1_ex2_7:5568239-5568262:-_5-1	ACTB	151;210;512	367;327	291	347	FALSE	FALSE	FALSE	TRUE	0.0945084	0.80282	0.999994
ACTB_CCDS5341.1_ex3_7:5569017-5569040:-_5-4	ACTB	64;168;346	152;96	192.667	124	FALSE	FALSE	FALSE	TRUE	-0.774195	0.129935	0.999994
ACTC1_CCDS10041.1_ex3_15:35084707-35084730:+_5-1	ACTC1	108;196;324	192;162	209.333	177	FALSE	FALSE	FALSE	TRUE	-0.413356	0.324443	0.999994
ACTC1_CCDS10041.1_ex4_15:35085662-35085685:+_5-2	ACTC1	68;187;277	205;112	177.333	158.5	FALSE	FALSE	FALSE	TRUE	-0.327539	0.49237	0.999994
ACTC1_CCDS10041.1_ex4_15:35085716-35085739:+_5-3	ACTC1	890;1413;1170	1253;1538	1157.67	1395.5	FALSE	FALSE	FALSE	TRUE	0.0480111	0.877585	0.999994
ACTC1_CCDS10041.1_ex4_15:35085757-35085780:-_5-4	ACTC1	88;116;184	128;94	129.333	111	FALSE	FALSE	FALSE	TRUE	-0.430568	0.350727	0.999994
ACTC1_CCDS10041.1_ex5_15:35086873-35086896:+_5-5	ACTC1	118;168;301	173;219	195.667	196	FALSE	FALSE	FALSE	TRUE	-0.167283	0.687921	0.999994
ACTG1_CCDS11782.1_ex2_17:79478571-79478594:+_5-2	ACTG1	91;114;241	155;130	148.667	142.5	FALSE	FALSE	FALSE	TRUE	-0.245684	0.592465	0.999994
ACTG1_CCDS11782.1_ex3_17:79478996-79479019:-_5-3	ACTG1	181;327;541	350;325	349.667	337.5	FALSE	FALSE	FALSE	TRUE	-0.218547	0.522772	0.999994
ACTG1_CCDS11782.1_ex3_17:79479158-79479181:-_5-4	ACTG1	752;800;865	1126;1112	805.667	1119	FALSE	FALSE	FALSE	TRUE	0.219035	0.445425	0.999994
ACTG1_CCDS11782.1_ex4_17:79479272-79479295:-_5-5	ACTG1	371;434;516	507;639	440.333	573	FALSE	FALSE	FALSE	TRUE	0.154718	0.588756	0.999994
ACTG2_CCDS1930.1_ex0_2:74128535-74128558:-_6-1	ACTG2	46;100;121	155;219	89	187	FALSE	FALSE	FALSE	TRUE	0.908894	0.0508137	0.999994
ACTG2_CCDS1930.1_ex1_2:74129505-74129528:+_6-2	ACTG2	91;90;102	168;88	94.3333	128	FALSE	FALSE	FALSE	TRUE	0.157161	0.739528	0.999994
ACTG2_CCDS1930.1_ex3_2:74136248-74136271:-_6-3	ACTG2	1546;1880;1492	2461;1563	1639.33	2012	FALSE	FALSE	FALSE	TRUE	0.0120802	0.971771	0.999994
ACTG2_CCDS1930.1_ex4_2:74140613-74140636:+_6-4	ACTG2	413;652;568	539;714	544.333	626.5	FALSE	FALSE	FALSE	TRUE	-0.012595	0.965128	0.999994
ACTG2_CCDS1930.1_ex4_2:74140699-74140722:+_6-5	ACTG2	521;693;618	1035;621	610.667	828	FALSE	FALSE	FALSE	TRUE	0.173773	0.543559	0.999994
ACTG2_CCDS1930.1_ex6_2:74143703-74143726:+_6-6	ACTG2	249;398;976	469;473	541	471	FALSE	FALSE	FALSE	TRUE	-0.340299	0.343706	0.999994
ACTL10_CCDS33463.1_ex0_20:32255451-32255474:+_5-2	ACTL10	527;778;1007	702;677	770.667	689.5	FALSE	FALSE	FALSE	TRUE	-0.364809	0.188286	0.999994
ACTL10_CCDS33463.1_ex0_20:32255491-32255514:+_5-3	ACTL10	900;1011;1002	1442;1185	971	1313.5	FALSE	FALSE	FALSE	TRUE	0.172024	0.56212	0.999994
ACTL10_CCDS33463.1_ex0_20:32255605-32255628:+_5-4	ACTL10	96;129;158	206;178	127.667	192	FALSE	FALSE	FALSE	TRUE	0.364746	0.38654	0.999994
ACTL10_CCDS33463.1_ex0_20:32255758-32255781:+_5-5	ACTL10	471;682;509	680;738	554	709	FALSE	FALSE	FALSE	TRUE	0.111794	0.696226	0.999994
ACTL6A_CCDS3231.1_ex5_3:179294057-179294080:-_5-3	ACTL6A	47;123;312	165;71	160.667	118	FALSE	FALSE	FALSE	TRUE	-0.584382	0.29918	0.999994
ACTL6B_CCDS5702.1_ex10_7:100252724-100252747:+_5-4	ACTL6B	376;365;427	576;285	389.333	430.5	FALSE	FALSE	FALSE	TRUE	-0.141685	0.662963	0.999994
ACTL6B_CCDS5702.1_ex11_7:100253073-100253096:-_5-5	ACTL6B	839;1081;680	1241;690	866.667	965.5	FALSE	FALSE	FALSE	TRUE	-0.142188	0.668147	0.999994
ACTL6B_CCDS5702.1_ex7_7:100246234-100246257:-_5-1	ACTL6B	2803;3386;2131	3903;3021	2773.33	3462	FALSE	FALSE	FALSE	TRUE	0.027276	0.941868	0.999994
ACTL6B_CCDS5702.1_ex8_7:100246350-100246373:-_5-2	ACTL6B	1216;1674;1259	1961;1530	1383	1745.5	FALSE	FALSE	FALSE	TRUE	0.071782	0.824859	0.999994
ACTL6B_CCDS5702.1_ex8_7:100246430-100246453:-_5-3	ACTL6B	400;538;484	526;469	474	497.5	FALSE	FALSE	FALSE	TRUE	-0.176826	0.530553	0.999994
ACTL7A_CCDS6772.1_ex0_9:111624700-111624723:+_5-1	ACTL7A	40;108;213	106;86	120.333	96	FALSE	FALSE	FALSE	TRUE	-0.457665	0.386135	0.999994
ACTL7A_CCDS6772.1_ex0_9:111624723-111624746:-_5-2	ACTL7A	1484;1876;1342	1962;2397	1567.33	2179.5	FALSE	FALSE	FALSE	TRUE	0.217408	0.529414	0.999994
ACTL7A_CCDS6772.1_ex0_9:111624877-111624900:+_5-3	ACTL7A	126;129;283	230;257	179.333	243.5	FALSE	FALSE	FALSE	TRUE	0.251614	0.538459	0.999994
ACTL7A_CCDS6772.1_ex0_9:111624973-111624996:+_5-4	ACTL7A	1941;1942;1072	2734;1533	1651.67	2133.5	FALSE	FALSE	FALSE	TRUE	0.0313873	0.937091	0.999994
ACTL7A_CCDS6772.1_ex0_9:111625001-111625024:-_5-5	ACTL7A	450;505;559	722;505	504.667	613.5	FALSE	FALSE	FALSE	TRUE	0.0210553	0.939915	0.999994
ACTL7B_CCDS6771.1_ex0_9:111617668-111617691:+_5-1	ACTL7B	1039;1130;1119	1504;1213	1096	1358.5	FALSE	FALSE	FALSE	TRUE	0.0410654	0.892968	0.999994
ACTL7B_CCDS6771.1_ex0_9:111617857-111617880:-_5-2	ACTL7B	97;121;217	196;101	145	148.5	FALSE	FALSE	FALSE	TRUE	-0.184633	0.688291	0.999994
ACTL7B_CCDS6771.1_ex0_9:111617928-111617951:+_5-3	ACTL7B	595;797;824	870;728	738.667	799	FALSE	FALSE	FALSE	TRUE	-0.125877	0.644253	0.999994
ACTL7B_CCDS6771.1_ex0_9:111618010-111618033:-_5-4	ACTL7B	173;254;453	302;299	293.333	300.5	FALSE	FALSE	FALSE	TRUE	-0.142426	0.686668	0.999994
ACTL7B_CCDS6771.1_ex0_9:111618081-111618104:+_5-5	ACTL7B	165;242;295	361;235	234	298	FALSE	FALSE	FALSE	TRUE	0.121985	0.728186	0.999994
ACTL8_CCDS183.1_ex0_1:18149598-18149621:+_5-1	ACTL8	288;410;709	452;461	469	456.5	FALSE	FALSE	FALSE	TRUE	-0.22011	0.472168	0.999994
ACTL8_CCDS183.1_ex0_1:18149631-18149654:-_5-2	ACTL8	143;218;421	358;296	260.667	327	FALSE	FALSE	FALSE	TRUE	0.15218	0.677017	0.999994
ACTL8_CCDS183.1_ex0_1:18149689-18149712:+_5-3	ACTL8	99;172;201	157;160	157.333	158.5	FALSE	FALSE	FALSE	TRUE	-0.184585	0.665938	0.999994
ACTL8_CCDS183.1_ex0_1:18149791-18149814:-_5-4	ACTL8	49;142;197	159;78	129.333	118.5	FALSE	FALSE	FALSE	TRUE	-0.297553	0.55906	0.999994
ACTL8_CCDS183.1_ex1_1:18152415-18152438:-_5-5	ACTL8	905;1125;1062	1270;853	1030.67	1061.5	FALSE	FALSE	FALSE	TRUE	-0.221945	0.458408	0.999994
ACTL9_CCDS12207.1_ex0_19:8808473-8808496:-_5-1	ACTL9	1127;1105;963	1720;1111	1065	1415.5	FALSE	FALSE	FALSE	TRUE	0.109109	0.739416	0.999994
ACTL9_CCDS12207.1_ex0_19:8808508-8808531:+_5-2	ACTL9	825;1308;1182	1120;1300	1105	1210	FALSE	FALSE	FALSE	TRUE	-0.08658	0.7739	0.999994
ACTL9_CCDS12207.1_ex0_19:8808690-8808713:+_5-3	ACTL9	523;594;680	728;754	599	741	FALSE	FALSE	FALSE	TRUE	0.0668389	0.806301	0.999994
ACTL9_CCDS12207.1_ex0_19:8808750-8808773:-_5-4	ACTL9	268;591;606	493;516	488.333	504.5	FALSE	FALSE	FALSE	TRUE	-0.134791	0.651147	0.999994
ACTL9_CCDS12207.1_ex0_19:8808897-8808920:-_5-5	ACTL9	832;972;676	965;1718	826.667	1341.5	FALSE	FALSE	FALSE	TRUE	0.444612	0.201917	0.999994
ACTN1_CCDS45129.1_ex13_14:69369255-69369278:-_5-2	ACTN1	464;611;734	800;551	603	675.5	FALSE	FALSE	FALSE	TRUE	-0.0729719	0.790136	0.999994
ACTN1_CCDS45129.1_ex14_14:69371424-69371447:+_5-3	ACTN1	148;160;117	187;183	141.667	185	FALSE	FALSE	FALSE	TRUE	0.103026	0.814488	0.999994
ACTN1_CCDS45129.1_ex18_14:69387714-69387737:+_5-5	ACTN1	505;711;844	837;589	686.667	713	FALSE	FALSE	FALSE	TRUE	-0.175449	0.522358	0.999994
ACTN1_CCDS45129.1_ex9_14:69352260-69352283:+_5-1	ACTN1	303;497;600	521;528	466.667	524.5	FALSE	FALSE	FALSE	TRUE	-0.0293904	0.917229	0.999994
ACTN2_CCDS1613.1_ex10_1:236906313-236906336:+_5-5	ACTN2	394;466;446	449;435	435.333	442	FALSE	FALSE	FALSE	TRUE	-0.230739	0.426962	0.999994
ACTN2_CCDS1613.1_ex1_1:236881167-236881190:-_5-1	ACTN2	1684;1691;865	2605;1408	1413.33	2006.5	FALSE	FALSE	FALSE	TRUE	0.162042	0.687277	0.999994
ACTN2_CCDS1613.1_ex9_1:236902693-236902716:-_5-4	ACTN2	1145;1204;645	1825;999	998	1412	FALSE	FALSE	FALSE	TRUE	0.166604	0.657325	0.999994
ACTN4_CCDS12518.1_ex4_19:39196731-39196754:-_5-1	ACTN4	181;135;114	133;341	143.333	237	FALSE	FALSE	FALSE	TRUE	0.445567	0.363443	0.999994
ACTN4_CCDS12518.1_ex5_19:39198802-39198825:-_5-2	ACTN4	243;359;476	478;483	359.333	480.5	FALSE	FALSE	FALSE	TRUE	0.218231	0.457388	0.999994
ACTN4_CCDS12518.1_ex6_19:39200040-39200063:-_5-3	ACTN4	398;574;545	515;884	505.667	699.5	FALSE	FALSE	FALSE	TRUE	0.260192	0.394465	0.999994
ACTN4_CCDS12518.1_ex8_19:39205106-39205129:+_5-5	ACTN4	259;230;313	231;319	267.333	275	FALSE	FALSE	FALSE	TRUE	-0.20076	0.578603	0.999994
ACTR10_CCDS32090.1_ex2_14:58674653-58674676:-_5-1	ACTR10	458;364;313	723;405	378.333	564	FALSE	FALSE	FALSE	TRUE	0.243466	0.480728	0.999994
ACTR10_CCDS32090.1_ex4_14:58678073-58678096:-_5-3	ACTR10	109;78;30	169;89	72.3333	129	FALSE	FALSE	FALSE	TRUE	0.442007	0.442931	0.999994
ACTR1A_CCDS7536.1_ex5_10:104244013-104244036:-_5-1	ACTR1A	985;1369;1383	1358;1449	1245.67	1403.5	FALSE	FALSE	FALSE	TRUE	-0.0545304	0.857403	0.999994
ACTR1A_CCDS7536.1_ex5_10:104244117-104244140:-_5-2	ACTR1A	160;249;248	173;196	219	184.5	FALSE	FALSE	FALSE	TRUE	-0.460774	0.233107	0.999994
ACTR1A_CCDS7536.1_ex6_10:104245456-104245479:+_5-3	ACTR1A	101;99;105	134;143	101.667	138.5	FALSE	FALSE	FALSE	TRUE	0.185049	0.68586	0.999994
ACTR1A_CCDS7536.1_ex8_10:104248859-104248882:-_5-5	ACTR1A	636;979;1132	1083;928	915.667	1005.5	FALSE	FALSE	FALSE	TRUE	-0.0792479	0.778743	0.999994
ACTR1B_CCDS2033.1_ex5_2:98275082-98275105:-_5-1	ACTR1B	202;372;369	417;297	314.333	357	FALSE	FALSE	FALSE	TRUE	-0.0332069	0.917464	0.999994
ACTR1B_CCDS2033.1_ex7_2:98275840-98275863:-_5-3	ACTR1B	204;284;350	316;293	279.333	304.5	FALSE	FALSE	FALSE	TRUE	-0.0920156	0.780082	0.999994
ACTR1B_CCDS2033.1_ex8_2:98277035-98277058:+_5-4	ACTR1B	118;175;314	217;238	202.333	227.5	FALSE	FALSE	FALSE	TRUE	-0.00277424	0.994472	0.999994
ACTR1B_CCDS2033.1_ex8_2:98277099-98277122:-_5-5	ACTR1B	355;412;610	479;513	459	496	FALSE	FALSE	FALSE	TRUE	-0.101993	0.722702	0.999994
ACTR3B_CCDS34782.1_ex2_7:152497621-152497644:-_5-2	ACTR3B	68;212;377	189;170	219	179.5	FALSE	FALSE	FALSE	TRUE	-0.411164	0.384718	0.999994
ACTR3B_CCDS34782.1_ex2_7:152497649-152497672:-_5-3	ACTR3B	1003;1383;1055	1589;1261	1147	1425	FALSE	FALSE	FALSE	TRUE	0.0511144	0.86985	0.999994
ACTR3B_CCDS34782.1_ex3_7:152498701-152498724:-_5-5	ACTR3B	1079;1430;1310	1568;1054	1273	1311	FALSE	FALSE	FALSE	TRUE	-0.217219	0.485176	0.999994
ACTR3C_CCDS47744.1_ex3_7:149986551-149986574:+_5-1	ACTR3C	113;147;345	333;255	201.667	294	FALSE	FALSE	FALSE	TRUE	0.367911	0.360745	0.999994
ACTR3C_CCDS47744.1_ex4_7:149990393-149990416:+_5-3	ACTR3C	292;380;291	405;562	321	483.5	FALSE	FALSE	FALSE	TRUE	0.347372	0.280237	0.999994
ACTR3C_CCDS47744.1_ex4_7:149990445-149990468:-_5-5	ACTR3C	45;80;134	145;89	86.3333	117	FALSE	FALSE	FALSE	TRUE	0.25074	0.6053	0.999994
ACTR3_CCDS33277.1_ex5_2:114691899-114691922:+_5-3	ACTR3	95;125;308	154;123	176	138.5	FALSE	FALSE	FALSE	TRUE	-0.513448	0.276038	0.999994
ACTR3_CCDS33277.1_ex6_2:114697574-114697597:-_5-5	ACTR3	165;261;529	227;205	318.333	216	FALSE	FALSE	FALSE	TRUE	-0.722261	0.0612793	0.999994
ACTR5_CCDS13308.1_ex0_20:37377232-37377255:+_5-1	ACTR5	116;162;310	154;287	196	220.5	FALSE	FALSE	FALSE	TRUE	0.0196363	0.963986	0.999994
ACTR5_CCDS13308.1_ex0_20:37377410-37377433:-_5-2	ACTR5	161;231;308	217;205	233.333	211	FALSE	FALSE	FALSE	TRUE	-0.351169	0.345025	0.999994
ACTR5_CCDS13308.1_ex1_20:37378803-37378826:+_5-4	ACTR5	69;63;276	174;106	136	140	FALSE	FALSE	FALSE	TRUE	-0.118566	0.826521	0.999994
ACTR5_CCDS13308.1_ex2_20:37380921-37380944:+_5-5	ACTR5	64;30;123	76;191	72.3333	133.5	FALSE	FALSE	FALSE	TRUE	0.701211	0.216781	0.999994
ACTR6_CCDS9074.1_ex4_12:100603850-100603873:+_5-3	ACTR6	61;152;376	100;82	196.333	91	FALSE	FALSE	FALSE	TRUE	-1.22656	0.0235814	0.999994
ACTR8_CCDS2875.1_ex10_3:53912398-53912421:+_5-4	ACTR8	130;308;416	192;240	284.667	216	FALSE	FALSE	FALSE	TRUE	-0.546842	0.164307	0.999994
ACTR8_CCDS2875.1_ex6_3:53910031-53910054:-_5-1	ACTR8	62;124;208	141;85	131.333	113	FALSE	FALSE	FALSE	TRUE	-0.393203	0.420788	0.999994
ACTRT1_CCDS14611.1_ex0_X:127185631-127185654:-_5-1	ACTRT1	435;450;440	559;428	441.667	493.5	FALSE	FALSE	FALSE	TRUE	-0.116389	0.693316	0.999994
ACTRT1_CCDS14611.1_ex0_X:127185755-127185778:+_5-2	ACTRT1	229;386;382	338;241	332.333	289.5	FALSE	FALSE	FALSE	TRUE	-0.424145	0.192956	0.999994
ACTRT1_CCDS14611.1_ex0_X:127185850-127185873:+_5-3	ACTRT1	167;264;405	312;235	278.667	273.5	FALSE	FALSE	FALSE	TRUE	-0.22146	0.532051	0.999994
ACTRT1_CCDS14611.1_ex0_X:127185947-127185970:+_5-4	ACTRT1	290;402;741	544;466	477.667	505	FALSE	FALSE	FALSE	TRUE	-0.105179	0.731559	0.999994
ACTRT1_CCDS14611.1_ex0_X:127186024-127186047:+_5-5	ACTRT1	217;281;146	362;198	214.667	280	FALSE	FALSE	FALSE	TRUE	0.0753557	0.854469	0.999994
ACTRT2_CCDS45.1_ex0_1:2938460-2938483:+_5-1	ACTRT2	661;794;676	996;850	710.333	923	FALSE	FALSE	FALSE	TRUE	0.111806	0.695069	0.999994
ACTRT2_CCDS45.1_ex0_1:2938476-2938499:+_5-2	ACTRT2	603;1001;977	1187;907	860.333	1047	FALSE	FALSE	FALSE	TRUE	0.0583915	0.836497	0.999994
ACTRT2_CCDS45.1_ex0_1:2938594-2938617:-_5-3	ACTRT2	570;691;720	782;816	660.333	799	FALSE	FALSE	FALSE	TRUE	0.0347639	0.899152	0.999994
ACTRT2_CCDS45.1_ex0_1:2938654-2938677:+_5-4	ACTRT2	249;264;368	309;382	293.667	345.5	FALSE	FALSE	FALSE	TRUE	0.0112461	0.972733	0.999994
ACTRT2_CCDS45.1_ex0_1:2938780-2938803:+_5-5	ACTRT2	299;302;307	472;383	302.667	427.5	FALSE	FALSE	FALSE	TRUE	0.224915	0.474591	0.999994
ACTRT3_CCDS3206.1_ex0_3:169485978-169486001:+_5-2	ACTRT3	919;1372;1383	1492;1093	1224.67	1292.5	FALSE	FALSE	FALSE	TRUE	-0.157434	0.601246	0.999994
ACTRT3_CCDS3206.1_ex0_3:169486100-169486123:-_5-3	ACTRT3	1124;993;782	1931;1042	966.333	1486.5	FALSE	FALSE	FALSE	TRUE	0.291491	0.410212	0.999994
ACTRT3_CCDS3206.1_ex1_3:169487125-169487148:-_5-4	ACTRT3	101;235;334	220;193	223.333	206.5	FALSE	FALSE	FALSE	TRUE	-0.274551	0.503377	0.999994
ACTRT3_CCDS3206.1_ex1_3:169487189-169487212:-_5-5	ACTRT3	459;606;522	571;511	529	541	FALSE	FALSE	FALSE	TRUE	-0.219533	0.433518	0.999994
ACVR1B_CCDS44893.2_ex1_12:52370099-52370122:+_5-1	ACVR1B	393;717;1011	658;699	707	678.5	FALSE	FALSE	FALSE	TRUE	-0.232175	0.430175	0.999994
ACVR1B_CCDS44893.2_ex1_12:52370243-52370266:+_5-3	ACVR1B	1155;1334;986	1432;1487	1158.33	1459.5	FALSE	FALSE	FALSE	TRUE	0.0599246	0.854426	0.999994
ACVR1B_CCDS44893.2_ex2_12:52374758-52374781:-_5-4	ACVR1B	76;171;219	107;127	155.333	117	FALSE	FALSE	FALSE	TRUE	-0.568305	0.223552	0.999994
ACVR1C_CCDS2205.1_ex4_2:158400994-158401017:-_5-2	ACVR1C	187;240;488	268;222	305	245	FALSE	FALSE	FALSE	TRUE	-0.501588	0.174065	0.999994
ACVR1C_CCDS2205.1_ex4_2:158401027-158401050:-_5-3	ACVR1C	208;242;216	204;324	222	264	FALSE	FALSE	FALSE	TRUE	0.010409	0.978309	0.999994
ACVR1C_CCDS2205.1_ex7_2:158443697-158443720:-_5-5	ACVR1C	393;497;300	607;415	396.667	511	FALSE	FALSE	FALSE	TRUE	0.072422	0.824468	0.999994
ACVR1_CCDS2206.1_ex4_2:158626934-158626957:+_5-1	ACVR1	53;154;280	139;158	162.333	148.5	FALSE	FALSE	FALSE	TRUE	-0.246517	0.621824	0.999994
ACVR1_CCDS2206.1_ex5_2:158630670-158630693:-_5-2	ACVR1	660;931;888	1000;1153	826.333	1076.5	FALSE	FALSE	FALSE	TRUE	0.155285	0.586655	0.999994
ACVR1_CCDS2206.1_ex6_2:158634678-158634701:-_5-3	ACVR1	304;449;254	385;448	335.667	416.5	FALSE	FALSE	FALSE	TRUE	0.0542839	0.87295	0.999994
ACVR1_CCDS2206.1_ex6_2:158634758-158634781:-_5-4	ACVR1	315;468;531	647;347	438	497	FALSE	FALSE	FALSE	TRUE	-0.0565062	0.850977	0.999994
ACVR1_CCDS2206.1_ex7_2:158636891-158636914:-_5-5	ACVR1	182;357;504	311;383	347.667	347	FALSE	FALSE	FALSE	TRUE	-0.164039	0.629406	0.999994
ACVR2B_CCDS2679.1_ex1_3:38518811-38518834:+_5-1	ACVR2B	121;204;305	330;176	210	253	FALSE	FALSE	FALSE	TRUE	0.0638659	0.872107	0.999994
ACVR2B_CCDS2679.1_ex1_3:38518930-38518953:-_5-2	ACVR2B	1880;2383;1650	2389;2186	1971	2287.5	FALSE	FALSE	FALSE	TRUE	-0.0580461	0.86814	0.999994
ACVR2B_CCDS2679.1_ex1_3:38518963-38518986:+_5-3	ACVR2B	1364;1860;980	2079;1528	1401.33	1803.5	FALSE	FALSE	FALSE	TRUE	0.0723638	0.840763	0.999994
ACVR2B_CCDS2679.1_ex3_3:38519627-38519650:-_5-4	ACVR2B	617;668;545	856;433	610	644.5	FALSE	FALSE	FALSE	TRUE	-0.2237	0.483233	0.999994
ACVR2B_CCDS2679.1_ex3_3:38519727-38519750:-_5-5	ACVR2B	72;135;253	180;222	153.333	201	FALSE	FALSE	FALSE	TRUE	0.24664	0.585377	0.999994
ACVRL1_CCDS31804.1_ex1_12:52306935-52306958:-_5-1	ACVRL1	555;724;581	733;683	620	708	FALSE	FALSE	FALSE	TRUE	-0.0655429	0.816051	0.999994
ACVRL1_CCDS31804.1_ex2_12:52307445-52307468:-_5-2	ACVRL1	988;943;911	1518;811	947.333	1164.5	FALSE	FALSE	FALSE	TRUE	-0.00615766	0.984974	0.999994
ACVRL1_CCDS31804.1_ex2_12:52307537-52307560:+_5-3	ACVRL1	489;674;609	633;584	590.667	608.5	FALSE	FALSE	FALSE	TRUE	-0.199413	0.468054	0.999994
ACVRL1_CCDS31804.1_ex4_12:52308229-52308252:+_5-4	ACVRL1	2544;2890;2073	3088;3280	2502.33	3184	FALSE	FALSE	FALSE	TRUE	0.0704098	0.847135	0.999994
ACVRL1_CCDS31804.1_ex4_12:52308291-52308314:-_5-5	ACVRL1	204;274;568	394;361	348.667	377.5	FALSE	FALSE	FALSE	TRUE	-0.0608985	0.858419	0.999994
ACY1_CCDS2844.1_ex0_3:52018159-52018182:-_5-1	ACY1	421;658;780	717;523	619.667	620	FALSE	FALSE	FALSE	TRUE	-0.21688	0.431987	0.999994
ACY1_CCDS2844.1_ex2_3:52019412-52019435:-_5-2	ACY1	194;475;517	529;422	395.333	475.5	FALSE	FALSE	FALSE	TRUE	0.0856801	0.785881	0.999994
ACY1_CCDS2844.1_ex3_3:52019884-52019907:-_5-3	ACY1	250;385;192	410;220	275.667	315	FALSE	FALSE	FALSE	TRUE	-0.0995226	0.79711	0.999994
ACY3_CCDS8175.1_ex3_11:67412753-67412776:-_5-2	ACY3	404;441;344	569;541	396.333	555	FALSE	FALSE	FALSE	TRUE	0.207378	0.495964	0.999994
ACY3_CCDS8175.1_ex4_11:67413328-67413351:+_5-4	ACY3	149;244;406	340;278	266.333	309	FALSE	FALSE	FALSE	TRUE	0.0329694	0.926474	0.999994
ACY3_CCDS8175.1_ex5_11:67414306-67414329:+_5-5	ACY3	381;543;337	478;493	420.333	485.5	FALSE	FALSE	FALSE	TRUE	-0.0523556	0.867575	0.999994
ACYP1_CCDS45137.1_ex0_14:75520355-75520378:-_5-5	ACYP1	136;211;302	275;214	216.333	244.5	FALSE	FALSE	FALSE	TRUE	-0.0243409	0.948236	0.999994
ACYP1_CCDS9838.1_ex0_14:75520237-75520260:-_5-1	ACYP1	143;181;144	292;134	156	213	FALSE	FALSE	FALSE	TRUE	0.160472	0.711365	0.999994
ACYP1_CCDS9838.1_ex0_14:75520254-75520277:+_5-2	ACYP1	457;634;799	789;544	630	666.5	FALSE	FALSE	FALSE	TRUE	-0.145904	0.596805	0.999994
ACYP1_CCDS9838.1_ex0_14:75520271-75520294:-_5-3	ACYP1	84;85;113	178;117	94	147.5	FALSE	FALSE	FALSE	TRUE	0.391498	0.390516	0.999994
ACYP1_CCDS9838.1_ex0_14:75520337-75520360:-_5-4	ACYP1	67;73;115	144;98	85	121	FALSE	FALSE	FALSE	TRUE	0.275189	0.555022	0.999994
ACYP2_CCDS1850.1_ex2_2:54365839-54365862:-_5-4	ACYP2	760;1211;1126	1205;938	1032.33	1071.5	FALSE	FALSE	FALSE	TRUE	-0.178279	0.540035	0.999994
ACYP2_CCDS1850.1_ex3_2:54531829-54531852:-_5-5	ACYP2	2831;3220;2088	3831;3127	2713	3479	FALSE	FALSE	FALSE	TRUE	0.0631014	0.866107	0.999994
ADAD1_CCDS34058.1_ex0_4:123301375-123301398:-_5-1	ADAD1	49;163;327	150;148	179.667	149	FALSE	FALSE	FALSE	TRUE	-0.378976	0.464756	0.999994
ADAD1_CCDS34058.1_ex1_4:123302154-123302177:-_5-2	ADAD1	838;836;637	1182;836	770.333	1009	FALSE	FALSE	FALSE	TRUE	0.0842396	0.790946	0.999994
ADAD1_CCDS34058.1_ex1_4:123302262-123302285:-_5-3	ADAD1	568;718;863	947;526	716.333	736.5	FALSE	FALSE	FALSE	TRUE	-0.20994	0.468332	0.999994
ADAD2_CCDS10944.1_ex0_16:84224981-84225004:-_5-1	ADAD2	750;744;745	990;849	746.333	919.5	FALSE	FALSE	FALSE	TRUE	0.0252574	0.930652	0.999994
ADAD2_CCDS10944.1_ex0_16:84225188-84225211:-_5-2	ADAD2	674;736;761	953;1191	723.667	1072	FALSE	FALSE	FALSE	TRUE	0.321436	0.269996	0.999994
ADAD2_CCDS10944.1_ex2_16:84228097-84228120:-_5-4	ADAD2	654;940;1106	1199;875	900	1037	FALSE	FALSE	FALSE	TRUE	-0.0224004	0.937059	0.999994
ADAL_CCDS32214.1_ex1_15:43627959-43627982:-_5-1	ADAL	181;207;280	263;361	222.667	312	FALSE	FALSE	FALSE	TRUE	0.273396	0.443557	0.999994
ADAL_CCDS32214.1_ex1_15:43627979-43628002:+_5-2	ADAL	152;175;233	305;147	186.667	226	FALSE	FALSE	FALSE	TRUE	0.0194246	0.961794	0.999994
ADAL_CCDS32214.1_ex3_15:43632499-43632522:+_5-3	ADAL	56;159;411	157;106	208.667	131.5	FALSE	FALSE	FALSE	TRUE	-0.781413	0.147293	0.999994
ADAL_CCDS32214.1_ex3_15:43632528-43632551:+_5-4	ADAL	160;406;453	377;549	339.667	463	FALSE	FALSE	FALSE	TRUE	0.295974	0.389159	0.999994
ADAM10_CCDS10167.1_ex11_15:58957368-58957391:-_5-1	ADAM10	80;153;307	151;183	180	167	FALSE	FALSE	FALSE	TRUE	-0.244861	0.596925	0.999994
ADAM10_CCDS10167.1_ex12_15:58971400-58971423:+_5-2	ADAM10	51;140;432	98;186	207.667	142	FALSE	FALSE	FALSE	TRUE	-0.611345	0.288164	0.999994
ADAM10_CCDS10167.1_ex14_15:59009778-59009801:-_5-4	ADAM10	361;527;658	625;730	515.333	677.5	FALSE	FALSE	FALSE	TRUE	0.194058	0.484043	0.999994
ADAM11_CCDS11486.1_ex10_17:42850732-42850755:+_5-3	ADAM11	66;234;395	242;270	231.667	256	FALSE	FALSE	FALSE	TRUE	0.0324633	0.943353	0.999994
ADAM11_CCDS11486.1_ex11_17:42851724-42851747:-_5-4	ADAM11	284;355;492	376;502	377	439	FALSE	FALSE	FALSE	TRUE	0.0170679	0.955512	0.999994
ADAM11_CCDS11486.1_ex12_17:42851858-42851881:+_5-5	ADAM11	333;488;699	651;449	506.667	550	FALSE	FALSE	FALSE	TRUE	-0.0924909	0.747521	0.999994
ADAM11_CCDS11486.1_ex3_17:42847352-42847375:+_5-1	ADAM11	272;271;560	522;289	367.667	405.5	FALSE	FALSE	FALSE	TRUE	-0.085443	0.801836	0.999994
ADAM11_CCDS11486.1_ex9_17:42850380-42850403:+_5-2	ADAM11	480;503;954	749;534	645.667	641.5	FALSE	FALSE	FALSE	TRUE	-0.228412	0.441863	0.999994
ADAM12_CCDS7653.1_ex14_10:127789635-127789658:-_5-1	ADAM12	880;859;810	1474;770	849.667	1122	FALSE	FALSE	FALSE	TRUE	0.0972173	0.763849	0.999994
ADAM12_CCDS7653.1_ex18_10:127824197-127824220:-_5-2	ADAM12	283;421;357	336;488	353.667	412	FALSE	FALSE	FALSE	TRUE	0.000299315	0.999253	0.999994
ADAM12_CCDS7653.1_ex19_10:127843792-127843815:+_5-3	ADAM12	352;412;453	545;473	405.667	509	FALSE	FALSE	FALSE	TRUE	0.0801396	0.776848	0.999994
ADAM12_CCDS7653.1_ex19_10:127843821-127843844:+_5-4	ADAM12	157;240;276	263;150	224.333	206.5	FALSE	FALSE	FALSE	TRUE	-0.351543	0.36316	0.999994
ADAM12_CCDS7653.1_ex20_10:127967520-127967543:-_5-5	ADAM12	518;639;459	643;853	538.667	748	FALSE	FALSE	FALSE	TRUE	0.217126	0.478303	0.999994
ADAM15_CCDS1084.1_ex1_1:155025210-155025233:-_5-1	ADAM15	596;703;521	699;638	606.667	668.5	FALSE	FALSE	FALSE	TRUE	-0.135356	0.647002	0.999994
ADAM15_CCDS1084.1_ex3_1:155026409-155026432:-_5-2	ADAM15	289;331;864	577;401	494.667	489	FALSE	FALSE	FALSE	TRUE	-0.197293	0.569487	0.999994
ADAM15_CCDS1084.1_ex5_1:155026965-155026988:+_5-3	ADAM15	66;163;68	154;100	99	127	FALSE	FALSE	FALSE	TRUE	0.112894	0.822354	0.999994
ADAM15_CCDS1084.1_ex6_1:155028306-155028329:+_5-4	ADAM15	291;338;527	412;370	385.333	391	FALSE	FALSE	FALSE	TRUE	-0.195462	0.518965	0.999994
ADAM15_CCDS1084.1_ex8_1:155028569-155028592:+_5-5	ADAM15	73;145;238	87;80	152	83.5	FALSE	FALSE	FALSE	TRUE	-1.02454	0.0367664	0.999994
ADAM17_CCDS1665.1_ex17_2:9683339-9683362:+_5-5	ADAM17	205;367;577	389;231	383	310	FALSE	FALSE	FALSE	TRUE	-0.495354	0.153955	0.999994
ADAM18_CCDS55225.1_ex2_8:39463855-39463878:-_5-3	ADAM18	72;98;197	127;151	122.333	139	FALSE	FALSE	FALSE	TRUE	0.0168342	0.971549	0.999994
ADAM18_CCDS55225.1_ex4_8:39467011-39467034:-_5-5	ADAM18	136;133;186	216;128	151.667	172	FALSE	FALSE	FALSE	TRUE	-0.0806583	0.852392	0.999994
ADAM19_CCDS4338.1_ex11_5:156929867-156929890:+_5-1	ADAM19	115;270;408	316;466	264.333	391	FALSE	FALSE	FALSE	TRUE	0.430077	0.255471	0.999994
ADAM19_CCDS4338.1_ex12_5:156932788-156932811:-_5-2	ADAM19	327;371;361	480;424	353	452	FALSE	FALSE	FALSE	TRUE	0.0968402	0.745381	0.999994
ADAM19_CCDS4338.1_ex17_5:156946846-156946869:-_5-3	ADAM19	129;196;394	253;219	239.667	236	FALSE	FALSE	FALSE	TRUE	-0.19178	0.628735	0.999994
ADAM19_CCDS4338.1_ex17_5:156946915-156946938:+_5-4	ADAM19	750;669;734	1048;1141	717.667	1094.5	FALSE	FALSE	FALSE	TRUE	0.337953	0.258464	0.999994
ADAM19_CCDS4338.1_ex18_5:156957860-156957883:-_5-5	ADAM19	1159;1184;803	1739;880	1048.67	1309.5	FALSE	FALSE	FALSE	TRUE	-0.00465995	0.989645	0.999994
ADAM20_CCDS32111.1_ex0_14:70990548-70990571:-_5-2	ADAM20	151;209;503	193;172	287.667	182.5	FALSE	FALSE	FALSE	TRUE	-0.816592	0.0497189	0.999994
ADAM20_CCDS32111.1_ex0_14:70990649-70990672:+_5-3	ADAM20	504;729;476	788;659	569.667	723.5	FALSE	FALSE	FALSE	TRUE	0.0803596	0.785235	0.999994
ADAM20_CCDS32111.1_ex0_14:70990840-70990863:-_5-4	ADAM20	304;267;409	568;346	326.667	457	FALSE	FALSE	FALSE	TRUE	0.218419	0.495358	0.999994
ADAM20_CCDS32111.1_ex0_14:70991243-70991266:-_5-5	ADAM20	2415;2449;1238	3615;1932	2034	2773.5	FALSE	FALSE	FALSE	TRUE	0.103635	0.80353	0.999994
ADAM21_CCDS9804.1_ex0_14:70924542-70924565:+_5-1	ADAM21	392;536;238	499;331	388.667	415	FALSE	FALSE	FALSE	TRUE	-0.209084	0.568351	0.999994
ADAM21_CCDS9804.1_ex0_14:70924749-70924772:+_5-2	ADAM21	183;268;617	311;183	356	247	FALSE	FALSE	FALSE	TRUE	-0.703175	0.0737575	0.999994
ADAM21_CCDS9804.1_ex0_14:70925016-70925039:+_5-4	ADAM21	118;140;325	234;200	194.333	217	FALSE	FALSE	FALSE	TRUE	-0.0213851	0.959386	0.999994
ADAM22_CCDS43608.1_ex10_7:87760670-87760693:-_5-3	ADAM22	80;160;242	162;140	160.667	151	FALSE	FALSE	FALSE	TRUE	-0.259269	0.563658	0.999994
ADAM22_CCDS43608.1_ex11_7:87762202-87762225:-_5-4	ADAM22	248;247;242	482;216	245.667	349	FALSE	FALSE	FALSE	TRUE	0.204515	0.582243	0.999994
ADAM22_CCDS43608.1_ex13_7:87765313-87765336:+_5-5	ADAM22	1187;1363;796	1746;1547	1115.33	1646.5	FALSE	FALSE	FALSE	TRUE	0.264518	0.448604	0.999994
ADAM22_CCDS43608.1_ex1_7:87564459-87564482:+_5-1	ADAM22	200;261;195	320;295	218.667	307.5	FALSE	FALSE	FALSE	TRUE	0.230079	0.520276	0.999994
ADAM22_CCDS43608.1_ex2_7:87607676-87607699:-_5-2	ADAM22	353;493;474	573;308	440	440.5	FALSE	FALSE	FALSE	TRUE	-0.256489	0.400744	0.999994
ADAM23_CCDS2369.1_ex1_2:207310026-207310049:-_5-1	ADAM23	207;276;175	289;337	219.333	313	FALSE	FALSE	FALSE	TRUE	0.252333	0.497148	0.999994
ADAM23_CCDS2369.1_ex2_2:207345945-207345968:+_5-2	ADAM23	241;329;469	498;398	346.333	448	FALSE	FALSE	FALSE	TRUE	0.158709	0.597125	0.999994
ADAM23_CCDS2369.1_ex3_2:207395631-207395654:+_5-3	ADAM23	95;68;96	154;159	86.3333	156.5	FALSE	FALSE	FALSE	TRUE	0.583268	0.212598	0.999994
ADAM23_CCDS2369.1_ex5_2:207407996-207408019:-_5-4	ADAM23	120;162;130	181;144	137.333	162.5	FALSE	FALSE	FALSE	TRUE	-0.0160896	0.970471	0.999994
ADAM23_CCDS2369.1_ex8_2:207414806-207414829:+_5-5	ADAM23	236;264;543	513;460	347.667	486.5	FALSE	FALSE	FALSE	TRUE	0.28932	0.365179	0.999994
ADAM28_CCDS34865.1_ex3_8:24167688-24167711:-_5-1	ADAM28	328;468;302	510;475	366	492.5	FALSE	FALSE	FALSE	TRUE	0.166511	0.592334	0.999994
ADAM28_CCDS34865.1_ex5_8:24170948-24170971:+_5-3	ADAM28	775;989;1079	1053;1358	947.667	1205.5	FALSE	FALSE	FALSE	TRUE	0.125429	0.672979	0.999994
ADAM28_CCDS34865.1_ex5_8:24171075-24171098:-_5-4	ADAM28	175;446;364	371;433	328.333	402	FALSE	FALSE	FALSE	TRUE	0.110939	0.740328	0.999994
ADAM28_CCDS34865.1_ex8_8:24181384-24181407:+_5-5	ADAM28	107;187;205	132;279	166.333	205.5	FALSE	FALSE	FALSE	TRUE	0.134547	0.760691	0.999994
ADAM29_CCDS3823.1_ex0_4:175896787-175896810:+_5-1	ADAM29	88;192;171	163;142	150.333	152.5	FALSE	FALSE	FALSE	TRUE	-0.180336	0.680548	0.999994
ADAM29_CCDS3823.1_ex0_4:175896951-175896974:-_5-2	ADAM29	378;318;379	463;303	358.333	383	FALSE	FALSE	FALSE	TRUE	-0.195098	0.550517	0.999994
ADAM29_CCDS3823.1_ex0_4:175897493-175897516:+_5-3	ADAM29	156;212;117	233;333	161.667	283	FALSE	FALSE	FALSE	TRUE	0.549022	0.18914	0.999994
ADAM29_CCDS3823.1_ex0_4:175897600-175897623:-_5-5	ADAM29	282;358;524	429;390	388	409.5	FALSE	FALSE	FALSE	TRUE	-0.134428	0.651747	0.999994
ADAM2_CCDS34884.1_ex11_8:39645674-39645697:+_5-1	ADAM2	173;229;290	362;296	230.667	329	FALSE	FALSE	FALSE	TRUE	0.287395	0.394928	0.999994
ADAM2_CCDS34884.1_ex12_8:39646189-39646212:+_5-2	ADAM2	219;240;277	284;474	245.333	379	FALSE	FALSE	FALSE	TRUE	0.403768	0.251143	0.999994
ADAM30_CCDS907.1_ex0_1:120437760-120437783:+_5-1	ADAM30	691;875;791	801;868	785.667	834.5	FALSE	FALSE	FALSE	TRUE	-0.15816	0.578286	0.999994
ADAM30_CCDS907.1_ex0_1:120437885-120437908:-_5-2	ADAM30	54;103;230	69;106	129	87.5	FALSE	FALSE	FALSE	TRUE	-0.67949	0.199338	0.999994
ADAM30_CCDS907.1_ex0_1:120438076-120438099:+_5-3	ADAM30	433;754;805	706;857	664	781.5	FALSE	FALSE	FALSE	TRUE	0.0413678	0.883285	0.999994
ADAM32_CCDS47846.1_ex10_8:39044459-39044482:+_5-4	ADAM32	159;161;294	218;147	204.667	182.5	FALSE	FALSE	FALSE	TRUE	-0.393832	0.335315	0.999994
ADAM32_CCDS47846.1_ex5_8:39008919-39008942:+_5-1	ADAM32	459;702;588	881;414	583	647.5	FALSE	FALSE	FALSE	TRUE	-0.113091	0.714087	0.999994
ADAM33_CCDS13058.1_ex10_20:3653478-3653501:-_5-1	ADAM33	75;120;186	106;125	127	115.5	FALSE	FALSE	FALSE	TRUE	-0.311527	0.504534	0.999994
ADAM33_CCDS13058.1_ex12_20:3654244-3654267:+_5-3	ADAM33	200;367;599	365;379	388.667	372	FALSE	FALSE	FALSE	TRUE	-0.225593	0.499309	0.999994
ADAM33_CCDS13058.1_ex14_20:3654715-3654738:-_5-4	ADAM33	54;113;203	140;85	123.333	112.5	FALSE	FALSE	FALSE	TRUE	-0.300285	0.546504	0.999994
ADAM33_CCDS13058.1_ex14_20:3654763-3654786:+_5-5	ADAM33	74;73;287	165;143	144.667	154	FALSE	FALSE	FALSE	TRUE	-0.058721	0.909457	0.999994
ADAM7_CCDS6045.1_ex10_8:24344758-24344781:-_5-5	ADAM7	476;614;835	732;603	641.667	667.5	FALSE	FALSE	FALSE	TRUE	-0.163961	0.547388	0.999994
ADAM7_CCDS6045.1_ex5_8:24324408-24324431:-_5-2	ADAM7	126;258;262	280;325	215.333	302.5	FALSE	FALSE	FALSE	TRUE	0.304742	0.401573	0.999994
ADAM7_CCDS6045.1_ex7_8:24333941-24333964:-_5-3	ADAM7	222;303;522	370;351	349	360.5	FALSE	FALSE	FALSE	TRUE	-0.142152	0.661489	0.999994
ADAM8_CCDS31319.2_ex13_10:135085748-135085771:-_5-1	ADAM8	436;630;425	644;435	497	539.5	FALSE	FALSE	FALSE	TRUE	-0.152797	0.613771	0.999994
ADAM8_CCDS31319.2_ex14_10:135085948-135085971:-_5-2	ADAM8	380;507;462	533;625	449.667	579	FALSE	FALSE	FALSE	TRUE	0.129645	0.648502	0.999994
ADAM8_CCDS31319.2_ex15_10:135086322-135086345:+_5-3	ADAM8	159;276;443	364;353	292.667	358.5	FALSE	FALSE	FALSE	TRUE	0.12066	0.724796	0.999994
ADAM8_CCDS31319.2_ex18_10:135087299-135087322:+_5-5	ADAM8	53;88;71	156;108	70.6667	132	FALSE	FALSE	FALSE	TRUE	0.658017	0.15689	0.999994
ADAM9_CCDS6112.1_ex10_8:38884255-38884278:+_5-5	ADAM9	395;486;478	581;468	453	524.5	FALSE	FALSE	FALSE	TRUE	-0.0423977	0.880158	0.999994
ADAM9_CCDS6112.1_ex4_8:38873645-38873668:+_5-1	ADAM9	241;343;179	399;391	254.333	395	FALSE	FALSE	FALSE	TRUE	0.362223	0.31455	0.999994
ADAM9_CCDS6112.1_ex4_8:38873691-38873714:+_5-2	ADAM9	272;422;623	482;395	439	438.5	FALSE	FALSE	FALSE	TRUE	-0.197381	0.50823	0.999994
ADAM9_CCDS6112.1_ex5_8:38874916-38874939:+_5-3	ADAM9	562;767;572	765;1038	633.667	901.5	FALSE	FALSE	FALSE	TRUE	0.267129	0.374512	0.999994
ADAM9_CCDS6112.1_ex8_8:38880694-38880717:+_5-4	ADAM9	183;379;511	288;256	357.667	272	FALSE	FALSE	FALSE	TRUE	-0.568637	0.0995673	0.999994
ADAMDEC1_CCDS55212.1_ex3_8:24254851-24254874:+_5-1	ADAMDEC1	160;164;147	219;84	157	151.5	FALSE	FALSE	FALSE	TRUE	-0.36169	0.444111	0.999994
ADAMDEC1_CCDS55212.1_ex3_8:24254933-24254956:-_5-2	ADAMDEC1	309;382;301	338;424	330.667	381	FALSE	FALSE	FALSE	TRUE	-0.0471242	0.885374	0.999994
ADAMDEC1_CCDS55212.1_ex4_8:24255224-24255247:+_5-3	ADAMDEC1	62;165;163	132;82	130	107	FALSE	FALSE	FALSE	TRUE	-0.472067	0.327589	0.999994
ADAMDEC1_CCDS55212.1_ex6_8:24256397-24256420:+_5-4	ADAMDEC1	2030;1807;1177	2982;1725	1671.33	2353.5	FALSE	FALSE	FALSE	TRUE	0.153309	0.695424	0.999994
ADAMDEC1_CCDS55212.1_ex6_8:24256464-24256487:-_5-5	ADAMDEC1	683;778;933	747;856	798	801.5	FALSE	FALSE	FALSE	TRUE	-0.2253	0.425154	0.999994
ADAMTS10_CCDS12206.1_ex11_19:8656728-8656751:+_5-4	ADAMTS10	243;396;691	500;432	443.333	466	FALSE	FALSE	FALSE	TRUE	-0.102954	0.744117	0.999994
ADAMTS10_CCDS12206.1_ex12_19:8656940-8656963:-_5-5	ADAMTS10	226;323;354	388;412	301	400	FALSE	FALSE	FALSE	TRUE	0.192614	0.531704	0.999994
ADAMTS12_CCDS34140.1_ex10_5:33624413-33624436:-_5-1	ADAMTS12	210;326;356	347;361	297.333	354	FALSE	FALSE	FALSE	TRUE	0.0412898	0.896405	0.999994
ADAMTS12_CCDS34140.1_ex11_5:33630981-33631004:-_5-2	ADAMTS12	148;217;230	273;198	198.333	235.5	FALSE	FALSE	FALSE	TRUE	0.0143994	0.96943	0.999994
ADAMTS12_CCDS34140.1_ex15_5:33649065-33649088:-_5-3	ADAMTS12	116;126;157	204;165	133	184.5	FALSE	FALSE	FALSE	TRUE	0.224384	0.596518	0.999994
ADAMTS12_CCDS34140.1_ex18_5:33662032-33662055:+_5-4	ADAMTS12	253;356;844	410;312	484.333	361	FALSE	FALSE	FALSE	TRUE	-0.590285	0.0953723	0.999994
ADAMTS12_CCDS34140.1_ex21_5:33751551-33751574:-_5-5	ADAMTS12	118;222;198	287;131	179.333	209	FALSE	FALSE	FALSE	TRUE	-0.0190285	0.964106	0.999994
ADAMTS13_CCDS6970.1_ex11_9:136301962-136301985:-_5-3	ADAMTS13	892;1518;1109	1502;1111	1173	1306.5	FALSE	FALSE	FALSE	TRUE	-0.089451	0.774696	0.999994
ADAMTS13_CCDS6970.1_ex15_9:136305475-136305498:+_5-4	ADAMTS13	269;370;552	433;410	397	421.5	FALSE	FALSE	FALSE	TRUE	-0.114303	0.702041	0.999994
ADAMTS13_CCDS6970.1_ex16_9:136307525-136307548:+_5-5	ADAMTS13	785;864;557	1215;649	735.333	932	FALSE	FALSE	FALSE	TRUE	0.0253077	0.940308	0.999994
ADAMTS13_CCDS6970.1_ex5_9:136291337-136291360:+_5-1	ADAMTS13	401;413;443	472;871	419	671.5	FALSE	FALSE	FALSE	TRUE	0.447128	0.164413	0.999994
ADAMTS14_CCDS7306.1_ex10_10:72498624-72498647:+_5-5	ADAMTS14	97;141;157	153;235	131.667	194	FALSE	FALSE	FALSE	TRUE	0.359293	0.40831	0.999994
ADAMTS14_CCDS7306.1_ex1_10:72434596-72434619:-_5-1	ADAMTS14	229;320;377	369;426	308.667	397.5	FALSE	FALSE	FALSE	TRUE	0.15424	0.619132	0.999994
ADAMTS14_CCDS7306.1_ex2_10:72462153-72462176:+_5-2	ADAMTS14	444;402;310	569;387	385.333	478	FALSE	FALSE	FALSE	TRUE	-0.00537439	0.987195	0.999994
ADAMTS14_CCDS7306.1_ex4_10:72489096-72489119:+_5-3	ADAMTS14	489;725;657	747;778	623.667	762.5	FALSE	FALSE	FALSE	TRUE	0.0608103	0.823687	0.999994
ADAMTS14_CCDS7306.1_ex5_10:72489865-72489888:-_5-4	ADAMTS14	226;330;300	384;477	285.333	430.5	FALSE	FALSE	FALSE	TRUE	0.3702	0.240646	0.999994
ADAMTS15_CCDS8488.1_ex0_11:130318971-130318994:+_5-1	ADAMTS15	307;351;440	466;362	366	414	FALSE	FALSE	FALSE	TRUE	-0.0656179	0.825312	0.999994
ADAMTS15_CCDS8488.1_ex0_11:130319244-130319267:-_5-2	ADAMTS15	294;364;382	494;352	346.667	423	FALSE	FALSE	FALSE	TRUE	0.0341951	0.909512	0.999994
ADAMTS15_CCDS8488.1_ex0_11:130319284-130319307:+_5-3	ADAMTS15	397;534;562	656;839	497.667	747.5	FALSE	FALSE	FALSE	TRUE	0.367596	0.187549	0.999994
ADAMTS15_CCDS8488.1_ex0_11:130319428-130319451:-_5-4	ADAMTS15	325;334;326	415;465	328.333	440	FALSE	FALSE	FALSE	TRUE	0.161224	0.606733	0.999994
ADAMTS15_CCDS8488.1_ex0_11:130319506-130319529:+_5-5	ADAMTS15	372;484;518	587;642	458	614.5	FALSE	FALSE	FALSE	TRUE	0.195952	0.47604	0.999994
ADAMTS16_CCDS43299.1_ex10_5:5222914-5222937:-_5-5	ADAMTS16	711;849;645	1075;970	735	1022.5	FALSE	FALSE	FALSE	TRUE	0.203288	0.492496	0.999994
ADAMTS16_CCDS43299.1_ex2_5:5146273-5146296:-_5-1	ADAMTS16	392;490;685	727;594	522.333	660.5	FALSE	FALSE	FALSE	TRUE	0.116259	0.670803	0.999994
ADAMTS16_CCDS43299.1_ex3_5:5182257-5182280:-_5-2	ADAMTS16	272;490;500	480;557	420.667	518.5	FALSE	FALSE	FALSE	TRUE	0.105334	0.717066	0.999994
ADAMTS16_CCDS43299.1_ex4_5:5186342-5186365:+_5-3	ADAMTS16	86;187;86	213;158	119.667	185.5	FALSE	FALSE	FALSE	TRUE	0.384335	0.41023	0.999994
ADAMTS16_CCDS43299.1_ex6_5:5190178-5190201:-_5-4	ADAMTS16	156;167;275	250;241	199.333	245.5	FALSE	FALSE	FALSE	TRUE	0.0829261	0.826845	0.999994
ADAMTS17_CCDS10383.1_ex10_15:100672341-100672364:-_5-1	ADAMTS17	447;491;379	708;615	439	661.5	FALSE	FALSE	FALSE	TRUE	0.3091	0.298109	0.999994
ADAMTS17_CCDS10383.1_ex16_15:100801738-100801761:-_5-2	ADAMTS17	173;338;496	344;355	335.667	349.5	FALSE	FALSE	FALSE	TRUE	-0.107845	0.749903	0.999994
ADAMTS17_CCDS10383.1_ex17_15:100802552-100802575:+_5-3	ADAMTS17	233;317;552	344;332	367.333	338	FALSE	FALSE	FALSE	TRUE	-0.307504	0.34614	0.999994
ADAMTS17_CCDS10383.1_ex18_15:100821481-100821504:+_5-4	ADAMTS17	713;1016;1066	1277;879	931.667	1078	FALSE	FALSE	FALSE	TRUE	-0.0291388	0.91929	0.999994
ADAMTS17_CCDS10383.1_ex20_15:100881539-100881562:+_5-5	ADAMTS17	1716;1748;1558	2831;1541	1674	2186	FALSE	FALSE	FALSE	TRUE	0.082636	0.815857	0.999994
ADAMTS18_CCDS10926.1_ex11_16:77369719-77369742:+_5-1	ADAMTS18	1871;2343;1634	2223;3042	1949.33	2632.5	FALSE	FALSE	FALSE	TRUE	0.176978	0.625079	0.999994
ADAMTS18_CCDS10926.1_ex19_16:77401459-77401482:-_5-3	ADAMTS18	603;751;1233	782;842	862.333	812	FALSE	FALSE	FALSE	TRUE	-0.283035	0.333411	0.999994
ADAMTS18_CCDS10926.1_ex20_16:77465324-77465347:+_5-4	ADAMTS18	70;113;233	120;132	138.667	126	FALSE	FALSE	FALSE	TRUE	-0.291022	0.545458	0.999994
ADAMTS19_CCDS4146.1_ex1_5:128796950-128796973:-_5-1	ADAMTS19	516;820;1285	925;894	873.667	909.5	FALSE	FALSE	FALSE	TRUE	-0.122503	0.680826	0.999994
ADAMTS19_CCDS4146.1_ex1_5:128797010-128797033:+_5-2	ADAMTS19	133;234;308	257;302	225	279.5	FALSE	FALSE	FALSE	TRUE	0.133961	0.71508	0.999994
ADAMTS19_CCDS4146.1_ex1_5:128797198-128797221:-_5-3	ADAMTS19	1701;2310;1926	2407;2616	1979	2511.5	FALSE	FALSE	FALSE	TRUE	0.100128	0.766492	0.999994
ADAMTS19_CCDS4146.1_ex1_5:128797285-128797308:-_5-4	ADAMTS19	170;257;221	366;189	216	277.5	FALSE	FALSE	FALSE	TRUE	0.10183	0.786929	0.999994
ADAMTS19_CCDS4146.1_ex2_5:128844844-128844867:-_5-5	ADAMTS19	97;153;233	183;139	161	161	FALSE	FALSE	FALSE	TRUE	-0.195176	0.652686	0.999994
ADAMTS1_CCDS33524.1_ex7_21:28214821-28214844:-_5-1	ADAMTS1	125;225;201	204;179	183.667	191.5	FALSE	FALSE	FALSE	TRUE	-0.15764	0.693538	0.999994
ADAMTS1_CCDS33524.1_ex7_21:28214893-28214916:+_5-2	ADAMTS1	1714;2230;1790	2554;3033	1911.33	2793.5	FALSE	FALSE	FALSE	TRUE	0.299827	0.382911	0.999994
ADAMTS1_CCDS33524.1_ex8_21:28216698-28216721:-_5-3	ADAMTS1	489;568;524	814;461	527	637.5	FALSE	FALSE	FALSE	TRUE	-0.00573135	0.984579	0.999994
ADAMTS1_CCDS33524.1_ex8_21:28216944-28216967:-_5-4	ADAMTS1	117;239;245	238;186	200.333	212	FALSE	FALSE	FALSE	TRUE	-0.119632	0.76035	0.999994
ADAMTS1_CCDS33524.1_ex8_21:28217117-28217140:+_5-5	ADAMTS1	604;832;816	1083;1146	750.667	1114.5	FALSE	FALSE	FALSE	TRUE	0.339822	0.222935	0.999994
ADAMTS20_CCDS31778.2_ex27_12:43847726-43847749:-_5-1	ADAMTS20	375;294;237	376;518	302	447	FALSE	FALSE	FALSE	TRUE	0.264659	0.469825	0.999994
ADAMTS20_CCDS31778.2_ex37_12:43944714-43944737:+_5-2	ADAMTS20	1352;1638;1885	2126;2045	1625	2085.5	FALSE	FALSE	FALSE	TRUE	0.124183	0.697035	0.999994
ADAMTS20_CCDS31778.2_ex37_12:43944866-43944889:+_5-3	ADAMTS20	1006;1082;633	1793;920	907	1356.5	FALSE	FALSE	FALSE	TRUE	0.252606	0.486825	0.999994
ADAMTS20_CCDS31778.2_ex37_12:43944919-43944942:+_5-4	ADAMTS20	451;509;364	757;400	441.333	578.5	FALSE	FALSE	FALSE	TRUE	0.0848615	0.794897	0.999994
ADAMTS20_CCDS31778.2_ex37_12:43945023-43945046:-_5-5	ADAMTS20	222;341;431	356;356	331.333	356	FALSE	FALSE	FALSE	TRUE	-0.0978076	0.754395	0.999994
ADAMTS2_CCDS34311.1_ex8_5:178699959-178699982:+_5-1	ADAMTS2	362;569;717	665;632	549.333	648.5	FALSE	FALSE	FALSE	TRUE	0.0382244	0.889326	0.999994
ADAMTS2_CCDS34311.1_ex8_5:178700043-178700066:-_5-2	ADAMTS2	78;204;243	193;176	175	184.5	FALSE	FALSE	FALSE	TRUE	-0.0880818	0.839623	0.999994
ADAMTS2_CCDS34311.1_ex9_5:178770991-178771014:-_5-3	ADAMTS2	589;679;851	747;577	706.333	662	FALSE	FALSE	FALSE	TRUE	-0.336545	0.220401	0.999994
ADAMTS2_CCDS34311.1_ex9_5:178771037-178771060:-_5-4	ADAMTS2	658;701;628	848;1163	662.333	1005.5	FALSE	FALSE	FALSE	TRUE	0.346118	0.255477	0.999994
ADAMTS2_CCDS34311.1_ex9_5:178771078-178771101:-_5-5	ADAMTS2	211;226;221	358;254	219.333	306	FALSE	FALSE	FALSE	TRUE	0.205475	0.564154	0.999994
ADAMTS3_CCDS3553.1_ex16_4:73188766-73188789:+_5-3	ADAMTS3	403;395;349	469;294	382.333	381.5	FALSE	FALSE	FALSE	TRUE	-0.302366	0.357477	0.999994
ADAMTS3_CCDS3553.1_ex17_4:73205394-73205417:-_5-4	ADAMTS3	109;110;228	218;146	149	182	FALSE	FALSE	FALSE	TRUE	0.070898	0.872561	0.999994
ADAMTS4_CCDS1223.1_ex6_1:161166054-161166077:+_5-1	ADAMTS4	322;680;932	786;656	644.667	721	FALSE	FALSE	FALSE	TRUE	-0.0113915	0.969781	0.999994
ADAMTS4_CCDS1223.1_ex8_1:161167821-161167844:+_5-2	ADAMTS4	167;388;506	338;413	353.667	375.5	FALSE	FALSE	FALSE	TRUE	-0.0672906	0.844881	0.999994
ADAMTS4_CCDS1223.1_ex8_1:161167855-161167878:+_5-3	ADAMTS4	158;184;216	158;248	186	203	FALSE	FALSE	FALSE	TRUE	-0.0918214	0.821912	0.999994
ADAMTS4_CCDS1223.1_ex8_1:161168100-161168123:-_5-5	ADAMTS4	216;279;386	322;200	293.667	261	FALSE	FALSE	FALSE	TRUE	-0.400787	0.248628	0.999994
ADAMTS5_CCDS13579.1_ex7_21:28337853-28337876:-_5-1	ADAMTS5	347;395;397	601;449	379.667	525	FALSE	FALSE	FALSE	TRUE	0.203636	0.482343	0.999994
ADAMTS5_CCDS13579.1_ex7_21:28338068-28338091:+_5-2	ADAMTS5	144;234;173	197;326	183.667	261.5	FALSE	FALSE	FALSE	TRUE	0.294456	0.463744	0.999994
ADAMTS5_CCDS13579.1_ex7_21:28338120-28338143:-_5-3	ADAMTS5	1072;1046;1177	1585;1043	1098.33	1314	FALSE	FALSE	FALSE	TRUE	-0.0210303	0.946441	0.999994
ADAMTS5_CCDS13579.1_ex7_21:28338430-28338453:-_5-4	ADAMTS5	144;220;426	282;320	263.333	301	FALSE	FALSE	FALSE	TRUE	0.0318764	0.931968	0.999994
ADAMTS5_CCDS13579.1_ex7_21:28338456-28338479:-_5-5	ADAMTS5	500;606;494	689;887	533.333	788	FALSE	FALSE	FALSE	TRUE	0.312614	0.287812	0.999994
ADAMTS6_CCDS3983.2_ex14_5:64587169-64587192:+_5-1	ADAMTS6	424;519;433	502;817	458.667	659.5	FALSE	FALSE	FALSE	TRUE	0.285833	0.359771	0.999994
ADAMTS6_CCDS3983.2_ex18_5:64747404-64747427:+_5-2	ADAMTS6	83;155;377	131;107	205	119	FALSE	FALSE	FALSE	TRUE	-0.923103	0.0622368	0.999994
ADAMTS6_CCDS3983.2_ex18_5:64747437-64747460:-_5-3	ADAMTS6	254;542;613	542;577	469.667	559.5	FALSE	FALSE	FALSE	TRUE	0.0756536	0.798861	0.999994
ADAMTS6_CCDS3983.2_ex20_5:64748559-64748582:+_5-4	ADAMTS6	414;605;740	717;582	586.333	649.5	FALSE	FALSE	FALSE	TRUE	-0.0699056	0.796766	0.999994
ADAMTS7_CCDS32303.1_ex22_15:79092656-79092679:-_5-3	ADAMTS7	398;589;484	556;550	490.333	553	FALSE	FALSE	FALSE	TRUE	-0.0651824	0.816875	0.999994
ADAMTS7_CCDS32303.1_ex22_15:79092726-79092749:-_5-4	ADAMTS7	68;102;236	100;177	135.333	138.5	FALSE	FALSE	FALSE	TRUE	-0.0968239	0.847447	0.999994
ADAMTS7_CCDS32303.1_ex22_15:79092825-79092848:+_5-5	ADAMTS7	442;423;299	635;460	388	547.5	FALSE	FALSE	FALSE	TRUE	0.183646	0.578809	0.999994
ADAMTS7_CCDS32303.1_ex9_15:79064105-79064128:-_5-1	ADAMTS7	1113;1335;889	1787;1090	1112.33	1438.5	FALSE	FALSE	FALSE	TRUE	0.0717688	0.832483	0.999994
ADAMTS7_CCDS32303.1_ex9_15:79064126-79064149:+_5-2	ADAMTS7	443;533;814	730;583	596.667	656.5	FALSE	FALSE	FALSE	TRUE	-0.0815969	0.76933	0.999994
ADAMTS8_CCDS41732.1_ex7_11:130289049-130289072:-_5-2	ADAMTS8	236;387;447	393;375	356.667	384	FALSE	FALSE	FALSE	TRUE	-0.0976117	0.74789	0.999994
ADAMTS8_CCDS41732.1_ex8_11:130297460-130297483:-_5-3	ADAMTS8	272;389;400	430;361	353.667	395.5	FALSE	FALSE	FALSE	TRUE	-0.0709673	0.811935	0.999994
ADAMTS8_CCDS41732.1_ex8_11:130297539-130297562:+_5-4	ADAMTS8	204;507;768	476;512	493	494	FALSE	FALSE	FALSE	TRUE	-0.139108	0.682173	0.999994
ADAMTS8_CCDS41732.1_ex8_11:130297925-130297948:-_5-5	ADAMTS8	404;489;325	514;443	406	478.5	FALSE	FALSE	FALSE	TRUE	-0.0448076	0.887236	0.999994
ADAMTS9_CCDS2903.1_ex37_3:64672353-64672376:+_5-1	ADAMTS9	99;271;303	385;383	224.333	384	FALSE	FALSE	FALSE	TRUE	0.613185	0.0937313	0.999994
ADAMTS9_CCDS2903.1_ex37_3:64672393-64672416:+_5-2	ADAMTS9	587;653;571	940;937	603.667	938.5	FALSE	FALSE	FALSE	TRUE	0.370442	0.195253	0.999994
ADAMTS9_CCDS2903.1_ex37_3:64672536-64672559:+_5-3	ADAMTS9	98;125;94	118;150	105.667	134	FALSE	FALSE	FALSE	TRUE	0.0925867	0.842362	0.999994
ADAMTS9_CCDS2903.1_ex37_3:64672579-64672602:+_5-4	ADAMTS9	253;282;387	454;185	307.333	319.5	FALSE	FALSE	FALSE	TRUE	-0.207626	0.567903	0.999994
ADAMTS9_CCDS2903.1_ex37_3:64672605-64672628:+_5-5	ADAMTS9	1304;1365;977	1887;1029	1215.33	1458	FALSE	FALSE	FALSE	TRUE	-0.052754	0.881459	0.999994
ADAMTSL1_CCDS47954.1_ex1_9:18504883-18504906:-_5-1	ADAMTSL1	893;1110;786	1381;848	929.667	1114.5	FALSE	FALSE	FALSE	TRUE	-0.0284437	0.929264	0.999994
ADAMTSL1_CCDS47954.1_ex3_9:18574175-18574198:-_5-2	ADAMTSL1	116;164;148	208;277	142.667	242.5	FALSE	FALSE	FALSE	TRUE	0.540983	0.183585	0.999994
ADAMTSL1_CCDS47954.1_ex4_9:18622320-18622343:-_5-4	ADAMTSL1	2899;3261;2254	3926;3265	2804.67	3595.5	FALSE	FALSE	FALSE	TRUE	0.0666121	0.857116	0.999994
ADAMTSL1_CCDS47954.1_ex4_9:18622347-18622370:-_5-5	ADAMTSL1	1949;2123;1352	2498;2075	1808	2286.5	FALSE	FALSE	FALSE	TRUE	0.0374608	0.918342	0.999994
ADAMTSL2_CCDS6976.1_ex3_9:136404947-136404970:-_5-1	ADAMTSL2	792;983;1225	1211;952	1000	1081.5	FALSE	FALSE	FALSE	TRUE	-0.121669	0.672279	0.999994
ADAMTSL2_CCDS6976.1_ex5_9:136405999-136406022:-_5-2	ADAMTSL2	620;715;710	854;1069	681.667	961.5	FALSE	FALSE	FALSE	TRUE	0.253947	0.377437	0.999994
ADAMTSL2_CCDS6976.1_ex5_9:136406081-136406104:-_5-3	ADAMTSL2	650;812;972	896;1045	811.333	970.5	FALSE	FALSE	FALSE	TRUE	0.0378673	0.893289	0.999994
ADAMTSL2_CCDS6976.1_ex6_9:136409653-136409676:+_5-4	ADAMTSL2	411;757;946	809;673	704.667	741	FALSE	FALSE	FALSE	TRUE	-0.119544	0.673709	0.999994
ADAMTSL2_CCDS6976.1_ex9_9:136420673-136420696:+_5-5	ADAMTSL2	419;688;1110	724;694	739	709	FALSE	FALSE	FALSE	TRUE	-0.235352	0.429356	0.999994
ADAMTSL3_CCDS10326.1_ex12_15:84566626-84566649:-_5-3	ADAMTSL3	423;421;469	700;499	437.667	599.5	FALSE	FALSE	FALSE	TRUE	0.180647	0.530583	0.999994
ADAMTSL3_CCDS10326.1_ex14_15:84582075-84582098:+_5-4	ADAMTSL3	472;479;722	602;690	557.667	646	FALSE	FALSE	FALSE	TRUE	-0.0121901	0.965814	0.999994
ADAMTSL3_CCDS10326.1_ex17_15:84611697-84611720:-_5-5	ADAMTSL3	464;660;980	687;646	701.333	666.5	FALSE	FALSE	FALSE	TRUE	-0.270976	0.33435	0.999994
ADAMTSL3_CCDS10326.1_ex1_15:84373235-84373258:-_5-1	ADAMTSL3	86;128;206	123;66	140	94.5	FALSE	FALSE	FALSE	TRUE	-0.775513	0.107599	0.999994
ADAMTSL4_CCDS30852.1_ex3_1:150526260-150526283:-_5-2	ADAMTSL4	845;940;963	979;1149	916	1064	FALSE	FALSE	FALSE	TRUE	-0.0307962	0.917307	0.999994
ADAMTSL4_CCDS30852.1_ex3_1:150526419-150526442:+_5-3	ADAMTSL4	64;91;70	128;136	75	132	FALSE	FALSE	FALSE	TRUE	0.571406	0.219097	0.999994
ADAMTSL4_CCDS30852.1_ex4_1:150526872-150526895:-_5-4	ADAMTSL4	65;122;272	145;105	153	125	FALSE	FALSE	FALSE	TRUE	-0.442798	0.372569	0.999994
ADAMTSL4_CCDS30852.1_ex5_1:150527956-150527979:+_5-5	ADAMTSL4	59;190;191	167;187	146.667	177	FALSE	FALSE	FALSE	TRUE	0.118275	0.79782	0.999994
ADAMTSL5_CCDS12071.1_ex4_19:1507571-1507594:-_5-1	ADAMTSL5	270;373;518	409;401	387	405	FALSE	FALSE	FALSE	TRUE	-0.139318	0.640535	0.999994
ADAMTSL5_CCDS12071.1_ex4_19:1507616-1507639:+_5-2	ADAMTSL5	291;368;467	410;362	375.333	386	FALSE	FALSE	FALSE	TRUE	-0.185619	0.532003	0.999994
ADAMTSL5_CCDS12071.1_ex5_19:1507995-1508018:-_5-3	ADAMTSL5	212;248;278	308;437	246	372.5	FALSE	FALSE	FALSE	TRUE	0.373351	0.271722	0.999994
ADAMTSL5_CCDS12071.1_ex5_19:1508100-1508123:-_5-4	ADAMTSL5	157;189;251	219;217	199	218	FALSE	FALSE	FALSE	TRUE	-0.0911214	0.810716	0.999994
ADAMTSL5_CCDS12071.1_ex9_19:1510704-1510727:-_5-5	ADAMTSL5	259;280;291	339;383	276.667	361	FALSE	FALSE	FALSE	TRUE	0.134163	0.682227	0.999994
ADAP1_CCDS5318.1_ex5_7:943836-943859:+_5-1	ADAP1	177;206;247	252;344	210	298	FALSE	FALSE	FALSE	TRUE	0.283103	0.435037	0.999994
ADAP1_CCDS5318.1_ex5_7:943876-943899:+_5-2	ADAP1	951;1010;911	1287;699	957.333	993	FALSE	FALSE	FALSE	TRUE	-0.242798	0.448807	0.999994
ADAP1_CCDS5318.1_ex6_7:944797-944820:-_5-3	ADAP1	1167;1393;970	1906;1243	1176.67	1574.5	FALSE	FALSE	FALSE	TRUE	0.126276	0.706875	0.999994
ADAP1_CCDS5318.1_ex7_7:959643-959666:-_5-4	ADAP1	238;362;486	487;344	362	415.5	FALSE	FALSE	FALSE	TRUE	-0.0130187	0.966057	0.999994
ADAP1_CCDS5318.1_ex7_7:959661-959684:-_5-5	ADAP1	271;312;231	437;458	271.333	447.5	FALSE	FALSE	FALSE	TRUE	0.450507	0.171922	0.999994
ADAP2_CCDS11261.1_ex1_17:29250066-29250089:+_5-1	ADAP2	38;123;176	88;50	112.333	69	FALSE	FALSE	FALSE	TRUE	-0.858891	0.109928	0.999994
ADAP2_CCDS11261.1_ex3_17:29258927-29258950:+_5-2	ADAP2	82;112;56	108;76	83.3333	92	FALSE	FALSE	FALSE	TRUE	-0.148582	0.767831	0.999994
ADAP2_CCDS11261.1_ex4_17:29261192-29261215:+_5-3	ADAP2	301;443;395	339;500	379.667	419.5	FALSE	FALSE	FALSE	TRUE	-0.0728439	0.816758	0.999994
ADAP2_CCDS11261.1_ex5_17:29272043-29272066:-_5-5	ADAP2	261;370;269	321;505	300	413	FALSE	FALSE	FALSE	TRUE	0.228393	0.504051	0.999994
ADARB1_CCDS33589.1_ex1_21:46596181-46596204:-_5-1	ADARB1	76;140;142	125;149	119.333	137	FALSE	FALSE	FALSE	TRUE	0.00473619	0.991662	0.999994
ADARB1_CCDS33589.1_ex1_21:46596304-46596327:-_5-2	ADARB1	523;840;673	799;1005	678.667	902	FALSE	FALSE	FALSE	TRUE	0.18866	0.51412	0.999994
ADARB1_CCDS33589.1_ex1_21:46596330-46596353:+_5-3	ADARB1	154;232;408	374;250	264.667	312	FALSE	FALSE	FALSE	TRUE	0.044778	0.901601	0.999994
ADARB1_CCDS33589.1_ex1_21:46596401-46596424:+_5-4	ADARB1	625;979;1020	961;964	874.667	962.5	FALSE	FALSE	FALSE	TRUE	-0.0760539	0.786246	0.999994
ADARB1_CCDS33589.1_ex2_21:46600312-46600335:-_5-5	ADARB1	1157;1454;907	1688;1092	1172.67	1390	FALSE	FALSE	FALSE	TRUE	-0.0503813	0.882796	0.999994
ADARB2_CCDS7058.1_ex7_10:1405351-1405374:+_5-1	ADARB2	1004;1277;1395	1532;1135	1225.33	1333.5	FALSE	FALSE	FALSE	TRUE	-0.123785	0.68155	0.999994
ADARB2_CCDS7058.1_ex7_10:1405459-1405482:+_5-2	ADARB2	110;228;363	220;220	233.667	220	FALSE	FALSE	FALSE	TRUE	-0.243348	0.546096	0.999994
ADARB2_CCDS7058.1_ex7_10:1405818-1405841:+_5-4	ADARB2	331;418;297	479;288	348.667	383.5	FALSE	FALSE	FALSE	TRUE	-0.149725	0.653837	0.999994
ADARB2_CCDS7058.1_ex7_10:1405853-1405876:-_5-5	ADARB2	46;139;291	150;169	158.667	159.5	FALSE	FALSE	FALSE	TRUE	-0.0990125	0.847777	0.999994
ADAR_CCDS1071.1_ex12_1:154570948-154570971:-_5-1	ADAR	70;122;184	153;79	125.333	116	FALSE	FALSE	FALSE	TRUE	-0.31376	0.513174	0.999994
ADAR_CCDS1071.1_ex12_1:154571029-154571052:+_5-2	ADAR	220;367;478	450;469	355	459.5	FALSE	FALSE	FALSE	TRUE	0.182809	0.54506	0.999994
ADAR_CCDS1071.1_ex13_1:154573559-154573582:+_5-3	ADAR	206;241;466	432;422	304.333	427	FALSE	FALSE	FALSE	TRUE	0.295543	0.367008	0.999994
ADAR_CCDS1071.1_ex13_1:154573584-154573607:+_5-4	ADAR	102;185;255	153;193	180.667	173	FALSE	FALSE	FALSE	TRUE	-0.232078	0.58574	0.999994
ADAR_CCDS1071.1_ex13_1:154573633-154573656:+_5-5	ADAR	81;145;248	181;136	158	158.5	FALSE	FALSE	FALSE	TRUE	-0.170532	0.705331	0.999994
ADAT1_CCDS10922.1_ex4_16:75646651-75646674:-_5-1	ADAT1	44;325;593	382;632	320.667	507	FALSE	FALSE	FALSE	TRUE	0.601993	0.250552	0.999994
ADAT1_CCDS10922.1_ex4_16:75646727-75646750:+_5-2	ADAT1	465;677;835	820;542	659	681	FALSE	FALSE	FALSE	TRUE	-0.178295	0.521081	0.999994
ADAT1_CCDS10922.1_ex5_16:75651031-75651054:+_5-3	ADAT1	99;106;410	181;146	205	163.5	FALSE	FALSE	FALSE	TRUE	-0.471346	0.345322	0.999994
ADAT1_CCDS10922.1_ex8_16:75654526-75654549:+_5-5	ADAT1	140;204;350	278;266	231.333	272	FALSE	FALSE	FALSE	TRUE	0.0505657	0.891616	0.999994
ADAT2_CCDS43511.1_ex2_6:143753721-143753744:+_5-1	ADAT2	80;65;98	107;169	81	138	FALSE	FALSE	FALSE	TRUE	0.53197	0.268873	0.999994
ADAT2_CCDS43511.1_ex2_6:143753736-143753759:-_5-2	ADAT2	80;117;283	100;140	160	120	FALSE	FALSE	FALSE	TRUE	-0.552171	0.265802	0.999994
ADAT2_CCDS43511.1_ex3_6:143755006-143755029:-_5-4	ADAT2	59;61;294	97;134	138	115.5	FALSE	FALSE	FALSE	TRUE	-0.364003	0.525081	0.999994
ADAT3_CCDS12076.2_ex0_19:1912180-1912203:-_5-1	ADAT3	69;101;328	174;106	166	140	FALSE	FALSE	FALSE	TRUE	-0.392225	0.452194	0.999994
ADAT3_CCDS12076.2_ex0_19:1912532-1912555:-_5-3	ADAT3	218;318;465	299;384	333.667	341.5	FALSE	FALSE	FALSE	TRUE	-0.150429	0.647383	0.999994
ADAT3_CCDS12076.2_ex0_19:1912590-1912613:-_5-4	ADAT3	232;299;273	334;428	268	381	FALSE	FALSE	FALSE	TRUE	0.272648	0.408168	0.999994
ADA_CCDS13335.1_ex7_20:43254194-43254217:+_5-2	ADA	46;135;273	178;87	151.333	132.5	FALSE	FALSE	FALSE	TRUE	-0.335929	0.529833	0.999994
ADA_CCDS13335.1_ex8_20:43255136-43255159:-_5-3	ADA	243;521;611	579;547	458.333	563	FALSE	FALSE	FALSE	TRUE	0.117852	0.691663	0.999994
ADA_CCDS13335.1_ex9_20:43257695-43257718:+_5-5	ADA	428;1431;1643	1349;1563	1167.33	1456	FALSE	FALSE	FALSE	TRUE	0.183029	0.617557	0.999994
ADCK1_CCDS45144.1_ex0_14:78285417-78285440:+_5-1	ADCK1	340;741;875	658;697	652	677.5	FALSE	FALSE	FALSE	TRUE	-0.116014	0.695148	0.999994
ADCK1_CCDS45144.1_ex0_14:78285438-78285461:+_5-2	ADCK1	138;169;297	252;206	201.333	229	FALSE	FALSE	FALSE	TRUE	-0.01871	0.96168	0.999994
ADCK1_CCDS45144.1_ex2_14:78353447-78353470:-_5-3	ADCK1	320;324;369	487;399	337.667	443	FALSE	FALSE	FALSE	TRUE	0.128491	0.671436	0.999994
ADCK1_CCDS45144.1_ex2_14:78353531-78353554:+_5-4	ADCK1	93;95;189	190;157	125.667	173.5	FALSE	FALSE	FALSE	TRUE	0.253365	0.56994	0.999994
ADCK1_CCDS45144.1_ex3_14:78365472-78365495:-_5-5	ADCK1	56;104;173	75;89	111	82	FALSE	FALSE	FALSE	TRUE	-0.592851	0.23181	0.999994
ADCK2_CCDS5861.1_ex0_7:140373221-140373244:+_5-1	ADCK2	182;303;231	312;185	238.667	248.5	FALSE	FALSE	FALSE	TRUE	-0.194319	0.602887	0.999994
ADCK2_CCDS5861.1_ex0_7:140373313-140373336:-_5-2	ADCK2	741;1181;924	1317;999	948.667	1158	FALSE	FALSE	FALSE	TRUE	0.0417189	0.888028	0.999994
ADCK2_CCDS5861.1_ex0_7:140373591-140373614:-_5-3	ADCK2	47;183;282	235;310	170.667	272.5	FALSE	FALSE	FALSE	TRUE	0.568161	0.229828	0.999994
ADCK2_CCDS5861.1_ex0_7:140373672-140373695:+_5-4	ADCK2	186;343;383	356;195	304	275.5	FALSE	FALSE	FALSE	TRUE	-0.359973	0.308996	0.999994
ADCK3_CCDS1557.1_ex1_1:227152871-227152894:-_5-1	ADCK3	476;639;647	684;709	587.333	696.5	FALSE	FALSE	FALSE	TRUE	0.014504	0.957338	0.999994
ADCK3_CCDS1557.1_ex2_1:227153418-227153441:-_5-3	ADCK3	401;519;539	701;564	486.333	632.5	FALSE	FALSE	FALSE	TRUE	0.135081	0.618655	0.999994
ADCK3_CCDS1557.1_ex4_1:227169806-227169829:+_5-4	ADCK3	521;622;621	755;831	588	793	FALSE	FALSE	FALSE	TRUE	0.188385	0.494003	0.999994
ADCK3_CCDS1557.1_ex6_1:227170619-227170642:-_5-5	ADCK3	473;705;843	844;618	673.667	731	FALSE	FALSE	FALSE	TRUE	-0.10377	0.704315	0.999994
ADCK4_CCDS12562.1_ex11_19:41220010-41220033:-_5-3	ADCK4	446;511;672	740;609	543	674.5	FALSE	FALSE	FALSE	TRUE	0.076032	0.779856	0.999994
ADCK4_CCDS12562.1_ex12_19:41220169-41220192:+_5-4	ADCK4	137;152;152	190;193	147	191.5	FALSE	FALSE	FALSE	TRUE	0.127517	0.760284	0.999994
ADCK4_CCDS12562.1_ex12_19:41220214-41220237:-_5-5	ADCK4	77;169;338	241;112	194.667	176.5	FALSE	FALSE	FALSE	TRUE	-0.306463	0.52476	0.999994
ADCK4_CCDS12562.1_ex7_19:41209733-41209756:-_5-1	ADCK4	560;602;782	963;587	648	775	FALSE	FALSE	FALSE	TRUE	0.000383918	0.998925	0.999994
ADCK4_CCDS12562.1_ex8_19:41211014-41211037:+_5-2	ADCK4	31;81;170	96;127	94	111.5	FALSE	FALSE	FALSE	TRUE	0.134822	0.800204	0.999994
ADCK5_CCDS34965.1_ex2_8:145608314-145608337:+_5-1	ADCK5	202;258;334	317;311	264.667	314	FALSE	FALSE	FALSE	TRUE	0.0275644	0.93385	0.999994
ADCK5_CCDS34965.1_ex2_8:145608347-145608370:-_5-2	ADCK5	228;241;301	288;350	256.667	319	FALSE	FALSE	FALSE	TRUE	0.0797796	0.815123	0.999994
ADCK5_CCDS34965.1_ex3_8:145615896-145615919:-_5-3	ADCK5	511;613;510	576;746	544.667	661	FALSE	FALSE	FALSE	TRUE	0.0292674	0.921258	0.999994
ADCK5_CCDS34965.1_ex3_8:145615917-145615940:-_5-4	ADCK5	51;107;236	130;107	131.333	118.5	FALSE	FALSE	FALSE	TRUE	-0.287802	0.572099	0.999994
ADCK5_CCDS34965.1_ex4_8:145616191-145616214:-_5-5	ADCK5	134;158;92	136;389	128	262.5	FALSE	FALSE	FALSE	TRUE	0.789792	0.108397	0.999994
ADCY10_CCDS1265.1_ex15_1:167823575-167823598:+_5-1	ADCY10	75;161;305	125;122	180.333	123.5	FALSE	FALSE	FALSE	TRUE	-0.687122	0.153272	0.999994
ADCY10_CCDS1265.1_ex16_1:167825503-167825526:+_5-2	ADCY10	70;109;141	129;91	106.667	110	FALSE	FALSE	FALSE	TRUE	-0.168523	0.715574	0.999994
ADCY10_CCDS1265.1_ex21_1:167847821-167847844:-_5-4	ADCY10	363;416;448	582;374	409	478	FALSE	FALSE	FALSE	TRUE	-0.0389061	0.894963	0.999994
ADCY10_CCDS1265.1_ex24_1:167852801-167852824:+_5-5	ADCY10	266;442;609	474;297	439	385.5	FALSE	FALSE	FALSE	TRUE	-0.393222	0.20672	0.999994
ADCY1_CCDS34631.1_ex0_7:45614455-45614478:+_5-1	ADCY1	400;433;354	614;440	395.667	527	FALSE	FALSE	FALSE	TRUE	0.125701	0.681588	0.999994
ADCY1_CCDS34631.1_ex0_7:45614606-45614629:+_5-2	ADCY1	84;220;235	206;170	179.667	188	FALSE	FALSE	FALSE	TRUE	-0.110477	0.796095	0.999994
ADCY1_CCDS34631.1_ex4_7:45688273-45688296:-_5-3	ADCY1	111;159;135	151;196	135	173.5	FALSE	FALSE	FALSE	TRUE	0.13355	0.758941	0.999994
ADCY1_CCDS34631.1_ex6_7:45699696-45699719:+_5-4	ADCY1	231;437;333	400;425	333.667	412.5	FALSE	FALSE	FALSE	TRUE	0.0898642	0.775002	0.999994
ADCY1_CCDS34631.1_ex6_7:45699769-45699792:-_5-5	ADCY1	297;304;422	408;320	341	364	FALSE	FALSE	FALSE	TRUE	-0.152347	0.625156	0.999994
ADCY2_CCDS3872.2_ex2_5:7520950-7520973:-_5-2	ADCY2	236;422;519	400;375	392.333	387.5	FALSE	FALSE	FALSE	TRUE	-0.209579	0.492243	0.999994
ADCY2_CCDS3872.2_ex5_5:7695914-7695937:-_5-3	ADCY2	438;548;470	679;543	485.333	611	FALSE	FALSE	FALSE	TRUE	0.0692226	0.805946	0.999994
ADCY2_CCDS3872.2_ex9_5:7709390-7709413:-_5-5	ADCY2	681;688;676	882;896	681.667	889	FALSE	FALSE	FALSE	TRUE	0.115379	0.689663	0.999994
ADCY3_CCDS1715.1_ex15_2:25062791-25062814:-_5-2	ADCY3	143;315;430	325;258	296	291.5	FALSE	FALSE	FALSE	TRUE	-0.194914	0.589116	0.999994
ADCY3_CCDS1715.1_ex16_2:25064227-25064250:+_5-3	ADCY3	115;158;237	163;207	170	185	FALSE	FALSE	FALSE	TRUE	-0.066509	0.873781	0.999994
ADCY3_CCDS1715.1_ex18_2:25065130-25065153:+_5-4	ADCY3	226;342;262	326;228	276.667	277	FALSE	FALSE	FALSE	TRUE	-0.253722	0.466384	0.999994
ADCY3_CCDS1715.1_ex20_2:25141347-25141370:-_5-5	ADCY3	394;546;699	832;500	546.333	666	FALSE	FALSE	FALSE	TRUE	0.0540687	0.848815	0.999994
ADCY4_CCDS9627.1_ex13_14:24795345-24795368:+_5-1	ADCY4	226;268;257	357;312	250.333	334.5	FALSE	FALSE	FALSE	TRUE	0.161922	0.628068	0.999994
ADCY4_CCDS9627.1_ex18_14:24799401-24799424:+_5-2	ADCY4	591;732;645	945;530	656	737.5	FALSE	FALSE	FALSE	TRUE	-0.10827	0.714477	0.999994
ADCY4_CCDS9627.1_ex19_14:24800276-24800299:-_5-3	ADCY4	53;71;174	125;103	99.3333	114	FALSE	FALSE	FALSE	TRUE	0.0310715	0.95019	0.999994
ADCY4_CCDS9627.1_ex23_14:24802053-24802076:+_5-4	ADCY4	745;1239;930	1343;1050	971.333	1196.5	FALSE	FALSE	FALSE	TRUE	0.0576919	0.847227	0.999994
ADCY4_CCDS9627.1_ex24_14:24803731-24803754:-_5-5	ADCY4	986;1163;1077	1305;1400	1075.33	1352.5	FALSE	FALSE	FALSE	TRUE	0.0786743	0.796566	0.999994
ADCY5_CCDS3022.1_ex11_3:123038577-123038600:+_5-1	ADCY5	187;259;427	321;294	291	307.5	FALSE	FALSE	FALSE	TRUE	-0.113355	0.739935	0.999994
ADCY5_CCDS3022.1_ex14_3:123046562-123046585:-_5-2	ADCY5	158;120;227	253;279	168.333	266	FALSE	FALSE	FALSE	TRUE	0.422038	0.291128	0.999994
ADCY5_CCDS3022.1_ex15_3:123047631-123047654:+_5-3	ADCY5	369;450;556	604;277	458.333	440.5	FALSE	FALSE	FALSE	TRUE	-0.315848	0.320002	0.999994
ADCY5_CCDS3022.1_ex18_3:123066707-123066730:+_5-5	ADCY5	205;326;417	445;372	316	408.5	FALSE	FALSE	FALSE	TRUE	0.165653	0.592102	0.999994
ADCY6_CCDS8767.1_ex20_12:49176435-49176458:+_5-2	ADCY6	84;80;62	71;106	75.3333	88.5	FALSE	FALSE	FALSE	TRUE	-0.0415081	0.934243	0.999994
ADCY6_CCDS8767.1_ex20_12:49176817-49176840:+_5-3	ADCY6	717;821;480	908;845	672.667	876.5	FALSE	FALSE	FALSE	TRUE	0.0871269	0.789073	0.999994
ADCY6_CCDS8767.1_ex20_12:49176998-49177021:-_5-4	ADCY6	117;222;292	257;116	210.333	186.5	FALSE	FALSE	FALSE	TRUE	-0.38351	0.370188	0.999994
ADCY6_CCDS8767.1_ex20_12:49177073-49177096:+_5-5	ADCY6	322;441;333	479;614	365.333	546.5	FALSE	FALSE	FALSE	TRUE	0.338815	0.268408	0.999994
ADCY7_CCDS10741.1_ex1_16:50324528-50324551:+_5-1	ADCY7	224;315;581	343;305	373.333	324	FALSE	FALSE	FALSE	TRUE	-0.387	0.247835	0.999994
ADCY7_CCDS10741.1_ex4_16:50327317-50327340:+_5-2	ADCY7	1018;1232;1184	1627;1451	1144.67	1539	FALSE	FALSE	FALSE	TRUE	0.172876	0.569464	0.999994
ADCY7_CCDS10741.1_ex6_16:50332891-50332914:-_5-3	ADCY7	294;433;572	505;647	433	576	FALSE	FALSE	FALSE	TRUE	0.220312	0.448638	0.999994
ADCY7_CCDS10741.1_ex8_16:50334986-50335009:+_5-4	ADCY7	161;239;162	364;269	187.333	316.5	FALSE	FALSE	FALSE	TRUE	0.492932	0.185022	0.999994
ADCY7_CCDS10741.1_ex9_16:50338433-50338456:-_5-5	ADCY7	425;701;774	688;713	633.333	700.5	FALSE	FALSE	FALSE	TRUE	-0.0577672	0.832547	0.999994
ADCY8_CCDS6363.1_ex11_8:131916232-131916255:-_5-1	ADCY8	369;360;303	608;224	344	416	FALSE	FALSE	FALSE	TRUE	-0.0502164	0.89347	0.999994
ADCY8_CCDS6363.1_ex15_8:131964112-131964135:-_5-2	ADCY8	952;1410;685	1352;1000	1015.67	1176	FALSE	FALSE	FALSE	TRUE	-0.0748667	0.829512	0.999994
ADCY8_CCDS6363.1_ex17_8:132051759-132051782:+_5-3	ADCY8	445;561;453	686;926	486.333	806	FALSE	FALSE	FALSE	TRUE	0.484164	0.101261	0.999994
ADCY8_CCDS6363.1_ex17_8:132052127-132052150:-_5-4	ADCY8	91;91;123	178;195	101.667	186.5	FALSE	FALSE	FALSE	TRUE	0.637802	0.147519	0.999994
ADCY8_CCDS6363.1_ex17_8:132052414-132052437:-_5-5	ADCY8	273;463;343	465;521	359.667	493	FALSE	FALSE	FALSE	TRUE	0.228381	0.450083	0.999994
ADCY9_CCDS32382.1_ex9_16:4163799-4163822:-_5-1	ADCY9	54;136;118	96;131	102.667	113.5	FALSE	FALSE	FALSE	TRUE	-0.0286182	0.952582	0.999994
ADCY9_CCDS32382.1_ex9_16:4164921-4164944:-_5-2	ADCY9	350;415;474	435;519	413	477	FALSE	FALSE	FALSE	TRUE	-0.0215162	0.940978	0.999994
ADCY9_CCDS32382.1_ex9_16:4165002-4165025:+_5-3	ADCY9	235;371;342	394;368	316	381	FALSE	FALSE	FALSE	TRUE	0.043884	0.886952	0.999994
ADCY9_CCDS32382.1_ex9_16:4165086-4165109:+_5-4	ADCY9	461;467;327	547;707	418.333	627	FALSE	FALSE	FALSE	TRUE	0.301253	0.357135	0.999994
ADCY9_CCDS32382.1_ex9_16:4165142-4165165:-_5-5	ADCY9	98;113;207	193;115	139.333	154	FALSE	FALSE	FALSE	TRUE	-0.0753085	0.86789	0.999994
ADCYAP1R1_CCDS5433.1_ex2_7:31117633-31117656:+_5-1	ADCYAP1R1	413;522;648	627;456	527.667	541.5	FALSE	FALSE	FALSE	TRUE	-0.19873	0.471531	0.999994
ADCYAP1R1_CCDS5433.1_ex2_7:31117691-31117714:+_5-2	ADCYAP1R1	30;65;113	67;113	69.3333	90	FALSE	FALSE	FALSE	TRUE	0.245885	0.635361	0.999994
ADCYAP1R1_CCDS5433.1_ex7_7:31124960-31124983:-_5-4	ADCYAP1R1	33;118;162	73;159	104.333	116	FALSE	FALSE	FALSE	TRUE	0.051945	0.924261	0.999994
ADCYAP1R1_CCDS5433.1_ex8_7:31125996-31126019:+_5-5	ADCYAP1R1	125;315;479	373;315	306.333	344	FALSE	FALSE	FALSE	TRUE	0.0152439	0.967245	0.999994
ADCYAP1_CCDS11825.1_ex1_18:907693-907716:-_5-1	ADCYAP1	229;393;397	383;280	339.667	331.5	FALSE	FALSE	FALSE	TRUE	-0.256034	0.418178	0.999994
ADCYAP1_CCDS11825.1_ex2_18:908257-908280:+_5-3	ADCYAP1	203;255;311	339;301	256.333	320	FALSE	FALSE	FALSE	TRUE	0.0901191	0.785601	0.999994
ADCYAP1_CCDS11825.1_ex2_18:908273-908296:-_5-4	ADCYAP1	364;473;540	540;583	459	561.5	FALSE	FALSE	FALSE	TRUE	0.0672402	0.808147	0.999994
ADCYAP1_CCDS11825.1_ex2_18:908334-908357:-_5-5	ADCYAP1	197;263;273	294;332	244.333	313	FALSE	FALSE	FALSE	TRUE	0.130866	0.699789	0.999994
ADC_CCDS375.1_ex2_1:33557683-33557706:-_5-1	ADC	835;1236;753	1382;1016	941.333	1199	FALSE	FALSE	FALSE	TRUE	0.0764222	0.811038	0.999994
ADC_CCDS375.1_ex2_1:33557709-33557732:-_5-2	ADC	32;101;182	139;96	105	117.5	FALSE	FALSE	FALSE	TRUE	0.0254833	0.961466	0.999994
ADC_CCDS375.1_ex3_1:33558927-33558950:-_5-3	ADC	127;237;305	237;186	223	211.5	FALSE	FALSE	FALSE	TRUE	-0.268255	0.487741	0.999994
ADC_CCDS375.1_ex4_1:33560205-33560228:+_5-5	ADC	547;523;377	919;427	482.333	673	FALSE	FALSE	FALSE	TRUE	0.149843	0.666048	0.999994
ADD1_CCDS3363.1_ex3_4:2895738-2895761:+_5-1	ADD1	96;142;162	162;281	133.333	221.5	FALSE	FALSE	FALSE	TRUE	0.540812	0.211528	0.999994
ADD1_CCDS3363.1_ex4_4:2896410-2896433:-_5-2	ADD1	652;803;652	891;763	702.333	827	FALSE	FALSE	FALSE	TRUE	-0.0307985	0.914479	0.999994
ADD1_CCDS3363.1_ex5_4:2899937-2899960:-_5-3	ADD1	79;133;76	137;184	96	160.5	FALSE	FALSE	FALSE	TRUE	0.50516	0.285244	0.999994
ADD1_CCDS3363.1_ex6_4:2900176-2900199:-_5-4	ADD1	309;461;617	493;509	462.333	501	FALSE	FALSE	FALSE	TRUE	-0.0821534	0.773613	0.999994
ADD1_CCDS3363.1_ex7_4:2900975-2900998:+_5-5	ADD1	108;118;133	155;146	119.667	150.5	FALSE	FALSE	FALSE	TRUE	0.0817121	0.853147	0.999994
ADD2_CCDS1906.1_ex11_2:70923364-70923387:+_5-1	ADD2	437;542;783	689;474	587.333	581.5	FALSE	FALSE	FALSE	TRUE	-0.241696	0.391441	0.999994
ADD2_CCDS1906.1_ex11_2:70923499-70923522:+_5-2	ADD2	1888;2164;1595	2157;2771	1882.33	2464	FALSE	FALSE	FALSE	TRUE	0.12269	0.73216	0.999994
ADD2_CCDS1906.1_ex12_2:70931494-70931517:+_5-4	ADD2	843;1060;991	984;1215	964.667	1099.5	FALSE	FALSE	FALSE	TRUE	-0.0491461	0.869731	0.999994
ADD2_CCDS1906.1_ex13_2:70933429-70933452:-_5-5	ADD2	320;446;648	524;498	471.333	511	FALSE	FALSE	FALSE	TRUE	-0.0847972	0.766304	0.999994
ADD3_CCDS7561.1_ex2_10:111876106-111876129:-_5-1	ADD3	78;112;205	211;255	131.667	233	FALSE	FALSE	FALSE	TRUE	0.653124	0.130613	0.999994
ADD3_CCDS7561.1_ex4_10:111878419-111878442:-_5-2	ADD3	178;196;359	299;302	244.333	300.5	FALSE	FALSE	FALSE	TRUE	0.0956264	0.788533	0.999994
ADH1A_CCDS3648.1_ex3_4:100203682-100203705:-_5-1	ADH1A	1371;1811;1002	1509;2011	1394.67	1760	FALSE	FALSE	FALSE	TRUE	0.0690032	0.850002	0.999994
ADH1A_CCDS3648.1_ex4_4:100205756-100205779:+_5-2	ADH1A	1146;1141;693	1540;864	993.333	1202	FALSE	FALSE	FALSE	TRUE	-0.0565561	0.876521	0.999994
ADH1A_CCDS3648.1_ex5_4:100205923-100205946:-_5-3	ADH1A	503;612;720	798;704	611.667	751	FALSE	FALSE	FALSE	TRUE	0.0592572	0.82491	0.999994
ADH1A_CCDS3648.1_ex6_4:100208090-100208113:-_5-4	ADH1A	62;153;357	137;112	190.667	124.5	FALSE	FALSE	FALSE	TRUE	-0.737901	0.152675	0.999994
ADH1A_CCDS3648.1_ex7_4:100208716-100208739:+_5-5	ADH1A	152;174;205	268;178	177	223	FALSE	FALSE	FALSE	TRUE	0.0784919	0.841545	0.999994
ADH1B_CCDS34033.1_ex4_4:100237053-100237076:-_5-1	ADH1B	321;473;369	370;568	387.667	469	FALSE	FALSE	FALSE	TRUE	0.050051	0.874919	0.999994
ADH1B_CCDS34033.1_ex4_4:100237119-100237142:-_5-2	ADH1B	192;193;516	324;217	300.333	270.5	FALSE	FALSE	FALSE	TRUE	-0.344045	0.378943	0.999994
ADH1B_CCDS34033.1_ex4_4:100237255-100237278:+_5-3	ADH1B	67;73;239	143;72	126.333	107.5	FALSE	FALSE	FALSE	TRUE	-0.410911	0.440835	0.999994
ADH1B_CCDS34033.1_ex5_4:100237422-100237445:-_5-4	ADH1B	175;297;201	241;264	224.333	252.5	FALSE	FALSE	FALSE	TRUE	-0.0627251	0.867156	0.999994
ADH1B_CCDS34033.1_ex5_4:100237440-100237463:+_5-5	ADH1B	1442;1357;737	2187;1118	1178.67	1652.5	FALSE	FALSE	FALSE	TRUE	0.137447	0.729615	0.999994
ADH4_CCDS34032.1_ex4_4:100057812-100057835:+_5-1	ADH4	51;106;208	112;167	121.667	139.5	FALSE	FALSE	FALSE	TRUE	0.0721598	0.885732	0.999994
ADH4_CCDS34032.1_ex6_4:100062693-100062716:+_5-4	ADH4	617;939;874	1026;1057	810	1041.5	FALSE	FALSE	FALSE	TRUE	0.137872	0.623187	0.999994
ADH4_CCDS34032.1_ex6_4:100062741-100062764:+_5-5	ADH4	149;266;608	267;335	341	301	FALSE	FALSE	FALSE	TRUE	-0.308975	0.436024	0.999994
ADH6_CCDS3647.1_ex2_4:100130074-100130097:-_5-1	ADH6	507;741;435	692;771	561	731.5	FALSE	FALSE	FALSE	TRUE	0.124761	0.686705	0.999994
ADH6_CCDS3647.1_ex3_4:100131250-100131273:+_5-2	ADH6	106;117;122	153;71	115	112	FALSE	FALSE	FALSE	TRUE	-0.319856	0.503679	0.999994
ADH6_CCDS3647.1_ex5_4:100134890-100134913:-_5-4	ADH6	218;495;774	442;509	495.667	475.5	FALSE	FALSE	FALSE	TRUE	-0.20344	0.545253	0.999994
ADH7_CCDS34034.1_ex4_4:100349131-100349154:-_5-2	ADH7	245;355;234	361;512	278	436.5	FALSE	FALSE	FALSE	TRUE	0.409833	0.230242	0.999994
ADH7_CCDS34034.1_ex5_4:100349238-100349261:+_5-3	ADH7	382;612;562	571;710	518.667	640.5	FALSE	FALSE	FALSE	TRUE	0.0917369	0.745187	0.999994
ADH7_CCDS34034.1_ex5_4:100349264-100349287:-_5-4	ADH7	437;731;602	565;426	590	495.5	FALSE	FALSE	FALSE	TRUE	-0.4889	0.0850659	0.999994
ADH7_CCDS34034.1_ex6_4:100349699-100349722:-_5-5	ADH7	330;496;529	585;390	451.667	487.5	FALSE	FALSE	FALSE	TRUE	-0.123648	0.665866	0.999994
ADHFE1_CCDS6190.2_ex4_8:67356894-67356917:-_5-1	ADHFE1	200;262;677	391;348	379.667	369.5	FALSE	FALSE	FALSE	TRUE	-0.198162	0.589967	0.999994
ADHFE1_CCDS6190.2_ex5_8:67357461-67357484:+_5-2	ADHFE1	287;326;191	357;454	268	405.5	FALSE	FALSE	FALSE	TRUE	0.316637	0.385125	0.999994
ADHFE1_CCDS6190.2_ex7_8:67361168-67361191:-_5-5	ADHFE1	170;281;262	359;346	237.667	352.5	FALSE	FALSE	FALSE	TRUE	0.34925	0.29402	0.999994
ADI1_CCDS1653.1_ex1_2:3504646-3504669:+_5-1	ADI1	187;180;432	353;505	266.333	429	FALSE	FALSE	FALSE	TRUE	0.510804	0.160699	0.999994
ADI1_CCDS1653.1_ex3_2:3523141-3523164:-_5-5	ADI1	83;55;74	90;117	70.6667	103.5	FALSE	FALSE	FALSE	TRUE	0.27209	0.58325	0.999994
ADIG_CCDS54461.1_ex0_20:37209972-37209995:+_5-1	ADIG	164;181;182	230;191	175.667	210.5	FALSE	FALSE	FALSE	TRUE	-0.00161384	0.996751	0.999994
ADIG_CCDS54461.1_ex0_20:37209995-37210018:+_5-2	ADIG	103;149;132	173;161	128	167	FALSE	FALSE	FALSE	TRUE	0.145693	0.735637	0.999994
ADIG_CCDS54461.1_ex1_20:37214657-37214680:+_5-3	ADIG	1565;1849;1004	2199;1628	1472.67	1913.5	FALSE	FALSE	FALSE	TRUE	0.0711683	0.847145	0.999994
ADIG_CCDS54461.1_ex1_20:37214686-37214709:+_5-4	ADIG	403;403;530	525;460	445.333	492.5	FALSE	FALSE	FALSE	TRUE	-0.10432	0.715902	0.999994
ADIG_CCDS54461.1_ex1_20:37214712-37214735:-_5-5	ADIG	211;369;432	443;426	337.333	434.5	FALSE	FALSE	FALSE	TRUE	0.168338	0.57943	0.999994
ADIPOQ_CCDS3284.1_ex0_3:186571002-186571025:-_5-1	ADIPOQ	531;912;999	996;933	814	964.5	FALSE	FALSE	FALSE	TRUE	0.0408711	0.883723	0.999994
ADIPOQ_CCDS3284.1_ex1_3:186572178-186572201:+_5-5	ADIPOQ	373;561;784	670;437	572.667	553.5	FALSE	FALSE	FALSE	TRUE	-0.261616	0.364578	0.999994
ADIPOR1_CCDS1430.1_ex4_1:202915555-202915578:+_5-1	ADIPOR1	274;491;589	547;728	451.333	637.5	FALSE	FALSE	FALSE	TRUE	0.319626	0.276862	0.999994
ADIPOR1_CCDS1430.1_ex4_1:202915615-202915638:+_5-3	ADIPOR1	352;384;417	524;484	384.333	504	FALSE	FALSE	FALSE	TRUE	0.137468	0.633049	0.999994
ADIPOR1_CCDS1430.1_ex4_1:202915658-202915681:-_5-4	ADIPOR1	193;229;267	254;252	229.667	253	FALSE	FALSE	FALSE	TRUE	-0.0955404	0.788869	0.999994
ADIPOR1_CCDS1430.1_ex4_1:202915727-202915750:-_5-5	ADIPOR1	163;217;180	312;194	186.667	253	FALSE	FALSE	FALSE	TRUE	0.170295	0.659442	0.999994
ADIPOR2_CCDS8511.1_ex2_12:1887011-1887034:+_5-2	ADIPOR2	260;284;660	330;354	401.333	342	FALSE	FALSE	FALSE	TRUE	-0.409087	0.237426	0.999994
ADIPOR2_CCDS8511.1_ex2_12:1887087-1887110:-_5-4	ADIPOR2	41;70;175	126;84	95.3333	105	FALSE	FALSE	FALSE	TRUE	-0.0157345	0.975827	0.999994
ADIPOR2_CCDS8511.1_ex3_12:1889629-1889652:-_5-5	ADIPOR2	56;214;281	200;221	183.667	210.5	FALSE	FALSE	FALSE	TRUE	0.0717766	0.877984	0.999994
ADIRF_CCDS7381.1_ex1_10:88729975-88729998:+_5-1	ADIRF	530;739;1032	906;689	767	797.5	FALSE	FALSE	FALSE	TRUE	-0.157488	0.574136	0.999994
ADIRF_CCDS7381.1_ex1_10:88729998-88730021:-_5-2	ADIRF	1334;1275;1129	2071;1365	1246	1718	FALSE	FALSE	FALSE	TRUE	0.160781	0.633687	0.999994
ADIRF_CCDS7381.1_ex2_10:88730232-88730255:-_5-3	ADIRF	115;317;257	284;102	229.667	193	FALSE	FALSE	FALSE	TRUE	-0.471941	0.294686	0.999994
ADIRF_CCDS7381.1_ex2_10:88730247-88730270:-_5-4	ADIRF	337;728;765	825;823	610	824	FALSE	FALSE	FALSE	TRUE	0.250319	0.38151	0.999994
ADIRF_CCDS7381.1_ex2_10:88730265-88730288:-_5-5	ADIRF	173;290;354	307;352	272.333	329.5	FALSE	FALSE	FALSE	TRUE	0.0846701	0.801128	0.999994
ADK_CCDS55716.1_ex3_10:76074446-76074469:+_5-1	ADK	99;166;166	190;148	143.667	169	FALSE	FALSE	FALSE	TRUE	0.012659	0.976274	0.999994
ADK_CCDS55716.1_ex4_10:76153993-76154016:-_5-2	ADK	147;265;311	261;188	241	224.5	FALSE	FALSE	FALSE	TRUE	-0.307824	0.408133	0.999994
ADK_CCDS55716.1_ex4_10:76154039-76154062:+_5-3	ADK	77;206;459	197;192	247.333	194.5	FALSE	FALSE	FALSE	TRUE	-0.46058	0.330364	0.999994
ADK_CCDS55716.1_ex5_10:76158230-76158253:-_5-4	ADK	105;135;117	112;78	119	95	FALSE	FALSE	FALSE	TRUE	-0.587906	0.209157	0.999994
ADM2_CCDS33682.1_ex0_22:50920364-50920387:+_5-1	ADM2	290;325;356	526;355	323.667	440.5	FALSE	FALSE	FALSE	TRUE	0.181804	0.553478	0.999994
ADM2_CCDS33682.1_ex1_22:50921047-50921070:-_5-2	ADM2	287;319;249	357;408	285	382.5	FALSE	FALSE	FALSE	TRUE	0.156345	0.642181	0.999994
ADM2_CCDS33682.1_ex1_22:50921064-50921087:+_5-3	ADM2	398;535;568	830;834	500.333	832	FALSE	FALSE	FALSE	TRUE	0.504856	0.0589412	0.999994
ADM2_CCDS33682.1_ex1_22:50921103-50921126:-_5-4	ADM2	66;130;127	167;169	107.667	168	FALSE	FALSE	FALSE	TRUE	0.443435	0.319203	0.999994
ADM5_CCDS46146.1_ex1_19:50193389-50193412:+_5-1	ADM5	407;557;1114	713;708	692.667	710.5	FALSE	FALSE	FALSE	TRUE	-0.135858	0.660442	0.999994
ADM5_CCDS46146.1_ex1_19:50193407-50193430:-_5-2	ADM5	89;135;83	181;107	102.333	144	FALSE	FALSE	FALSE	TRUE	0.216694	0.646534	0.999994
ADM5_CCDS46146.1_ex1_19:50193425-50193448:-_5-3	ADM5	396;603;514	635;845	504.333	740	FALSE	FALSE	FALSE	TRUE	0.332573	0.246561	0.999994
ADM5_CCDS46146.1_ex1_19:50193563-50193586:+_5-5	ADM5	370;675;375	543;669	473.333	606	FALSE	FALSE	FALSE	TRUE	0.12303	0.697932	0.999994
ADM_CCDS7801.1_ex1_11:10327499-10327522:+_5-1	ADM	413;342;227	576;478	327.333	527	FALSE	FALSE	FALSE	TRUE	0.357471	0.316332	0.999994
ADM_CCDS7801.1_ex1_11:10327542-10327565:-_5-2	ADM	247;264;329	313;361	280	337	FALSE	FALSE	FALSE	TRUE	0.0323443	0.921813	0.999994
ADM_CCDS7801.1_ex1_11:10327555-10327578:+_5-3	ADM	647;852;1062	1115;1087	853.667	1101	FALSE	FALSE	FALSE	TRUE	0.1481	0.597463	0.999994
ADM_CCDS7801.1_ex1_11:10327583-10327606:-_5-4	ADM	91;95;293	154;114	159.667	134	FALSE	FALSE	FALSE	TRUE	-0.424837	0.389457	0.999994
ADM_CCDS7801.1_ex2_11:10327892-10327915:-_5-5	ADM	583;797;685	760;674	688.333	717	FALSE	FALSE	FALSE	TRUE	-0.189948	0.493492	0.999994
ADNP2_CCDS32853.1_ex2_18:77893683-77893706:-_5-1	ADNP2	332;391;301	561;357	341.333	459	FALSE	FALSE	FALSE	TRUE	0.140186	0.661897	0.999994
ADNP2_CCDS32853.1_ex2_18:77893973-77893996:-_5-2	ADNP2	1296;1255;831	1837;995	1127.33	1416	FALSE	FALSE	FALSE	TRUE	-0.00197586	0.995694	0.999994
ADNP2_CCDS32853.1_ex2_18:77894424-77894447:-_5-3	ADNP2	400;584;523	584;376	502.333	480	FALSE	FALSE	FALSE	TRUE	-0.317223	0.272795	0.999994
ADNP2_CCDS32853.1_ex2_18:77894469-77894492:+_5-4	ADNP2	302;479;664	564;520	481.667	542	FALSE	FALSE	FALSE	TRUE	-0.02366	0.933912	0.999994
ADNP_CCDS13433.1_ex0_20:49510108-49510131:-_5-2	ADNP	61;199;306	115;148	188.667	131.5	FALSE	FALSE	FALSE	TRUE	-0.637281	0.201934	0.999994
ADNP_CCDS13433.1_ex0_20:49510599-49510622:+_5-4	ADNP	1480;1388;1146	2321;1384	1338	1852.5	FALSE	FALSE	FALSE	TRUE	0.154511	0.661544	0.999994
ADNP_CCDS13433.1_ex0_20:49510830-49510853:+_5-5	ADNP	510;718;730	604;781	652.667	692.5	FALSE	FALSE	FALSE	TRUE	-0.131217	0.640494	0.999994
ADORA1_CCDS1434.1_ex0_1:203098161-203098184:+_5-1	ADORA1	180;304;527	405;319	337	362	FALSE	FALSE	FALSE	TRUE	-0.0732496	0.829816	0.999994
ADORA1_CCDS1434.1_ex0_1:203098302-203098325:-_5-3	ADORA1	162;200;196	362;264	186	313	FALSE	FALSE	FALSE	TRUE	0.493248	0.171336	0.999994
ADORA1_CCDS1434.1_ex1_1:203134486-203134509:+_5-5	ADORA1	248;287;188	438;271	241	354.5	FALSE	FALSE	FALSE	TRUE	0.255422	0.487365	0.999994
ADORA2A_CCDS13826.1_ex0_22:24829516-24829539:+_5-1	ADORA2A	1003;1061;920	1487;931	994.667	1209	FALSE	FALSE	FALSE	TRUE	-0.0119773	0.969965	0.999994
ADORA2A_CCDS13826.1_ex1_22:24836555-24836578:+_5-3	ADORA2A	440;624;562	600;615	542	607.5	FALSE	FALSE	FALSE	TRUE	-0.0704264	0.798581	0.999994
ADORA2A_CCDS13826.1_ex1_22:24836649-24836672:+_5-4	ADORA2A	126;221;375	294;251	240.667	272.5	FALSE	FALSE	FALSE	TRUE	0.00718765	0.98485	0.999994
ADORA2B_CCDS11173.1_ex0_17:15848837-15848860:+_5-1	ADORA2B	873;1012;877	1202;1275	920.667	1238.5	FALSE	FALSE	FALSE	TRUE	0.16799	0.57779	0.999994
ADORA2B_CCDS11173.1_ex0_17:15848854-15848877:-_5-2	ADORA2B	256;459;447	340;632	387.333	486	FALSE	FALSE	FALSE	TRUE	0.146361	0.657082	0.999994
ADORA2B_CCDS11173.1_ex1_17:15878063-15878086:+_5-3	ADORA2B	81;119;172	86;96	124	91	FALSE	FALSE	FALSE	TRUE	-0.636636	0.175375	0.999994
ADORA2B_CCDS11173.1_ex1_17:15878235-15878258:-_5-4	ADORA2B	357;340;427	447;464	374.667	455.5	FALSE	FALSE	FALSE	TRUE	0.0296888	0.920972	0.999994
ADORA2B_CCDS11173.1_ex1_17:15878303-15878326:+_5-5	ADORA2B	328;412;593	451;353	444.333	402	FALSE	FALSE	FALSE	TRUE	-0.365336	0.21196	0.999994
ADORA3_CCDS41369.1_ex3_1:112031411-112031434:-_12-2	ADORA3	82;115;327	102;104	174.667	103	FALSE	FALSE	FALSE	TRUE	-0.901123	0.0773988	0.999994
ADORA3_CCDS41369.1_ex3_1:112031517-112031540:+_12-4	ADORA3	915;1127;731	1326;771	924.333	1048.5	FALSE	FALSE	FALSE	TRUE	-0.117671	0.722984	0.999994
ADORA3_CCDS41369.1_ex3_1:112031595-112031618:-_12-6	ADORA3	96;122;152	202;127	123.333	164.5	FALSE	FALSE	FALSE	TRUE	0.174393	0.691313	0.999994
ADORA3_CCDS41369.1_ex5_1:112106455-112106478:+_12-12	ADORA3	252;450;620	406;391	440.667	398.5	FALSE	FALSE	FALSE	TRUE	-0.326633	0.284581	0.999994
ADORA3_CCDS838.1_ex5_1:112045753-112045776:-_12-10	ADORA3	3563;3721;2211	5228;3026	3165	4127	FALSE	FALSE	FALSE	TRUE	0.0560288	0.889587	0.999994
ADORA3_CCDS838.1_ex5_1:112045807-112045830:-_12-11	ADORA3	163;184;396	231;215	247.667	223	FALSE	FALSE	FALSE	TRUE	-0.339809	0.383963	0.999994
ADORA3_CCDS839.1_ex0_1:112042939-112042962:+_12-7	ADORA3	107;248;386	299;239	247	269	FALSE	FALSE	FALSE	TRUE	-0.035951	0.92716	0.999994
ADORA3_CCDS839.1_ex0_1:112043089-112043112:+_12-8	ADORA3	237;424;478	430;548	379.667	489	FALSE	FALSE	FALSE	TRUE	0.179459	0.551485	0.999994
ADO_CCDS7266.2_ex0_10:64564899-64564922:-_5-1	ADO	317;326;185	483;292	276	387.5	FALSE	FALSE	FALSE	TRUE	0.163405	0.666956	0.999994
ADO_CCDS7266.2_ex0_10:64565001-64565024:-_5-2	ADO	151;213;175	330;306	179.667	318	FALSE	FALSE	FALSE	TRUE	0.577348	0.111161	0.999994
ADO_CCDS7266.2_ex0_10:64565080-64565103:+_5-3	ADO	221;390;353	327;266	321.333	296.5	FALSE	FALSE	FALSE	TRUE	-0.337882	0.299897	0.999994
ADO_CCDS7266.2_ex0_10:64565113-64565136:+_5-4	ADO	944;874;788	1397;953	868.667	1175	FALSE	FALSE	FALSE	TRUE	0.132624	0.676835	0.999994
ADPGK_CCDS42057.1_ex2_15:73048702-73048725:+_5-1	ADPGK	1147;1415;1202	1629;1036	1254.67	1332.5	FALSE	FALSE	FALSE	TRUE	-0.189373	0.554427	0.999994
ADPGK_CCDS42057.1_ex2_15:73048739-73048762:+_5-2	ADPGK	350;591;568	558;709	503	633.5	FALSE	FALSE	FALSE	TRUE	0.129702	0.647801	0.999994
ADPGK_CCDS42057.1_ex3_15:73052845-73052868:-_5-3	ADPGK	691;574;651	942;529	638.667	735.5	FALSE	FALSE	FALSE	TRUE	-0.101066	0.747072	0.999994
ADPGK_CCDS42057.1_ex6_15:73075831-73075854:+_5-4	ADPGK	264;447;501	530;414	404	472	FALSE	FALSE	FALSE	TRUE	0.0126775	0.965008	0.999994
ADPGK_CCDS42057.1_ex6_15:73075854-73075877:+_5-5	ADPGK	148;259;325	285;252	244	268.5	FALSE	FALSE	FALSE	TRUE	-0.0568636	0.87323	0.999994
ADPRHL1_CCDS9535.1_ex3_13:114083355-114083378:-_5-1	ADPRHL1	297;340;806	442;372	481	407	FALSE	FALSE	FALSE	TRUE	-0.422729	0.207511	0.999994
ADPRHL1_CCDS9535.1_ex3_13:114083371-114083394:+_5-2	ADPRHL1	319;406;468	564;449	397.667	506.5	FALSE	FALSE	FALSE	TRUE	0.111236	0.693225	0.999994
ADPRHL1_CCDS9535.1_ex4_13:114088129-114088152:-_5-3	ADPRHL1	1697;1904;1429	2257;1394	1676.67	1825.5	FALSE	FALSE	FALSE	TRUE	-0.175812	0.618057	0.999994
ADPRHL1_CCDS9535.1_ex5_13:114098761-114098784:-_5-5	ADPRHL1	562;719;713	936;881	664.667	908.5	FALSE	FALSE	FALSE	TRUE	0.20827	0.444915	0.999994
ADPRHL2_CCDS402.1_ex0_1:36554638-36554661:-_5-1	ADPRHL2	89;70;458	181;131	205.667	156	FALSE	FALSE	FALSE	TRUE	-0.527613	0.353217	0.999994
ADPRHL2_CCDS402.1_ex1_1:36556919-36556942:+_5-2	ADPRHL2	891;1234;937	1145;1354	1020.67	1249.5	FALSE	FALSE	FALSE	TRUE	0.0472814	0.879032	0.999994
ADPRHL2_CCDS402.1_ex2_1:36557391-36557414:-_5-4	ADPRHL2	73;133;259	155;163	155	159	FALSE	FALSE	FALSE	TRUE	-0.112611	0.808415	0.999994
ADPRH_CCDS2990.1_ex0_3:119301105-119301128:+_5-1	ADPRH	69;51;106	133;62	75.3333	97.5	FALSE	FALSE	FALSE	TRUE	0.106586	0.832571	0.999994
ADPRH_CCDS2990.1_ex0_3:119301139-119301162:+_5-2	ADPRH	580;779;595	876;1002	651.333	939	FALSE	FALSE	FALSE	TRUE	0.279002	0.337517	0.999994
ADPRH_CCDS2990.1_ex0_3:119301177-119301200:+_5-3	ADPRH	92;147;237	173;133	158.667	153	FALSE	FALSE	FALSE	TRUE	-0.241228	0.584807	0.999994
ADPRH_CCDS2990.1_ex1_3:119305236-119305259:-_5-4	ADPRH	466;765;941	709;667	724	688	FALSE	FALSE	FALSE	TRUE	-0.272566	0.325344	0.999994
ADPRH_CCDS2990.1_ex1_3:119305286-119305309:+_5-5	ADPRH	126;124;148	183;144	132.667	163.5	FALSE	FALSE	FALSE	TRUE	0.0378341	0.930673	0.999994
ADPRM_CCDS11159.2_ex0_17:10608361-10608384:-_5-1	ADPRM	74;124;270	122;180	156	151	FALSE	FALSE	FALSE	TRUE	-0.179863	0.709971	0.999994
ADPRM_CCDS11159.2_ex0_17:10608397-10608420:+_5-2	ADPRM	266;226;212	274;249	234.667	261.5	FALSE	FALSE	FALSE	TRUE	-0.139756	0.711463	0.999994
ADRA1A_CCDS34869.1_ex2_8:26721958-26721981:+_5-1	ADRA1A	200;291;406	333;303	299	318	FALSE	FALSE	FALSE	TRUE	-0.113682	0.728977	0.999994
ADRA1A_CCDS34869.1_ex2_8:26721991-26722014:-_5-2	ADRA1A	286;410;289	547;497	328.333	522	FALSE	FALSE	FALSE	TRUE	0.412594	0.175799	0.999994
ADRA1A_CCDS34869.1_ex2_8:26722060-26722083:-_5-3	ADRA1A	528;591;498	671;881	539	776	FALSE	FALSE	FALSE	TRUE	0.269208	0.366909	0.999994
ADRA1A_CCDS34869.1_ex2_8:26722210-26722233:-_5-4	ADRA1A	39;81;311	107;115	143.667	111	FALSE	FALSE	FALSE	TRUE	-0.460116	0.433463	0.999994
ADRA1A_CCDS34869.1_ex2_8:26722320-26722343:+_5-5	ADRA1A	160;298;245	305;268	234.333	286.5	FALSE	FALSE	FALSE	TRUE	0.0694593	0.844161	0.999994
ADRA1B_CCDS4347.1_ex0_5:159344210-159344233:-_5-1	ADRA1B	404;395;342	629;467	380.333	548	FALSE	FALSE	FALSE	TRUE	0.232778	0.451618	0.999994
ADRA1B_CCDS4347.1_ex0_5:159344316-159344339:-_5-2	ADRA1B	314;566;797	572;667	559	619.5	FALSE	FALSE	FALSE	TRUE	-0.0222303	0.940254	0.999994
ADRA1B_CCDS4347.1_ex0_5:159344469-159344492:+_5-3	ADRA1B	481;677;482	643;557	546.667	600	FALSE	FALSE	FALSE	TRUE	-0.12574	0.665116	0.999994
ADRA1B_CCDS4347.1_ex0_5:159344554-159344577:-_5-4	ADRA1B	108;122;205	245;129	145	187	FALSE	FALSE	FALSE	TRUE	0.132285	0.764046	0.999994
ADRA1D_CCDS13079.1_ex1_20:4228757-4228780:+_5-1	ADRA1D	290;312;603	486;621	401.667	553.5	FALSE	FALSE	FALSE	TRUE	0.272401	0.383854	0.999994
ADRA1D_CCDS13079.1_ex1_20:4228862-4228885:+_5-2	ADRA1D	77;179;211	217;275	155.667	246	FALSE	FALSE	FALSE	TRUE	0.498977	0.232395	0.999994
ADRA1D_CCDS13079.1_ex1_20:4228967-4228990:-_5-3	ADRA1D	933;1231;824	1499;1154	996	1326.5	FALSE	FALSE	FALSE	TRUE	0.135835	0.669789	0.999994
ADRA1D_CCDS13079.1_ex1_20:4229078-4229101:-_5-4	ADRA1D	623;886;804	943;1146	771	1044.5	FALSE	FALSE	FALSE	TRUE	0.211002	0.461847	0.999994
ADRA1D_CCDS13079.1_ex1_20:4229341-4229364:-_5-5	ADRA1D	919;1386;1188	1313;1215	1164.33	1264	FALSE	FALSE	FALSE	TRUE	-0.118176	0.694527	0.999994
ADRA2A_CCDS7569.2_ex0_10:112838091-112838114:+_5-2	ADRA2A	382;522;481	557;437	461.667	497	FALSE	FALSE	FALSE	TRUE	-0.142029	0.615206	0.999994
ADRA2A_CCDS7569.2_ex0_10:112838107-112838130:+_5-3	ADRA2A	212;358;412	358;408	327.333	383	FALSE	FALSE	FALSE	TRUE	0.0323176	0.91796	0.999994
ADRA2A_CCDS7569.2_ex0_10:112838188-112838211:+_5-4	ADRA2A	1494;1553;1050	2280;1324	1365.67	1802	FALSE	FALSE	FALSE	TRUE	0.0820481	0.821092	0.999994
ADRA2A_CCDS7569.2_ex0_10:112838354-112838377:-_5-5	ADRA2A	337;296;337	545;400	323.333	472.5	FALSE	FALSE	FALSE	TRUE	0.26238	0.404282	0.999994
ADRA2B_CCDS56129.1_ex0_2:96781203-96781226:+_5-1	ADRA2B	74;91;128	153;133	97.6667	143	FALSE	FALSE	FALSE	TRUE	0.328552	0.465228	0.999994
ADRA2B_CCDS56129.1_ex0_2:96781278-96781301:+_5-2	ADRA2B	161;198;287	279;222	215.333	250.5	FALSE	FALSE	FALSE	TRUE	-0.00382715	0.991687	0.999994
ADRA2B_CCDS56129.1_ex0_2:96781430-96781453:+_5-3	ADRA2B	203;291;424	324;423	306	373.5	FALSE	FALSE	FALSE	TRUE	0.102198	0.755747	0.999994
ADRA2B_CCDS56129.1_ex0_2:96781467-96781490:+_5-4	ADRA2B	132;206;188	156;155	175.333	155.5	FALSE	FALSE	FALSE	TRUE	-0.398256	0.3394	0.999994
ADRA2B_CCDS56129.1_ex0_2:96781629-96781652:-_5-5	ADRA2B	612;920;718	877;1089	750	983	FALSE	FALSE	FALSE	TRUE	0.159026	0.58759	0.999994
ADRA2C_CCDS47004.1_ex0_4:3768830-3768853:-_5-3	ADRA2C	442;724;880	903;871	682	887	FALSE	FALSE	FALSE	TRUE	0.179965	0.513721	0.999994
ADRA2C_CCDS47004.1_ex0_4:3768937-3768960:+_5-4	ADRA2C	246;453;586	551;463	428.333	507	FALSE	FALSE	FALSE	TRUE	0.0535386	0.856216	0.999994
ADRB1_CCDS7586.1_ex0_10:115804377-115804400:-_5-1	ADRB1	170;468;468	690;760	368.667	725	FALSE	FALSE	FALSE	TRUE	0.811522	0.00978702	0.999994
ADRB1_CCDS7586.1_ex0_10:115804467-115804490:-_5-2	ADRB1	726;810;850	1004;869	795.333	936.5	FALSE	FALSE	FALSE	TRUE	-0.021669	0.938574	0.999994
ADRB1_CCDS7586.1_ex0_10:115804535-115804558:+_5-3	ADRB1	191;338;410	449;330	313	389.5	FALSE	FALSE	FALSE	TRUE	0.11125	0.726268	0.999994
ADRB1_CCDS7586.1_ex0_10:115804564-115804587:-_5-4	ADRB1	1765;1687;917	2698;1550	1456.33	2124	FALSE	FALSE	FALSE	TRUE	0.200905	0.614586	0.999994
ADRB1_CCDS7586.1_ex0_10:115804596-115804619:-_5-5	ADRB1	716;797;636	970;846	716.333	908	FALSE	FALSE	FALSE	TRUE	0.0629753	0.831597	0.999994
ADRB2_CCDS4292.1_ex0_5:148206507-148206530:+_5-1	ADRB2	340;526;582	619;550	482.667	584.5	FALSE	FALSE	FALSE	TRUE	0.0600354	0.825664	0.999994
ADRB2_CCDS4292.1_ex0_5:148206563-148206586:-_5-2	ADRB2	178;159;177	369;176	171.333	272.5	FALSE	FALSE	FALSE	TRUE	0.367703	0.368281	0.999994
ADRB2_CCDS4292.1_ex0_5:148206762-148206785:-_5-5	ADRB2	223;484;658	517;328	455	422.5	FALSE	FALSE	FALSE	TRUE	-0.289834	0.375004	0.999994
ADRB3_CCDS6099.1_ex1_8:37823440-37823463:+_5-1	ADRB3	137;211;304	277;266	217.333	271.5	FALSE	FALSE	FALSE	TRUE	0.128558	0.725311	0.999994
ADRB3_CCDS6099.1_ex1_8:37823468-37823491:+_5-2	ADRB3	444;646;525	708;541	538.333	624.5	FALSE	FALSE	FALSE	TRUE	-0.0380643	0.89212	0.999994
ADRB3_CCDS6099.1_ex1_8:37823542-37823565:+_5-3	ADRB3	237;411;437	371;338	361.667	354.5	FALSE	FALSE	FALSE	TRUE	-0.235871	0.44281	0.999994
ADRB3_CCDS6099.1_ex1_8:37823593-37823616:-_5-4	ADRB3	87;122;235	161;199	148	180	FALSE	FALSE	FALSE	TRUE	0.115971	0.795414	0.999994
ADRB3_CCDS6099.1_ex1_8:37823750-37823773:+_5-5	ADRB3	1058;1194;1115	1361;1473	1122.33	1417	FALSE	FALSE	FALSE	TRUE	0.0799364	0.796696	0.999994
ADRBK1_CCDS8156.1_ex10_11:67049395-67049418:-_5-5	ADRBK1	81;98;133	133;93	104	113	FALSE	FALSE	FALSE	TRUE	-0.114678	0.803207	0.999994
ADRBK1_CCDS8156.1_ex3_11:67046947-67046970:+_5-1	ADRBK1	120;178;301	240;110	199.667	175	FALSE	FALSE	FALSE	TRUE	-0.401537	0.359959	0.999994
ADRBK1_CCDS8156.1_ex5_11:67047335-67047358:-_5-2	ADRBK1	211;310;531	376;443	350.667	409.5	FALSE	FALSE	FALSE	TRUE	0.0504771	0.877207	0.999994
ADRBK1_CCDS8156.1_ex6_11:67048198-67048221:-_5-3	ADRBK1	183;347;272	214;217	267.333	215.5	FALSE	FALSE	FALSE	TRUE	-0.526691	0.149621	0.999994
ADRBK1_CCDS8156.1_ex7_11:67048586-67048609:+_5-4	ADRBK1	823;897;736	1147;804	818.667	975.5	FALSE	FALSE	FALSE	TRUE	-0.0361997	0.905454	0.999994
ADRBK2_CCDS13832.1_ex10_22:26083499-26083522:-_5-4	ADRBK2	149;205;176	219;328	176.667	273.5	FALSE	FALSE	FALSE	TRUE	0.404406	0.299599	0.999994
ADRBK2_CCDS13832.1_ex10_22:26083522-26083545:-_5-5	ADRBK2	334;491;377	544;347	400.667	445.5	FALSE	FALSE	FALSE	TRUE	-0.10942	0.72047	0.999994
ADRBK2_CCDS13832.1_ex1_22:26000339-26000362:-_5-1	ADRBK2	747;992;722	1017;724	820.333	870.5	FALSE	FALSE	FALSE	TRUE	-0.188264	0.530157	0.999994
ADRBK2_CCDS13832.1_ex3_22:26057577-26057600:-_5-2	ADRBK2	129;334;269	421;335	244	378	FALSE	FALSE	FALSE	TRUE	0.434126	0.216698	0.999994
ADRBK2_CCDS13832.1_ex7_22:26070424-26070447:+_5-3	ADRBK2	227;266;292	298;533	261.667	415.5	FALSE	FALSE	FALSE	TRUE	0.449502	0.19501	0.999994
ADRM1_CCDS13496.1_ex0_20:60878740-60878763:+_5-1	ADRM1	63;118;177	165;42	119.333	103.5	FALSE	FALSE	FALSE	TRUE	-0.424434	0.431582	0.999994
ADRM1_CCDS13496.1_ex1_20:60879532-60879555:+_5-3	ADRM1	158;203;306	241;284	222.333	262.5	FALSE	FALSE	FALSE	TRUE	0.0417423	0.909607	0.999994
ADRM1_CCDS13496.1_ex1_20:60879568-60879591:-_5-4	ADRM1	1226;1472;1133	2015;1182	1277	1598.5	FALSE	FALSE	FALSE	TRUE	0.033577	0.920342	0.999994
ADRM1_CCDS13496.1_ex3_20:60881759-60881782:+_5-5	ADRM1	843;1124;1141	1458;1221	1036	1339.5	FALSE	FALSE	FALSE	TRUE	0.12936	0.657637	0.999994
ADSL_CCDS14001.1_ex3_22:40750297-40750320:-_5-4	ADSL	30;88;236	126;102	118	114	FALSE	FALSE	FALSE	TRUE	-0.156569	0.781595	0.999994
ADSSL1_CCDS9990.1_ex1_14:105201350-105201373:+_5-1	ADSSL1	67;103;194	123;69	121.333	96	FALSE	FALSE	FALSE	TRUE	-0.529289	0.283806	0.999994
ADSSL1_CCDS9990.1_ex1_14:105201438-105201461:-_5-2	ADSSL1	287;334;551	577;305	390.667	441	FALSE	FALSE	FALSE	TRUE	-0.0580476	0.856524	0.999994
ADSSL1_CCDS9990.1_ex3_14:105205706-105205729:-_5-3	ADSSL1	188;341;332	303;241	287	272	FALSE	FALSE	FALSE	TRUE	-0.292335	0.390282	0.999994
ADSS_CCDS1624.1_ex9_1:244595883-244595906:-_5-2	ADSS	34;129;123	100;107	95.3333	103.5	FALSE	FALSE	FALSE	TRUE	-0.0307199	0.951756	0.999994
ADTRP_CCDS4521.1_ex3_6:11766562-11766585:+_5-1	ADTRP	117;196;155	235;304	156	269.5	FALSE	FALSE	FALSE	TRUE	0.571117	0.147854	0.999994
ADTRP_CCDS4521.1_ex4_6:11768498-11768521:-_5-3	ADTRP	227;468;539	425;342	411.333	383.5	FALSE	FALSE	FALSE	TRUE	-0.291326	0.349082	0.999994
ADTRP_CCDS4521.1_ex4_6:11768591-11768614:-_5-4	ADTRP	144;237;276	263;275	219	269	FALSE	FALSE	FALSE	TRUE	0.0970578	0.787899	0.999994
ADTRP_CCDS4521.1_ex5_6:11778863-11778886:-_5-5	ADTRP	247;314;301	263;263	287.333	263	FALSE	FALSE	FALSE	TRUE	-0.370604	0.273899	0.999994
AEBP1_CCDS5476.1_ex0_7:44144360-44144383:+_5-1	AEBP1	93;153;222	114;71	156	92.5	FALSE	FALSE	FALSE	TRUE	-0.955728	0.0428307	0.999994
AEBP1_CCDS5476.1_ex0_7:44144447-44144470:-_5-2	AEBP1	168;290;376	391;472	278	431.5	FALSE	FALSE	FALSE	TRUE	0.45348	0.161037	0.999994
AEBP1_CCDS5476.1_ex10_7:44149887-44149910:-_5-5	AEBP1	263;237;165	523;288	221.667	405.5	FALSE	FALSE	FALSE	TRUE	0.53932	0.161472	0.999994
AEBP1_CCDS5476.1_ex3_7:44147260-44147283:+_5-4	AEBP1	169;240;321	235;200	243.333	217.5	FALSE	FALSE	FALSE	TRUE	-0.372988	0.308291	0.999994
AEBP2_CCDS44841.1_ex1_12:19615584-19615607:+_5-2	AEBP2	94;177;256	205;130	175.667	167.5	FALSE	FALSE	FALSE	TRUE	-0.259356	0.552109	0.999994
AEBP2_CCDS44841.1_ex2_12:19626223-19626246:-_5-4	AEBP2	42;103;94	109;121	79.6667	115	FALSE	FALSE	FALSE	TRUE	0.347569	0.465291	0.999994
AEBP2_CCDS44841.1_ex3_12:19646794-19646817:-_5-5	AEBP2	380;456;789	491;786	541.667	638.5	FALSE	FALSE	FALSE	TRUE	0.0580204	0.853478	0.999994
AEN_CCDS10344.1_ex0_15:89169804-89169827:-_5-2	AEN	491;706;790	821;760	662.333	790.5	FALSE	FALSE	FALSE	TRUE	0.034337	0.898286	0.999994
AEN_CCDS10344.1_ex0_15:89169829-89169852:-_5-3	AEN	3932;4033;2356	5684;4139	3440.33	4911.5	FALSE	FALSE	FALSE	TRUE	0.193065	0.629727	0.999994
AEN_CCDS10344.1_ex0_15:89169894-89169917:-_5-4	AEN	227;280;552	479;389	353	434	FALSE	FALSE	FALSE	TRUE	0.10453	0.747248	0.999994
AEN_CCDS10344.1_ex1_15:89172542-89172565:-_5-5	AEN	126;104;99	130;169	109.667	149.5	FALSE	FALSE	FALSE	TRUE	0.16462	0.727916	0.999994
AES_CCDS12101.1_ex1_19:3054123-3054146:+_5-1	AES	59;112;80	116;127	83.6667	121.5	FALSE	FALSE	FALSE	TRUE	0.318675	0.497108	0.999994
AES_CCDS12101.1_ex2_19:3055684-3055707:-_5-2	AES	77;154;142	130;138	124.333	134	FALSE	FALSE	FALSE	TRUE	-0.0903685	0.841829	0.999994
AES_CCDS12101.1_ex2_19:3055697-3055720:-_5-3	AES	68;120;162	93;62	116.667	77.5	FALSE	FALSE	FALSE	TRUE	-0.789096	0.102755	0.999994
AES_CCDS12101.1_ex4_19:3057723-3057746:+_5-4	AES	2336;2801;1950	3178;2330	2362.33	2754	FALSE	FALSE	FALSE	TRUE	-0.0675306	0.852009	0.999994
AES_CCDS12101.1_ex5_19:3061186-3061209:+_5-5	AES	108;131;490	283;181	243	232	FALSE	FALSE	FALSE	TRUE	-0.213969	0.652672	0.999994
AFAP1L1_CCDS34274.1_ex3_5:148680777-148680800:-_5-1	AFAP1L1	331;643;962	601;597	645.333	599	FALSE	FALSE	FALSE	TRUE	-0.273004	0.370412	0.999994
AFAP1L1_CCDS34274.1_ex5_5:148685878-148685901:-_5-2	AFAP1L1	462;729;566	688;586	585.667	637	FALSE	FALSE	FALSE	TRUE	-0.12113	0.665869	0.999994
AFAP1L1_CCDS34274.1_ex7_5:148689545-148689568:-_5-3	AFAP1L1	355;512;483	588;352	450	470	FALSE	FALSE	FALSE	TRUE	-0.189186	0.521624	0.999994
AFAP1L1_CCDS34274.1_ex9_5:148695403-148695426:+_5-5	AFAP1L1	242;316;317	343;411	291.667	377	FALSE	FALSE	FALSE	TRUE	0.141214	0.657493	0.999994
AFAP1L2_CCDS31286.1_ex10_10:116068233-116068256:+_5-1	AFAP1L2	340;405;457	500;329	400.667	414.5	FALSE	FALSE	FALSE	TRUE	-0.20555	0.489562	0.999994
AFAP1L2_CCDS31286.1_ex11_10:116070121-116070144:+_5-2	AFAP1L2	74;104;211	136;188	129.667	162	FALSE	FALSE	FALSE	TRUE	0.163727	0.726448	0.999994
AFAP1L2_CCDS31286.1_ex11_10:116070167-116070190:-_5-3	AFAP1L2	1127;1254;1361	1680;1030	1247.33	1355	FALSE	FALSE	FALSE	TRUE	-0.150486	0.633783	0.999994
AFAP1L2_CCDS31286.1_ex13_10:116075431-116075454:+_5-4	AFAP1L2	215;268;388	368;273	290.333	320.5	FALSE	FALSE	FALSE	TRUE	-0.0809615	0.806326	0.999994
AFAP1_CCDS3397.1_ex11_4:7840309-7840332:-_5-3	AFAP1	508;518;409	729;612	478.333	670.5	FALSE	FALSE	FALSE	TRUE	0.195873	0.516702	0.999994
AFAP1_CCDS3397.1_ex12_4:7845045-7845068:+_5-4	AFAP1	404;454;598	686;334	485.333	510	FALSE	FALSE	FALSE	TRUE	-0.188542	0.541024	0.999994
AFAP1_CCDS3397.1_ex13_4:7857244-7857267:+_5-5	AFAP1	103;168;83	144;159	118	151.5	FALSE	FALSE	FALSE	TRUE	0.104667	0.825167	0.999994
AFAP1_CCDS3397.1_ex7_4:7802348-7802371:-_5-1	AFAP1	159;287;370	322;197	272	259.5	FALSE	FALSE	FALSE	TRUE	-0.272526	0.452859	0.999994
AFAP1_CCDS3397.1_ex8_4:7811327-7811350:+_5-2	AFAP1	123;318;430	366;427	290.333	396.5	FALSE	FALSE	FALSE	TRUE	0.304177	0.399786	0.999994
AFF1_CCDS3616.1_ex10_4:88035619-88035642:+_5-5	AFF1	82;146;285	126;197	171	161.5	FALSE	FALSE	FALSE	TRUE	-0.216745	0.645548	0.999994
AFF1_CCDS3616.1_ex2_4:87968362-87968385:+_5-1	AFF1	207;312;457	437;361	325.333	399	FALSE	FALSE	FALSE	TRUE	0.0952434	0.762023	0.999994
AFF1_CCDS3616.1_ex2_4:87968576-87968599:-_5-2	AFF1	205;280;270	288;362	251.667	325	FALSE	FALSE	FALSE	TRUE	0.143624	0.673041	0.999994
AFF1_CCDS3616.1_ex2_4:87968641-87968664:-_5-3	AFF1	172;157;158	174;190	162.333	182	FALSE	FALSE	FALSE	TRUE	-0.10849	0.798515	0.999994
AFF1_CCDS3616.1_ex9_4:88029455-88029478:-_5-4	AFF1	398;437;518	536;348	451	442	FALSE	FALSE	FALSE	TRUE	-0.289282	0.325617	0.999994
AFF2_CCDS14684.1_ex10_X:148037361-148037384:-_5-3	AFF2	124;362;606	335;424	364	379.5	FALSE	FALSE	FALSE	TRUE	-0.0571735	0.884502	0.999994
AFF2_CCDS14684.1_ex10_X:148037432-148037455:+_5-4	AFF2	576;792;470	626;1041	612.667	833.5	FALSE	FALSE	FALSE	TRUE	0.196154	0.559525	0.999994
AFF2_CCDS14684.1_ex10_X:148037505-148037528:-_5-5	AFF2	190;155;157	259;306	167.333	282.5	FALSE	FALSE	FALSE	TRUE	0.472324	0.236827	0.999994
AFF2_CCDS14684.1_ex7_X:147967498-147967521:-_5-2	AFF2	95;114;258	172;144	155.667	158	FALSE	FALSE	FALSE	TRUE	-0.161195	0.723482	0.999994
AFF3_CCDS33258.1_ex10_2:100210570-100210593:+_5-1	AFF3	481;624;445	566;843	516.667	704.5	FALSE	FALSE	FALSE	TRUE	0.200891	0.520694	0.999994
AFF3_CCDS33258.1_ex10_2:100210724-100210747:-_5-2	AFF3	255;229;232	260;250	238.667	255	FALSE	FALSE	FALSE	TRUE	-0.184995	0.616647	0.999994
AFF3_CCDS33258.1_ex11_2:100217950-100217973:+_5-3	AFF3	314;358;485	482;256	385.667	369	FALSE	FALSE	FALSE	TRUE	-0.316015	0.324785	0.999994
AFF3_CCDS33258.1_ex18_2:100623253-100623276:+_5-4	AFF3	271;409;1093	486;424	591	455	FALSE	FALSE	FALSE	TRUE	-0.521041	0.156373	0.999994
AFF4_CCDS4164.1_ex10_5:132232732-132232755:-_5-1	AFF4	67;145;439	185;103	217	144	FALSE	FALSE	FALSE	TRUE	-0.71918	0.177901	0.999994
AFF4_CCDS4164.1_ex18_5:132269970-132269993:+_5-4	AFF4	652;1066;1096	1055;1177	938	1116	FALSE	FALSE	FALSE	TRUE	0.0445368	0.877711	0.999994
AFF4_CCDS4164.1_ex18_5:132270095-132270118:-_5-5	AFF4	151;251;240	228;255	214	241.5	FALSE	FALSE	FALSE	TRUE	-0.0362681	0.922029	0.999994
AFG3L2_CCDS11859.1_ex11_18:12363799-12363822:-_5-4	AFG3L2	33;109;231	66;66	124.333	66	FALSE	FALSE	FALSE	TRUE	-1.01933	0.0746984	0.999994
AFG3L2_CCDS11859.1_ex12_18:12367091-12367114:-_5-5	AFG3L2	32;69;210	86;117	103.667	101.5	FALSE	FALSE	FALSE	TRUE	-0.124962	0.825351	0.999994
AFG3L2_CCDS11859.1_ex8_18:12356731-12356754:+_5-1	AFG3L2	57;132;369	182;107	186	144.5	FALSE	FALSE	FALSE	TRUE	-0.491935	0.357332	0.999994
AFG3L2_CCDS11859.1_ex9_18:12358897-12358920:+_5-2	AFG3L2	117;260;609	371;438	328.667	404.5	FALSE	FALSE	FALSE	TRUE	0.1856	0.648198	0.999994
AFMID_CCDS32750.2_ex1_17:76187074-76187097:+_5-1	AFMID	476;660;592	808;691	576	749.5	FALSE	FALSE	FALSE	TRUE	0.13437	0.621077	0.999994
AFMID_CCDS32750.2_ex2_17:76198621-76198644:+_5-2	AFMID	618;671;416	815;669	568.333	742	FALSE	FALSE	FALSE	TRUE	0.0823591	0.797552	0.999994
AFMID_CCDS32750.2_ex2_17:76198664-76198687:-_5-3	AFMID	168;319;308	313;287	265	300	FALSE	FALSE	FALSE	TRUE	-0.0265916	0.937779	0.999994
AFMID_CCDS32750.2_ex4_17:76200757-76200780:+_5-4	AFMID	418;791;1409	858;858	872.667	858	FALSE	FALSE	FALSE	TRUE	-0.177065	0.58758	0.999994
AFM_CCDS3557.1_ex4_4:74352743-74352766:+_5-2	AFM	208;230;283	310;229	240.333	269.5	FALSE	FALSE	FALSE	TRUE	-0.0854044	0.8082	0.999994
AFM_CCDS3557.1_ex4_4:74352797-74352820:+_5-3	AFM	1859;2168;1296	2408;1578	1774.33	1993	FALSE	FALSE	FALSE	TRUE	-0.139662	0.706264	0.999994
AFM_CCDS3557.1_ex6_4:74354454-74354477:+_5-4	AFM	99;140;351	202;235	196.667	218.5	FALSE	FALSE	FALSE	TRUE	0.00720299	0.98698	0.999994
AFP_CCDS3556.1_ex4_4:74308045-74308068:-_5-4	AFP	211;267;233	274;242	237	258	FALSE	FALSE	FALSE	TRUE	-0.133239	0.709171	0.999994
AFP_CCDS3556.1_ex6_4:74310784-74310807:-_5-5	AFP	140;229;367	237;254	245.333	245.5	FALSE	FALSE	FALSE	TRUE	-0.172181	0.647313	0.999994
AFTPH_CCDS1878.1_ex0_2:64778754-64778777:+_5-1	AFTPH	151;163;277	294;154	197	224	FALSE	FALSE	FALSE	TRUE	-0.0532053	0.895519	0.999994
AFTPH_CCDS1878.1_ex0_2:64778970-64778993:+_5-2	AFTPH	478;601;492	853;829	523.667	841	FALSE	FALSE	FALSE	TRUE	0.425654	0.128613	0.999994
AFTPH_CCDS1878.1_ex0_2:64779585-64779608:+_5-4	AFTPH	88;83;263	112;167	144.667	139.5	FALSE	FALSE	FALSE	TRUE	-0.203194	0.686964	0.999994
AGAP1_CCDS2514.1_ex1_2:236617820-236617843:+_5-1	AGAP1	544;676;857	997;575	692.333	786	FALSE	FALSE	FALSE	TRUE	-0.0627885	0.826575	0.999994
AGAP1_CCDS2514.1_ex4_2:236653334-236653357:+_5-2	AGAP1	116;148;221	238;110	161.667	174	FALSE	FALSE	FALSE	TRUE	-0.130875	0.767578	0.999994
AGAP1_CCDS2514.1_ex5_2:236659000-236659023:+_5-4	AGAP1	421;581;396	554;721	466	637.5	FALSE	FALSE	FALSE	TRUE	0.204083	0.50459	0.999994
AGAP1_CCDS2514.1_ex5_2:236659018-236659041:+_5-5	AGAP1	172;403;587	343;276	387.333	309.5	FALSE	FALSE	FALSE	TRUE	-0.485553	0.170006	0.999994
AGAP2_CCDS44932.1_ex13_12:58126639-58126662:-_5-1	AGAP2	74;146;265	227;206	161.667	216.5	FALSE	FALSE	FALSE	TRUE	0.266056	0.543985	0.999994
AGAP2_CCDS44932.1_ex13_12:58126694-58126717:+_5-2	AGAP2	778;1209;639	1262;854	875.333	1058	FALSE	FALSE	FALSE	TRUE	-0.00611185	0.985304	0.999994
AGAP2_CCDS44932.1_ex14_12:58127944-58127967:-_5-3	AGAP2	215;318;348	448;559	293.667	503.5	FALSE	FALSE	FALSE	TRUE	0.570243	0.0603674	0.999994
AGAP2_CCDS44932.1_ex15_12:58128124-58128147:-_5-4	AGAP2	237;319;361	408;427	305.667	417.5	FALSE	FALSE	FALSE	TRUE	0.227918	0.453911	0.999994
AGAP2_CCDS44932.1_ex17_12:58129150-58129173:-_5-5	AGAP2	395;554;676	511;589	541.667	550	FALSE	FALSE	FALSE	TRUE	-0.185172	0.505914	0.999994
AGAP3_CCDS43681.1_ex2_7:150814195-150814218:-_9-2	AGAP3	352;508;406	581;538	422	559.5	FALSE	FALSE	FALSE	TRUE	0.160766	0.574023	0.999994
AGAP3_CCDS43681.1_ex2_7:150814218-150814241:+_9-3	AGAP3	250;229;430	461;242	303	351.5	FALSE	FALSE	FALSE	TRUE	-0.0332402	0.925019	0.999994
AGAP3_CCDS43681.1_ex5_7:150815316-150815339:-_9-4	AGAP3	209;370;581	560;511	386.667	535.5	FALSE	FALSE	FALSE	TRUE	0.295331	0.33881	0.999994
AGAP3_CCDS43681.1_ex5_7:150815353-150815376:-_9-5	AGAP3	424;629;669	642;766	574	704	FALSE	FALSE	FALSE	TRUE	0.0835428	0.7618	0.999994
AGAP3_CCDS43681.1_ex5_7:150815380-150815403:+_9-6	AGAP3	107;183;571	245;261	287	253	FALSE	FALSE	FALSE	TRUE	-0.296077	0.516181	0.999994
AGAP3_CCDS43681.1_ex7_7:150817067-150817090:+_9-7	AGAP3	119;208;433	242;249	253.333	245.5	FALSE	FALSE	FALSE	TRUE	-0.192648	0.634891	0.999994
AGAP3_CCDS43681.1_ex7_7:150817206-150817229:-_9-8	AGAP3	791;853;598	987;992	747.333	989.5	FALSE	FALSE	FALSE	TRUE	0.118454	0.70648	0.999994
AGAP3_CCDS43681.1_ex9_7:150825666-150825689:+_9-9	AGAP3	135;179;105	172;167	139.667	169.5	FALSE	FALSE	FALSE	TRUE	0.00569415	0.98991	0.999994
AGAP5_CCDS44439.1_ex7_10:75457302-75457325:-_2-2	AGAP5	308;339;771	673;346	472.667	509.5	FALSE	FALSE	FALSE	TRUE	-0.10159	0.766523	0.999994
AGAP6_CCDS44397.1_ex7_10:51768708-51768731:-_5-3	AGAP6	385;424;494	594;531	434.333	562.5	FALSE	FALSE	FALSE	TRUE	0.124954	0.654437	0.999994
AGAP6_CCDS44397.1_ex7_10:51768810-51768833:-_5-5	AGAP6	78;45;135	95;66	86	80.5	FALSE	FALSE	FALSE	TRUE	-0.336649	0.516284	0.999994
AGAP7_CCDS41524.1_ex0_10:51465576-51465599:+_1-1	AGAP7	145;217;211	194;157	191	175.5	FALSE	FALSE	FALSE	TRUE	-0.355197	0.373691	0.999994
AGA_CCDS3829.1_ex7_4:178361558-178361581:-_5-4	AGA	158;309;474	278;238	313.667	258	FALSE	FALSE	FALSE	TRUE	-0.451948	0.213504	0.999994
AGA_CCDS3829.1_ex8_4:178363401-178363424:-_5-5	AGA	163;198;127	187;253	162.667	220	FALSE	FALSE	FALSE	TRUE	0.171295	0.688573	0.999994
AGBL1_CCDS58398.1_ex2_15:86702235-86702258:+_5-1	AGBL1	109;241;424	244;228	258	236	FALSE	FALSE	FALSE	TRUE	-0.274932	0.499353	0.999994
AGBL1_CCDS58398.1_ex4_15:86790990-86791013:+_5-2	AGBL1	7791;7096;3872	11327;5846	6253	8586.5	FALSE	FALSE	FALSE	TRUE	0.103107	0.817337	0.999994
AGBL1_CCDS58398.1_ex5_15:86800136-86800159:-_5-3	AGBL1	280;590;1231	537;548	700.333	542.5	FALSE	FALSE	FALSE	TRUE	-0.499326	0.165567	0.999994
AGBL1_CCDS58398.1_ex8_15:86808032-86808055:-_5-5	AGBL1	371;465;440	703;371	425.333	537	FALSE	FALSE	FALSE	TRUE	0.0641179	0.833115	0.999994
AGBL2_CCDS7944.1_ex9_11:47711907-47711930:+_5-1	AGBL2	1127;1412;1166	1736;1704	1235	1720	FALSE	FALSE	FALSE	TRUE	0.219899	0.487563	0.999994
AGBL2_CCDS7944.1_ex9_11:47712015-47712038:+_5-2	AGBL2	109;158;223	220;173	163.333	196.5	FALSE	FALSE	FALSE	TRUE	0.0583626	0.886862	0.999994
AGBL2_CCDS7944.1_ex9_11:47712121-47712144:-_5-3	AGBL2	825;1105;875	1170;1814	935	1492	FALSE	FALSE	FALSE	TRUE	0.440272	0.176116	0.999994
AGBL2_CCDS7944.1_ex9_11:47712210-47712233:+_5-4	AGBL2	84;140;112	174;168	112	171	FALSE	FALSE	FALSE	TRUE	0.38094	0.38677	0.999994
AGBL2_CCDS7944.1_ex9_11:47712364-47712387:+_5-5	AGBL2	362;543;529	593;411	478	502	FALSE	FALSE	FALSE	TRUE	-0.168734	0.551032	0.999994
AGBL3_CCDS47718.1_ex2_7:134678268-134678291:-_5-1	AGBL3	137;170;175	248;216	160.667	232	FALSE	FALSE	FALSE	TRUE	0.284284	0.467633	0.999994
AGBL3_CCDS47718.1_ex5_7:134718972-134718995:+_5-3	AGBL3	440;384;317	688;353	380.333	520.5	FALSE	FALSE	FALSE	TRUE	0.125239	0.717343	0.999994
AGBL3_CCDS47718.1_ex5_7:134719032-134719055:+_5-4	AGBL3	567;839;772	813;1041	726	927	FALSE	FALSE	FALSE	TRUE	0.133146	0.641499	0.999994
AGBL3_CCDS47718.1_ex5_7:134719649-134719672:+_5-5	AGBL3	242;269;150	450;264	220.333	357	FALSE	FALSE	FALSE	TRUE	0.377523	0.336207	0.999994
AGBL4_CCDS44137.1_ex10_1:49711452-49711475:+_5-3	AGBL4	124;165;114	168;103	134.333	135.5	FALSE	FALSE	FALSE	TRUE	-0.26865	0.56024	0.999994
AGBL4_CCDS44137.1_ex11_1:50163020-50163043:-_5-4	AGBL4	1053;1263;1102	1495;1209	1139.33	1352	FALSE	FALSE	FALSE	TRUE	-0.0202478	0.947599	0.999994
AGBL4_CCDS44137.1_ex7_1:49128851-49128874:-_5-1	AGBL4	90;134;424	201;170	216	185.5	FALSE	FALSE	FALSE	TRUE	-0.353127	0.462419	0.999994
AGBL4_CCDS44137.1_ex8_1:49332861-49332884:-_5-2	AGBL4	585;806;767	863;1011	719.333	937	FALSE	FALSE	FALSE	TRUE	0.153044	0.585513	0.999994
AGBL5_CCDS1732.3_ex1_2:27276402-27276425:-_5-1	AGBL5	507;714;532	562;687	584.333	624.5	FALSE	FALSE	FALSE	TRUE	-0.146433	0.619081	0.999994
AGBL5_CCDS1732.3_ex2_2:27276797-27276820:+_5-2	AGBL5	562;808;958	698;732	776	715	FALSE	FALSE	FALSE	TRUE	-0.328852	0.233452	0.999994
AGBL5_CCDS1732.3_ex3_2:27277644-27277667:-_5-3	AGBL5	265;319;426	340;295	336.667	317.5	FALSE	FALSE	FALSE	TRUE	-0.312218	0.320584	0.999994
AGBL5_CCDS1732.3_ex4_2:27278019-27278042:-_5-4	AGBL5	239;270;412	397;406	307	401.5	FALSE	FALSE	FALSE	TRUE	0.171016	0.585396	0.999994
AGBL5_CCDS1732.3_ex4_2:27278106-27278129:-_5-5	AGBL5	845;956;1003	1323;1004	934.667	1163.5	FALSE	FALSE	FALSE	TRUE	0.0543461	0.852276	0.999994
AGER_CCDS4746.1_ex6_6:32150887-32150910:+_5-1	AGER	610;970;904	999;1026	828	1012.5	FALSE	FALSE	FALSE	TRUE	0.0700094	0.803389	0.999994
AGER_CCDS4746.1_ex8_6:32151325-32151348:+_5-2	AGER	260;419;474	368;315	384.333	341.5	FALSE	FALSE	FALSE	TRUE	-0.382269	0.208763	0.999994
AGER_CCDS4746.1_ex8_6:32151454-32151477:+_5-4	AGER	123;195;284	218;201	200.667	209.5	FALSE	FALSE	FALSE	TRUE	-0.128217	0.744071	0.999994
AGER_CCDS4746.1_ex9_6:32151668-32151691:-_5-5	AGER	78;103;70	116;231	83.6667	173.5	FALSE	FALSE	FALSE	TRUE	0.816551	0.0953388	0.999994
AGFG1_CCDS2467.1_ex0_2:228337249-228337272:-_5-1	AGFG1	396;671;825	730;419	630.667	574.5	FALSE	FALSE	FALSE	TRUE	-0.351018	0.233992	0.999994
AGFG1_CCDS2467.1_ex4_2:228389481-228389504:+_5-3	AGFG1	74;74;153	121;126	100.333	123.5	FALSE	FALSE	FALSE	TRUE	0.0985539	0.834709	0.999994
AGFG1_CCDS2467.1_ex4_2:228389592-228389615:-_5-4	AGFG1	851;852;461	1135;684	721.333	909.5	FALSE	FALSE	FALSE	TRUE	-0.00044459	0.999017	0.999994
AGFG2_CCDS5697.1_ex0_7:100137121-100137144:+_5-1	AGFG2	81;133;76	117;121	96.6667	119	FALSE	FALSE	FALSE	TRUE	0.0506042	0.915582	0.999994
AGFG2_CCDS5697.1_ex1_7:100146458-100146481:-_5-2	AGFG2	409;458;523	732;395	463.333	563.5	FALSE	FALSE	FALSE	TRUE	0.0135196	0.963791	0.999994
AGFG2_CCDS5697.1_ex1_7:100146516-100146539:+_5-3	AGFG2	800;848;611	1101;947	753	1024	FALSE	FALSE	FALSE	TRUE	0.150151	0.631234	0.999994
AGFG2_CCDS5697.1_ex4_7:100151726-100151749:+_5-5	AGFG2	962;1074;1176	1244;915	1070.67	1079.5	FALSE	FALSE	FALSE	TRUE	-0.249074	0.402156	0.999994
AGGF1_CCDS4035.1_ex2_5:76331501-76331524:-_5-2	AGGF1	141;203;137	312;146	160.333	229	FALSE	FALSE	FALSE	TRUE	0.228821	0.595002	0.999994
AGGF1_CCDS4035.1_ex4_5:76335364-76335387:+_5-3	AGGF1	481;702;273	682;496	485.333	589	FALSE	FALSE	FALSE	TRUE	-0.0205165	0.954927	0.999994
AGGF1_CCDS4035.1_ex5_5:76342206-76342229:+_5-5	AGGF1	34;154;144	68;69	110.667	68.5	FALSE	FALSE	FALSE	TRUE	-0.832483	0.122279	0.999994
AGK_CCDS5865.1_ex5_7:141313956-141313979:+_5-2	AGK	561;669;579	699;798	603	748.5	FALSE	FALSE	FALSE	TRUE	0.0588287	0.836696	0.999994
AGK_CCDS5865.1_ex6_7:141315330-141315353:+_5-4	AGK	338;557;418	637;502	437.667	569.5	FALSE	FALSE	FALSE	TRUE	0.136447	0.636126	0.999994
AGK_CCDS5865.1_ex8_7:141333724-141333747:+_5-5	AGK	518;568;486	769;716	524	742.5	FALSE	FALSE	FALSE	TRUE	0.230621	0.421613	0.999994
AGL_CCDS759.1_ex10_1:100343366-100343389:-_5-2	AGL	512;671;492	767;538	558.333	652.5	FALSE	FALSE	FALSE	TRUE	-0.0501129	0.864832	0.999994
AGMAT_CCDS160.1_ex4_1:15906590-15906613:+_5-1	AGMAT	244;277;260	238;319	260.333	278.5	FALSE	FALSE	FALSE	TRUE	-0.147983	0.678347	0.999994
AGMAT_CCDS160.1_ex5_1:15909786-15909809:+_5-2	AGMAT	230;483;348	334;310	353.667	322	FALSE	FALSE	FALSE	TRUE	-0.350768	0.28538	0.999994
AGMAT_CCDS160.1_ex5_1:15909825-15909848:-_5-3	AGMAT	108;93;135	162;90	112	126	FALSE	FALSE	FALSE	TRUE	-0.105661	0.822349	0.999994
AGMAT_CCDS160.1_ex5_1:15909868-15909891:-_5-4	AGMAT	948;1310;1271	1351;997	1176.33	1174	FALSE	FALSE	FALSE	TRUE	-0.249232	0.404982	0.999994
AGMAT_CCDS160.1_ex6_1:15911300-15911323:+_5-5	AGMAT	125;244;259	287;260	209.333	273.5	FALSE	FALSE	FALSE	TRUE	0.188756	0.607063	0.999994
AGMO_CCDS34604.1_ex10_7:15584395-15584418:-_5-1	AGMO	677;915;853	976;969	815	972.5	FALSE	FALSE	FALSE	TRUE	0.015739	0.955257	0.999994
AGMO_CCDS34604.1_ex10_7:15584415-15584438:-_5-2	AGMO	192;186;268	240;212	215.333	226	FALSE	FALSE	FALSE	TRUE	-0.174639	0.642289	0.999994
AGMO_CCDS34604.1_ex11_7:15599786-15599809:-_5-3	AGMO	103;154;291	222;159	182.667	190.5	FALSE	FALSE	FALSE	TRUE	-0.123792	0.77223	0.999994
AGMO_CCDS34604.1_ex11_7:15599804-15599827:+_5-4	AGMO	110;199;238	320;365	182.333	342.5	FALSE	FALSE	FALSE	TRUE	0.723714	0.0457047	0.999994
AGMO_CCDS34604.1_ex11_7:15599845-15599868:-_5-5	AGMO	478;839;543	596;768	620	682	FALSE	FALSE	FALSE	TRUE	-0.0885763	0.770897	0.999994
AGO1_CCDS398.1_ex1_1:36354151-36354174:+_5-1	AGO1	187;230;219	203;249	212	226	FALSE	FALSE	FALSE	TRUE	-0.146405	0.699549	0.999994
AGO1_CCDS398.1_ex2_1:36358261-36358284:-_5-2	AGO1	227;347;623	390;481	399	435.5	FALSE	FALSE	FALSE	TRUE	-0.0370908	0.909762	0.999994
AGO1_CCDS398.1_ex5_1:36359727-36359750:-_5-3	AGO1	375;456;545	504;508	458.667	506	FALSE	FALSE	FALSE	TRUE	-0.0881379	0.752388	0.999994
AGO1_CCDS398.1_ex8_1:36367124-36367147:+_5-4	AGO1	114;139;99	263;97	117.333	180	FALSE	FALSE	FALSE	TRUE	0.308797	0.522484	0.999994
AGO1_CCDS398.1_ex9_1:36367647-36367670:-_5-5	AGO1	574;769;1042	945;905	795	925	FALSE	FALSE	FALSE	TRUE	0.00777211	0.977665	0.999994
AGO2_CCDS55279.1_ex10_8:141567216-141567239:-_5-3	AGO2	94;138;199	131;220	143.667	175.5	FALSE	FALSE	FALSE	TRUE	0.114427	0.79843	0.999994
AGO2_CCDS55279.1_ex14_8:141572593-141572616:+_5-4	AGO2	93;179;311	174;141	194.333	157.5	FALSE	FALSE	FALSE	TRUE	-0.467253	0.291769	0.999994
AGO2_CCDS55279.1_ex14_8:141572640-141572663:+_5-5	AGO2	509;674;719	903;525	634	714	FALSE	FALSE	FALSE	TRUE	-0.0815111	0.773492	0.999994
AGO2_CCDS55279.1_ex8_8:141566067-141566090:+_5-1	AGO2	85;115;232	167;188	144	177.5	FALSE	FALSE	FALSE	TRUE	0.132059	0.768715	0.999994
AGO2_CCDS55279.1_ex9_8:141566301-141566324:+_5-2	AGO2	314;578;569	517;408	487	462.5	FALSE	FALSE	FALSE	TRUE	-0.287368	0.316694	0.999994
AGO3_CCDS399.1_ex6_1:36474335-36474358:+_5-1	AGO3	74;105;63	105;105	80.6667	105	FALSE	FALSE	FALSE	TRUE	0.117821	0.807217	0.999994
AGO3_CCDS399.1_ex7_1:36474509-36474532:+_5-2	AGO3	78;194;226	140;129	166	134.5	FALSE	FALSE	FALSE	TRUE	-0.472418	0.298421	0.999994
AGO3_CCDS399.1_ex9_1:36479323-36479346:+_5-4	AGO3	609;556;794	995;813	653	904	FALSE	FALSE	FALSE	TRUE	0.212916	0.452608	0.999994
AGO3_CCDS399.1_ex9_1:36479337-36479360:-_5-5	AGO3	614;645;667	955;683	642	819	FALSE	FALSE	FALSE	TRUE	0.0776818	0.784095	0.999994
AGO4_CCDS397.1_ex2_1:36288502-36288525:+_5-1	AGO4	236;326;249	394;418	270.333	406	FALSE	FALSE	FALSE	TRUE	0.338569	0.29741	0.999994
AGO4_CCDS397.1_ex2_1:36288560-36288583:+_5-2	AGO4	111;224;473	198;144	269.333	171	FALSE	FALSE	FALSE	TRUE	-0.803948	0.0686729	0.999994
AGO4_CCDS397.1_ex5_1:36291628-36291651:-_5-3	AGO4	138;237;187	180;135	187.333	157.5	FALSE	FALSE	FALSE	TRUE	-0.487494	0.241663	0.999994
AGO4_CCDS397.1_ex7_1:36297153-36297176:+_5-5	AGO4	82;220;450	245;227	250.667	236	FALSE	FALSE	FALSE	TRUE	-0.209236	0.640559	0.999994
AGPAT1_CCDS4744.1_ex3_6:32138322-32138345:+_5-1	AGPAT1	159;206;243	344;183	202.667	263.5	FALSE	FALSE	FALSE	TRUE	0.128462	0.735153	0.999994
AGPAT1_CCDS4744.1_ex4_6:32138745-32138768:+_5-2	AGPAT1	220;391;584	334;265	398.333	299.5	FALSE	FALSE	FALSE	TRUE	-0.594757	0.0725713	0.999994
AGPAT1_CCDS4744.1_ex4_6:32138791-32138814:+_5-3	AGPAT1	256;475;694	321;387	475	354	FALSE	FALSE	FALSE	TRUE	-0.587894	0.0679659	0.999994
AGPAT1_CCDS4744.1_ex5_6:32139081-32139104:+_5-4	AGPAT1	316;593;1104	560;511	671	535.5	FALSE	FALSE	FALSE	TRUE	-0.479514	0.145452	0.999994
AGPAT1_CCDS4744.1_ex5_6:32139141-32139164:-_5-5	AGPAT1	80;129;264	128;124	157.667	126	FALSE	FALSE	FALSE	TRUE	-0.48174	0.308554	0.999994
AGPAT2_CCDS35181.1_ex2_9:139571417-139571440:+_5-1	AGPAT2	1633;1882;2017	2202;2064	1844	2133	FALSE	FALSE	FALSE	TRUE	-0.0388362	0.905316	0.999994
AGPAT2_CCDS35181.1_ex2_9:139571494-139571517:-_5-2	AGPAT2	93;143;365	293;181	200.333	237	FALSE	FALSE	FALSE	TRUE	0.0799404	0.85795	0.999994
AGPAT2_CCDS35181.1_ex2_9:139571548-139571571:+_5-3	AGPAT2	289;893;826	634;657	669.333	645.5	FALSE	FALSE	FALSE	TRUE	-0.213967	0.5089	0.999994
AGPAT2_CCDS35181.1_ex3_9:139571952-139571975:-_5-4	AGPAT2	68;125;258	173;133	150.333	153	FALSE	FALSE	FALSE	TRUE	-0.131698	0.781386	0.999994
AGPAT3_CCDS13703.1_ex1_21:45387886-45387909:-_5-1	AGPAT3	182;263;291	234;385	245.333	309.5	FALSE	FALSE	FALSE	TRUE	0.137337	0.703388	0.999994
AGPAT3_CCDS13703.1_ex2_21:45389039-45389062:-_5-2	AGPAT3	685;859;971	1054;758	838.333	906	FALSE	FALSE	FALSE	TRUE	-0.133604	0.633305	0.999994
AGPAT3_CCDS13703.1_ex3_21:45390538-45390561:-_5-4	AGPAT3	311;571;781	612;640	554.333	626	FALSE	FALSE	FALSE	TRUE	-0.000438502	0.998799	0.999994
AGPAT3_CCDS13703.1_ex3_21:45390574-45390597:+_5-5	AGPAT3	102;129;257	153;162	162.667	157.5	FALSE	FALSE	FALSE	TRUE	-0.225786	0.612101	0.999994
AGPAT4_CCDS5280.1_ex5_6:161575182-161575205:+_5-1	AGPAT4	110;178;363	191;254	217	222.5	FALSE	FALSE	FALSE	TRUE	-0.108884	0.79649	0.999994
AGPAT4_CCDS5280.1_ex5_6:161575288-161575311:+_5-2	AGPAT4	335;639;566	550;490	513.333	520	FALSE	FALSE	FALSE	TRUE	-0.193511	0.494422	0.999994
AGPAT4_CCDS5280.1_ex6_6:161587284-161587307:+_5-3	AGPAT4	215;302;602	413;316	373	364.5	FALSE	FALSE	FALSE	TRUE	-0.215414	0.526121	0.999994
AGPAT4_CCDS5280.1_ex6_6:161587371-161587394:+_5-4	AGPAT4	438;465;545	647;577	482.667	612	FALSE	FALSE	FALSE	TRUE	0.0905129	0.743018	0.999994
AGPAT4_CCDS5280.1_ex7_6:161653062-161653085:+_5-5	AGPAT4	77;188;353	109;93	206	101	FALSE	FALSE	FALSE	TRUE	-1.16533	0.0190685	0.999994
AGPAT5_CCDS34796.1_ex0_8:6566317-6566340:+_5-1	AGPAT5	230;245;525	452;284	333.333	368	FALSE	FALSE	FALSE	TRUE	-0.0683972	0.843671	0.999994
AGPAT5_CCDS34796.1_ex2_8:6588257-6588280:+_5-3	AGPAT5	78;201;432	155;200	237	177.5	FALSE	FALSE	FALSE	TRUE	-0.524087	0.273352	0.999994
AGPAT5_CCDS34796.1_ex2_8:6588284-6588307:+_5-4	AGPAT5	62;144;386	184;151	197.333	167.5	FALSE	FALSE	FALSE	TRUE	-0.353564	0.486457	0.999994
AGPAT5_CCDS34796.1_ex3_8:6590134-6590157:+_5-5	AGPAT5	523;757;642	821;817	640.667	819	FALSE	FALSE	FALSE	TRUE	0.115644	0.675386	0.999994
AGPAT6_CCDS6117.1_ex0_8:41456773-41456796:-_5-1	AGPAT6	248;222;380	437;201	283.333	319	FALSE	FALSE	FALSE	TRUE	-0.0929551	0.801048	0.999994
AGPAT6_CCDS6117.1_ex1_8:41466978-41467001:-_5-2	AGPAT6	227;285;226	329;289	246	309	FALSE	FALSE	FALSE	TRUE	0.0650302	0.851604	0.999994
AGPAT6_CCDS6117.1_ex2_8:41467259-41467282:-_5-4	AGPAT6	107;221;275	329;356	201	342.5	FALSE	FALSE	FALSE	TRUE	0.595554	0.101807	0.999994
AGPAT6_CCDS6117.1_ex3_8:41468304-41468327:+_5-5	AGPAT6	60;75;106	100;169	80.3333	134.5	FALSE	FALSE	FALSE	TRUE	0.550574	0.248551	0.999994
AGPAT9_CCDS3606.1_ex2_4:84502750-84502773:+_5-1	AGPAT9	135;131;97	253;167	121	210	FALSE	FALSE	FALSE	TRUE	0.485334	0.280454	0.999994
AGPAT9_CCDS3606.1_ex2_4:84502844-84502867:-_5-2	AGPAT9	107;143;211	228;75	153.667	151.5	FALSE	FALSE	FALSE	TRUE	-0.265201	0.580748	0.999994
AGPAT9_CCDS3606.1_ex4_4:84509385-84509408:+_5-5	AGPAT9	159;280;420	365;275	286.333	320	FALSE	FALSE	FALSE	TRUE	-0.0263287	0.939681	0.999994
AGPS_CCDS2275.1_ex0_2:178257677-178257700:+_5-1	AGPS	120;285;378	184;240	261	212	FALSE	FALSE	FALSE	TRUE	-0.44813	0.264563	0.999994
AGPS_CCDS2275.1_ex0_2:178257743-178257766:-_5-2	AGPS	218;225;215	231;338	219.333	284.5	FALSE	FALSE	FALSE	TRUE	0.124009	0.741533	0.999994
AGPS_CCDS2275.1_ex2_2:178299052-178299075:+_5-3	AGPS	336;414;619	514;688	456.333	601	FALSE	FALSE	FALSE	TRUE	0.200055	0.494963	0.999994
AGPS_CCDS2275.1_ex7_2:178310312-178310335:+_5-4	AGPS	103;111;220	253;143	144.667	198	FALSE	FALSE	FALSE	TRUE	0.230775	0.602225	0.999994
AGPS_CCDS2275.1_ex8_2:178326662-178326685:+_5-5	AGPS	101;242;414	263;192	252.333	227.5	FALSE	FALSE	FALSE	TRUE	-0.302293	0.469782	0.999994
AGR2_CCDS5364.1_ex4_7:16840773-16840796:-_5-2	AGR2	222;327;381	300;399	310	349.5	FALSE	FALSE	FALSE	TRUE	-0.0272692	0.933072	0.999994
AGR2_CCDS5364.1_ex5_7:16840974-16840997:+_5-4	AGR2	1349;1312;738	1704;1053	1133	1378.5	FALSE	FALSE	FALSE	TRUE	-0.0528475	0.888537	0.999994
AGR2_CCDS5364.1_ex6_7:16841269-16841292:+_5-5	AGR2	361;320;231	451;463	304	457	FALSE	FALSE	FALSE	TRUE	0.282266	0.419872	0.999994
AGR3_CCDS5365.1_ex2_7:16901021-16901044:+_5-1	AGR3	1145;1070;1040	1673;1057	1085	1365	FALSE	FALSE	FALSE	TRUE	0.0318263	0.922277	0.999994
AGR3_CCDS5365.1_ex4_7:16902232-16902255:-_5-3	AGR3	130;102;124	186;161	118.667	173.5	FALSE	FALSE	FALSE	TRUE	0.262958	0.557398	0.999994
AGR3_CCDS5365.1_ex4_7:16902251-16902274:-_5-4	AGR3	92;186;128	159;246	135.333	202.5	FALSE	FALSE	FALSE	TRUE	0.379961	0.393015	0.999994
AGRN_CCDS30551.1_ex11_1:979785-979808:+_5-3	AGRN	373;566;590	518;552	509.667	535	FALSE	FALSE	FALSE	TRUE	-0.145071	0.599355	0.999994
AGRN_CCDS30551.1_ex13_1:980756-980779:-_5-4	AGRN	360;371;391	679;276	374	477.5	FALSE	FALSE	FALSE	TRUE	0.0563792	0.868301	0.999994
AGRN_CCDS30551.1_ex13_1:980872-980895:+_5-5	AGRN	116;253;384	218;151	251	184.5	FALSE	FALSE	FALSE	TRUE	-0.614696	0.136626	0.999994
AGRN_CCDS30551.1_ex5_1:977005-977028:+_5-1	AGRN	340;397;643	457;459	460	458	FALSE	FALSE	FALSE	TRUE	-0.214081	0.465826	0.999994
AGRN_CCDS30551.1_ex7_1:978789-978812:-_5-2	AGRN	327;475;704	542;566	502	554	FALSE	FALSE	FALSE	TRUE	-0.0493192	0.863099	0.999994
AGRP_CCDS10839.1_ex0_16:67516667-67516690:+_5-1	AGRP	523;948;1406	925;786	959	855.5	FALSE	FALSE	FALSE	TRUE	-0.343049	0.261809	0.999994
AGRP_CCDS10839.1_ex0_16:67516705-67516728:+_5-2	AGRP	160;176;249	197;221	195	209	FALSE	FALSE	FALSE	TRUE	-0.121809	0.754572	0.999994
AGRP_CCDS10839.1_ex1_16:67516947-67516970:-_5-3	AGRP	127;116;268	207;232	170.333	219.5	FALSE	FALSE	FALSE	TRUE	0.169208	0.689585	0.999994
AGRP_CCDS10839.1_ex1_16:67516983-67517006:+_5-4	AGRP	272;440;679	557;400	463.667	478.5	FALSE	FALSE	FALSE	TRUE	-0.148093	0.62593	0.999994
AGRP_CCDS10839.1_ex2_16:67517200-67517223:+_5-5	AGRP	226;639;694	648;677	519.667	662.5	FALSE	FALSE	FALSE	TRUE	0.192627	0.544986	0.999994
AGTPBP1_CCDS6672.1_ex12_9:88247971-88247994:+_5-1	AGTPBP1	70;204;390	224;214	221.333	219	FALSE	FALSE	FALSE	TRUE	-0.136303	0.767194	0.999994
AGTPBP1_CCDS6672.1_ex12_9:88248201-88248224:-_5-2	AGTPBP1	267;307;295	341;513	289.667	427	FALSE	FALSE	FALSE	TRUE	0.322592	0.329538	0.999994
AGTPBP1_CCDS6672.1_ex16_9:88272472-88272495:-_5-4	AGTPBP1	533;581;401	776;398	505	587	FALSE	FALSE	FALSE	TRUE	-0.096648	0.771843	0.999994
AGTR1_CCDS3137.1_ex0_3:148459081-148459104:+_5-1	AGTR1	612;968;1026	1022;1078	868.667	1050	FALSE	FALSE	FALSE	TRUE	0.0639214	0.821136	0.999994
AGTR1_CCDS3137.1_ex0_3:148459154-148459177:-_5-2	AGTR1	100;99;97	76;145	98.6667	110.5	FALSE	FALSE	FALSE	TRUE	-0.0801519	0.871257	0.999994
AGTR1_CCDS3137.1_ex0_3:148459232-148459255:-_5-4	AGTR1	243;388;381	316;318	337.333	317	FALSE	FALSE	FALSE	TRUE	-0.306613	0.330117	0.999994
AGTR1_CCDS3137.1_ex0_3:148459305-148459328:-_5-5	AGTR1	240;322;623	470;427	395	448.5	FALSE	FALSE	FALSE	TRUE	0.00116674	0.997084	0.999994
AGTRAP_CCDS136.1_ex2_1:11807507-11807530:+_9-1	AGTRAP	255;287;366	468;411	302.667	439.5	FALSE	FALSE	FALSE	TRUE	0.299529	0.322709	0.999994
AGTRAP_CCDS136.1_ex2_1:11807540-11807563:+_9-2	AGTRAP	1232;1393;1265	1707;1295	1296.67	1501	FALSE	FALSE	FALSE	TRUE	-0.0627597	0.843437	0.999994
AGTRAP_CCDS136.1_ex2_1:11807555-11807578:+_9-3	AGTRAP	304;381;478	404;417	387.667	410.5	FALSE	FALSE	FALSE	TRUE	-0.138911	0.636104	0.999994
AGTRAP_CCDS136.1_ex2_1:11807582-11807605:-_9-4	AGTRAP	529;833;796	827;625	719.333	726	FALSE	FALSE	FALSE	TRUE	-0.219035	0.42589	0.999994
AGTRAP_CCDS136.1_ex3_1:11808467-11808490:+_9-5	AGTRAP	1423;1592;1044	2059;1147	1353	1603	FALSE	FALSE	FALSE	TRUE	-0.0680546	0.850211	0.999994
AGTRAP_CCDS136.1_ex3_1:11808500-11808523:-_9-6	AGTRAP	780;889;932	1297;793	867	1045	FALSE	FALSE	FALSE	TRUE	-0.000398706	0.998926	0.999994
AGTRAP_CCDS136.1_ex3_1:11808514-11808537:+_9-7	AGTRAP	988;1059;938	1496;803	995	1149.5	FALSE	FALSE	FALSE	TRUE	-0.0882762	0.785567	0.999994
AGTRAP_CCDS136.1_ex3_1:11808527-11808550:+_9-8	AGTRAP	185;305;322	315;239	270.667	277	FALSE	FALSE	FALSE	TRUE	-0.186662	0.584228	0.999994
AGT_CCDS1585.1_ex3_1:230845869-230845892:+_5-1	AGT	84;97;272	188;209	151	198.5	FALSE	FALSE	FALSE	TRUE	0.239241	0.607954	0.999994
AGT_CCDS1585.1_ex3_1:230845919-230845942:-_5-2	AGT	157;261;283	182;295	233.667	238.5	FALSE	FALSE	FALSE	TRUE	-0.1565	0.683168	0.999994
AGT_CCDS1585.1_ex3_1:230846207-230846230:-_5-3	AGT	1426;1474;1052	2043;1562	1317.33	1802.5	FALSE	FALSE	FALSE	TRUE	0.149294	0.666808	0.999994
AGT_CCDS1585.1_ex3_1:230846448-230846471:+_5-4	AGT	198;281;776	411;332	418.333	371.5	FALSE	FALSE	FALSE	TRUE	-0.321263	0.399796	0.999994
AGXT2_CCDS3908.1_ex11_5:35039588-35039611:+_5-4	AGXT2	955;1392;1196	1568;1781	1181	1674.5	FALSE	FALSE	FALSE	TRUE	0.272319	0.381425	0.999994
AGXT2_CCDS3908.1_ex12_5:35040686-35040709:+_5-5	AGXT2	261;400;361	384;263	340.667	323.5	FALSE	FALSE	FALSE	TRUE	-0.317815	0.318575	0.999994
AGXT2_CCDS3908.1_ex9_5:35035343-35035366:+_5-3	AGXT2	302;321;372	458;244	331.667	351	FALSE	FALSE	FALSE	TRUE	-0.191893	0.563315	0.999994
AGXT_CCDS2543.1_ex0_2:241808374-241808397:+_5-1	AGXT	554;752;1031	916;721	779	818.5	FALSE	FALSE	FALSE	TRUE	-0.145316	0.601615	0.999994
AGXT_CCDS2543.1_ex1_2:241808762-241808785:+_5-2	AGXT	127;203;244	252;195	191.333	223.5	FALSE	FALSE	FALSE	TRUE	0.0117695	0.975604	0.999994
AGXT_CCDS2543.1_ex2_2:241810064-241810087:+_5-3	AGXT	546;665;694	986;694	635	840	FALSE	FALSE	FALSE	TRUE	0.147352	0.592659	0.999994
AGXT_CCDS2543.1_ex3_2:241810801-241810824:+_5-4	AGXT	456;453;317	653;420	408.667	536.5	FALSE	FALSE	FALSE	TRUE	0.0782706	0.813674	0.999994
AGXT_CCDS2543.1_ex4_2:241812445-241812468:-_5-5	AGXT	95;199;186	146;149	160	147.5	FALSE	FALSE	FALSE	TRUE	-0.311849	0.474123	0.999994
AHCTF1_CCDS1629.2_ex24_1:247061500-247061523:+_5-4	AHCTF1	180;318;322	279;211	273.333	245	FALSE	FALSE	FALSE	TRUE	-0.374364	0.285026	0.999994
AHCYL1_CCDS55620.1_ex1_1:110553934-110553957:+_5-1	AHCYL1	205;289;296	368;270	263.333	319	FALSE	FALSE	FALSE	TRUE	0.037014	0.911291	0.999994
AHCYL1_CCDS55620.1_ex2_1:110555001-110555024:+_5-2	AHCYL1	363;317;428	464;342	369.333	403	FALSE	FALSE	FALSE	TRUE	-0.14455	0.643589	0.999994
AHCYL1_CCDS55620.1_ex2_1:110555031-110555054:-_5-3	AHCYL1	208;354;291	278;399	284.333	338.5	FALSE	FALSE	FALSE	TRUE	0.0426932	0.900837	0.999994
AHCYL1_CCDS55620.1_ex4_1:110557440-110557463:+_5-4	AHCYL1	719;789;836	1097;772	781.333	934.5	FALSE	FALSE	FALSE	TRUE	-0.00907294	0.97464	0.999994
AHCYL2_CCDS47706.1_ex2_7:129028892-129028915:-_5-2	AHCYL2	185;306;341	220;281	277.333	250.5	FALSE	FALSE	FALSE	TRUE	-0.340764	0.334535	0.999994
AHCYL2_CCDS47706.1_ex2_7:129028917-129028940:+_5-3	AHCYL2	245;354;357	329;512	318.667	420.5	FALSE	FALSE	FALSE	TRUE	0.192835	0.551658	0.999994
AHCYL2_CCDS47706.1_ex3_7:129029523-129029546:+_5-4	AHCYL2	268;292;157	350;287	239	318.5	FALSE	FALSE	FALSE	TRUE	0.104794	0.788491	0.999994
AHCY_CCDS13233.1_ex4_20:32878653-32878676:-_5-1	AHCY	95;160;349	199;126	201.333	162.5	FALSE	FALSE	FALSE	TRUE	-0.475489	0.300042	0.999994
AHCY_CCDS13233.1_ex5_20:32879327-32879350:-_5-2	AHCY	75;94;348	138;130	172.333	134	FALSE	FALSE	FALSE	TRUE	-0.492523	0.347573	0.999994
AHCY_CCDS13233.1_ex6_20:32880256-32880279:+_5-4	AHCY	250;518;767	500;366	511.667	433	FALSE	FALSE	FALSE	TRUE	-0.414904	0.196728	0.999994
AHDC1_CCDS30652.1_ex0_1:27876685-27876708:+_5-1	AHDC1	341;447;694	523;470	494	496.5	FALSE	FALSE	FALSE	TRUE	-0.19684	0.493351	0.999994
AHDC1_CCDS30652.1_ex0_1:27876777-27876800:-_5-2	AHDC1	246;325;277	392;305	282.667	348.5	FALSE	FALSE	FALSE	TRUE	0.0439514	0.892927	0.999994
AHDC1_CCDS30652.1_ex0_1:27877159-27877182:+_5-3	AHDC1	162;223;268	187;261	217.667	224	FALSE	FALSE	FALSE	TRUE	-0.16144	0.672166	0.999994
AHDC1_CCDS30652.1_ex0_1:27877456-27877479:+_5-4	AHDC1	5344;4698;2604	7825;4229	4215.33	6027	FALSE	FALSE	FALSE	TRUE	0.159809	0.715412	0.999994
AHDC1_CCDS30652.1_ex0_1:27877581-27877604:-_5-5	AHDC1	404;461;414	572;311	426.333	441.5	FALSE	FALSE	FALSE	TRUE	-0.235281	0.455287	0.999994
AHI1_CCDS47483.1_ex17_6:135769518-135769541:+_5-1	AHI1	127;193;324	195;160	214.667	177.5	FALSE	FALSE	FALSE	TRUE	-0.461128	0.258105	0.999994
AHI1_CCDS47483.1_ex18_6:135774472-135774495:+_5-2	AHI1	82;150;230	143;180	154	161.5	FALSE	FALSE	FALSE	TRUE	-0.0921595	0.837148	0.999994
AHI1_CCDS47483.1_ex22_6:135787191-135787214:+_5-3	AHI1	485;563;452	591;1078	500	834.5	FALSE	FALSE	FALSE	TRUE	0.49623	0.127502	0.999994
AHI1_CCDS47483.1_ex22_6:135787276-135787299:+_5-4	AHI1	289;417;475	557;431	393.667	494	FALSE	FALSE	FALSE	TRUE	0.100789	0.722491	0.999994
AHI1_CCDS47483.1_ex22_6:135787493-135787516:+_5-5	AHI1	973;1239;1096	1360;1810	1102.67	1585	FALSE	FALSE	FALSE	TRUE	0.285799	0.368227	0.999994
AHNAK2_CCDS45177.1_ex0_14:105420210-105420233:-_5-1	AHNAK2	693;952;798	1072;1002	814.333	1037	FALSE	FALSE	FALSE	TRUE	0.100621	0.724589	0.999994
AHNAK2_CCDS45177.1_ex0_14:105420860-105420883:+_5-2	AHNAK2	558;530;669	875;659	585.667	767	FALSE	FALSE	FALSE	TRUE	0.123045	0.661248	0.999994
AHNAK2_CCDS45177.1_ex2_14:105421864-105421887:+_5-3	AHNAK2	243;357;365	397;326	321.667	361.5	FALSE	FALSE	FALSE	TRUE	-0.0624037	0.839706	0.999994
AHNAK2_CCDS45177.1_ex4_14:105423766-105423789:-_5-4	AHNAK2	164;283;231	284;258	226	271	FALSE	FALSE	FALSE	TRUE	0.034996	0.922241	0.999994
AHNAK2_CCDS45177.1_ex4_14:105423799-105423822:-_5-5	AHNAK2	787;896;787	1129;842	823.333	985.5	FALSE	FALSE	FALSE	TRUE	-0.0165029	0.955276	0.999994
AHNAK_CCDS31584.1_ex1_11:62302569-62302592:-_5-1	AHNAK	102;131;173	169;218	135.333	193.5	FALSE	FALSE	FALSE	TRUE	0.31007	0.466937	0.999994
AHNAK_CCDS31584.1_ex1_11:62302614-62302637:-_5-2	AHNAK	279;609;688	720;803	525.333	761.5	FALSE	FALSE	FALSE	TRUE	0.362812	0.21623	0.999994
AHNAK_CCDS31584.1_ex1_11:62302635-62302658:+_5-3	AHNAK	261;309;223	408;284	264.333	346	FALSE	FALSE	FALSE	TRUE	0.101267	0.772205	0.999994
AHNAK_CCDS31584.1_ex2_11:62303425-62303448:+_5-4	AHNAK	48;134;144	148;154	108.667	151	FALSE	FALSE	FALSE	TRUE	0.311746	0.508262	0.999994
AHNAK_CCDS31584.1_ex2_11:62303470-62303493:+_5-5	AHNAK	885;919;666	1268;790	823.333	1029	FALSE	FALSE	FALSE	TRUE	0.0123453	0.969862	0.999994
AHRR_CCDS43297.1_ex2_5:353901-353924:+_5-1	AHRR	2281;3137;2328	3457;3349	2582	3403	FALSE	FALSE	FALSE	TRUE	0.142372	0.685694	0.999994
AHRR_CCDS43297.1_ex4_5:413505-413528:+_5-2	AHRR	185;268;270	330;202	241	266	FALSE	FALSE	FALSE	TRUE	-0.102945	0.773692	0.999994
AHRR_CCDS43297.1_ex8_5:428039-428062:-_5-4	AHRR	373;515;349	456;746	412.333	601	FALSE	FALSE	FALSE	TRUE	0.304505	0.350878	0.999994
AHRR_CCDS43297.1_ex9_5:432591-432614:-_5-5	AHRR	355;463;560	531;666	459.333	598.5	FALSE	FALSE	FALSE	TRUE	0.169693	0.547499	0.999994
AHR_CCDS5366.1_ex1_7:17349600-17349623:-_5-1	AHR	4496;4788;2708	6513;3792	3997.33	5152.5	FALSE	FALSE	FALSE	TRUE	0.0387726	0.925004	0.999994
AHR_CCDS5366.1_ex2_7:17362138-17362161:+_5-2	AHR	387;416;255	627;335	352.667	481	FALSE	FALSE	FALSE	TRUE	0.126478	0.7218	0.999994
AHR_CCDS5366.1_ex6_7:17373652-17373675:-_5-3	AHR	199;151;109	249;154	153	201.5	FALSE	FALSE	FALSE	TRUE	0.0517683	0.911304	0.999994
AHR_CCDS5366.1_ex8_7:17375338-17375361:-_5-5	AHR	683;716;651	920;1011	683.333	965.5	FALSE	FALSE	FALSE	TRUE	0.232446	0.428454	0.999994
AHSA1_CCDS9863.1_ex1_14:77925984-77926007:-_5-1	AHSA1	186;207;214	248;309	202.333	278.5	FALSE	FALSE	FALSE	TRUE	0.21826	0.554354	0.999994
AHSA1_CCDS9863.1_ex1_14:77926127-77926150:+_5-3	AHSA1	175;226;144	293;341	181.667	317	FALSE	FALSE	FALSE	TRUE	0.539354	0.160298	0.999994
AHSA1_CCDS9863.1_ex2_14:77928551-77928574:+_5-4	AHSA1	131;197;166	280;173	164.667	226.5	FALSE	FALSE	FALSE	TRUE	0.205416	0.610083	0.999994
AHSA1_CCDS9863.1_ex3_14:77929019-77929042:+_5-5	AHSA1	202;245;258	235;372	235	303.5	FALSE	FALSE	FALSE	TRUE	0.147026	0.685248	0.999994
AHSA2_CCDS1868.1_ex1_2:61412649-61412672:+_5-1	AHSA2	268;388;591	479;447	415.667	463	FALSE	FALSE	FALSE	TRUE	-0.0388787	0.895619	0.999994
AHSA2_CCDS1868.1_ex1_2:61412675-61412698:-_5-3	AHSA2	121;134;524	261;255	259.667	258	FALSE	FALSE	FALSE	TRUE	-0.142366	0.757099	0.999994
AHSA2_CCDS1868.1_ex2_2:61413595-61413618:+_5-4	AHSA2	83;164;71	110;124	106	117	FALSE	FALSE	FALSE	TRUE	-0.0999865	0.840601	0.999994
AHSA2_CCDS1868.1_ex3_2:61413783-61413806:-_5-5	AHSA2	101;225;397	244;279	241	261.5	FALSE	FALSE	FALSE	TRUE	-0.0196234	0.961713	0.999994
AHSG_CCDS3278.1_ex1_3:186333493-186333516:+_5-1	AHSG	62;103;60	127;113	75	120	FALSE	FALSE	FALSE	TRUE	0.424935	0.37384	0.999994
AHSG_CCDS3278.1_ex2_3:186334254-186334277:-_5-2	AHSG	307;348;316	371;270	323.667	320.5	FALSE	FALSE	FALSE	TRUE	-0.287509	0.379306	0.999994
AHSG_CCDS3278.1_ex2_3:186334283-186334306:-_5-3	AHSG	160;239;512	276;266	303.667	271	FALSE	FALSE	FALSE	TRUE	-0.324891	0.391114	0.999994
AHSG_CCDS3278.1_ex2_3:186334307-186334330:-_5-4	AHSG	148;191;390	285;272	243	278.5	FALSE	FALSE	FALSE	TRUE	0.0173665	0.963206	0.999994
AHSG_CCDS3278.1_ex3_3:186335024-186335047:+_5-5	AHSG	192;322;267	403;401	260.333	402	FALSE	FALSE	FALSE	TRUE	0.401835	0.211482	0.999994
AHSP_CCDS10716.1_ex1_16:31539812-31539835:+_5-2	AHSP	183;207;392	344;291	260.667	317.5	FALSE	FALSE	FALSE	TRUE	0.0801417	0.819658	0.999994
AHSP_CCDS10716.1_ex1_16:31539846-31539869:+_5-3	AHSP	230;362;450	370;401	347.333	385.5	FALSE	FALSE	FALSE	TRUE	-0.0465806	0.879913	0.999994
AHSP_CCDS10716.1_ex1_16:31539876-31539899:+_5-4	AHSP	191;268;253	341;296	237.333	318.5	FALSE	FALSE	FALSE	TRUE	0.18493	0.584162	0.999994
AHSP_CCDS10716.1_ex1_16:31539893-31539916:+_5-5	AHSP	614;745;429	671;1026	596	848.5	FALSE	FALSE	FALSE	TRUE	0.241833	0.477231	0.999994
AICDA_CCDS41747.1_ex2_12:8757931-8757954:+_5-1	AICDA	161;370;375	459;321	302	390	FALSE	FALSE	FALSE	TRUE	0.172226	0.604707	0.999994
AICDA_CCDS41747.1_ex2_12:8757959-8757982:+_5-2	AICDA	64;148;285	140;131	165.667	135.5	FALSE	FALSE	FALSE	TRUE	-0.426668	0.381142	0.999994
AICDA_CCDS41747.1_ex2_12:8758033-8758056:-_5-3	AICDA	421;586;569	632;461	525.333	546.5	FALSE	FALSE	FALSE	TRUE	-0.188501	0.495648	0.999994
AICDA_CCDS41747.1_ex2_12:8758065-8758088:-_5-4	AICDA	2117;2364;1566	3058;1889	2015.67	2473.5	FALSE	FALSE	FALSE	TRUE	-0.0129467	0.972187	0.999994
AIDA_CCDS1533.1_ex3_1:222849526-222849549:-_5-1	AIDA	209;343;723	424;401	425	412.5	FALSE	FALSE	FALSE	TRUE	-0.19744	0.568554	0.999994
AIDA_CCDS1533.1_ex4_1:222860360-222860383:-_5-2	AIDA	112;176;135	216;258	141	237	FALSE	FALSE	FALSE	TRUE	0.519771	0.205226	0.999994
AIDA_CCDS1533.1_ex5_1:222860927-222860950:+_5-3	AIDA	140;217;192	223;288	183	255.5	FALSE	FALSE	FALSE	TRUE	0.263987	0.491208	0.999994
AIF1L_CCDS55348.1_ex1_9:133972228-133972251:+_8-1	AIF1L	79;141;275	236;206	165	221	FALSE	FALSE	FALSE	TRUE	0.262474	0.546686	0.999994
AIF1L_CCDS55348.1_ex2_9:133981592-133981615:-_8-2	AIF1L	178;236;201	190;296	205	243	FALSE	FALSE	FALSE	TRUE	0.016111	0.967156	0.999994
AIF1L_CCDS55348.1_ex3_9:133987028-133987051:+_8-3	AIF1L	532;711;230	887;809	491	848	FALSE	FALSE	FALSE	TRUE	0.479121	0.215091	0.999994
AIF1L_CCDS55348.1_ex4_9:133989983-133990006:+_8-5	AIF1L	206;225;141	412;235	190.667	323.5	FALSE	FALSE	FALSE	TRUE	0.448543	0.260931	0.999994
AIF1L_CCDS55348.1_ex5_9:133993143-133993166:-_8-6	AIF1L	68;65;211	126;139	114.667	132.5	FALSE	FALSE	FALSE	TRUE	0.0481829	0.924273	0.999994
AIF1L_CCDS55348.1_ex5_9:133993190-133993213:-_8-7	AIF1L	303;407;353	427;470	354.333	448.5	FALSE	FALSE	FALSE	TRUE	0.0993988	0.741076	0.999994
AIF1L_CCDS55348.1_ex5_9:133993250-133993273:-_8-8	AIF1L	495;687;597	708;597	593	652.5	FALSE	FALSE	FALSE	TRUE	-0.110401	0.688721	0.999994
AIF1_CCDS34398.1_ex1_6:31584124-31584147:+_9-4	AIF1	291;336;415	425;362	347.333	393.5	FALSE	FALSE	FALSE	TRUE	-0.0596877	0.842811	0.999994
AIF1_CCDS34398.1_ex1_6:31584162-31584185:-_9-5	AIF1	114;147;337	229;112	199.333	170.5	FALSE	FALSE	FALSE	TRUE	-0.420796	0.357737	0.999994
AIF1_CCDS34398.1_ex1_6:31584194-31584217:+_9-7	AIF1	400;272;314	676;343	328.667	509.5	FALSE	FALSE	FALSE	TRUE	0.300755	0.398431	0.999994
AIF1_CCDS34398.1_ex1_6:31584213-31584236:-_9-8	AIF1	215;410;254	461;318	293	389.5	FALSE	FALSE	FALSE	TRUE	0.163997	0.62779	0.999994
AIF1_CCDS34398.1_ex1_6:31584233-31584256:-_9-9	AIF1	323;468;363	533;323	384.667	428	FALSE	FALSE	FALSE	TRUE	-0.111345	0.72123	0.999994
AIF1_CCDS4706.1_ex2_6:31583460-31583483:+_9-1	AIF1	59;184;227	237;183	156.667	210	FALSE	FALSE	FALSE	TRUE	0.2654	0.556988	0.999994
AIFM1_CCDS14618.1_ex4_X:129270039-129270062:+_5-1	AIFM1	205;366;410	310;200	327	255	FALSE	FALSE	FALSE	TRUE	-0.572845	0.0945141	0.999994
AIFM1_CCDS14618.1_ex4_X:129270057-129270080:-_5-2	AIFM1	129;155;466	265;172	250	218.5	FALSE	FALSE	FALSE	TRUE	-0.360735	0.415002	0.999994
AIFM1_CCDS14618.1_ex4_X:129270097-129270120:+_5-3	AIFM1	81;184;236	116;166	167	141	FALSE	FALSE	FALSE	TRUE	-0.39508	0.390961	0.999994
AIFM1_CCDS14618.1_ex4_X:129270143-129270166:+_5-4	AIFM1	38;133;193	79;113	121.333	96	FALSE	FALSE	FALSE	TRUE	-0.451719	0.395899	0.999994
AIFM1_CCDS14618.1_ex5_X:129270620-129270643:-_5-5	AIFM1	72;138;128	150;121	112.667	135.5	FALSE	FALSE	FALSE	TRUE	0.0528682	0.906906	0.999994
AIFM2_CCDS7297.1_ex3_10:71877651-71877674:-_5-1	AIFM2	276;279;246	533;204	267	368.5	FALSE	FALSE	FALSE	TRUE	0.150142	0.694664	0.999994
AIFM2_CCDS7297.1_ex4_10:71880261-71880284:-_5-2	AIFM2	81;81;88	123;111	83.3333	117	FALSE	FALSE	FALSE	TRUE	0.226384	0.626288	0.999994
AIFM2_CCDS7297.1_ex4_10:71880330-71880353:-_5-3	AIFM2	744;753;618	820;1370	705	1095	FALSE	FALSE	FALSE	TRUE	0.373823	0.261355	0.999994
AIFM2_CCDS7297.1_ex5_10:71880871-71880894:+_5-4	AIFM2	555;701;496	604;810	584	707	FALSE	FALSE	FALSE	TRUE	0.0212387	0.94499	0.999994
AIFM2_CCDS7297.1_ex6_10:71883204-71883227:-_5-5	AIFM2	156;257;394	320;236	269	278	FALSE	FALSE	FALSE	TRUE	-0.144209	0.687502	0.999994
AIFM3_CCDS13786.1_ex2_22:21328134-21328157:+_5-1	AIFM3	214;340;163	246;408	239	327	FALSE	FALSE	FALSE	TRUE	0.208033	0.604655	0.999994
AIFM3_CCDS13786.1_ex3_22:21328360-21328383:-_5-2	AIFM3	188;215;398	328;457	267	392.5	FALSE	FALSE	FALSE	TRUE	0.371298	0.285593	0.999994
AIFM3_CCDS13786.1_ex6_22:21329049-21329072:+_5-3	AIFM3	140;278;512	263;197	310	230	FALSE	FALSE	FALSE	TRUE	-0.590261	0.133555	0.999994
AIFM3_CCDS13786.1_ex7_22:21330027-21330050:+_5-4	AIFM3	155;220;261	333;216	212	274.5	FALSE	FALSE	FALSE	TRUE	0.14028	0.699693	0.999994
AIG1_CCDS5198.1_ex0_6:143382150-143382173:+_5-1	AIG1	410;416;333	496;362	386.333	429	FALSE	FALSE	FALSE	TRUE	-0.145224	0.650935	0.999994
AIG1_CCDS5198.1_ex0_6:143382184-143382207:-_5-2	AIG1	183;240;275	257;270	232.667	263.5	FALSE	FALSE	FALSE	TRUE	-0.0438884	0.901025	0.999994
AIG1_CCDS5198.1_ex1_6:143457958-143457981:+_5-3	AIG1	253;405;400	406;439	352.667	422.5	FALSE	FALSE	FALSE	TRUE	0.0473227	0.87446	0.999994
AIG1_CCDS5198.1_ex1_6:143458071-143458094:+_5-4	AIG1	222;386;295	323;391	301	357	FALSE	FALSE	FALSE	TRUE	0.0274211	0.933717	0.999994
AIG1_CCDS5198.1_ex1_6:143458084-143458107:-_5-5	AIG1	878;1059;1209	1292;856	1048.67	1074	FALSE	FALSE	FALSE	TRUE	-0.218309	0.461035	0.999994
AIM1_CCDS34506.1_ex0_6:106960338-106960361:+_5-1	AIM1	160;203;308	215;249	223.667	232	FALSE	FALSE	FALSE	TRUE	-0.146426	0.69664	0.999994
AIM1_CCDS34506.1_ex0_6:106960359-106960382:+_5-2	AIM1	1034;1192;1033	1500;999	1086.33	1249.5	FALSE	FALSE	FALSE	TRUE	-0.0787461	0.80155	0.999994
AIM1_CCDS34506.1_ex0_6:106960518-106960541:+_5-3	AIM1	319;303;262	404;269	294.667	336.5	FALSE	FALSE	FALSE	TRUE	-0.110393	0.751828	0.999994
AIM1_CCDS34506.1_ex0_6:106960733-106960756:+_5-4	AIM1	211;245;164	356;506	206.667	431	FALSE	FALSE	FALSE	TRUE	0.795949	0.0295298	0.999994
AIM1_CCDS34506.1_ex0_6:106960865-106960888:+_5-5	AIM1	554;829;724	842;934	702.333	888	FALSE	FALSE	FALSE	TRUE	0.11013	0.693969	0.999994
AIM2_CCDS1181.1_ex2_1:159035822-159035845:+_5-1	AIM2	1016;2759;2553	2948;3754	2109.33	3351	FALSE	FALSE	FALSE	TRUE	0.506683	0.169369	0.999994
AIM2_CCDS1181.1_ex2_1:159036000-159036023:-_5-2	AIM2	42;81;209	110;185	110.667	147.5	FALSE	FALSE	FALSE	TRUE	0.309295	0.560145	0.999994
AIMP1_CCDS3674.1_ex2_4:107249234-107249257:+_5-1	AIMP1	78;128;211	84;43	139	63.5	FALSE	FALSE	FALSE	TRUE	-1.32779	0.00898217	0.999994
AIMP1_CCDS3674.1_ex2_4:107249261-107249284:-_5-2	AIMP1	77;104;128	182;118	103	150	FALSE	FALSE	FALSE	TRUE	0.307496	0.494283	0.999994
AIMP1_CCDS3674.1_ex3_4:107252880-107252903:+_5-3	AIMP1	130;244;318	232;213	230.667	222.5	FALSE	FALSE	FALSE	TRUE	-0.235939	0.535	0.999994
AIMP1_CCDS3674.1_ex3_4:107252975-107252998:+_5-4	AIMP1	165;201;293	307;323	219.667	315	FALSE	FALSE	FALSE	TRUE	0.308929	0.37647	0.999994
AIMP1_CCDS3674.1_ex4_4:107258018-107258041:+_5-5	AIMP1	64;103;237	85;96	134.667	90.5	FALSE	FALSE	FALSE	TRUE	-0.715882	0.159695	0.999994
AIMP2_CCDS5344.1_ex1_7:6054865-6054888:-_5-1	AIMP2	70;159;165	190;218	131.333	204	FALSE	FALSE	FALSE	TRUE	0.458823	0.290737	0.999994
AIMP2_CCDS5344.1_ex1_7:6054919-6054942:-_5-2	AIMP2	150;304;511	357;252	321.667	304.5	FALSE	FALSE	FALSE	TRUE	-0.247179	0.501805	0.999994
AIMP2_CCDS5344.1_ex2_7:6057464-6057487:+_5-3	AIMP2	108;113;179	178;133	133.333	155.5	FALSE	FALSE	FALSE	TRUE	-0.0121856	0.977901	0.999994
AIMP2_CCDS5344.1_ex2_7:6057593-6057616:-_5-4	AIMP2	68;122;144	108;162	111.333	135	FALSE	FALSE	FALSE	TRUE	0.10153	0.827435	0.999994
AIMP2_CCDS5344.1_ex3_7:6062962-6062985:+_5-5	AIMP2	497;891;888	930;945	758.667	937.5	FALSE	FALSE	FALSE	TRUE	0.101805	0.715654	0.999994
AIPL1_CCDS11075.1_ex2_17:6330280-6330303:+_6-1	AIPL1	698;878;937	1087;1013	837.667	1050	FALSE	FALSE	FALSE	TRUE	0.0868886	0.75579	0.999994
AIPL1_CCDS11075.1_ex2_17:6330323-6330346:+_6-2	AIPL1	1666;2010;1840	2597;1997	1838.67	2297	FALSE	FALSE	FALSE	TRUE	0.0559573	0.866171	0.999994
AIPL1_CCDS11075.1_ex3_17:6331704-6331727:-_6-4	AIPL1	810;1494;2264	1325;920	1522.67	1122.5	FALSE	FALSE	FALSE	TRUE	-0.622904	0.0655083	0.999994
AIPL1_CCDS11075.1_ex4_17:6337351-6337374:-_6-5	AIPL1	125;158;446	220;198	243	209	FALSE	FALSE	FALSE	TRUE	-0.371596	0.393747	0.999994
AIPL1_CCDS11075.1_ex5_17:6338335-6338358:-_6-6	AIPL1	390;959;1051	1003;1072	800	1037.5	FALSE	FALSE	FALSE	TRUE	0.209084	0.498915	0.999994
AIP_CCDS8168.1_ex1_11:67254477-67254500:-_5-1	AIP	55;122;170	168;134	115.667	151	FALSE	FALSE	FALSE	TRUE	0.212073	0.648886	0.999994
AIP_CCDS8168.1_ex1_11:67254602-67254625:+_5-2	AIP	300;305;296	448;271	300.333	359.5	FALSE	FALSE	FALSE	TRUE	-0.0290505	0.931128	0.999994
AIP_CCDS8168.1_ex2_11:67256736-67256759:+_5-3	AIP	411;490;379	509;552	426.667	530.5	FALSE	FALSE	FALSE	TRUE	0.0509967	0.865617	0.999994
AIP_CCDS8168.1_ex2_11:67256808-67256831:-_5-5	AIP	452;580;795	876;549	609	712.5	FALSE	FALSE	FALSE	TRUE	-0.00576063	0.983679	0.999994
AIRE_CCDS13706.1_ex2_21:45706908-45706931:-_5-2	AIRE	188;345;369	292;451	300.667	371.5	FALSE	FALSE	FALSE	TRUE	0.125699	0.710812	0.999994
AIRE_CCDS13706.1_ex3_21:45707461-45707484:-_5-3	AIRE	118;274;365	239;297	252.333	268	FALSE	FALSE	FALSE	TRUE	-0.0650481	0.865662	0.999994
AIRE_CCDS13706.1_ex5_21:45709643-45709666:+_5-5	AIRE	51;88;270	149;97	136.333	123	FALSE	FALSE	FALSE	TRUE	-0.285549	0.595368	0.999994
AJAP1_CCDS54.1_ex1_1:4772180-4772203:-_5-1	AJAP1	237;261;348	442;378	282	410	FALSE	FALSE	FALSE	TRUE	0.301642	0.332571	0.999994
AJAP1_CCDS54.1_ex1_1:4772216-4772239:+_5-2	AJAP1	460;623;519	770;344	534	557	FALSE	FALSE	FALSE	TRUE	-0.219085	0.491198	0.999994
AJAP1_CCDS54.1_ex1_1:4772456-4772479:+_5-3	AJAP1	304;325;435	508;536	354.667	522	FALSE	FALSE	FALSE	TRUE	0.325114	0.262335	0.999994
AJAP1_CCDS54.1_ex1_1:4772610-4772633:+_5-4	AJAP1	1247;1610;957	1804;1023	1271.33	1413.5	FALSE	FALSE	FALSE	TRUE	-0.148283	0.676313	0.999994
AJAP1_CCDS54.1_ex1_1:4772667-4772690:-_5-5	AJAP1	344;783;964	881;972	697	926.5	FALSE	FALSE	FALSE	TRUE	0.247991	0.416104	0.999994
AJUBA_CCDS9581.1_ex1_14:23443273-23443296:+_10-1	AJUBA	157;152;314	264;128	207.667	196	FALSE	FALSE	FALSE	TRUE	-0.318056	0.456496	0.999994
AJUBA_CCDS9581.1_ex1_14:23443290-23443313:-_10-2	AJUBA	183;187;242	286;240	204	263	FALSE	FALSE	FALSE	TRUE	0.116507	0.750689	0.999994
AJUBA_CCDS9581.1_ex1_14:23443314-23443337:-_10-3	AJUBA	296;422;648	511;488	455.333	499.5	FALSE	FALSE	FALSE	TRUE	-0.060641	0.835395	0.999994
AJUBA_CCDS9581.1_ex3_14:23444172-23444195:+_10-5	AJUBA	191;201;201	291;194	197.667	242.5	FALSE	FALSE	FALSE	TRUE	0.01724	0.964133	0.999994
AJUBA_CCDS9581.1_ex7_14:23450671-23450694:-_10-6	AJUBA	267;335;626	600;470	409.333	535	FALSE	FALSE	FALSE	TRUE	0.18817	0.538201	0.999994
AJUBA_CCDS9581.1_ex7_14:23450824-23450847:+_10-7	AJUBA	1672;1994;1148	2563;1654	1604.67	2108.5	FALSE	FALSE	FALSE	TRUE	0.0862617	0.815588	0.999994
AJUBA_CCDS9581.1_ex7_14:23451141-23451164:-_10-8	AJUBA	570;631;654	792;882	618.333	837	FALSE	FALSE	FALSE	TRUE	0.188486	0.50048	0.999994
AJUBA_CCDS9581.1_ex7_14:23451200-23451223:-_10-9	AJUBA	646;745;466	945;549	619	747	FALSE	FALSE	FALSE	TRUE	-0.0379918	0.907754	0.999994
AJUBA_CCDS9581.1_ex7_14:23451247-23451270:+_10-10	AJUBA	734;1108;967	1120;988	936.333	1054	FALSE	FALSE	FALSE	TRUE	-0.0664425	0.817113	0.999994
AK1_CCDS6881.1_ex1_9:130630717-130630740:-_5-1	AK1	145;222;165	250;282	177.333	266	FALSE	FALSE	FALSE	TRUE	0.348407	0.364478	0.999994
AK1_CCDS6881.1_ex2_9:130634100-130634123:-_5-2	AK1	574;756;464	632;879	598	755.5	FALSE	FALSE	FALSE	TRUE	0.0794201	0.804621	0.999994
AK1_CCDS6881.1_ex2_9:130634130-130634153:-_5-3	AK1	109;103;96	128;115	102.667	121.5	FALSE	FALSE	FALSE	TRUE	-0.0394793	0.932755	0.999994
AK1_CCDS6881.1_ex3_9:130635054-130635077:-_5-5	AK1	420;645;996	964;729	687	846.5	FALSE	FALSE	FALSE	TRUE	0.105334	0.71522	0.999994
AK2_CCDS373.1_ex4_1:33487198-33487221:+_5-1	AK2	96;85;407	143;145	196	144	FALSE	FALSE	FALSE	TRUE	-0.577361	0.277424	0.999994
AK2_CCDS373.1_ex5_1:33490049-33490072:-_5-4	AK2	76;162;380	155;148	206	151.5	FALSE	FALSE	FALSE	TRUE	-0.569201	0.240697	0.999994
AK3_CCDS56561.1_ex1_9:4718490-4718513:+_5-1	AK3	136;123;569	272;379	276	325.5	FALSE	FALSE	FALSE	TRUE	0.117591	0.801552	0.999994
AK3_CCDS56561.1_ex2_9:4719127-4719150:+_5-2	AK3	139;202;208	238;256	183	247	FALSE	FALSE	FALSE	TRUE	0.212352	0.57363	0.999994
AK3_CCDS56561.1_ex2_9:4719158-4719181:+_5-3	AK3	139;192;302	250;342	211	296	FALSE	FALSE	FALSE	TRUE	0.307437	0.410478	0.999994
AK3_CCDS56561.1_ex2_9:4719191-4719214:-_5-4	AK3	660;937;1447	1079;932	1014.67	1005.5	FALSE	FALSE	FALSE	TRUE	-0.210586	0.479367	0.999994
AK4_CCDS629.1_ex0_1:65614193-65614216:-_5-1	AK4	438;604;528	694;618	523.333	656	FALSE	FALSE	FALSE	TRUE	0.079722	0.771915	0.999994
AK4_CCDS629.1_ex0_1:65614213-65614236:+_5-2	AK4	94;203;419	243;200	238.667	221.5	FALSE	FALSE	FALSE	TRUE	-0.248875	0.566629	0.999994
AK4_CCDS629.1_ex1_1:65656456-65656479:+_5-3	AK4	399;420;667	646;410	495.333	528	FALSE	FALSE	FALSE	TRUE	-0.147908	0.615354	0.999994
AK5_CCDS675.1_ex1_1:77752760-77752783:+_5-1	AK5	867;1137;709	902;1685	904.333	1293.5	FALSE	FALSE	FALSE	TRUE	0.270496	0.449477	0.999994
AK5_CCDS675.1_ex2_1:77759500-77759523:-_5-2	AK5	107;114;163	253;173	128	213	FALSE	FALSE	FALSE	TRUE	0.489471	0.246614	0.999994
AK5_CCDS675.1_ex5_1:77806068-77806091:-_5-4	AK5	588;743;515	771;884	615.333	827.5	FALSE	FALSE	FALSE	TRUE	0.164915	0.584312	0.999994
AK6_CCDS4001.1_ex3_5:68662328-68662351:-_5-5	AK6	97;100;323	230;239	173.333	234.5	FALSE	FALSE	FALSE	TRUE	0.28059	0.538987	0.999994
AK7_CCDS9945.1_ex1_14:96864566-96864589:+_5-1	AK7	245;325;337	337;433	302.333	385	FALSE	FALSE	FALSE	TRUE	0.126844	0.689937	0.999994
AK7_CCDS9945.1_ex3_14:96875268-96875291:-_5-2	AK7	469;578;618	656;697	555	676.5	FALSE	FALSE	FALSE	TRUE	0.0501842	0.85415	0.999994
AK7_CCDS9945.1_ex5_14:96904204-96904227:+_5-3	AK7	51;109;154	73;91	104.667	82	FALSE	FALSE	FALSE	TRUE	-0.507727	0.304645	0.999994
AK7_CCDS9945.1_ex6_14:96909133-96909156:+_5-4	AK7	253;400;349	429;267	334	348	FALSE	FALSE	FALSE	TRUE	-0.187226	0.560685	0.999994
AK7_CCDS9945.1_ex7_14:96912877-96912900:+_5-5	AK7	130;310;513	358;448	317.667	403	FALSE	FALSE	FALSE	TRUE	0.210165	0.570683	0.999994
AK8_CCDS6954.1_ex10_9:135742303-135742326:-_5-4	AK8	5513;5621;2979	8259;4645	4704.33	6452	FALSE	FALSE	FALSE	TRUE	0.117305	0.784019	0.999994
AK8_CCDS6954.1_ex11_9:135750507-135750530:+_5-5	AK8	798;937;865	1341;880	866.667	1110.5	FALSE	FALSE	FALSE	TRUE	0.0838525	0.778052	0.999994
AK8_CCDS6954.1_ex5_9:135702403-135702426:+_5-2	AK8	310;349;375	543;581	344.667	562	FALSE	FALSE	FALSE	TRUE	0.460757	0.110216	0.999994
AK9_CCDS5077.1_ex5_6:109980470-109980493:-_5-1	AK9	401;529;232	571;713	387.333	642	FALSE	FALSE	FALSE	TRUE	0.447234	0.21149	0.999994
AK9_CCDS5077.1_ex7_6:109993201-109993224:+_5-4	AK9	117;188;330	219;222	211.667	220.5	FALSE	FALSE	FALSE	TRUE	-0.110681	0.78242	0.999994
AKAP10_CCDS11214.1_ex11_17:19861446-19861469:-_5-1	AKAP10	55;120;191	109;128	122	118.5	FALSE	FALSE	FALSE	TRUE	-0.189153	0.696789	0.999994
AKAP10_CCDS11214.1_ex11_17:19861758-19861781:-_5-2	AKAP10	82;145;139	131;112	122	121.5	FALSE	FALSE	FALSE	TRUE	-0.221577	0.623978	0.999994
AKAP10_CCDS11214.1_ex12_17:19866183-19866206:+_5-4	AKAP10	69;135;241	162;159	148.333	160.5	FALSE	FALSE	FALSE	TRUE	-0.040001	0.930938	0.999994
AKAP10_CCDS11214.1_ex12_17:19866204-19866227:+_5-5	AKAP10	144;234;348	321;264	242	292.5	FALSE	FALSE	FALSE	TRUE	0.0821684	0.818052	0.999994
AKAP11_CCDS9383.1_ex4_13:42872763-42872786:+_5-1	AKAP11	282;258;352	394;236	297.333	315	FALSE	FALSE	FALSE	TRUE	-0.188895	0.582056	0.999994
AKAP11_CCDS9383.1_ex5_13:42873541-42873564:-_5-2	AKAP11	339;491;544	764;361	458	562.5	FALSE	FALSE	FALSE	TRUE	0.0481541	0.87515	0.999994
AKAP11_CCDS9383.1_ex5_13:42874013-42874036:-_5-3	AKAP11	174;199;174	253;281	182.333	267	FALSE	FALSE	FALSE	TRUE	0.292952	0.442013	0.999994
AKAP11_CCDS9383.1_ex5_13:42874174-42874197:+_5-4	AKAP11	651;803;930	1013;890	794.667	951.5	FALSE	FALSE	FALSE	TRUE	0.0229627	0.933422	0.999994
AKAP12_CCDS5229.1_ex2_6:151670381-151670404:+_5-1	AKAP12	42;89;128	162;156	86.3333	159	FALSE	FALSE	FALSE	TRUE	0.71315	0.127743	0.999994
AKAP12_CCDS5229.1_ex2_6:151670999-151671022:-_5-4	AKAP12	570;769;855	746;833	731.333	789.5	FALSE	FALSE	FALSE	TRUE	-0.109773	0.69052	0.999994
AKAP13_CCDS32319.1_ex3_15:86087171-86087194:-_5-2	AKAP13	146;172;237	305;197	185	251	FALSE	FALSE	FALSE	TRUE	0.200494	0.600392	0.999994
AKAP13_CCDS32319.1_ex5_15:86122851-86122874:-_5-3	AKAP13	413;566;455	537;534	478	535.5	FALSE	FALSE	FALSE	TRUE	-0.0845173	0.767886	0.999994
AKAP13_CCDS32319.1_ex5_15:86125076-86125099:+_5-5	AKAP13	1101;1202;639	1601;778	980.667	1189.5	FALSE	FALSE	FALSE	TRUE	-0.0560208	0.882318	0.999994
AKAP14_CCDS14591.1_ex0_X:119037293-119037316:+_7-1	AKAP14	371;539;337	593;614	415.667	603.5	FALSE	FALSE	FALSE	TRUE	0.280422	0.35911	0.999994
AKAP14_CCDS14591.1_ex0_X:119037333-119037356:+_7-2	AKAP14	232;336;292	338;387	286.667	362.5	FALSE	FALSE	FALSE	TRUE	0.107887	0.738788	0.999994
AKAP14_CCDS14591.1_ex1_X:119037477-119037500:+_7-3	AKAP14	493;578;609	629;843	560	736	FALSE	FALSE	FALSE	TRUE	0.16171	0.571322	0.999994
AKAP14_CCDS14591.1_ex1_X:119037491-119037514:+_7-4	AKAP14	107;159;76	164;80	114	122	FALSE	FALSE	FALSE	TRUE	-0.202491	0.688206	0.999994
AKAP17A_CCDS14116.1_ex0_Y:1662574-1662597:+_5-1	AKAP17A	188;283;435	314;301	302	307.5	FALSE	FALSE	FALSE	TRUE	-0.162891	0.629547	0.999994
AKAP17A_CCDS14116.1_ex0_Y:1662738-1662761:+_5-2	AKAP17A	106;215;404	195;148	241.667	171.5	FALSE	FALSE	FALSE	TRUE	-0.65076	0.133769	0.999994
AKAP17A_CCDS14116.1_ex0_Y:1663008-1663031:+_5-3	AKAP17A	20;77;235	136;72	110.667	104	FALSE	FALSE	FALSE	TRUE	-0.193645	0.755413	0.999994
AKAP17A_CCDS14116.1_ex0_Y:1663052-1663075:-_5-4	AKAP17A	349;383;372	459;558	368	508.5	FALSE	FALSE	FALSE	TRUE	0.216029	0.472505	0.999994
AKAP17A_CCDS14116.1_ex3_Y:1670423-1670446:-_5-5	AKAP17A	144;287;438	401;441	289.667	421	FALSE	FALSE	FALSE	TRUE	0.380198	0.266106	0.999994
AKAP1_CCDS11594.1_ex0_17:55183122-55183145:-_5-1	AKAP1	2065;2365;1861	3070;2841	2097	2955.5	FALSE	FALSE	FALSE	TRUE	0.219839	0.529309	0.999994
AKAP1_CCDS11594.1_ex0_17:55183144-55183167:-_5-2	AKAP1	83;148;203	150;121	144.667	135.5	FALSE	FALSE	FALSE	TRUE	-0.284491	0.525605	0.999994
AKAP1_CCDS11594.1_ex0_17:55183167-55183190:+_5-3	AKAP1	108;174;339	245;223	207	234	FALSE	FALSE	FALSE	TRUE	0.0115282	0.977458	0.999994
AKAP1_CCDS11594.1_ex0_17:55183379-55183402:-_5-4	AKAP1	980;981;816	1248;1408	925.667	1328	FALSE	FALSE	FALSE	TRUE	0.242399	0.449277	0.999994
AKAP1_CCDS11594.1_ex0_17:55183895-55183918:+_5-5	AKAP1	170;213;300	328;375	227.667	351.5	FALSE	FALSE	FALSE	TRUE	0.418925	0.218544	0.999994
AKAP2_CCDS43861.1_ex1_9:112898624-112898647:-_5-4	AKAP2	301;369;243	351;547	304.333	449	FALSE	FALSE	FALSE	TRUE	0.304848	0.384185	0.999994
AKAP2_CCDS43861.1_ex1_9:112898669-112898692:+_5-2	AKAP2	198;276;180	323;327	218	325	FALSE	FALSE	FALSE	TRUE	0.3163	0.382542	0.999994
AKAP2_CCDS43861.1_ex1_9:112898850-112898873:-_5-3	AKAP2	383;490;664	595;479	512.333	537	FALSE	FALSE	FALSE	TRUE	-0.155248	0.574592	0.999994
AKAP2_CCDS43861.1_ex1_9:112899233-112899256:+_5-1	AKAP2	46;70;148	126;188	88	157	FALSE	FALSE	FALSE	TRUE	0.689291	0.160498	0.999994
AKAP2_CCDS43861.1_ex1_9:112899627-112899650:+_5-5	AKAP2	361;551;642	601;516	518	558.5	FALSE	FALSE	FALSE	TRUE	-0.106145	0.697419	0.999994
AKAP3_CCDS8531.1_ex1_12:4737658-4737681:+_5-2	AKAP3	110;180;247	315;136	179	225.5	FALSE	FALSE	FALSE	TRUE	0.110658	0.794474	0.999994
AKAP3_CCDS8531.1_ex1_12:4737876-4737899:-_5-4	AKAP3	50;101;152	86;63	101	74.5	FALSE	FALSE	FALSE	TRUE	-0.615475	0.213942	0.999994
AKAP3_CCDS8531.1_ex1_12:4737944-4737967:+_5-5	AKAP3	292;477;723	552;536	497.333	544	FALSE	FALSE	FALSE	TRUE	-0.0520687	0.859397	0.999994
AKAP4_CCDS14329.1_ex1_X:49958234-49958257:-_5-1	AKAP4	367;444;423	589;501	411.333	545	FALSE	FALSE	FALSE	TRUE	0.150046	0.596876	0.999994
AKAP4_CCDS14329.1_ex1_X:49958660-49958683:-_5-2	AKAP4	282;365;448	386;411	365	398.5	FALSE	FALSE	FALSE	TRUE	-0.0919106	0.758366	0.999994
AKAP4_CCDS14329.1_ex1_X:49958688-49958711:+_5-3	AKAP4	199;283;189	225;318	223.667	271.5	FALSE	FALSE	FALSE	TRUE	0.0371657	0.92268	0.999994
AKAP4_CCDS14329.1_ex1_X:49958819-49958842:+_5-4	AKAP4	482;872;754	814;749	702.667	781.5	FALSE	FALSE	FALSE	TRUE	-0.0640292	0.817883	0.999994
AKAP5_CCDS9764.1_ex0_14:64935289-64935312:+_5-1	AKAP5	110;131;143	158;206	128	182	FALSE	FALSE	FALSE	TRUE	0.278901	0.518958	0.999994
AKAP5_CCDS9764.1_ex0_14:64935356-64935379:+_5-2	AKAP5	89;241;363	200;200	231	200	FALSE	FALSE	FALSE	TRUE	-0.348445	0.418107	0.999994
AKAP5_CCDS9764.1_ex0_14:64935648-64935671:-_5-5	AKAP5	149;305;432	311;287	295.333	299	FALSE	FALSE	FALSE	TRUE	-0.151961	0.668704	0.999994
AKAP6_CCDS9644.1_ex10_14:33242895-33242918:+_5-4	AKAP6	88;250;196	182;189	178	185.5	FALSE	FALSE	FALSE	TRUE	-0.120708	0.77979	0.999994
AKAP6_CCDS9644.1_ex10_14:33242942-33242965:-_5-5	AKAP6	294;446;281	460;345	340.333	402.5	FALSE	FALSE	FALSE	TRUE	-0.0236662	0.942268	0.999994
AKAP6_CCDS9644.1_ex2_14:33014654-33014677:-_5-1	AKAP6	2221;2155;1432	3009;1714	1936	2361.5	FALSE	FALSE	FALSE	TRUE	-0.0422582	0.912833	0.999994
AKAP6_CCDS9644.1_ex2_14:33015132-33015155:-_5-2	AKAP6	307;309;313	534;309	309.667	421.5	FALSE	FALSE	FALSE	TRUE	0.156714	0.632682	0.999994
AKAP6_CCDS9644.1_ex2_14:33015378-33015401:+_5-3	AKAP6	789;905;560	892;1075	751.333	983.5	FALSE	FALSE	FALSE	TRUE	0.108543	0.741087	0.999994
AKAP7_CCDS5142.2_ex2_6:131481315-131481338:-_14-1	AKAP7	115;160;173	202;280	149.333	241	FALSE	FALSE	FALSE	TRUE	0.479809	0.234559	0.999994
AKAP7_CCDS5142.2_ex3_6:131486255-131486278:+_14-2	AKAP7	79;153;178	200;233	136.667	216.5	FALSE	FALSE	FALSE	TRUE	0.482652	0.253626	0.999994
AKAP7_CCDS5142.2_ex3_6:131486315-131486338:-_14-4	AKAP7	249;190;208	206;450	215.667	328	FALSE	FALSE	FALSE	TRUE	0.342998	0.40831	0.999994
AKAP7_CCDS5142.2_ex7_6:131602690-131602713:+_14-10	AKAP7	69;91;192	110;115	117.333	112.5	FALSE	FALSE	FALSE	TRUE	-0.232015	0.629784	0.999994
AKAP7_CCDS5142.2_ex7_6:131602709-131602732:+_14-11	AKAP7	111;128;102	197;120	113.667	158.5	FALSE	FALSE	FALSE	TRUE	0.192085	0.674779	0.999994
AKAP7_CCDS5142.2_ex7_6:131602727-131602750:+_14-12	AKAP7	199;404;353	480;465	318.667	472.5	FALSE	FALSE	FALSE	TRUE	0.363964	0.235439	0.999994
AKAP7_CCDS5142.2_ex7_6:131602745-131602768:+_14-13	AKAP7	706;764;452	1135;840	640.667	987.5	FALSE	FALSE	FALSE	TRUE	0.313563	0.34314	0.999994
AKAP7_CCDS5144.1_ex1_6:131574201-131574224:+_14-6	AKAP7	113;116;251	187;229	160	208	FALSE	FALSE	FALSE	TRUE	0.191608	0.656664	0.999994
AKAP7_CCDS5144.1_ex1_6:131574229-131574252:-_14-8	AKAP7	220;561;770	508;451	517	479.5	FALSE	FALSE	FALSE	TRUE	-0.264137	0.423791	0.999994
AKAP8L_CCDS46005.1_ex10_19:15514337-15514360:+_5-4	AKAP8L	961;1001;665	1247;832	875.667	1039.5	FALSE	FALSE	FALSE	TRUE	-0.0649746	0.846251	0.999994
AKAP8L_CCDS46005.1_ex10_19:15514368-15514391:+_5-5	AKAP8L	89;179;191	145;196	153	170.5	FALSE	FALSE	FALSE	TRUE	-0.0211034	0.961508	0.999994
AKAP8L_CCDS46005.1_ex8_19:15511773-15511796:+_5-1	AKAP8L	407;603;664	711;449	558	580	FALSE	FALSE	FALSE	TRUE	-0.179163	0.523607	0.999994
AKAP8L_CCDS46005.1_ex9_19:15512261-15512284:-_5-2	AKAP8L	86;162;135	151;124	127.667	137.5	FALSE	FALSE	FALSE	TRUE	-0.114227	0.798738	0.999994
[truncated: 88,865 more rows]

## Sheet: Gene_SUDLHL10
Gene	total	not_filtered	num_sig	num_up	num_down	min_lfc	mid_lfc	max_lfc	mid_pval	tiers	camera_dir	camera_pval	camera_qval
[truncated: 18,009 more rows]

[truncated: 1 more sheets: sgRNA_SUDHL10]
