# Supplementary material for: CDK9 inhibition induces epigenetic reprogramming revealing strategies to circumvent resistance in lymphoma
Source: Mol Cancer. 2023 Mar 30;22:64. doi: 10.1186/s12943-023-01762-6 (PMC10061728; doi:10.1186/s12943-023-01762-6)
Supplement: Supplementary file 8 — Additional file 8. [file 12943_2023_1762_MOESM8_ESM.xlsx]

## Sheet: Metadata
Genome-wide CRISPR-cas9 loss-of-function knockout screening GSEA
	Description	U2932 and SU-DHL-10 cells expressing Cas9 were transduced with the human Y. Kosuke sgRNA library targeting 18,010 unique genes, with an average of 5 sgRNA per gene (Addgene, CAT# 67989). Then, cell lines were treated with 10 nM AZD4573 and the dose was escalated up to 30 nM over the course of 10 days. Control cells were treated with DMSO for the same period of time. Genomic DNA was harvested then…

## Sheet: SUDHL10_Pathway_KEGG
geneSet	description	link	enrichmentScore	normalizedEnrichmentScore	pValue	FDR	size	plotPath	leadingEdgeNum	leadingEdgeId	userId
hsa00770	Pantothenate and CoA biosynthesis	http://www.kegg.jp/kegg-bin/show_pathway?hsa00770+60490+8875+587	0.434484	1.40401	0.104911	0.972417	18	./Project_wg_result1645490376_GSEA/hsa00770.png	3	60490;8875;587	BCAT2;PPCDC;VNN2
hsa00650	Butanoate metabolism	http://www.kegg.jp/kegg-bin/show_pathway?hsa00650+1892+39+3033+56898+35+116285+6296+65985+348158+3030+54988+18+3158+2572	0.397702	1.40161	0.0683962	0.865359	25	./Project_wg_result1645490376_GSEA/hsa00650.png	14	1892;39;3033;56898;35;116285;6296;65985;348158;3030;54988;18;3158;2572	AACS;ABAT;ACADS;ACAT2;ACSM1;ACSM2B;ACSM3;ACSM5;BDH2;ECHS1;GAD2;HADH;HADHA;HMGCS2
hsa00062	Fatty acid elongation	http://www.kegg.jp/kegg-bin/show_pathway?hsa00062+1892+3033+51104+9524+11332+117145	0.254845	0.885777	0.642058	0.978961	24	./Project_wg_result1645490376_GSEA/hsa00062.png	6	1892;3033;51104;9524;11332;117145	ABHD17B;ACOT7;ECHS1;HADH;TECR;THEM4
hsa04630	JAK-STAT signaling pathway	http://www.kegg.jp/kegg-bin/show_pathway?hsa04630+53342+3595+9466+6772+2273+53832+10379+5771+3443+1154+10000+3563+5781+3444+3581	0.164157	0.876506	0.773371	0.976684	157	./Project_wg_result1645490376_GSEA/hsa04630.png	15	53342;3595;9466;6772;2273;53832;10379;5771;3443;1154;10000;3563;5781;3444;3581	AKT3;CISH;FHL1;IFNA6;IFNA7;IL12RB2;IL17D;IL20RA;IL27RA;IL3RA;IL9R;IRF9;PTPN11;PTPN2;STAT1
hsa05014	Amyotrophic lateral sclerosis (ALS)	http://www.kegg.jp/kegg-bin/show_pathway?hsa05014+836+100506742+847+2890+842+5530+7133+4217	0.21327	0.876249	0.678744	0.967995	47	./Project_wg_result1645490376_GSEA/hsa05014.png	8	836;100506742;847;2890;842;5530;7133;4217	CASP12;CASP3;CASP9;CAT;GRIA1;MAP3K5;PPP3CA;TNFRSF1B
hsa05217	Basal cell carcinoma	http://www.kegg.jp/kegg-bin/show_pathway?hsa05217+7474+6932+64399+7475+7472+8643+652+578+7855+7471+8322+51684	0.197389	0.875735	0.735714	0.960259	62	./Project_wg_result1645490376_GSEA/hsa05217.png	12	7474;6932;64399;7475;7472;8643;652;578;7855;7471;8322;51684	BAK1;BMP4;FZD4;FZD5;HHIP;PTCH2;SUFU;TCF7;WNT1;WNT2;WNT5A;WNT6
hsa04217	Necroptosis	http://www.kegg.jp/kegg-bin/show_pathway?hsa04217+353376+6772+5601+10379+330+824+7099+51510+3443+8743+3444+7186+817+9825+3718+81030+148022+5321+79643+83740+841+6609+29108+8335+3446+55072+8837	0.168069	0.860962	0.775676	0.979908	146	./Project_wg_result1645490376_GSEA/hsa04217.png	27	353376;6772;5601;10379;330;824;7099;51510;3443;8743;3444;7186;817;9825;3718;81030;148022;5321;79643;83740;841;6609;29108;8335;3446;55072;8837	BIRC3;CAMK2D;CAPN2;CASP8;CFLAR;CHMP5;CHMP6;H2AFB3;HIST1H2AB;IFNA10;IFNA6;IFNA7;IRF9;JAK3;MAPK9;PLA2G4A;PYCARD;RNF31;SMPD1;SPATA2;STAT1;TICAM1;TICAM2;TLR4;TNFSF10;TRAF2;ZBP1
hsa00920	Sulfur metabolism	http://www.kegg.jp/kegg-bin/show_pathway?hsa00920+54928	0.342576	0.857935	0.639738	0.978231	8	./Project_wg_result1645490376_GSEA/hsa00920.png	1	54928	IMPAD1
hsa04145	Phagosome	http://www.kegg.jp/kegg-bin/show_pathway?hsa04145+3122+528+7846+811+3127+23673+929+3107+7099+6441+1780+3916+535+7059+3685+155066+10383+3112+245972+3673+2212+9550+113457+4360+3688	0.164526	0.854525	0.812332	0.977304	137	./Project_wg_result1645490376_GSEA/hsa04145.png	25	3122;528;7846;811;3127;23673;929;3107;7099;6441;1780;3916;535;7059;3685;155066;10383;3112;245972;3673;2212;9550;113457;4360;3688	ATP6V0A1;ATP6V0D2;ATP6V0E2;ATP6V1C1;ATP6V1G1;CALR;CD14;DYNC1I1;FCGR2A;HLA-C;HLA-DOB;HLA-DRA;HLA-DRB5;ITGA2;ITGAV;ITGB1;LAMP1;MRC1;SFTPD;STX12;THBS3;TLR4;TUBA1A;TUBA3D;TUBB4B
hsa04015	Rap1 signaling pathway	http://www.kegg.jp/kegg-bin/show_pathway?hsa04015+284+5906+2149+1500+1435+5594+26281+5899+9863+115+5900+10000+2771+5330+9170+9564+2248+54518+10636+2846+7424+3479+5331+2775+84612+7010+387+1944+64411+9732+1956+2770+23683+5155+5332	0.157412	0.854319	0.861878	0.968946	199	./Project_wg_result1645490376_GSEA/hsa04015.png	35	284;5906;2149;1500;1435;5594;26281;5899;9863;115;5900;10000;2771;5330;9170;9564;2248;54518;10636;2846;7424;3479;5331;2775;84612;7010;387;1944;64411;9732;1956;2770;23683;5155;5332	ADCY9;AKT3;ANGPT1;APBB1IP;ARAP3;BCAR1;CSF1;CTNND1;DOCK4;EFNA3;EGFR;F2R;FGF20;FGF3;GNAI1;GNAI2;GNAO1;IGF1;LPAR2;LPAR4;MAGI2;MAPK1;PARD6B;PDGFB;PLCB2;PLCB3;PLCB4;PRKD3;RALB;RALGDS;RAP1A;RGS14;RHOA;TEK;VEGFC
hsa03050	Proteasome	http://www.kegg.jp/kegg-bin/show_pathway?hsa03050+5700+5707+5695+5685+5704+5692+5708+9491+5721+143471+5684+5693+5690+5701+5706+9861+5688+5682	-0.401502	-1.51717	0.0352113	0.252532	38	./Project_wg_result1645490376_GSEA/hsa03050.png	18	5700;5707;5695;5685;5704;5692;5708;9491;5721;143471;5684;5693;5690;5701;5706;9861;5688;5682	PSMA1;PSMA3;PSMA4;PSMA7;PSMA8;PSMB2;PSMB4;PSMB5;PSMB7;PSMC1;PSMC2;PSMC4;PSMC6;PSMD1;PSMD2;PSMD6;PSME2;PSMF1
hsa03022	Basal transcription factors	http://www.kegg.jp/kegg-bin/show_pathway?hsa03022+6882+2963+54457+2068+6881+2958+6872+6873+2957+6908+2962+9519+6874+4331+83860+6879+404672+2071+138474+2967+2965+6877	-0.406817	-1.53682	0.019469	0.250895	38	./Project_wg_result1645490376_GSEA/hsa03022.png	22	6882;2963;54457;2068;6881;2958;6872;6873;2957;6908;2962;9519;6874;4331;83860;6879;404672;2071;138474;2967;2965;6877	ERCC2;ERCC3;GTF2A1;GTF2A2;GTF2F1;GTF2F2;GTF2H1;GTF2H3;GTF2H5;MNAT1;TAF1;TAF10;TAF11;TAF1L;TAF2;TAF3;TAF4;TAF5;TAF7;TAF7L;TBP;TBPL1
hsa00670	One carbon pool by folate	http://www.kegg.jp/kegg-bin/show_pathway?hsa00670+10797+471+100528021+441024+25902+10588+6470+6472	-0.503457	-1.58461	0.0260708	0.255837	17	./Project_wg_result1645490376_GSEA/hsa00670.png	8	10797;471;100528021;441024;25902;10588;6470;6472	ATIC;MTHFD1L;MTHFD2;MTHFD2L;MTHFS;SHMT1;SHMT2;ST20-MTHFS
hsa03008	Ribosome biogenesis in eukaryotes	http://www.kegg.jp/kegg-bin/show_pathway?hsa03008+51602+84128+55341+29889+138716+283106+10607+55813+83732+10813+28987+55226+65083+10775+2091+6949+9790+10885+26354+1460+55127+57455+23560+23195+29102+51119+27341	-0.388432	-1.6253	0.00677966	0.200887	59	./Project_wg_result1645490376_GSEA/hsa03008.png	27	51602;84128;55341;29889;138716;283106;10607;55813;83732;10813;28987;55226;65083;10775;2091;6949;9790;10885;26354;1460;55127;57455;23560;23195;29102;51119;27341	BMS1;CSNK2A3;CSNK2B;DROSHA;FBL;GNL2;GNL3;GTPBP4;HEATR1;LSG1;MDN1;NAT10;NOB1;NOL6;NOP58;POP4;REXO1;RIOK1;RPP25L;RRP7A;SBDS;TBL3;TCOF1;UTP14A;UTP6;WDR3;WDR75
hsa00970	Aminoacyl-tRNA biosynthesis	http://www.kegg.jp/kegg-bin/show_pathway?hsa00970+3035+10056+10667+57505+7407+7453+283459+55157+23438+6897+4141+25973+79587+80222+118672+55278+8565+124454+51091+10352+2058+16+23395	-0.436295	-1.6719	0.00526316	0.151185	38	./Project_wg_result1645490376_GSEA/hsa00970.png	23	3035;10056;10667;57505;7407;7453;283459;55157;23438;6897;4141;25973;79587;80222;118672;55278;8565;124454;51091;10352;2058;16;23395	AARS;AARS2;CARS2;DARS2;EARS2;EPRS;FARS2;FARSB;GATC;HARS;HARS2;LARS2;MARS;PARS2;PSTK;QRSL1;SEPSECS;TARS;TARS2;VARS;WARS;WARS2;YARS
hsa00860	Porphyrin and chlorophyll metabolism	http://www.kegg.jp/kegg-bin/show_pathway?hsa00860+7389+574537+10720+7367+7366+54659+3052+9843+54579+2235+210+124454+54575+2058+7390	-0.439594	-1.68567	0.0034904	0.160547	40	./Project_wg_result1645490376_GSEA/hsa00860.png	15	7389;574537;10720;7367;7366;54659;3052;9843;54579;2235;210;124454;54575;2058;7390	ALAD;EARS2;EPRS;FECH;HCCS;HEPH;UGT1A10;UGT1A3;UGT1A5;UGT2A2;UGT2B11;UGT2B15;UGT2B17;UROD;UROS
hsa03430	Mismatch repair	http://www.kegg.jp/kegg-bin/show_pathway?hsa03430+5984+2956+5982+6742+5425+4436+29935+5424+10714+5111+5981	-0.548609	-1.81683	0.00184502	0.0531362	21	./Project_wg_result1645490376_GSEA/hsa03430.png	11	5984;2956;5982;6742;5425;4436;29935;5424;10714;5111;5981	MSH2;MSH6;PCNA;POLD1;POLD2;POLD3;RFC1;RFC2;RFC4;RPA4;SSBP1
hsa03040	Spliceosome	http://www.kegg.jp/kegg-bin/show_pathway?hsa03040+3310+9343+8683+22938+9128+153527+23350+23658+51690+23450+1665+6100+9879+83443+8559+27339+11325+10569+6633+6427+8449+56949+6632+10291+7307+3192+10946+6635+10907+57819+11338+6434+84321+27316+6626+9775+51645+8175+5356+10262+55660+27288+23020+58517+24148+988+220988+3183+26121+3305+6428	-0.409609	-1.89744	0	0.027517	101	./Project_wg_result1645490376_GSEA/hsa03040.png	51	3310;9343;8683;22938;9128;153527;23350;23658;51690;23450;1665;6100;9879;83443;8559;27339;11325;10569;6633;6427;8449;56949;6632;10291;7307;3192;10946;6635;10907;57819;11338;6434;84321;27316;6626;9775;51645;8175;5356;10262;55660;27288;23020;58517;24148;988;220988;3183;26121;3305;6428	CDC5L;DDX42;DDX46;DHX15;DHX16;EFTUD2;EIF4A3;HNRNPA3;HNRNPC;HNRNPU;HSPA1L;HSPA6;LSM2;LSM5;LSM7;PLRG1;PPIL1;PRPF18;PRPF19;PRPF31;PRPF4;PRPF40A;PRPF6;RBM25;RBMX;RBMXL2;RP9;SF3A1;SF3A2;SF3A3;SF3B3;SF3B4;SF3B5;SLU7;SNRNP200;SNRPA;SNRPD1;SNRPD2;SNRPE;SNW1;SRSF2;SRSF3;SRSF9;THOC3;TRA2B;TXNL4A;U2AF1;U2AF2;U2SURP;XAB2;ZMAT2
hsa03020	RNA polymerase	http://www.kegg.jp/kegg-bin/show_pathway?hsa03020+5436+30834+64425+9533+5437+171568+5435+51728+5434+84172+25885+55703+5430+5433+5441+51082	-0.651445	-2.16229	0	0.00189772	23	./Project_wg_result1645490376_GSEA/hsa03020.png	16	5436;30834;64425;9533;5437;171568;5435;51728;5434;84172;25885;55703;5430;5433;5441;51082	POLR1A;POLR1B;POLR1C;POLR1D;POLR1E;POLR2A;POLR2D;POLR2E;POLR2F;POLR2G;POLR2H;POLR2L;POLR3B;POLR3H;POLR3K;ZNRD1
hsa03010	Ribosome	http://www.kegg.jp/kegg-bin/show_pathway?hsa03010+6192+6235+6137+6134+6227+29088+6202+25873+6188+11222+51264+55173+64979+9045+6183+55052+6201+55168+6161+51073+54460+6229+6135+6223+6157+64969+64963+6165+6143+6206+200916+6228+7311+6136+6182+51263	-0.492877	-2.24933	0	0.00189772	90	./Project_wg_result1645490376_GSEA/hsa03010.png	36	6192;6235;6137;6134;6227;29088;6202;25873;6188;11222;51264;55173;64979;9045;6183;55052;6201;55168;6161;51073;54460;6229;6135;6223;6157;64969;64963;6165;6143;6206;200916;6228;7311;6136;6182;51263	MRPL12;MRPL15;MRPL20;MRPL27;MRPL3;MRPL30;MRPL36;MRPL4;MRPS10;MRPS11;MRPS12;MRPS18A;MRPS21;MRPS5;RPL10;RPL11;RPL12;RPL13;RPL14;RPL19;RPL22L1;RPL27A;RPL32;RPL35A;RPL36;RPS12;RPS19;RPS21;RPS23;RPS24;RPS29;RPS3;RPS4Y1;RPS7;RPS8;UBA52

## Sheet: SUDHL10_GO_Cellular_Component
geneSet	description	link	enrichmentScore	normalizedEnrichmentScore	pValue	FDR	size	plotPath	leadingEdgeNum	leadingEdgeId	userId
GO:1905360	GTPase complex	http://amigo.geneontology.org/amigo/term/GO:1905360	0.435238	1.59669	0.016092	0.616486	27	./Project_wg_result1645744380_GSEA/GO_1905360.png	14	54331;2771;9630;2767;346562;2775;2782;2788;2770;2774;2792;55970;2773;2779	GNA11;GNA14;GNAI1;GNAI2;GNAI3;GNAL;GNAO1;GNAT1;GNAT3;GNB1;GNG12;GNG2;GNG7;GNGT1
GO:0030990	intraciliary transport particle	http://amigo.geneontology.org/amigo/term/GO:0030990	0.388516	1.44442	0.0619048	0.898583	27	./Project_wg_result1645744380_GSEA/GO_0030990.png	10	79989;57576;8100;56912;57539;80173;55081;57728;112752;11020	IFT27;IFT43;IFT46;IFT57;IFT74;IFT88;KIF17;TTC26;WDR19;WDR35
GO:0044215	other organism	http://amigo.geneontology.org/amigo/term/GO:0044215	0.375689	1.39906	0.0680751	0.813419	30	./Project_wg_result1645744380_GSEA/GO_0044215.png	9	5297;725;3839;4057;7314;7514;636;6993;3434	BICD1;C4BPB;DYNLT1;IFIT1;KPNA3;LTF;PI4KA;UBB;XPO1
GO:0042827	platelet dense granule	http://amigo.geneontology.org/amigo/term/GO:0042827	0.361872	1.1906	0.235698	0.916931	20	./Project_wg_result1645744380_GSEA/GO_0042827.png	5	10447;3700;7078;1893;3708	ECM1;FAM3C;ITIH4;ITPR1;TIMP3
GO:0010008	endosome membrane	http://amigo.geneontology.org/amigo/term/GO:0010008	0.198208	1.17316	0.0412698	0.930734	432	./Project_wg_result1645744380_GSEA/GO_0010008.png	82	3122;54918;51135;1211;30845;51028;79156;9135;84292;80762;114883;3127;23673;2043;11085;929;9559;7314;338;3949;7099;51510;5371;10542;51160;3996;24141;150684;118429;926;23621;28956;6861;57231;219931;3916;10938;57535;29984;2890;55697;55745;118442;157807;26276;51104;373509;63971;535;25777;3654;124460;30846;117584;30844;55283;54602;9528;10040;26872;7855;51107;55920;5873;148022;6490;55851;51201;79643;15…	ABHD17B;ADAM30;ANTXR2;AP5M1;APH1A;APOB;ATP6V0A1;ATP6V0D2;ATP6V0E2;BACE1;CD14;CD8B;CHMP5;CHMP6;CLTA;CLVS1;CMTM6;COMMD1;EGFR;EHD1;EHD2;EHD3;EHD4;EPHA4;EPHA8;FZD5;GPR62;GRIA1;HLA-DOB;HLA-DRA;HLA-DRB5;IRAK1;IRAK4;KIAA0319;KIAA1324;KIF13A;LAMP1;LAMP5;LAMTOR2;LAMTOR5;LDLR;LLGL1;MCOLN3;NCSTN;NDFIP1;NDFIP2;OSBPL9;PLEKHF1;PMEL;PML;PSENEN;RAB27A;RABEP1;RABGEF1;RCC2;RFFL;RHOD;SLC11A1;SNX14;SNX20;SPPL2A;STEA…
GO:0071782	endoplasmic reticulum tubular network	http://amigo.geneontology.org/amigo/term/GO:0071782	0.359536	1.16701	0.238426	0.883905	18	./Project_wg_result1645744380_GSEA/GO_0071782.png	4	9854;25923;57142;51062	ATL1;ATL3;C2CD2L;RTN4
GO:0032994	protein-lipid complex	http://amigo.geneontology.org/amigo/term/GO:0032994	0.290263	1.15662	0.240695	0.871026	37	./Project_wg_result1645744380_GSEA/GO_0032994.png	13	51449;338;3949;319;1071;336;55911;51599;335;7436;3931;341;350	APOA1;APOA2;APOB;APOBR;APOC1;APOF;APOH;CETP;LCAT;LDLR;LSR;PCYOX1;VLDLR
GO:0031091	platelet alpha granule	http://amigo.geneontology.org/amigo/term/GO:0031091	0.236531	1.13367	0.230769	0.930954	88	./Project_wg_result1645744380_GSEA/GO_0031091.png	18	54863;213;5005;2621;7114;51368;6814;81;51571;12;26276;7424;6812;22915;3479;334;2244;2335	ACTN4;ALB;APLP2;FAM49B;FGB;FN1;GAS6;IGF1;MMRN1;ORM2;SERPINA3;STXBP1;STXBP3;TEX264;TMSB4X;TOR4A;VEGFC;VPS33B
GO:0005802	trans-Golgi network	http://amigo.geneontology.org/amigo/term/GO:0005802	0.140484	0.768236	0.974648	0.965963	209	./Project_wg_result1645744380_GSEA/GO_0005802.png	24	3122;1211;762;400;3127;55773;10466;636;3996;57511;23621;8674;9712;57535;11154;157807;27236;63971;25825;163882;84725;2800;29058;10053	AP1M2;AP4S1;ARFIP1;ARL1;BACE1;BACE2;BICD1;CA4;CLTA;CLVS1;CNST;COG5;COG6;GOLGA1;HLA-DRA;HLA-DRB5;KIAA1324;KIF13A;LLGL1;PLEKHA8;TBC1D23;TMEM230;USP6NL;VAMP4
GO:0098793	presynapse	http://amigo.geneontology.org/amigo/term/GO:0098793	0.125343	0.760084	1	0.957486	466	./Project_wg_result1645744380_GSEA/GO_0098793.png	115	1129;1211;114088;1393;8506;8825;6856;1487;1500;23673;2043;27255;24141;29993;796;6814;6860;10567;23621;23191;6861;1488;2002;8674;3916;79641;6582;6536;2890;3742;51399;23285;7732;27020;53942;6812;200933;6449;3359;8492;1007;5100;339302;203190;5179;4504;29058;51107;84937;9379;9001;5368;6570;115207;22999;10814;1006;7399;4763;23385;22854;2555;6530;2550;57586;491;10882;3673;645;84966;401190;1948;10815;11…	AAK1;ADORA1;APBA2;APBB1;APH1A;ATP2B2;ATP6V1B1;BACE1;BLVRB;C1QL1;CALCA;CDH8;CDH9;CHRM2;CLCN3;CLTA;CNTN5;CNTN6;CNTNAP1;COPS4;CPLX1;CPLX2;CPLX4;CRHBP;CTBP1;CTBP2;CTNND1;CYFIP1;DRD1;DRD2;EFNB2;ELK1;EPHA4;ERC2;FBXL20;FBXO45;GABBR1;GABRA2;GHRH;GRIA1;GRIK3;HAP1;HTR3A;IGSF21;ITGA2;KCNA6;KCNC2;KCNH1;KCTD12;KCTD16;KIAA1107;LAMP1;LAMP5;LGI3;LIN7A;MCTP1;MFF;MT3;NAAA;NCSTN;NF1;NPTN;NRXN2;NTNG1;NTSR1;P2RX4;PAC…
GO:0032993	protein-DNA complex	http://amigo.geneontology.org/amigo/term/GO:0032993	-0.352468	-1.73057	0	0.0254599	134	./Project_wg_result1645744380_GSEA/GO_0032993.png	46	80169;55506;126961;3014;50485;1388;27339;6908;5437;7709;3020;100134934;9555;3009;2353;4149;3018;142;5425;5893;6654;25913;2073;5356;29980;29935;6934;255626;2071;4796;5424;2967;10714;5111;4780;7013;3015;4869;121504;988;3010;23512;8345;51659;2547;23595	ATF6B;CDC5L;CTC1;DONSON;ERCC3;ERCC5;FOS;GINS2;GTF2H3;H2AFX;H2AFY;H2AFY2;H2AFZ;H3F3A;HIST1H1B;HIST1H1T;HIST1H2BA;HIST1H2BB;HIST1H2BH;HIST2H3C;HIST4H4;MAX;NFE2L2;NPM1;ORC3;PARP1;PCNA;PLRG1;POLD1;POLD2;POLD3;POLR2H;POT1;PRPF19;RAD52;RPA4;SMARCAL1;SOS1;SUZ12;TBP;TCF7L2;TEN1;TERF1;TONSL;XRCC6;ZBTB17
GO:0030684	preribosome	http://amigo.geneontology.org/amigo/term/GO:0030684	-0.415747	-1.73628	0.00172712	0.0274705	61	./Project_wg_result1645744380_GSEA/GO_0030684.png	24	10607;79050;81887;10969;55813;83732;10813;28987;65083;54663;55759;2091;23212;6201;56342;9790;11103;10885;55127;23246;79954;51388;9136;27341	BMS1;BOP1;EBNA1BP2;FBL;HEATR1;KRR1;LAS1L;NIP7;NOB1;NOC4L;NOL10;NOL6;PPAN;RIOK1;RPS7;RRP7A;RRP9;RRS1;TBL3;UTP14A;UTP6;WDR12;WDR3;WDR74
GO:0005759	mitochondrial matrix	http://amigo.geneontology.org/amigo/term/GO:0005759	-0.314075	-1.75495	0	0.0255125	393	./Project_wg_result1645744380_GSEA/GO_0005759.png	120	5888;9361;51116;441024;51102;91574;54516;55157;51805;4720;7818;10295;55794;708;3028;10922;23438;3418;7915;29088;51650;3032;6742;3421;374291;2271;7417;166785;2066;50;51095;6188;402;22868;2232;26284;2954;23568;11222;51264;57107;3155;80308;387787;5091;55173;64979;26589;116540;3419;6464;90480;84693;55379;25973;25902;28957;5160;56945;6183;55052;64216;92259;55168;64951;201973;5625;79587;9238;128308;593…	ACO2;AK4;ALDH5A1;ARL2;ARL2BP;BCKDHA;BCKDK;C12orf65;C1QBP;CARS2;CHCHD1;COQ3;DAP3;DARS2;DDX28;DHTKD1;DIMT1;DTYMK;EARS2;ERAL1;ERBB4;FASTK;FASTKD2;FDXR;FECH;FH;FLAD1;GADD45GIP1;GLRX2;GOT2;GRPEL1;GSTZ1;HADHB;HARS2;HMGCL;HSD17B10;IDH2;IDH3A;IDH3G;LARS2;LIAS;LIPT2;LONP1;LRRC59;MCEE;MDH2;ME2;MECR;MIPEP;MLYCD;MMAA;MRPL12;MRPL15;MRPL20;MRPL27;MRPL3;MRPL30;MRPL36;MRPL4;MRPL42;MRPL43;MRPL46;MRPL47;MRPL51;MRP…
GO:0005657	replication fork	http://amigo.geneontology.org/amigo/term/GO:0005657	-0.424326	-1.77218	0.00171821	0.024498	57	./Project_wg_result1645744380_GSEA/GO_0005657.png	25	84083;3014;50485;5984;80119;27339;5982;5889;54465;5425;2073;5356;29980;56852;29935;54962;55388;4796;5424;10714;5111;5981;988;9031;51659	BAZ1B;CDC5L;DONSON;ERCC5;ETAA1;GINS2;H2AFX;MCM10;PCNA;PIF1;PLRG1;POLD1;POLD2;POLD3;PRPF19;RAD18;RAD51C;RFC1;RFC2;RFC4;RPA4;SMARCAL1;TIPIN;TONSL;ZRANB3
GO:0009295	nucleoid	http://amigo.geneontology.org/amigo/term/GO:0009295	-0.502024	-1.83801	0.00179856	0.0143782	32	./Project_wg_result1645744380_GSEA/GO_0009295.png	15	22907;9361;55794;3032;6742;7417;22868;55379;64216;7019;5442;292;6832;7284;6472	DDX28;DHX30;FASTKD2;HADHB;LONP1;LRRC59;POLRMT;SHMT2;SLC25A5;SSBP1;SUPV3L1;TFAM;TFB2M;TUFM;VDAC2
GO:0098687	chromosomal region	http://amigo.geneontology.org/amigo/term/GO:0098687	-0.340917	-1.83948	0	0.0172538	275	./Project_wg_result1645744380_GSEA/GO_0098687.png	97	8520;5048;6396;80169;79723;1642;8243;55506;2237;5888;9212;3014;5905;8563;5514;1059;10671;80119;10735;10111;23310;197370;3619;79677;11258;7756;10615;3020;100134934;22955;64858;5314;79023;9555;3192;54780;4751;10274;1111;55226;3018;84321;142;100527963;23047;324;84464;9025;4436;80152;5527;4999;25913;84516;699;51750;11335;10734;6990;29935;10540;4176;157570;255626;7175;83540;10428;5424;10910;5111;84643…	APC;ATR;AURKA;AURKB;BAZ1B;BIRC5;BUB1;CBX3;CDT1;CENPB;CENPI;CENPT;CFDP1;CHAMP1;CHEK1;CTC1;DCLRE1B;DCTN2;DCTN3;DCTN5;DCTN6;DDB1;DSN1;DYNLL1;DYNLT3;ERCC4;ESCO2;FEN1;H2AFX;H2AFY;H2AFY2;H3F3A;HAT1;HIST1H2BA;HIST1H2BB;HIST4H4;HMBOX1;HNRNPU;INCENP;KIF2B;KNTC1;MCM7;MSH2;NAT10;NCAPD3;NCAPG;NDC80;NEK2;NSMCE1;NSMCE4A;NUF2;NUP37;NUP98;ORC2;ORC3;PAFAH1B1;PARP1;PCNA;PDS5B;PIF1;PKHD1;PMF1-BGLAP;POLD1;POT1;PPP1R…
GO:0005681	spliceosomal complex	http://amigo.geneontology.org/amigo/term/GO:0005681	-0.38191	-1.87845	0	0.0126248	139	./Project_wg_result1645744380_GSEA/GO_0005681.png	64	9343;55954;22938;9128;153527;23658;6936;51690;26986;58509;91603;23450;1665;10625;83443;8559;27339;10569;6633;8449;56949;6632;55285;79622;10291;3192;1153;10946;6635;10907;57819;22913;55015;11338;6434;7536;27238;11066;27316;10250;6626;9775;51645;3189;8175;5356;6009;8899;10262;55660;27288;57794;23020;10283;50804;51631;24148;988;220988;22828;3183;26121;58155;3550	CACTIN;CDC5L;CIRBP;CWC27;DHX15;DHX16;EFTUD2;EIF4A3;GCFC2;GPKOW;HNRNPA3;HNRNPC;HNRNPH3;HNRNPU;IK;IVNS1ABP;LSM2;LSM5;LSM7;LUC7L2;MYEF2;PABPC1;PLRG1;PPIL1;PRPF18;PRPF19;PRPF31;PRPF39;PRPF4;PRPF40A;PRPF4B;PRPF6;PTBP2;RALY;RBM41;RBMX;RBMXL2;RHEB;SCAF8;SF1;SF3A1;SF3A2;SF3A3;SF3B3;SF3B4;SF3B5;SLU7;SNRNP200;SNRNP25;SNRNP35;SNRPA;SNRPD1;SNRPD2;SNRPE;SNW1;SRRM1;SUGP1;TRA2B;TXNL4A;U2AF2;XAB2;ZMAT2;ZMAT5;ZNF…
GO:0098798	mitochondrial protein complex	http://amigo.geneontology.org/amigo/term/GO:0098798	-0.369485	-1.90535	0	0.0119234	189	./Project_wg_result1645744380_GSEA/GO_0098798.png	68	90550;51116;91574;4720;7818;10295;26517;3028;4713;29088;51650;374291;4695;4725;7384;11222;100188893;51264;55173;64979;26589;116540;4715;4707;28957;56945;6183;55052;55669;100287932;92259;55168;64951;9377;128308;593;4702;6392;84545;4708;51073;28973;54460;84303;28977;4701;51258;118487;51025;64969;5442;64963;6390;126328;1329;400916;4710;51079;10989;6832;64949;116541;4729;80273;84701;57129;6182;51263	BCKDHA;BCKDK;C12orf65;CHCHD1;CHCHD10;CHCHD6;COX4I2;COX5A;COX5B;DAP3;GRPEL1;HSD17B10;IMMT;MCU;MFN1;MRPL12;MRPL15;MRPL20;MRPL27;MRPL3;MRPL30;MRPL36;MRPL4;MRPL42;MRPL43;MRPL46;MRPL47;MRPL51;MRPL53;MRPL54;MRPL55;MRPS10;MRPS11;MRPS12;MRPS18A;MRPS18B;MRPS2;MRPS21;MRPS22;MRPS24;MRPS26;MRPS28;MRPS33;MRPS36;MRPS5;NDUFA11;NDUFA13;NDUFA2;NDUFA7;NDUFA8;NDUFB1;NDUFB2;NDUFB4;NDUFB7;NDUFB9;NDUFS2;NDUFS5;NDUFS7;…
GO:0005743	mitochondrial inner membrane	http://amigo.geneontology.org/amigo/term/GO:0005743	-0.34409	-1.91705	0	0.017359	365	./Project_wg_result1645744380_GSEA/GO_0005743.png	155	4716;26164;4718;7386;65993;91689;788;1373;115209;100137049;80303;54902;4711;4705;9131;9801;5498;55863;23456;65080;6714;64981;80024;1327;8402;51629;740;55572;9997;4704;54977;8034;5663;1468;1537;54675;598;28976;7388;114971;90550;8834;51116;115286;441024;51295;150209;51805;4720;93058;7818;5250;26517;8604;4713;51312;29088;51650;58510;3032;22;374291;4695;116228;4725;6188;2232;26284;7384;1384;11222;512…	ABCB10;ABCB7;ABCB8;ACAD9;AIFM1;AIFM3;AURKAIP1;BCL2L1;CABS1;CHCHD1;CHCHD10;CHCHD6;COA1;COQ10A;COQ3;COX18;COX20;COX4I1;COX4I2;COX5A;COX5B;COX6B1;COX8A;CPS1;CRAT;CRLS1;CYC1;DAP3;DHODH;ECSIT;EFHD1;ERAL1;EXOG;FDXR;FECH;FOXRED1;GOT2;GRPEL1;HADHB;HCCS;HIGD2A;HSD3B1;IMMT;LETM1;MCU;MRPL12;MRPL15;MRPL19;MRPL20;MRPL27;MRPL3;MRPL30;MRPL34;MRPL36;MRPL4;MRPL42;MRPL43;MRPL44;MRPL46;MRPL47;MRPL49;MRPL51;MRPL53;M…
GO:0005840	ribosome	http://amigo.geneontology.org/amigo/term/GO:0005840	-0.471705	-2.39226	0	0	170	./Project_wg_result1645744380_GSEA/GO_0005840.png	71	7818;25929;6192;64745;6235;6137;6134;1938;8667;6227;29088;51650;8260;6202;25873;6188;11222;7536;51264;55173;64979;9045;4690;26589;116540;90480;54998;28957;56945;6183;55052;6201;6838;92259;51649;55168;23;64951;6161;128308;84545;51073;28973;54460;10891;6229;28977;6135;6223;4701;6157;51258;118487;821;64969;64963;5610;6165;1654;6730;6143;6206;200916;64949;116541;6228;7311;6136;57129;6182;51263	ABCF1;AURKAIP1;CANX;CHCHD1;DAP3;DDX3X;EEF2;EIF2AK2;EIF3H;GADD45GIP1;GEMIN5;METTL17;MRPL12;MRPL15;MRPL20;MRPL27;MRPL3;MRPL30;MRPL36;MRPL4;MRPL42;MRPL43;MRPL46;MRPL47;MRPL51;MRPL53;MRPL54;MRPL55;MRPS10;MRPS11;MRPS12;MRPS18A;MRPS18B;MRPS21;MRPS22;MRPS23;MRPS24;MRPS26;MRPS28;MRPS33;MRPS36;MRPS5;NAA10;NCK1;NDUFA7;PPARGC1A;RPL10;RPL11;RPL12;RPL13;RPL14;RPL19;RPL22L1;RPL27A;RPL32;RPL35A;RPL36;RPS12;RPS1…

## Sheet: U2932_Pathway_KEGG
geneSet	description	link	enrichmentScore	normalizedEnrichmentScore	pValue	FDR	size	plotPath	leadingEdgeNum	leadingEdgeId	userId
hsa05032	Morphine addiction	http://www.kegg.jp/kegg-bin/show_pathway?hsa05032+2561+2792+2787+5578+2570+2869+5150+2771+2557+3763+2770+5144+5567+2773+2790+113+114+5143+2563+134+2550+2569+2786+10846+2560+9568+2785	0.353323	1.83575	0	0.352042	87	./Project_wg_result1645493222_GSEA/hsa05032.png	27	2561;2792;2787;5578;2570;2869;5150;2771;2557;3763;2770;5144;5567;2773;2790;113;114;5143;2563;134;2550;2569;2786;10846;2560;9568;2785	ADCY7;ADCY8;ADORA1;GABBR1;GABBR2;GABRA4;GABRB1;GABRB2;GABRD;GABRR1;GABRR2;GNAI1;GNAI2;GNAI3;GNG10;GNG3;GNG4;GNG5;GNGT1;GRK5;KCNJ6;PDE10A;PDE4C;PDE4D;PDE7A;PRKACB;PRKCA
hsa05321	Inflammatory bowel disease (IBD)	http://www.kegg.jp/kegg-bin/show_pathway?hsa05321+3606+7124+4790+3561+4088+64127+7099+3123+3586+3111+7097+3593+2625+50615+30009+149233+7040+3595+6772+112744+8809+6774+4087+3594+6097	0.378979	1.79016	0	0.253877	63	./Project_wg_result1645493222_GSEA/hsa05321.png	25	3606;7124;4790;3561;4088;64127;7099;3123;3586;3111;7097;3593;2625;50615;30009;149233;7040;3595;6772;112744;8809;6774;4087;3594;6097	GATA3;HLA-DOA;HLA-DRB1;IL10;IL12B;IL12RB1;IL12RB2;IL17F;IL18;IL18R1;IL21R;IL23R;IL2RG;NFKB1;NOD2;RORC;SMAD2;SMAD3;STAT1;STAT3;TBX21;TGFB1;TLR2;TLR4;TNF
hsa04727	GABAergic synapse	http://www.kegg.jp/kegg-bin/show_pathway?hsa04727+2561+2792+2787+5578+2570+2771+2557+81539+3763+9001+2770+778+6714+5567+2773+2790+113+114+776+2563+2550+2569+2786+11337+2560+9568+2785+6538	0.349526	1.76908	0	0.205358	86	./Project_wg_result1645493222_GSEA/hsa04727.png	28	2561;2792;2787;5578;2570;2771;2557;81539;3763;9001;2770;778;6714;5567;2773;2790;113;114;776;2563;2550;2569;2786;11337;2560;9568;2785;6538	ADCY7;ADCY8;CACNA1D;CACNA1F;GABARAP;GABBR1;GABBR2;GABRA4;GABRB1;GABRB2;GABRD;GABRR1;GABRR2;GNAI1;GNAI2;GNAI3;GNG10;GNG3;GNG4;GNG5;GNGT1;HAP1;KCNJ6;PRKACB;PRKCA;SLC38A1;SLC6A11;SRC
hsa04621	NOD-like receptor signaling pathway	http://www.kegg.jp/kegg-bin/show_pathway?hsa04621+3606+1508+2919+7124+9447+84168+4790+5594+3441+114548+29110+5601+440068+7297+9140+3709+330+10628+55072+64127+7099+9927+51393+11035	0.271845	1.62233	0	0.36626	160	./Project_wg_result1645493222_GSEA/hsa04621.png	24	3606;1508;2919;7124;9447;84168;4790;5594;3441;114548;29110;5601;440068;7297;9140;3709;330;10628;55072;64127;7099;9927;51393;11035	AIM2;ANTXR1;ATG12;BIRC3;CARD17;CTSB;CXCL1;IFNA4;IL18;ITPR2;MAPK1;MAPK9;MFN2;NFKB1;NLRP3;NOD2;RIPK3;RNF31;TBK1;TLR4;TNF;TRPV2;TXNIP;TYK2
hsa04926	Relaxin signaling pathway	http://www.kegg.jp/kegg-bin/show_pathway?hsa04926+2792+2787+5578+4790+5594+1906+2771+51289+59+5601+4088+5291+1282+7424+2770+4842+6714+5567+2773+3640+3265+7048+2790+113+114+1388+7040+5293+1287+4312+1956+2786+5894+2785+6464+4087+117579+6655	0.291484	1.60733	0.0102564	0.340477	128	./Project_wg_result1645493222_GSEA/hsa04926.png	38	2792;2787;5578;4790;5594;1906;2771;51289;59;5601;4088;5291;1282;7424;2770;4842;6714;5567;2773;3640;3265;7048;2790;113;114;1388;7040;5293;1287;4312;1956;2786;5894;2785;6464;4087;117579;6655	ACTA2;ADCY7;ADCY8;ATF6B;COL4A1;COL4A5;EDN1;EGFR;GNAI1;GNAI2;GNAI3;GNG10;GNG3;GNG4;GNG5;GNGT1;HRAS;INSL3;MAPK1;MAPK9;MMP1;NFKB1;NOS1;PIK3CB;PIK3CD;PRKACB;PRKCA;RAF1;RLN3;RXFP3;SHC1;SMAD2;SMAD3;SOS2;SRC;TGFB1;TGFBR2;VEGFC
hsa05146	Amoebiasis	http://www.kegg.jp/kegg-bin/show_pathway?hsa05146+2919+7124+5578+4790+5272+5291+1282+5275+7099+5567+81+2774+836+3586+7097+3593+1437+5273+7040+5293+3909+1287+10319	0.304491	1.5662	0.00416667	0.384442	92	./Project_wg_result1645493222_GSEA/hsa05146.png	23	2919;7124;5578;4790;5272;5291;1282;5275;7099;5567;81;2774;836;3586;7097;3593;1437;5273;7040;5293;3909;1287;10319	ACTN4;CASP3;COL4A1;COL4A5;CSF2;CXCL1;GNAL;IL10;IL12B;LAMA3;LAMC3;NFKB1;PIK3CB;PIK3CD;PRKACB;PRKCA;SERPINB10;SERPINB13;SERPINB9;TGFB1;TLR2;TLR4;TNF
hsa05145	Toxoplasmosis	http://www.kegg.jp/kegg-bin/show_pathway?hsa05145+7124+4790+5594+2771+5601+7297+3949+112401+330+2770+7099+3587+2773+23533+836+3123+3586+3111+7097+3593+3588+3717+4261+7040+3909+10319+240+959+6772+596+3654+3305+6774+7189	0.294504	1.56256	0.00473934	0.345061	106	./Project_wg_result1645493222_GSEA/hsa05145.png	34	7124;4790;5594;2771;5601;7297;3949;112401;330;2770;7099;3587;2773;23533;836;3123;3586;3111;7097;3593;3588;3717;4261;7040;3909;10319;240;959;6772;596;3654;3305;6774;7189	ALOX5;BCL2;BIRC3;BIRC8;CASP3;CD40LG;CIITA;GNAI1;GNAI2;GNAI3;HLA-DOA;HLA-DRB1;HSPA1L;IL10;IL10RA;IL10RB;IL12B;IRAK1;JAK2;LAMA3;LAMC3;LDLR;MAPK1;MAPK9;NFKB1;PIK3R5;STAT1;STAT3;TGFB1;TLR2;TLR4;TNF;TRAF6;TYK2
hsa05142	Chagas disease (American trypanosomiasis)	http://www.kegg.jp/kegg-bin/show_pathway?hsa05142+916+7124+4790+5594+2771+5601+4088+5291+5519+2770+7099+2773+712+2774+3586+7097+7048+5516+3456+3593+8772+5520+7040+5293+6348+54106+3654+5522+4087+7189	0.286296	1.52521	0.00456621	0.400561	97	./Project_wg_result1645493222_GSEA/hsa05142.png	30	916;7124;4790;5594;2771;5601;4088;5291;5519;2770;7099;2773;712;2774;3586;7097;7048;5516;3456;3593;8772;5520;7040;5293;6348;54106;3654;5522;4087;7189	C1QA;CCL3;CD3E;FADD;GNAI1;GNAI2;GNAI3;GNAL;IFNB1;IL10;IL12B;IRAK1;MAPK1;MAPK9;NFKB1;PIK3CB;PIK3CD;PPP2CB;PPP2R1B;PPP2R2A;PPP2R2C;SMAD2;SMAD3;TGFB1;TGFBR2;TLR2;TLR4;TLR9;TNF;TRAF6
hsa00532	Glycosaminoglycan biosynthesis	http://www.kegg.jp/kegg-bin/show_pathway?hsa00532+50515+29940+9469+166012+56548+26229+54480+51363+64132+64131+55454	0.415952	1.49379	0.0771429	0.405741	20	./Project_wg_result1645493222_GSEA/hsa00532.png	11	50515;29940;9469;166012;56548;26229;54480;51363;64132;64131;55454	B3GAT3;CHPF2;CHST11;CHST13;CHST15;CHST3;CHST7;CSGALNACT2;DSE;XYLT1;XYLT2
hsa04726	Serotonergic synapse	http://www.kegg.jp/kegg-bin/show_pathway?hsa04726+2561+2792+2787+5578+5594+2771+3763+247+3709+2770+778+5567+260293+2773+1565+836+1557+3265+2790+776+240+3354+3751+2786+5894+2560+2785+5743+8681+5321+4129	0.264721	1.48786	0	0.38688	112	./Project_wg_result1645493222_GSEA/hsa04726.png	31	2561;2792;2787;5578;5594;2771;3763;247;3709;2770;778;5567;260293;2773;1565;836;1557;3265;2790;776;240;3354;3751;2786;5894;2560;2785;5743;8681;5321;4129	ALOX15B;ALOX5;CACNA1D;CACNA1F;CASP3;CYP2C19;CYP2D6;CYP4X1;GABRB1;GABRB2;GNAI1;GNAI2;GNAI3;GNG10;GNG3;GNG4;GNG5;GNGT1;HRAS;HTR1E;ITPR2;JMJD7-PLA2G4B;KCND2;KCNJ6;MAOB;MAPK1;PLA2G4A;PRKACB;PRKCA;PTGS2;RAF1
hsa00450	Selenocompound metabolism	http://www.kegg.jp/kegg-bin/show_pathway?hsa00450+51091+51540+11185+9060+4548+4141+22929+22928+92935	-0.740793	-2.14994	0	0.000149	14	./Project_wg_result1645493222_GSEA/hsa00450.png	9	51091;51540;11185;9060;4548;4141;22929;22928;92935	INMT;MARS;MARS2;MTR;PAPSS2;SCLY;SEPHS1;SEPHS2;SEPSECS
hsa03020	RNA polymerase	http://www.kegg.jp/kegg-bin/show_pathway?hsa03020+5437+5436+25885+5433+9533+10623+171568+84172+221830+5432+5435+11128+55703+64425+51728+55718+5430	-0.629541	-2.16021	0	8.28e-05	26	./Project_wg_result1645493222_GSEA/hsa03020.png	17	5437;5436;25885;5433;9533;10623;171568;84172;221830;5432;5435;11128;55703;64425;51728;55718;5430	POLR1A;POLR1B;POLR1C;POLR1E;POLR2A;POLR2C;POLR2D;POLR2F;POLR2G;POLR2H;POLR3A;POLR3B;POLR3C;POLR3E;POLR3H;POLR3K;TWISTNB
hsa03013	RNA transport	http://www.kegg.jp/kegg-bin/show_pathway?hsa03013+8661+55916+53371+4928+1973+3837+55746+10557+5901+79897+4927+8662+6396+8669+51808+1967+57510+60528+9775+7919+348995+10248+10073+10940+5411+8086+728343+728689+10775+9631+3646+1977+96764+8894+1981+65109+8480+10189+50628+81929+9972+10921+9984+1915+5905+79902+10284+55706+8667+80145+5976+51095+9939	-0.455873	-2.20272	0	9.31e-05	152	./Project_wg_result1645493222_GSEA/hsa03013.png	53	8661;55916;53371;4928;1973;3837;55746;10557;5901;79897;4927;8662;6396;8669;51808;1967;57510;60528;9775;7919;348995;10248;10073;10940;5411;8086;728343;728689;10775;9631;3646;1977;96764;8894;1981;65109;8480;10189;50628;81929;9972;10921;9984;1915;5905;79902;10284;55706;8667;80145;5976;51095;9939	AAAS;ALYREF;DDX39B;EEF1A1;EIF2B1;EIF2S2;EIF3A;EIF3B;EIF3CL;EIF3E;EIF3H;EIF3J;EIF4A1;EIF4A3;EIF4E;EIF4G1;ELAC2;GEMIN4;KPNB1;NDC1;NUP133;NUP153;NUP155;NUP43;NUP54;NUP85;NUP88;NUP98;NXF2B;NXT2;PHAX;PNN;POP1;POP4;POP7;RAE1;RAN;RANGAP1;RBM8A;RNPS1;RPP21;RPP38;SAP18;SEC13;SEH1L;SNUPN;TGS1;THOC1;THOC7;TRNT1;UPF1;UPF3B;XPO5
hsa03060	Protein export	http://www.kegg.jp/kegg-bin/show_pathway?hsa03060+90701+83943+7095+58477+6729+60559+6727+23480+6728+6726+29927+6730	-0.676083	-2.21815	0	0	22	./Project_wg_result1645493222_GSEA/hsa03060.png	12	90701;83943;7095;58477;6729;60559;6727;23480;6728;6726;29927;6730	IMMP2L;SEC11C;SEC61A1;SEC61G;SEC62;SPCS3;SRP14;SRP19;SRP54;SRP68;SRP9;SRPRB
hsa05110	Vibrio cholerae infection	http://www.kegg.jp/kegg-bin/show_pathway?hsa05110+535+245973+51606+11014+523+527+5568+5336+23480+60+245972+526+529+29927+9296+9114	-0.573236	-2.24246	0	0	49	./Project_wg_result1645493222_GSEA/hsa05110.png	16	535;245973;51606;11014;523;527;5568;5336;23480;60;245972;526;529;29927;9296;9114	ACTB;ATP6V0A1;ATP6V0C;ATP6V0D1;ATP6V0D2;ATP6V1A;ATP6V1B2;ATP6V1C2;ATP6V1E1;ATP6V1F;ATP6V1H;KDELR2;PLCG2;PRKACG;SEC61A1;SEC61G
hsa00970	Aminoacyl-tRNA biosynthesis	http://www.kegg.jp/kegg-bin/show_pathway?hsa00970+23395+25973+80222+3376+123263+51091+2193+124454+7407+7453+8565+5859+283459+10667+51520+55278+4141+57505+55157+2617+2058+57176+92935+51067+79587	-0.606271	-2.29055	0	0	40	./Project_wg_result1645493222_GSEA/hsa00970.png	25	23395;25973;80222;3376;123263;51091;2193;124454;7407;7453;8565;5859;283459;10667;51520;55278;4141;57505;55157;2617;2058;57176;92935;51067;79587	AARS2;CARS2;DARS2;EARS2;EPRS;FARS2;FARSA;GARS;GATC;IARS;LARS;LARS2;MARS;MARS2;MTFMT;PARS2;QARS;QRSL1;SEPSECS;TARS2;VARS;VARS2;WARS;YARS;YARS2
hsa00190	Oxidative phosphorylation	http://www.kegg.jp/kegg-bin/show_pathway?hsa00190+535+245973+51606+4716+523+4707+4722+4710+4723+6389+527+4713+7381+4725+4708+4694+7385+4718+4706+4696+4700+1329+1327+245972+1345+526+529+1352+4697+9296+9114	-0.517447	-2.32201	0	0	99	./Project_wg_result1645493222_GSEA/hsa00190.png	31	535;245973;51606;4716;523;4707;4722;4710;4723;6389;527;4713;7381;4725;4708;4694;7385;4718;4706;4696;4700;1329;1327;245972;1345;526;529;1352;4697;9296;9114	ATP6V0A1;ATP6V0C;ATP6V0D1;ATP6V0D2;ATP6V1A;ATP6V1B2;ATP6V1C2;ATP6V1E1;ATP6V1F;ATP6V1H;COX10;COX4I1;COX5B;COX6C;NDUFA1;NDUFA3;NDUFA4;NDUFA6;NDUFAB1;NDUFB1;NDUFB10;NDUFB2;NDUFB4;NDUFB7;NDUFC2;NDUFS3;NDUFS5;NDUFV1;SDHA;UQCRB;UQCRC2
hsa03008	Ribosome biogenesis in eukaryotes	http://www.kegg.jp/kegg-bin/show_pathway?hsa03008+10557+5901+55781+6949+9790+10528+10248+4931+10940+55131+728343+55226+65083+3692+55127+10775+23160+134430+10607+84128+2091+51077+1736+29889+10885+23195+23560+55651+22803+26354	-0.570035	-2.43247	0	0	68	./Project_wg_result1645493222_GSEA/hsa03008.png	30	10557;5901;55781;6949;9790;10528;10248;4931;10940;55131;728343;55226;65083;3692;55127;10775;23160;134430;10607;84128;2091;51077;1736;29889;10885;23195;23560;55651;22803;26354	BMS1;DKC1;EIF6;FBL;FCF1;GNL2;GNL3;GTPBP4;HEATR1;MDN1;NAT10;NHP2;NOL6;NOP56;NVL;NXF2B;POP1;POP4;POP7;RAN;RBM28;RIOK2;RPP38;TBL3;TCOF1;WDR3;WDR36;WDR43;WDR75;XRN2
hsa03040	Spliceosome	http://www.kegg.jp/kegg-bin/show_pathway?hsa03040+10450+1665+57819+22938+8175+153527+6100+6434+3306+8683+10523+25766+7307+25804+9092+10569+10907+23450+9775+5356+7919+6626+6627+23020+10291+4670+3192+56949+9785+10713+9416+26121+6636+6625+10772+27339+55119+6432+3178+10946+83443+10189+9343+6633+56259+8559+6634+11157+22827+9984+10992+6427+6629+27316+10286+84844+6637+55696+84991+51645+9939+84950+10594	-0.580124	-2.6981	0	0	117	./Project_wg_result1645493222_GSEA/hsa03040.png	63	10450;1665;57819;22938;8175;153527;6100;6434;3306;8683;10523;25766;7307;25804;9092;10569;10907;23450;9775;5356;7919;6626;6627;23020;10291;4670;3192;56949;9785;10713;9416;26121;6636;6625;10772;27339;55119;6432;3178;10946;83443;10189;9343;6633;56259;8559;6634;11157;22827;9984;10992;6427;6629;27316;10286;84844;6637;55696;84991;51645;9939;84950;10594	ALYREF;BCAS2;CHERP;CTNNBL1;DDX23;DDX39B;DHX15;DHX38;EFTUD2;EIF4A3;HNRNPA1;HNRNPM;HNRNPU;HSPA2;LSM2;LSM4;LSM6;PHF5A;PLRG1;PPIE;PPIL1;PRPF18;PRPF19;PRPF31;PRPF38A;PRPF38B;PRPF40B;PRPF8;PUF60;RBM17;RBM22;RBM8A;RBMX;RP9;SART1;SF3A1;SF3A2;SF3A3;SF3B2;SF3B3;SF3B5;SLU7;SNRNP200;SNRNP70;SNRPA;SNRPA1;SNRPB2;SNRPD2;SNRPD3;SNRPF;SNRPG;SNW1;SRSF10;SRSF2;SRSF7;SRSF9;THOC1;TRA2B;TXNL4A;U2AF1;USP39;XAB2;ZMAT2
hsa03010	Ribosome	http://www.kegg.jp/kegg-bin/show_pathway?hsa03010+6235+140801+6146+6124+140032+6192+9045+124995+51023+6188+6143+6227+51081+6141+11224+6193+64960+65008+3921+6182+6217+9349+6209+9801+6202+6173+55173+64981+55052+2197+6155+219927+7311+6137+200916+6157+6205+25873+6142+65005+51021+65003+10573+6123+6154+63875+6168+6229+6222+6134+6150+6224+6201+29088+6132+6206+28998	-0.601333	-2.79003	0	0	112	./Project_wg_result1645493222_GSEA/hsa03010.png	57	6235;140801;6146;6124;140032;6192;9045;124995;51023;6188;6143;6227;51081;6141;11224;6193;64960;65008;3921;6182;6217;9349;6209;9801;6202;6173;55173;64981;55052;2197;6155;219927;7311;6137;200916;6157;6205;25873;6142;65005;51021;65003;10573;6123;6154;63875;6168;6229;6222;6134;6150;6224;6201;29088;6132;6206;28998	FAU;MRPL1;MRPL10;MRPL11;MRPL12;MRPL13;MRPL15;MRPL17;MRPL19;MRPL20;MRPL21;MRPL23;MRPL28;MRPL34;MRPL9;MRPS10;MRPS15;MRPS16;MRPS18C;MRPS7;RPL10;RPL10L;RPL13;RPL14;RPL18;RPL18A;RPL19;RPL22;RPL22L1;RPL23;RPL26;RPL27;RPL27A;RPL35;RPL36;RPL36A;RPL37A;RPL3L;RPL4;RPL8;RPS11;RPS12;RPS15;RPS16;RPS18;RPS20;RPS21;RPS24;RPS29;RPS3;RPS4Y1;RPS4Y2;RPS5;RPS7;RPS8;RPSA;UBA52

## Sheet: U2932_GO_Cellular_Component
geneSet	description	link	enrichmentScore	normalizedEnrichmentScore	pValue	FDR	size	plotPath	leadingEdgeNum	leadingEdgeId	userId
GO:1905360	GTPase complex	http://amigo.geneontology.org/amigo/term/GO:1905360	0.483961	1.92219	0	0.04565	29	./Project_wg_result1651009315_GSEA/GO_1905360.png	13	2792;2787;346562;2771;2768;2770;2773;2774;2790;2779;10672;2786;2785	GNA12;GNA13;GNAI1;GNAI2;GNAI3;GNAL;GNAT1;GNAT3;GNG10;GNG3;GNG4;GNG5;GNGT1
GO:0001917	photoreceptor inner segment	http://amigo.geneontology.org/amigo/term/GO:0001917	0.381192	1.71125	0.00955414	0.143227	46	./Project_wg_result1651009315_GSEA/GO_0001917.png	18	2792;4117;346562;2979;51109;4842;6101;2978;7399;2779;6010;23239;7287;9786;23746;9696;375298;92840	AIPL1;CERKL;CROCC;GNAT1;GNAT3;GNGT1;GUCA1A;GUCA1B;KIAA0586;MAK;NOS1;PHLPP1;RDH11;REEP6;RHO;RP1;TULP1;USH2A
GO:0098685	Schaffer collateral - CA1 synapse	http://amigo.geneontology.org/amigo/term/GO:0098685	0.327954	1.70882	0	0.0966258	80	./Project_wg_result1651009315_GSEA/GO_0098685.png	42	8766;9590;57689;998;27020;134957;5217;6456;10458;114;321;9378;4744;84062;54476;2550;23096;51738;10755;6774;2043;57497;1948;1855;1630;146395;5590;2693;136;8573;1500;6809;2534;6855;64101;3708;320;10369;22854;5802;2911;5335	ADCY8;ADORA2B;AKAP12;APBA1;APBA2;BAIAP2;CACNG2;CASK;CDC42;CTNND1;DCC;DTNBP1;DVL1;EFNB2;EPHA4;FYN;GABBR1;GHRL;GHSR;GIPC1;GRM1;GSG1L;IQSEC2;ITPR1;LRFN2;LRRC4;LRRC4C;NEFH;NPTN;NRXN1;NTNG1;PFN2;PLCG1;PRKCZ;PTPRS;RAB11A;RNF216;SH3GL2;STAT3;STX3;STXBP5;SYP
GO:0097730	non-motile cilium	http://amigo.geneontology.org/amigo/term/GO:0097730	0.283309	1.57087	0	0.180317	128	./Project_wg_result1651009315_GSEA/GO_0097730.png	37	2792;7289;611;4117;346562;57576;2979;56121;4735;80184;55081;84662;8100;778;392509;54806;6101;57728;51332;55764;2981;2978;7399;2779;10210;56123;6010;23239;7287;57096;10801;6094;9033;10461;6903;6753;375298	AHI1;ARL13A;CACNA1F;CEP290;CERKL;GLIS2;GNAT1;GNAT3;GNGT1;GUCA1A;GUCA1B;GUCA2B;IFT122;IFT57;IFT88;KIF17;MAK;MERTK;OPN1SW;PCDHB13;PCDHB15;PHLPP1;PKD2L1;RHO;ROM1;RP1;RPGRIP1;SEPT2;SEPT9;SPTBN5;SSTR3;TBCC;TOPORS;TULP1;TULP3;USH2A;WDR19
GO:0030904	retromer complex	http://amigo.geneontology.org/amigo/term/GO:0030904	0.42655	1.51292	0.0511364	0.210675	18	./Project_wg_result1651009315_GSEA/GO_0030904.png	6	6642;55667;9779;81609;5987;1639	DCTN1;DENND4C;SNX1;SNX27;TBC1D5;TRIM27
GO:0031904	endosome lumen	http://amigo.geneontology.org/amigo/term/GO:0031904	0.350031	1.44778	0.0634921	0.260776	33	./Project_wg_result1651009315_GSEA/GO_0031904.png	11	1508;338;11154;4043;8572;3593;1513;3717;10981;9476;9179	AP4M1;AP4S1;APOB;CTSB;CTSK;IL12B;JAK2;LRPAP1;NAPSA;PDLIM4;RAB32
GO:0098982	GABA-ergic synapse	http://amigo.geneontology.org/amigo/term/GO:0098982	0.274928	1.36101	0.0458015	0.393894	73	./Project_wg_result1651009315_GSEA/GO_0098982.png	20	84631;2561;27020;2570;2557;22865;22997;1488;708;9378;2563;440073;2550;2569;55752;3751;491;2560;388662;6538	ATP2B2;C1QBP;CTBP2;GABBR1;GABRA4;GABRB1;GABRB2;GABRD;GABRR1;GABRR2;IGSF9B;IQSEC3;KCND2;NPTN;NRXN1;SEPT11;SLC6A11;SLC6A17;SLITRK2;SLITRK3
GO:0031519	PcG protein complex	http://amigo.geneontology.org/amigo/term/GO:0031519	0.30883	1.35535	0.0880282	0.354358	43	./Project_wg_result1651009315_GSEA/GO_0031519.png	11	132625;6045;171023;23411;1459;84733;3066;8726;84759;84333;23466	ASXL1;CBX2;CBX6;CSNK2A2;EED;HDAC2;PCGF1;PCGF5;RNF2;SIRT1;ZFP42
GO:0044309	neuron spine	http://amigo.geneontology.org/amigo/term/GO:0044309	0.229219	1.31107	0.0397727	0.372276	160	./Project_wg_result1651009315_GSEA/GO_0044309.png	66	916;3739;998;378;2521;373509;5728;8851;729993;3208;8572;4900;4842;2891;23237;10642;2213;51104;10458;6717;321;29888;84062;322;3706;102;134;5064;55752;3751;6543;10755;9495;2043;2185;5662;115703;5499;1855;9513;4734;9572;5800;23191;26052;2893;388336;1500;6546;2913;64101;2895;320;5142;57679;79953;793;4915;9546;10564;351;88;408;4131;5577;4218	ABHD17B;ACTN2;ADAM10;ADORA1;AKAP5;ALS2;APBA1;APBA2;APBA3;APBB1;APP;ARC;ARF4;ARFGEF2;ARHGAP33;ARRB1;BAIAP2;CALB1;CD3E;CDC42;CDK5R1;CTNND1;CYFIP1;DNM3;DTNBP1;DVL1;EPHA4;FCGR2B;FUS;FXR2;GIPC1;GRIA2;GRIA4;GRID2;GRM3;HPCA;IGF2BP1;ITPKA;KCNA4;KCND2;LRRC4;MAP1B;NEDD4;NOS1;NR1D1;NRGN;NTRK2;PALM;PDE4B;PDLIM4;PPP1CA;PRKAR2B;PSD;PTEN;PTK2B;PTPRO;RAB8A;SEPT11;SHISA6;SHISA9;SLC8A1;SLC8A2;SRI;STRN4;SYNDIG1;USP…
GO:0044441	ciliary part	http://amigo.geneontology.org/amigo/term/GO:0044441	0.200226	1.30582	0.0273973	0.349015	391	./Project_wg_result1651009315_GSEA/GO_0044441.png	91	80323;2792;2735;7289;3796;611;91147;4117;221421;346562;220082;57560;1672;84984;57576;30845;3798;4291;2979;10382;56121;57151;4735;80184;22858;55081;257062;8100;150082;6608;778;392509;133558;3799;196383;84100;374355;54806;117178;5573;9859;5567;6101;1212;55626;57728;51332;6792;57539;6337;219670;55764;2981;2978;140732;89891;27019;83449;7399;2779;10210;56123;26256;6010;2909;23239;7287;1639;57096;9786;…	AGBL2;AHI1;AMBRA1;ARHGAP35;ARL13A;ARL6;CABYR;CACNA1F;CATSPERD;CCDC172;CCDC68;CCSAP;CDKL5;CEP170;CEP19;CEP290;CERKL;CLTB;CROCC;CYS1;DCTN1;DEFB1;DNAAF1;DNAI1;EHD1;EHD3;ENKUR;GABARAP;GLI1;GNAT1;GNAT3;GNGT1;GPR37L1;GUCA1A;GUCA1B;GUCA2B;ICK;IFT122;IFT57;IFT80;IFT88;KIAA0586;KIF17;KIF2A;KIF3C;KIF5A;KIF5B;LCA5L;LYZL6;MAK;MERTK;MLF1;MROH2B;OPN1SW;PCDHB13;PCDHB15;PHLPP1;PKD2L1;PKHD1;PMFBP1;PRKACB;PRKAR1A;…
GO:0005743	mitochondrial inner membrane	http://amigo.geneontology.org/amigo/term/GO:0005743	-0.402028	-2.12464	0	6.40253e-05	394	./Project_wg_result1651009315_GSEA/GO_0005743.png	161	55168;23464;26517;284427;4711;2235;4714;57129;6687;29796;5250;29957;10440;28958;29090;9016;116541;441024;80024;170712;23787;51004;64969;25915;400916;123096;4719;65993;26164;83858;28976;2820;51642;118487;1723;285521;126328;4067;84303;120892;23456;4715;64978;23761;7386;4976;124995;283600;10165;83733;92609;55735;100287932;3030;51023;9131;622;83943;6188;1678;4704;117145;51081;51253;4695;1351;10939;51…	ABCB10;ABCB7;ACAD9;AFG3L2;AIFM1;ATAD3B;BDH1;CHCHD1;CHCHD10;CHCHD6;COA3;COQ3;COQ5;COQ6;COX10;COX16;COX18;COX20;COX4I1;COX5B;COX6C;COX7B2;COX8A;CPT2;DAP3;DHODH;DNAJC11;ECSIT;ENDOG;ERAL1;FDXR;FECH;FGR;FPGS;GCAT;GPD2;GRPEL2;GUF1;HADHA;HADHB;HCCS;IMMP2L;IMMT;LRRK2;LYN;MRPL1;MRPL10;MRPL11;MRPL12;MRPL13;MRPL15;MRPL17;MRPL19;MRPL20;MRPL21;MRPL23;MRPL28;MRPL34;MRPL37;MRPL38;MRPL39;MRPL40;MRPL43;MRPL44;MRP…
GO:0016592	mediator complex	http://amigo.geneontology.org/amigo/term/GO:0016592	-0.60388	-2.14142	0	6.85985e-05	32	./Project_wg_result1651009315_GSEA/GO_0016592.png	14	9440;6837;51003;54797;9862;9442;90390;9967;10025;9477;219541;400569;9968;9282	MED11;MED12;MED14;MED16;MED17;MED18;MED19;MED20;MED22;MED24;MED27;MED30;MED31;THRAP3
GO:0016469	proton-transporting two-sector ATPase complex	http://amigo.geneontology.org/amigo/term/GO:0016469	-0.635207	-2.20144	0	0	28	./Project_wg_result1651009315_GSEA/GO_0016469.png	11	535;245973;51606;523;527;245972;526;529;147007;9296;9114	ATP6V0A1;ATP6V0C;ATP6V0D1;ATP6V0D2;ATP6V1A;ATP6V1B2;ATP6V1C2;ATP6V1E1;ATP6V1F;ATP6V1H;TMEM199
GO:0098798	mitochondrial protein complex	http://amigo.geneontology.org/amigo/term/GO:0098798	-0.463555	-2.30785	0	0	213	./Project_wg_result1651009315_GSEA/GO_0098798.png	90	400916;4719;65993;26164;51642;118487;126328;55139;84303;401505;4715;64978;7386;124995;92609;55735;5442;100287932;3030;51023;83943;4704;51081;51253;4695;10939;4580;64960;128308;51025;9512;6182;9801;345778;10240;28973;4716;29928;55173;4707;4722;64981;54148;4710;55052;140823;4723;6389;26519;84545;219927;10884;4713;56993;51650;60488;65080;10295;7381;7416;134266;4725;92170;65005;51021;122704;65003;512…	AFG3L2;ANKZF1;BCKDK;C12orf65;CHCHD1;CHCHD10;CHCHD6;COX4I1;COX5B;DAP3;DNAJC11;GRPEL2;HADHA;IMMP2L;IMMT;MRPL10;MRPL11;MRPL12;MRPL13;MRPL15;MRPL17;MRPL19;MRPL20;MRPL21;MRPL23;MRPL28;MRPL34;MRPL37;MRPL38;MRPL39;MRPL40;MRPL43;MRPL44;MRPL48;MRPL51;MRPL52;MRPL53;MRPL55;MRPL9;MRPS10;MRPS15;MRPS16;MRPS18B;MRPS18C;MRPS30;MRPS31;MRPS33;MRPS34;MRPS35;MRPS7;MTG1;MTG2;MTX1;MTX3;NDUFA1;NDUFA11;NDUFA2;NDUFA3;NDU…
GO:0009295	nucleoid	http://amigo.geneontology.org/amigo/term/GO:0009295	-0.668022	-2.421	0	0	36	./Project_wg_result1651009315_GSEA/GO_0009295.png	21	11232;5442;116447;3030;7019;55794;3313;55379;60528;3032;10128;22907;9361;7416;7417;84300;60493;7284;6742;51106;292	DDX28;DHX30;ELAC2;FASTKD5;HADHA;HADHB;HSPA9;LONP1;LRPPRC;LRRC59;POLG2;POLRMT;SLC25A5;SSBP1;TFAM;TFB1M;TOP1MT;TUFM;UQCC2;VDAC1;VDAC2
GO:0030684	preribosome	http://amigo.geneontology.org/amigo/term/GO:0030684	-0.587283	-2.45421	0	0	64	./Project_wg_result1651009315_GSEA/GO_0030684.png	35	23481;8780;51018;27340;57050;56342;55781;84946;692312;8945;9790;10528;51388;54663;65083;3692;55127;8568;81887;80135;134430;10607;26156;2091;8602;25983;51077;10412;55720;23212;10885;85395;6201;705;79954	BMS1;BTRC;BYSL;EIF6;FAM207A;FBL;FCF1;HEATR1;LAS1L;LTV1;NGDN;NIP7;NOL10;NOL6;NOP14;NOP56;NSA2;PES1;PPAN;PPAN-P2RY11;RIOK2;RIOK3;RPF1;RPS7;RRP1;RRP15;RRS1;RSL1D1;TBL3;TSR1;UTP20;UTP3;WDR3;WDR36;WDR74
GO:0035145	exon-exon junction complex	http://amigo.geneontology.org/amigo/term/GO:0035145	-0.798293	-2.49258	0	0	18	./Project_wg_result1651009315_GSEA/GO_0035145.png	11	9775;27291;5411;81550;9967;65109;10189;10921;10284;5976;9939	ALYREF;EIF4A3;PNN;R3HCC1L;RBM8A;RNPS1;SAP18;TDRD3;THRAP3;UPF1;UPF3B
GO:0120114	Sm-like protein family complex	http://amigo.geneontology.org/amigo/term/GO:0120114	-0.635233	-2.64449	0	0	65	./Project_wg_result1651009315_GSEA/GO_0120114.png	38	57819;8175;153527;6638;25766;25804;9092;51747;10569;10907;23450;27336;7919;6626;6627;23020;10291;10713;9416;26121;6636;6625;96764;83443;9343;50628;6633;134353;10565;8559;6634;11157;10992;9733;6629;84844;6637;10594	ARFGEF1;DDX23;DDX39B;EFTUD2;GEMIN4;HTATSF1;LSM11;LSM2;LSM4;LSM6;LUC7L3;PHF5A;PRPF18;PRPF31;PRPF40B;PRPF8;SART1;SART3;SF3A1;SF3A2;SF3B2;SF3B3;SF3B5;SLU7;SNRNP200;SNRNP70;SNRPA;SNRPA1;SNRPB2;SNRPD2;SNRPD3;SNRPF;SNRPG;SNRPN;TGS1;TXNL4A;USP39;ZMAT2
GO:0005681	spliceosomal complex	http://amigo.geneontology.org/amigo/term/GO:0005681	-0.570121	-2.74421	0	0	155	./Project_wg_result1651009315_GSEA/GO_0005681.png	83	10450;1665;55094;57819;22938;8175;4236;153527;154007;10625;6638;27238;6434;58509;25766;7536;25804;9092;58155;51747;8233;10569;10907;23524;23450;9775;5356;11193;27336;7919;6626;6627;23020;10291;4670;5411;55131;3192;57703;56949;9785;10713;91603;9416;11066;26121;6636;6625;27339;8458;51759;55119;53938;5511;3178;10946;83443;10189;9343;3185;6633;56259;8559;3187;6634;11157;60625;10992;6629;27316;2483;59…	ALYREF;BCAS2;C9orf78;CACTIN;CTNNBL1;CWC22;DDX23;DDX39B;DDX41;DHX15;DHX35;DHX38;EFTUD2;EIF4A3;FRG1;GPATCH1;GPKOW;HNRNPA1;HNRNPF;HNRNPH1;HNRNPM;HNRNPU;HTATSF1;IVNS1ABP;LSM2;LSM4;LSM6;LUC7L3;MFAP1;PHF5A;PLRG1;PNN;PPIE;PPIL1;PPIL3;PPP1R8;PRPF18;PRPF19;PRPF31;PRPF38A;PRPF38B;PRPF40B;PRPF8;PTBP2;RBM17;RBM22;RBM28;RBM8A;RBMX;SART1;SF1;SF3A1;SF3A2;SF3A3;SF3B2;SF3B3;SF3B5;SLU7;SNRNP200;SNRNP25;SNRNP35;SNR…
GO:0005840	ribosome	http://amigo.geneontology.org/amigo/term/GO:0005840	-0.551605	-2.76908	0	0	197	./Project_wg_result1651009315_GSEA/GO_0005840.png	96	2332;6158;65993;26164;51642;347;83694;118487;6235;140801;6238;64978;6146;6124;23;140032;6192;9045;124995;328;51023;6188;6143;6227;51081;6141;51253;11224;7536;6193;64960;128308;65008;3921;6182;6217;9349;6209;9801;6202;6173;10240;28973;8260;55173;64981;64432;54148;55052;6155;84545;219927;10884;7311;6137;200916;4690;51650;60488;65080;1981;6157;6205;25873;6142;92170;65005;51021;122704;65003;51258;647…	ABCF1;APEX1;APOD;C12orf65;CHCHD1;DAP3;EEF2;EIF3H;EIF4G1;FMR1;METTL17;MRPL1;MRPL10;MRPL11;MRPL12;MRPL13;MRPL15;MRPL17;MRPL19;MRPL20;MRPL21;MRPL23;MRPL28;MRPL34;MRPL37;MRPL38;MRPL39;MRPL40;MRPL43;MRPL44;MRPL48;MRPL51;MRPL52;MRPL53;MRPL55;MRPL9;MRPS10;MRPS15;MRPS16;MRPS18B;MRPS18C;MRPS25;MRPS30;MRPS31;MRPS33;MRPS34;MRPS35;MRPS7;MTG1;MTG2;NAA10;NCK1;NDUFAB1;PNPT1;RPL10;RPL10L;RPL13;RPL14;RPL18;RPL18A…
